# Supplementary material for: Task-related hemodynamic responses are modulated by reward and task engagement
Source: PLoS Biol. 2019 Apr 19;17(4):e3000080. doi: 10.1371/journal.pbio.3000080 (PMC6493772; doi:10.1371/journal.pbio.3000080)
Supplement: S1 Data — (XLSX) [file pbio.3000080.s009.xlsx]

## Sheet: All
	9.95034	0.277571	0.212575	0.278408	1.3496	8.30253	7.19697	7.36841	0.336358	7.58066	0.764149	0.408159	0.328355	4.19434	1.56151	2.1874	13.044	0.742188	0.364692	10.033	5.80516	0.956311	10.5047	5.16714	6.93024	5.1192	4.04221	9.19122	9.10294	0.706565	13.3133	2.77368	0.559259	9.80112	7.30256	13.929	0.645341	0.701024	9.63052	9.06979	9.04291	12.8175	10.6119	6.60505	10.0769	1.73645		0.695749	1.64254
	9.96568	0.234757	0.212575	0.278408	3.1551	8.31719	7.19697	0.60628	0.336358	7.52271	0.803658	0.370697	0.379213	4.19434	1.60351	2.1874	13.044	0.701551	0.370125	10.0739	6.24821	0.928809	10.5143	5.20903	6.84593	5.20456	3.14326	9.18702	9.10294	0.728878	0.153546	2.77368	0.317545	9.84104	7.30256	13.929	0.645341	0.567129	9.65005	9.06979	8.92608	12.8175	10.6519	6.60505	10.0769	1.78223		0.520367	1.64254
	9.92684	0.234757	0.212575	0.243481	3.1551	8.30253	3.82572	0.636692	0.316668	7.52271	0.764149	0.370697	0.420249	4.1878	1.60351	2.22788	13.044	1.07328	0.364692	10.0739	6.27711	0.928809	10.4952	5.20903	6.88808	5.20681	3.14336	9.22949	9.05301	0.728878	0.153546	3.63442	0.317545	9.77456	7.35581	13.9146	0.91285	0.567129	9.10135	9.16148	8.88721	12.6862	10.5454	6.84931	10.1177	1.77914		0.520367	1.99051
	9.94235	0.234757	0.212575	0.268025	3.10945	8.25262	3.82572	0.581909	0.316668	7.55162	0.843486	0.370697	0.379213	4.1878	1.56074	2.22788	13.044	1.02364	0.407262	9.25145	5.82371	0.928809	10.4952	5.16714	6.88808	5.20681	3.14336	9.18702	9.00315	0.889592	0.153546	3.58133	0.317545	9.77456	7.35581	13.9146	0.88465	0.567129	9.13726	9.16148	8.87187	12.6862	10.5852	6.84931	10.0252	1.8712		0.520367	2.00185
	9.94235	0.211457	0.240755	0.239366	5.7968	8.26714	0.454466	0.581909	0.413369	7.55068	0.883589	0.370697	0.454226	4.1456	1.51796	2.26845	13.0572	1.06572	0.364692	9.21207	5.82968	1.04065	10.5367	5.12527	6.93024	5.1192	3.65664	9.18702	9.06132	0.889592	0.112556	3.63442	0.355811	9.8144	7.35581	13.929	0.972446	0.500298	9.75732	9.15294	8.98032	12.6862	10.5454	6.84931	10.0361	1.8712		0.547457	1.99051
	9.98113	0.211457	0.212575	0.186948	5.83887	8.28807	0.413257	0.551005	0.433938	7.52271	0.843486	0.390775	0.461601	4.1456	1.51796	7.5214	13.044	1.7341	0.364692	9.21207	5.85441	1.05106	10.5047	5.16714	6.93024	5.1192	3.61387	9.19122	9.10294	0.854148	0.112556	2.66583	0.37348	9.88098	7.30256	13.9146	0.972446	0.500298	9.75732	9.2446	8.98032	12.7465	10.6251	6.60943	10.0252	1.52665		0.576451	1.50927
	9.92684	0.268025	0.240755	0.154959	5.83887	8.28807	0.491646	0.576708	0.433938	7.52271	0.790707	0.334511	0.412101	4.1456	1.56074	7.5214	13.0572	1.73256	0.363078	6.2871	6.27711	0.339545	10.5047	5.12527	6.92372	5.1192	3.65651	9.18702	9.06132	0.77937	0.32391	2.68056	0.337184	9.84104	7.30256	13.9146	0.972446	0.456811	9.75732	9.2446	9.00393	12.7465	10.6251	6.57922	10.0252	1.48868		0.576451	1.50927
	9.92684	0.243481	0.240755	0.186948	11.0765	8.32354	0.413014	0.551005	0.463477	7.49482	0.843486	0.300063	0.553627	4.13933	1.60351	7.5214	13.0572	1.7341	0.364692	6.32384	6.27711	0.380163	10.5047	5.12527	6.93024	5.16188	3.31445	9.19557	9.05301	0.77937	0.32391	2.7197	0.34137	9.89415	7.31604	13.9146	0.885657	0.456811	9.79567	9.2446	9.04291	12.7465	10.6251	6.57922	10.0661	1.52665		0.576451	1.50927
	9.92684	0.268025	0.240755	0.186948	11.0765	8.2738	0.439023	0.496044	0.463477	7.49482	0.843486	0.334511	0.553627	3.15486	1.60351	12.7743	13.044	1.6898	0.492509	6.30449	6.27711	0.339545	10.5557	5.16714	6.93024	5.16188	3.31435	9.23801	9.91904	0.77937	0.267315	2.66583	0.355811	9.77456	7.30256	13.9146	0.915841	0.456811	9.81305	9.23614	9.04291	12.6264	10.7739	6.87875	10.0661	1.73961		0.519961	2.08311
	9.83373	0.211457	0.240755	0.18386	11.0765	8.30933	0.413014	0.527523	0.455497	7.46701	0.883589	0.300063	0.553627	3.15486	1.60351	12.8116	13.0572	1.73256	0.535168	1.52156	5.80516	0.39262	10.5557	0.696855	6.92372	5.16188	3.69942	9.23801	9.91904	0.639098	0.380525	2.62658	0.493789	9.78801	7.30256	13.9003	0.885657	0.468707	9.79567	9.2446	9.04291	12.6264	10.7739	6.87875	10.2102	1.73961		0.519961	2.08311
	9.88803	0.239366	0.216542	0.18386	16.3141	8.25973	0.440915	0.491972	0.500244	7.49482	0.883589	0.334511	0.538782	3.07184	1.56087	12.7743	13.0572	1.73183	0.496462	1.57852	5.8362	0.353475	10.5461	0.722889	6.97241	5.15988	3.69929	9.18297	9.08653	0.615776	0.3559	2.64153	0.525803	9.77456	7.31604	13.8609	0.91285	0.468707		4.67204	9.00393	12.6264	10.7739	6.87875	10.1586	1.73645		0.547457	2.08311
	9.88803	0.239366	0.216542	0.211457	16.263	4.52588	0.410626	0.465463	0.524507	7.46701	0.871857	0.186948	0.538782	3.07184	1.60351	12.848	13.0572	1.73256	0.496462	0.930222	5.80516	0.39262	0.473559	0.722889	6.97241	5.16188	3.69929	9.23367	9.08653	0.593911	0.3559	2.73464	0.469162	1.12979	7.20952	13.8609	0.972446	0.468707		4.67204	9.00393	1.38846	10.5189	6.73973	10.1994	1.61181		0.55043	1.67209
	9.84925	0.269621	0.187699	0.211457	16.263	4.52588	0.410626	0.441513	0.524507	7.46593	0.923931	0.206463	0.538782	3.07184	1.56087	12.8298	13.0971	1.77461	0.492509	0.87308	6.19144	0.339545	0.509294	0.665658	6.97241	5.16415	3.48555	9.23367	9.04484	0.834036	0.462451	2.73464	0.493789	1.11312	7.18324	13.8609	0.972446	0.498036		4.67204	9.00393	1.38846	10.5189	6.7663	10.1888	1.56923		0.547457	1.67209
	9.84925	0.239366	0.212575	0.154959	15.4109	0.792037	0.440915	0.441513	0.725011	7.52271	0.923931	1.4854	0.544964	0.980824	1.56074	12.8298	13.0572	1.73183	0.577844	0.906194	6.21947	0.339545	0.451062	0.695462	6.97241	5.07124	3.52832	9.23367	9.13632	0.851304	0.445675	2.77368	0.493789	1.12979	7.38228	13.8897	0.915841	0.473136		0.0994934	8.9888	1.38846	10.5589	6.74315	10.1888	1.61181		0.519961	1.67209
	9.84925	0.239366	0.187699	0.154959	15.452	0.792037	0.440915	0.441513	0.671032	7.52271	0.923931	1.43103	0.544964	0.980824	1.56074	12.7925	13.044	1.73256	0.535168	1.11872	6.22031	0.339545	0.413257	0.669427	6.97241	5.11718	3.52832	9.19122	9.09466	0.834036	0.461601	2.84312	0.525803	1.27775	7.38228	0.0208894	0.998659	0.498036		0.0994934	9.10604	1.45534	9.88107	6.74315	10.1888	0.44099		0.463514	2.05236
	9.84925	0.268025	0.216542	0.18386	15.3289	0.792037	0.440915	0.353591	0.725011	7.46593	0.151757	1.4854	0.538782	1.01226	1.60351	12.8298	13.0572	1.77461	0.577844	1.11872	6.21913	0.339545	0.413257	0.758801	6.97241	1.91766	3.44266	10.1423	9.09466	0.615776	0.610529	2.8975	0.607076	1.27775	7.36911	0.0646577	0.942148	0.498036		0.0783715	9.12097	1.46997	9.88107	6.74315	10.1586	0.44099		0.777597	2.05236
	9.84925	0.295312	0.216542	0.0986521	15.3497	0.792037	0.473136	0.368508	0.834036	7.49482	0.151757	1.64156	0.538782	0.807147	1.64704	12.8298	13.0572	1.73183	0.623609	1.15588	6.21913	0.339545	0.451062	0.734975	6.97241	1.91766	3.44278	10.1423	9.16994	0.615776	0.53769	2.84312	0.576451	1.27775	7.35612	0.112556	1.61147	0.498036		0.128874	9.12097	1.45534	9.92084	6.74315	10.1586	0.409704		0.814161	2.05236
	9.79492	0.295312	0.198687	0.0986521	15.3289	0.849111	0.50692	0.389517	0.796071	7.46593	0.151757	1.64156	0.544964	0.808693	1.60351	12.8298	13.0839	1.73256	0.581169	1.15588	6.21913	0.299527	0.456811	0.726563	6.97241	1.91766	3.44278	9.36532	9.17799	0.639098	0.555233	3.56853	0.576451	1.33293	7.35612	0.112556	1.62901	0.498036		0.128874	9.06693	1.62764	10.6919	6.74315	10.1373	0.671032		0.777597	1.93885
	9.79492	0.324626	0.216542	0.0986521	15.2376	0.52184	0.473136	0.343386	0.77937	7.49482	0.151533	1.64156	0.538782	0.808693	1.64629	12.848	13.0971	1.73183	0.61972	1.15588	6.19084	0.329323	0.427248	0.726563	6.97241	1.99249	3.65664	9.36532	9.84387	1.01676	0.53769	3.55479	0.607076	1.33293	7.36911	0.112556	1.62901	0.383802		0.114344	9.06693	1.60223	10.7319	6.74315	10.1373	0.657549		0.777597	1.93885
	9.79492	0.324626	0.198687	0.186948	15.2376	0.541975	0.449991	0.389517	0.741055	7.49482	0.151533	1.57849	0.577844	0.836334	1.56074	12.848	13.0971	1.81738	0.663234	1.21186	6.19084	0.329323	0.463693	0.734975	6.97909	2.00091	3.65651	9.36105	9.85221	1.01676	0.53769	3.60816	0.411024	1.40863	7.46212	0.259491	1.77707	0.383802		0.129717	9.10604	1.64156	10.6919	1.33793	10.1373	0.657549		0.777597	1.67209
	0.613553	0.295312	0.198687	0.186948	15.2269	0.541975	0.416015	0.353591	0.741055	7.52383	0.151533	1.57849	0.577844	0.7837	1.56151	12.8852	0.800951	1.77461	0.663234	1.13779	6.19144	0.380163	0.475685	0.758801	6.97909	2.03435	3.65651	9.31859	9.84387	0.777597	0.53769	3.96679	0.411024	1.37063	7.46212	0.259491	1.75943	0.87848		0.0980096	9.05206	1.60223	10.812	1.33793	10.1888	0.615776		0.777597	1.67209
	0.636692	0.295312	0.163576	0.186948	15.186	0.578071	0.485361	0.300875	0.703253	7.49482	0.151533	1.61725	0.334511	0.836334	1.60427	12.848	0.773432	1.77461	0.621177	1.13779	6.19144	0.39262	0.491123	0.758801	6.97909	2.062	3.78567	9.31859	9.84387	0.777597	0.593911	3.92706	0.491329	1.37063	7.42218	0.259491	1.75943	0.87848	0.804648	0.0980096	9.05206	1.64156	10.7591	1.37685	10.1782	0.607076		0.463514	1.67209
	0.613553	0.295312	0.198687	0.114522	15.1967	0.52184	0.485361	0.306605	0.703253	7.55162	0.151533	1.57849	0.315275	0.906194	1.60427	12.7925	0.660657	1.73281	0.61972	1.19342	6.24821	0.380163	0.444408	0.758801	6.93024	2.0688	3.7423	9.27613	9.83567	0.777597	0.582449	6.69122	0.463514	1.40659	7.32917	0.277571	0.721756	0.87848	0.756494	0.128874	9.05206	1.65621	10.5459	1.05812	10.2192	0.520367		0.463514	1.67209
	0.636692	0.324651	0.329323	0.0780107	15.186	0.615024	0.485361	0.375782	0.741055	7.52383	0.151757	1.56309	0.334511	0.906194	1.60427	12.7553	0.660657	1.73281	0.576946	0.853848	0.690109	0.413079	0.47669	0.677927	6.93696	2.062	3.7423	9.35693	9.84387	0.576451	0.593911	6.65131	0.491329	1.38822	7.32917	0.333688	0.777597	0.87848	0.72078	0.128874	9.10604	1.69535	10.5059	1.05812	10.3422	0.520367		0.463514	0.328355
	0.636692	0.269621	0.339545	0.0986521	15.186	0.541975	0.542299	0.338623	0.658483	7.52383	0.151757	1.61725	0.324626	0.804289	1.64864	12.8298	0.66179	1.73192	0.621177	0.895625	0.742188	0.421208	0.468707	0.734975	0.151533	2.0688	3.7423	9.35296	0.536803	0.603685	0.593911	6.65131	0.488698	1.37063	7.3161	0.314401	0.339545	0.87848	0.112556	0.267315	9.14519	1.64156	10.5059	1.05812	10.3526	0.520367		0.639098	0.298606
	0.506571	0.324651	0.371099	0.206463	15.186	0.52184	0.52184	0.338319	0.711513	7.52271	0.151757	0.44714	0.324626	0.826151	1.6511	6.71118	0.604347	1.77555	0.578487	0.853848	0.731364	0.413079	0.444408	0.734975	0.151533	2.11088	3.7423	10.1804	0.577941	0.607076	0.615776	6.37609	0.488698	0.921216	7.40909	0.352575	0.339545	0.835748	0.153546	0.299287	9.10604	1.65621	0.578836	1.20589	10.3012	0.491329		0.615776	0.420249
	0.506571	0.407799	0.353475	0.22259	15.186	0.52184	0.542299	0.338319	0.698831	7.52383	0.114697	0.44714	0.295312	0.826151	1.60842	6.71118	0.632607	1.77555	0.621177	0.937492	0.680548	0.455207	0.468707	0.75143	0.151533	2.0688	3.74219	10.1763	0.30132	0.685581	0.593911	6.3368	0.488698	0.921216	7.35612	0.352575	0.339545	0.835748	0.14921	0.242699	9.01292	1.64156	0.578836	1.24155	10.1678	0.461914		0.615776	0.431519
17.875	0.506571	0.407799	0.339545	0.16734	15.2164	0.559212	0.527518	0.376092	0.72078	0.836334	0.114697	0.503573	0.268025	0.54783	1.64864	0.592601	0.576708	1.77555	0.535811	0.895625	0.680548	0.455207	0.468707	0.711513	0.106437	2.062	3.74206	10.1804	0.330579	0.706565	0.629563	6.3368	0.668361	0.921216	7.40909	0.352575	0.339545	0.87848	1.07771	0.267315	8.97381	1.64156	0.577941	1.20589	10.1268	0.437794		0.615776	0.420249
17.9125	0.42572	0.407799	0.380163	0.16734	15.2164	0.559212	0.527518	0.375782	0.72078	0.863895	0.0780107	0.526566	0.278408	0.557067	1.69137	0.592601	0.506571	1.73192	0.534172	0.812175	0.690109	0.413079	0.499449	0.711513	0.113164	2.062	3.22914	10.1722	0.355811	0.728878	0.615776	6.41542	0.71088	0.921216	0.390775	0.484806	0.2468	0.87848	1.0695	0.314401	8.9888	1.19005	0.498719	1.55649	10.1678	0.491525		0.615776	0.323164
17.9125	0.42572	0.380162	0.380163	0.13053	8.5524	0.485361	0.527518	0.381232	0.72078	0.893291	0.0432845	0.538516	0.300063	0.598369	1.69377	0.592601	0.454236	1.77468	0.534172	0.770622	0.624889	0.618462	0.47669	0.671948	0.113164	2.01356	3.18637	0.299527	0.280583	0.53769	0.629563	6.36168	0.668361	0.962903	0.413294	0.500244	0.206463	0.87848	1.07771	0.298606	0.609177	1.23231	0.541044	1.55649	0.39262	0.498512		0.981559	0.323164
9.61583	0.42572	0.380162	0.339545	0.186948	8.5524	0.503701	0.567697	0.376092	0.587858	0.920693	0.0780107	0.482407	0.243481	0.506046	1.69377	0.417349	0.454236	0.381246	0.535811	0.812175	0.672946	0.618462	0.468707	0.671948	0.191984	2.0504	3.22914	0.299527	0.280583	0.517947	0.650209	6.36168	0.66487	0.962903	0.315275	0.500244	0.287841	0.87848	1.20257	0.259491	0.582399	1.19005	0.498719	1.59463	0.39262	0.491525		1.01795	0.280724
9.61583	0.380313	0.380162	0.339545	0.16734	8.5524	0.503701	0.567697	0.376092	0.624597	0.893291	0.0780107	0.518804	0.243481	0.506046	1.6511	0.417349	0.506571	0.381246	0.540059	0.762668	0.672946	0.658483	0.444408	0.671948	0.154171	2.05587	0.358323	0.186948	0.262133	0.53769	0.650209	6.45479	0.66487	0.921216	0.300063	0.555233	0.287841	0.793019	1.25249	0.53769	0.622065	1.18503	0.38201	1.42574	0.353475	0.615776		1.01795	0.323164
9.61583	0.380313	0.324626	0.299527	0.13053	1.88844	0.581481	0.567697	0.413257	0.624597	0.920693	0.063663	0.482407	0.243481	0.506046	1.69377	0.417349	0.55975	0.380162	0.578834	0.72078	0.582448	0.704126	0.456811	0.618462	0.154171	2.05587	0.358323	0.16734	0.199016	0.53769	0.615776	6.45479	0.66487	0.920129	0.315275	0.573671	0.287841	0.793019	1.25249	0.53769	0.582399	1.19005	0.423071	1.42574	0.14921	0.615776		0.437794	0.238403
1.31912	0.380313	0.324626	0.299527	0.186948	1.88844	0.581481	0.410626	0.375782	0.587858	0.920693	0.063663	0.469927	0.211457	0.423071	1.69377	0.307475	0.506571	0.55611	0.525436	0.762668	0.546856	0.704126	0.423048	0.618462	0.191984	1.0488	0.358323	0.16734	0.21704	0.53769	0.629563	6.45479	0.668361	0.920129	0.334511	0.593261	0.299527	0.796	1.26171	0.555233	0.582399	1.22747	0.317545	1.46355	0.154171	0.615776		0.437794	0.323164
1.35649	0.380313	0.356671	0.339545	0.211457	1.89891	0.567697	0.410626	0.375782	0.539767	0.920693	0.063663	0.437877	0.215439	0.456479	1.6511	0.338623	0.473559	0.55611	0.539687	0.679003	0.582448	0.704126	0.770622	0.594153	0.238057	1.09155	0.358323	0.16734	0.163973	0.573671	0.629563	5.6518	0.668361	0.834582	0.186948	0.593261	0.299527	0.758407	1.25249	0.577918	0.598203	1.10023	0.317545	1.51859	0.154171	0.593269		0.603685	0.238403
1.34707	0.343386	0.356671	0.370697	0.186948	1.57064	0.581481	0.410626	0.560052	0.624597	0.980824	0.112556	0.469927	0.239366	0.456479	1.6511	0.319432	0.438126	0.574519	0.426445	0.714226	0.588779	0.686414	0.780302	0.6328	0.195934	0.962903	0.593911	0.13053	0.151905	0.686306	0.752145	5.63649	0.625876	0.834582	0.211457	0.610529	0.299527	0.753428	1.51054	0.577918	0.450799	1.10565	0.280583	1.50162	0.238057	0.593269		0.603685	0.238403
1.34707	0.380313	0.356671	0.315275	0.13053	1.57064	0.581481	0.548111	0.560052	0.545937	0.980824	0.112556	0.469927	0.268025	0.414347	1.64864	0.307475	0.450742	0.482407	0.426445	0.72078	0.588779	0.722606	0.770622	0.6328	0.320304	1.00568	0.593911	0.13053	0.163973	0.686306	0.709598	6.41542	0.54783	0.834582	0.154959	0.32391	0.287841	0.668361	1.51054	1.54845	0.486197	1.02869	0.213281	1.51859	0.238057	0.593269		0.603685	0.299527
1.34707	0.300875	0.324626	0.299527	0.129361	1.56151	0.581481	0.577146	0.560052	0.587858	1.01226	0.153546	0.469927	0.239366	0.414347	1.69377	0.307475	0.450742	0.518804	0.408159	0.624597	0.582448	0.707372	0.780302	0.594153	0.280377	1.00568	0.301249	0.129361	0.163973	0.686306	0.749653	6.42992	0.583434	0.834582	0.186948	0.32391	0.287841	0.668361	1.51054	1.53458	0.450799	1.02869	0.21704	1.60223	0.277531	0.491525		0.402711	0.287841
1.30561	0.338319	0.324626	0.299527	0.154959	1.39604	0.581481	0.577146	0.538516	0.545937	0.955121	0.153546	0.407799	0.215439	0.408895	1.6544	0.307475	0.450742	0.503573	0.446577	0.582156	0.576946	0.742525	0.780302	0.578834	0.280377	0.920129	0.338694	0.129361	0.163973	0.463514	0.756494	6.41542	0.589756	0.834582	0.18386	0.350828	0.287841	0.673927	1.46888	1.54845	0.429734	1.02869	0.24138	1.64156	0.277531	0.528764		0.380154	0.287841
1.30431	0.338319	0.324626	0.278408	0.154959	1.39604	0.636002	0.577146	0.482407	0.587858	0.955121	0.153546	0.469927	0.239366	0.408895	1.6511	0.326701	0.494515	0.46332	0.408159	0.582156	0.621177	0.686414	0.658483	0.594153	0.277531	0.920129	0.301249	0.129361	0.163973	0.463514	0.756494	5.11181	0.568636	0.800731	0.186948	1.00783	0.492394	0.673927	1.20255	0.631895	0.450799	0.937492	0.21704	0.188647	0.279738	0.53524		0.353298	0.329323
1.34707	0.270032	0.324651	0.315275	0.154959	1.39604	0.581481	0.604347	0.526566	0.545937	0.955121	0.153546	0.437877	0.239366	0.408895	1.69377	0.297178	0.526566	0.482407	0.408159	0.582156	0.666092	0.707372	0.658483	0.554584	0.234757	0.920129	0.906713	0.0780914	0.248258	0.463514	0.756494	5.11181	0.598369	0.800731	0.154959	1.00783	0.450863	0.723302	1.24281	0.631895	0.384528	0.937492	0.18536	0.189124	0.407262	0.581195		0.559263	0.371099
1.3041	0.306605	0.324651	0.278408	0.162953	1.21197	0.59731	0.520973	0.551158	0.539767	0.583434	0.153546	0.381246	0.239366	0.408895	1.60842	0.326701	0.494515	0.482407	0.370697	0.539767	0.620533	0.686414	0.618462	0.554584	0.238057	0.792376	0.888953	0.0780914	0.248258	0.648113	0.714226	5.11181	0.557067	0.807182	0.154959	1.00605	0.44962	0.625876	0.632972	0.686306	0.384528	0.937492	0.199016	0.189124	0.364692	0.545005		0.550433	0.329323
1.3041	0.270032	0.324651	0.278408	0.215439	1.21197	0.581481	0.520973	0.526566	0.539767	0.62217	0.153546	0.413294	0.268025	0.289086	1.60842	0.297178	0.594153	0.44714	0.370697	0.539767	0.663234	0.686414	0.606112	0.513538	0.279738	0.791809	0.888953	0.0780914	0.282625	0.685581	0.714226	0.637358	0.528448	0.807182	0.0986521	0.794717	0.44962	0.723302	0.689516	1.53871	0.384528	0.954733	0.199016	0.30103	0.364692	0.581195	1.47874	0.527006	0.323164
1.3041	0.853848	0.295312	0.295312	0.162953	1.2321	0.581481	0.520973	0.538516	0.497445	0.62217	0.205536	0.413294	0.239366	0.289086	1.6511	0.326701	0.594153	0.413294	0.390775	0.539767	0.623609	0.673103	0.618462	0.513538	0.23742	0.792376	0.387107	0.184778	0.269075	0.666054	0.714226	0.637358	0.528448	0.807182	0.0744828	0.794717	0.44962	0.765196	0.659987	1.53871	0.411306	0.945407	0.189124	0.30103	0.364692	0.945708	1.43602	0.699084	0.280724
1.30431	0.853848	0.295312	0.268025	0.129361	1.2215	0.59731	0.548111	0.574519	0.364073	0.668361	0.205536	0.437877	0.295312	0.239039	0.616564	0.358903	0.594153	0.381246	0.390775	0.497445	0.620533	0.673103	0.578834	0.554584	0.234757	0.749653	0.420112	0.155606	0.30103	0.573671	0.72078	0.637358	0.516005	0.807182	0.0986521	0.798817	0.57948	0.758407	0.488199	1.54981	0.354501	0.945407	0.151905	0.248258	0.412101	0.910454	1.47874	0.667295	0.278526
1.30431	0.812175	0.295312	0.268025	0.129361	1.2215	0.59731	0.520973	0.538516	0.364073	0.71088	0.205536	0.413294	0.324651	0.196911	0.616564	0.358903	0.518804	0.413294	0.356671	0.455207	0.663234	0.707372	0.578834	0.513538	0.279738	0.749653	0.420112	0.129826	0.30103	0.53769	0.672021	0.497445	0.395003	0.807182	0.0427977	0.709598	0.62217	0.723302	0.488199	0.494143	0.384528	0.798817	0.234831	0.657549	0.412101	0.945708	1.56418	0.699084	0.235752
1.30431	0.770622	0.324626	0.356671	0.154959	0.89766	0.621138	0.548111	0.518804	0.364073	0.668361	0.183287	0.413294	0.269621	0.239039	0.58321	0.358903	0.482407	0.413294	0.353475	0.497445	0.268025	0.639858	0.565595	0.504161	0.279738	0.749653	0.559259	0.167604	0.324068	0.741055	0.621526	0.497445	0.434871	0.807182	0.0427977	0.709598	0.62217	0.673927	0.491525	0.451505	0.383346	0.794717	0.226447	0.605166	0.503191	0.77275	1.56418	0.859243	0.280724
1.30431	0.770622	0.295312	0.381246	0.18386	0.912152	0.636002	0.527523	0.501133	0.321299	0.668361	0.186155	0.324651	0.215439	0.196911	0.577146	0.393126	0.55611	0.413294	0.334511	0.497445	0.324626	0.639858	0.565595	0.513538	0.364692	0.752145	0.559259	0.130771	0.324068	0.77937	0.706936	0.497445	0.409704	0.807182	0.0436092	0.709598	0.583434	0.673927	0.461914	0.494143	0.413588	0.794717	0.226447	0.617535	0.503191	0.716346	1.56418	0.859243	0.280724
1.30431	0.595873	0.268025	0.351488	0.129361	0.912152	0.636002	0.496044	0.518804	0.321299	0.625876	0.186155	0.351488	0.197967	0.196911	0.577146	0.393126	0.518804	0.381246	0.315275	0.365682	0.390775	0.630402	0.565595	0.513538	0.322176	0.752145	0.758618	0.113164	0.282625	0.764149	0.664227	0.497445	0.407126	0.807182	0.408895	0.706936	0.583434	0.589756	0.454334	0.535167	0.358323	0.679003	0.248258	0.559259	0.512587	0.777029	0.21704	0.859243	0.155136
1.30561	0.637358	0.215439	0.355535	0.129361	0.852174	0.413014	0.496044	0.501133	0.278526	0.583434	0.286881	0.351488	0.215439	0.196911	0.464195	0.428888	0.518804	0.413294	0.315275	0.365682	0.370697	0.630402	0.565595	0.504161	0.322176	0.706936	0.777597	0.0218842	0.248258	0.750498	0.664227	0.455207	0.379552	0.807182	0.414347	0.709598	0.583434	0.589756	0.454334	0.535167	0.390472	0.679003	0.214952	0.559259	0.544964	0.752402	0.21704	1.00189	0.150205
1.00812	0.646919	0.215439	0.334584	0.151533	0.852174	0.413014	0.469927	0.46332	0.321299	0.583434	0.245852	0.351488	0.215439	0.162953	0.494515	0.428888	0.46332	0.380162	0.238403	0.365682	0.408159	0.630402	0.513538	0.513538	0.4935	0.706936	0.758618	0.0646577	0.282625	0.750498	0.664227	0.455207	0.409704	0.815311	0.849246	0.752145	0.583434	0.583434	0.53524	0.535167	0.390472	0.672021	0.197652	0.559259	0.503191	0.752402	0.555233	1.01795	0.192978
1.05445	0.595873	0.211457	0.353591	0.151533	0.852174	0.413014	0.469927	0.408159	0.278526	0.583434	0.245852	0.351488	0.239366	0.162953	0.494515	0.428888	0.482407	0.381246	0.278526	0.371099	0.370697	0.651021	0.554584	0.462566	0.4935	0.706936	0.758618	0.0646577	0.800731	0.710589	0.664227	0.450863	0.435341	0.773748	0.849246	0.624597	0.583434	0.673927	0.53524	0.624597	0.390472	0.637358	0.197652	0.593911	0.512587	0.61304	0.500244	1.00189	0.384528
0.967611	0.554584	0.211457	0.353591	0.151533	0.796949	0.520973	0.437877	0.472799	0.287841	0.557067	0.205536	0.324651	0.239366	0.162953	0.494515	0.410139	0.482407	0.381246	0.239039	0.323164	0.278408	0.630402	0.554584	0.472799	0.4935	0.706936	0.493789	0.849246	0.758407	0.710589	0.663488	0.450863	0.379552	0.773748	0.807182	0.624597	0.54783	0.673927	0.545005	0.624597	0.390472	0.629892	0.248258	0.559259	0.553627	0.636131	0.517947	0.945708	0.327422
0.967611	0.565595	0.211457	0.368508	0.162953	0.796949	0.55975	0.44714	0.446577	0.329323	0.557067	0.186155	0.324651	0.162953	0.26374	0.494515	0.48778	0.482407	0.381246	0.281362	0.364073	0.278408	0.594729	0.462566	0.513538	0.497445	0.621526	0.519961	0.891378	0.800731	0.491329	0.663488	0.44962	0.493789	0.765196	0.765196	0.624597	0.54783	0.668361	0.545005	0.582156	0.390472	0.637358	0.248258	0.53769	0.553627	0.636131	0.555233	0.925655	0.354501
1.01263	0.595873	0.0780107	0.306605	0.162953	0.687201	0.629197	0.413294	0.39262	0.299527	0.582399	1.07771	0.295312	0.18386	0.26374	0.494515	0.527518	0.446577	0.351488	0.235752	0.287841	0.243481	0.651021	0.472799	0.421208	0.497445	0.621526	1.26171	0.849246	0.758407	0.519961	0.663488	0.364073	0.493789	0.765196	0.723302	0.577941	0.54783	0.464442	0.50901	0.663488	0.370865	0.587858	0.188647	0.648113	0.553627	0.695749	0.303756	0.457238	0.384528
0.941403	0.595873	0.0986521	0.318036	0.197967	0.687201	0.581443	0.44714	0.39262	0.238403	0.543204	1.07771	0.295312	0.18386	0.26374	0.464195	0.505076	0.46332	0.351488	0.235752	0.323164	0.22259	0.594729	0.472799	0.421208	0.455207	0.621526	1.26171	0.815311	0.71088	0.504591	0.66487	0.364073	0.38201	0.765196	0.765196	0.577941	0.589756	0.456479	0.50901	0.621526	0.427506	0.595873	0.188647	0.686306	0.544964	0.689516	0.327322	0.457238	0.416787
0.800951	0.595873	0.0986521	0.306605	0.162953	0.687201	0.53543	0.390775	0.39262	0.2468	0.528448	1.07771	0.295312	0.18386	0.319432	0.494515	0.556109	0.46332	0.324626	0.239039	0.323164	0.278408	0.630402	0.472799	0.450863	0.455207	0.664227	1.22055	0.807182	0.681518	0.504591	0.66487	0.366323	0.38201	0.706261	0.716135	0.577941	0.54783	0.506046	0.413214	0.621526	0.39129	0.539767	0.966467	0.686306	0.503191	0.695749	0.297828	0.457238	0.384528
0.744753	0.513538	0.0986521	0.306605	0.18386	0.687201	0.57225	0.426445	0.380163	0.2468	0.516005	0.923931	0.295312	0.18386	0.284319	0.324651	0.515053	0.46332	0.295312	0.278526	0.329323	0.239366	0.630402	0.472799	0.4935	0.455207	0.621526	0.803658	0.732325	0.723302	0.504591	0.625876	0.406846	0.38201	0.706261	0.723302	0.536803	0.54783	0.498719	0.450703	0.578836	0.405467	0.587858	0.966467	0.666054	0.512587	0.777597	0.300812	0.888953	0.327322
0.899413	0.513538	0.0744828	0.343386	0.211457	0.687201	0.53543	0.370697	0.329323	0.206463	0.516005	0.923931	0.324626	0.215439	0.319432	0.295312	0.24991	0.46332	0.295312	0.192978	0.299527	0.211457	0.594729	0.472799	0.492394	0.455207	0.577941	0.77937	0.732325	0.723302	0.488698	0.668361	0.406846	0.407126	0.706261	0.662119	0.535167	0.475244	0.506046	0.488199	0.535167	0.39129	0.539767	0.963956	0.686306	0.544964	0.833549	0.263829	0.888953	0.383346
0.876667	0.513538	0.0986521	0.343386	0.18386	0.648995	0.60345	0.408159	0.339545	0.196278	0.516005	0.923931	0.324626	0.215439	0.319432	0.269621	0.24991	0.408159	0.295312	0.192978	0.280724	0.243481	0.630402	0.462566	0.455207	0.413079	0.577941	0.818128	0.691067	0.681518	0.650209	0.625876	0.321299	0.407126	0.749035	0.662119	0.535167	0.434871	0.541044	0.593269	0.577941	0.370865	0.539767	0.963956	0.741698	0.544964	0.777597	0.307691	0.888953	0.301249
0.866469	0.513538	0.13053	0.368508	0.18386	0.687201	0.57225	0.370697	0.339545	0.196278	0.528448	0.535168	0.324626	0.215439	0.307475	0.248678	0.24991	0.408159	0.301516	0.192978	0.287841	0.18386	0.574519	0.462566	0.462566	0.413079	0.577941	0.710589	0.691067	0.639864	0.629563	0.66487	0.323164	0.407126	0.749653	0.691067	0.535167	0.475244	0.54783	0.581195	0.577941	0.405467	0.539767	0.962903	0.721756	0.920129	0.762966	0.307691	0.888953	0.338694
0.866469	0.513538	0.0986521	0.368508	0.154959	0.611395	0.54527	0.353475	0.339545	0.192978	0.475244	0.538782	0.455207	0.113164	0.319432	0.269621	0.74194	0.408159	0.324651	0.238403	0.280724	0.154959	0.574519	0.462566	0.455207	0.323164	0.578836	0.710589	0.691067	0.639864	0.728878	0.589756	0.323164	0.435341	0.706261	0.691067	0.535167	0.294669	0.498719	0.527006	0.620714	0.598369	0.545937	0.963956	0.741698	0.921216	0.762966	0.307691	1.05862	0.338694
0.866469	0.513538	0.0986521	0.353591	0.162953	0.611395	0.53543	0.315275	0.380163	0.192978	0.475244	0.492509	0.472799	0.130771	0.319432	0.248678	0.74194	0.39262	0.324651	0.238403	0.278526	0.211457	0.538516	0.462566	0.413079	0.364073	0.578836	0.686306	0.691067	0.639864	0.728878	0.589756	0.321299	0.407126	0.664227	0.691067	0.536803	0.32391	0.54783	0.559263	0.23875	0.589756	0.497445	0.963956	0.650209	0.963956	0.785453	0.307691	1.05862	0.338694
0.866469	0.472799	0.0986521	0.318036	0.18386	0.651021	0.566147	0.315275	0.339545	0.196278	0.475244	0.112556	0.462566	0.130771	0.284319	0.269621	0.74194	0.39262	0.324651	0.280724	0.238403	0.154959	0.574519	0.513538	0.455207	0.365682	0.53616	1.38577	0.702493	0.568636	0.728878	0.589756	0.321299	0.407126	0.621526	0.681518	0.583434	0.54783	0.589756	0.592142	0.23875	0.598369	0.497445	0.962903	0.672317	1.0067	0.695749	0.918009	1.05862	0.355349
0.834417	0.432452	0.0744828	0.334584	0.198687	0.651021	0.638252	0.315275	0.339545	0.239039	0.449504	0.063663	0.365682	0.967515	0.319432	0.248678	0.704126	0.353475	0.295312	0.196278	0.280724	0.154959	0.574519	0.611395	0.462566	0.365682	0.53616	1.38577	0.732325	0.609177	0.650209	0.54783	0.321299	0.728249	0.664227	0.639864	0.536803	0.54783	0.589756	0.559263	0.23875	0.668361	0.554584	0.877356	0.706565	1.0067	0.695749	1.00028	1.00437	0.344476
0.809814	0.446577	0.0986521	0.334584	0.216542	0.651021	0.601074	0.278408	0.339545	0.239039	0.449504	0.063663	0.365682	0.967515	0.319432	0.248678	0.704126	0.39262	0.295312	0.196278	0.280724	0.18386	0.538516	0.594153	0.408253	0.365682	0.53616	1.3357	0.676103	0.609177	0.650209	0.54783	0.773748	0.728249	0.706261	0.650004	0.494143	0.54783	0.589756	0.547457	0.650004	0.625876	0.450863	0.87848	0.695749	1.0067	0.695749	0.863517	1.02008	0.875871
0.803364	0.408159	0.0986521	0.301516	0.163576	0.639858	0.526059	0.315275	0.299527	0.239039	0.355811	0.0218842	0.371099	1.13859	0.319432	0.282993	0.74194	0.39262	0.269621	0.16734	0.2468	0.0780914	0.574519	0.594153	0.450863	0.365682	0.53616	0.314401	0.691843	0.639864	0.650209	0.589756	0.765196	0.728249	0.706261	0.639864	0.494143	0.23875	0.423071	0.547457	0.639864	0.673927	0.450863	0.87848	0.672317	0.963956	0.854148	0.863517	0.925655	0.875871
0.803364	0.432452	0.0986521	0.301516	0.184778	0.639858	0.488234	0.315275	0.299527	0.196911	0.355811	0.0431112	0.455207	1.12833	0.307475	0.197967	0.611395	0.339545	0.301516	0.196278	0.280724	0.0780107	0.594729	0.539687	0.408253	0.455207	0.53616	0.333688	0.635308	0.589756	0.888953	0.294669	0.773748	0.894652	0.749035	0.609177	0.494143	0.269075	0.372362	0.413632	0.609177	0.673927	0.4935	0.834582	0.672317	0.963956	0.854148	0.863517	0.981559	0.854148
0.777762	0.380163	0.114522	0.301516	0.216542	0.660657	0.454466	0.353475	0.260388	0.196911	0.355811	0.0218842	0.455207	1.12833	0.307475	0.215439	0.611395	0.299527	0.269621	0.15451	0.2468	0.0780107	0.538516	0.539687	0.413079	0.413079	0.53616	0.500244	0.635308	0.557067	0.888953	0.294669	0.743136	0.887856	0.706261	0.650004	0.494143	0.269075	0.38201	0.413214	0.662119	0.673927	0.450863	0.834582	1.00437	0.966467	1.02008	0.495493	0.981559	0.44055
0.66179	0.432452	0.114522	0.282993	0.216542	0.660657	0.380313	0.278408	0.299527	0.168494	0.30132	0.0646577	0.413079	1.07771	0.30117	0.215439	0.574519	0.260388	0.269621	0.16734	0.260388	0.129826	0.501133	0.578834	0.455207	0.413079	0.455207	0.445675	0.615892	0.557067	0.888953	0.498719	0.732325	0.894652	0.663488	0.639864	0.494143	0.53769	0.38201	0.376157	0.662119	0.673927	0.450863	0.834582	1.05862	0.835748	1.02008	0.495493	0.981559	0.44055
0.71748	0.421208	0.114522	0.269621	0.284319	0.660657	0.413257	0.300063	0.299527	0.168494	0.289086	0.0646577	0.413079	1.11924	0.270866	0.197967	0.55611	0.299527	0.215439	0.16734	0.260388	0.129826	0.501133	0.565595	0.413079	0.329323	0.497445	0.462451	0.636908	0.54783	0.796071	0.498719	0.732325	0.379552	0.664227	0.609177	0.498719	0.446336	0.38201	0.603685	0.662119	0.723302	0.450863	0.835748	1.05862	0.796	1.02008	0.527006	0.962268	0.405467
0.71748	0.380163	0.0780107	0.282993	0.24991	0.660657	0.450742	0.334511	0.299527	0.168494	0.30132	0.150205	0.421208	1.11924	0.270866	0.18386	0.574519	0.299527	0.239366	0.16734	0.2468	0.130771	0.501133	0.578834	0.462566	0.371099	0.455207	0.500244	0.636908	0.516005	0.796071	0.498719	0.732325	0.379552	0.706261	0.609177	0.498719	0.481573	0.323804	0.632972	0.622065	0.723302	0.371099	0.835748	0.593911	0.838593	0.814161	0.199016	0.981559	0.358323
0.71748	0.421208	0.114522	0.301516	0.297178	0.632607	0.450742	0.300063	0.278408	0.207664	0.355811	0.192978	0.408253	0.189003	0.23455	0.18386	0.611395	0.299527	0.239366	0.154959	0.2468	0.0988434	0.518804	0.578834	0.472799	0.371099	0.450863	0.407276	0.582399	0.568636	0.796071	0.27111	0.723302	0.379552	0.706261	0.598369	0.536803	0.267315	0.323804	0.603685	0.636908	0.631795	0.421208	0.835748	0.615776	0.87848	0.833549	0.151905	0.999371	0.390472
0.688632	0.39262	0.114522	0.301516	0.32673	0.632607	0.454466	0.356671	0.278408	0.207664	0.355811	0.150205	0.408253	0.189003	0.26374	0.18386	0.630402	0.299527	0.197967	0.154959	0.2468	0.155606	0.518804	0.539687	0.421208	0.329323	0.450863	0.389963	0.54783	0.557067	0.721756	0.263829	0.723302	0.894652	0.66487	0.650004	0.494143	0.267315	0.330579	0.464875	0.598203	0.625876	0.421208	0.877356	0.593911	0.835748	0.814161	0.199016	0.98188	0.390472
0.688632	0.39262	0.129361	0.334584	0.326701	0.604347	0.389517	0.324626	0.278408	0.207664	0.207664	0.192978	0.408253	0.189003	0.270866	0.18386	0.594153	0.299527	0.233763	0.13053	0.206463	0.163576	0.426445	0.525436	0.421208	0.380163	0.450863	0.369839	0.488698	0.609177	0.666054	0.263829	0.743136	0.852877	0.663488	0.598369	0.494143	0.267315	0.323804	0.495493	0.622065	0.631795	0.364073	0.834582	0.650209	0.835748	0.519961	0.758618	1.03691	0.706565
0.691778	0.353475	0.129361	0.318036	0.326701	0.636692	0.403073	0.324626	0.268025	0.107431	0.207664	0.155136	0.408253	0.189003	0.270866	0.215439	0.578834	0.299527	0.248678	0.186948	0.206463	0.163576	0.46332	0.501133	0.462566	0.371099	0.497445	0.369839	0.598203	0.429734	0.721756	0.691067	0.732325	0.852877	0.663488	0.598369	0.414347	0.267315	0.330579	0.464875	0.622065	0.557067	0.364073	0.796	0.650209	0.835748	0.519961	0.796071	0.814161	0.706565
0.722472	0.353475	0.151533	0.301516	0.301805	0.613553	0.417349	0.334511	0.268025	0.114103	0.248028	0.155136	0.365682	0.189003	0.270866	0.0986521	0.594153	0.260388	0.197967	0.186948	0.206463	0.129826	0.482407	0.501133	0.455207	0.413079	0.497445	0.369839	0.5227	0.466703	0.327422	0.691067	0.653571	0.355811	0.66487	0.589756	0.408895	0.267315	0.323804	0.389252	0.598203	0.557067	0.406846	0.796	0.685581	0.793019	0.493789	0.741055	0.833549	0.672317
0.722472	0.353475	0.188751	0.355535	0.326701	0.613553	0.413257	0.324626	0.268025	0.155136	0.154959	0.192978	0.278526	0.151533	0.284319	0.129361	0.578834	0.260388	0.197967	0.186948	0.22259	0.155606	0.390775	0.501133	0.432452	0.371099	0.497445	0.183287	0.560091	0.568636	0.327422	0.650004	0.653571	0.317545	0.650004	0.598369	0.408895	0.267315	0.281362	0.389252	0.636908	0.568636	0.406846	0.800731	0.686306	0.835748	0.412526	0.866297	0.758618	0.777597
0.753785	0.408159	0.188751	0.324651	0.439023	0.613553	0.389517	0.300063	0.300063	0.196911	0.154959	0.196911	0.278526	0.151533	0.216542	0.129361	0.55611	0.260388	0.215439	0.186948	0.243481	0.129826	0.426445	0.472799	0.472799	0.371099	0.413079	0.186155	0.560091	0.557067	0.525803	0.358323	0.615892	0.355811	0.598369	0.568636	0.408895	0.352575	0.278526	0.389252	0.598203	0.582399	0.406846	0.691067	0.686306	0.834582	0.412526	0.907668	0.888953	0.777597
0.722472	0.353475	0.226345	0.324651	0.410626	0.613553	0.413573	0.324626	0.243481	0.192978	0.186948	0.192978	0.321299	0.188751	0.24991	0.162953	0.55611	0.22259	0.197967	0.211457	0.243481	0.129826	0.390775	0.513538	0.446577	0.329323	0.497445	0.183287	0.568636	0.568636	0.493789	0.358323	0.615892	0.365682	0.506046	0.528448	0.408895	0.391701	0.281362	0.3559	0.598203	0.598203	0.406846	0.702493	0.686306	0.793019	0.412526	0.907668	0.927047	0.741698
0.699594	0.353475	0.226345	0.301516	0.410626	0.613553	0.492609	0.300063	0.239366	0.192978	0.162953	0.239039	0.323164	0.151533	0.198687	0.162953	0.574519	0.260388	0.248678	0.211457	0.278408	0.212575	0.413294	0.472799	0.432452	0.380163	0.497445	0.188647	0.568636	0.334146	0.55043	0.358323	0.622065	0.323164	0.516005	0.528448	0.408895	0.352575	0.278526	0.3559	0.491329	0.622065	0.44962	0.691067	0.857267	0.835748	0.517947	1.00437	0.888953	0.785453
0.731906	0.39262	0.226345	0.301516	0.357781	0.613553	0.380313	0.324651	0.211457	0.196278	0.197967	0.239039	0.323164	0.197967	0.23455	0.162953	0.482407	0.2468	0.188751	0.211457	0.260388	0.184778	0.413294	0.329323	0.432452	0.380163	0.413079	0.226447	0.568636	0.334146	0.525803	0.307691	0.636908	0.365682	0.506046	0.516005	0.494143	0.314401	0.278526	0.3559	0.491329	0.636908	0.406846	0.691067	0.872447	0.796	0.517947	1.00437	0.741698	0.741698
0.731906	0.353475	0.405092	0.301516	0.413014	0.613553	0.380313	0.324651	0.268025	0.235752	0.197967	0.248028	0.323164	0.226073	0.23455	0.162953	0.482407	0.299527	0.188751	0.211457	0.186948	0.155606	0.465463	0.339545	0.513538	0.353475	0.455207	0.225987	0.56469	0.334146	0.615776	0.301249	0.543204	0.287841	0.598369	0.528448	0.494143	0.352575	0.280724	0.299287	0.520367	0.636908	0.366323	0.650004	0.803658	0.796	0.517947	1.69236	0.741698	0.922369
0.745612	0.370697	0.405092	0.301516	0.413014	0.581909	0.473559	0.295312	0.239366	0.192978	0.226073	0.248028	0.238403	0.188751	0.23455	0.162953	0.46332	0.299527	0.270032	0.186948	0.206463	0.151757	0.410268	0.329323	0.485724	0.329323	0.462566	0.380525	0.507722	0.609177	0.582449	0.307691	0.560091	0.323164	0.589756	0.528448	0.494143	0.445675	0.238403	0.299287	0.520367	0.5227	0.406846	0.650004	0.803658	0.796	0.538783	1.73745	0.615776	0.955242
0.745612	0.353475	0.405092	0.301516	0.413014	0.581909	0.368508	0.324651	0.243481	0.206463	0.188751	0.281362	0.235752	0.226073	0.240755	0.162953	0.426445	0.16734	0.189003	0.243481	0.186948	0.163576	0.435969	0.339545	0.525436	0.278408	0.504161	0.380525	0.542804	0.598369	0.758618	0.609177	0.504591	0.299527	0.598369	0.560091	0.408895	0.407276	0.238403	0.299287	0.520367	0.5227	0.406846	0.662119	0.843486	0.668361	0.538783	1.69236	0.582449	0.955242
0.745612	0.334511	0.456811	0.301516	0.413014	0.581909	0.389517	0.324651	0.211457	0.196278	0.188751	0.289086	0.238403	0.189003	0.24991	0.162953	0.426445	0.16734	0.189003	0.22259	0.485724	0.163576	0.465463	0.339545	0.501133	0.260388	0.472799	0.412526	0.387107	0.609177	0.758618	0.650004	0.389252	0.299527	0.598369	0.516005	0.414347	0.391701	0.238403	0.333688	0.609177	0.504591	0.406846	0.650004	0.843486	0.71088	0.538783	1.7351	0.615776	0.944076
0.694011	0.334511	0.456811	0.282993	0.423048	0.551005	0.380313	0.324651	0.324626	0.15451	0.162953	0.22426	0.280724	0.189003	0.303258	0.162953	0.501133	0.16734	0.188751	0.22259	0.501133	0.197967	0.465463	0.299527	0.446577	0.278408	0.462566	0.282625	0.368112	0.664227	0.758618	0.650004	0.402711	0.299527	0.631795	0.516005	0.408895	0.278526	0.287841	0.333688	0.609177	0.450799	0.408895	0.650004	0.811207	0.71088	0.517947	1.94738	0.721756	0.927047
0.713636	0.370697	0.456811	0.282993	0.423048	0.551005	0.417349	0.351488	0.334511	0.196278	0.197967	0.22426	0.280724	0.189003	0.284319	0.162953	0.482407	0.446577	0.216542	0.22259	0.501133	0.197967	0.435969	0.315275	0.485724	0.413294	0.504161	0.269804	0.495493	0.620714	0.758618	0.773748	0.402711	0.278408	0.625876	0.516005	0.278526	0.278526	0.260388	0.369839	0.609177	0.429734	0.44962	0.662119	0.852877	0.668361	0.517947	1.90604	0.685581	0.944076
0.728545	0.356671	0.499449	0.282993	0.456811	0.551005	0.417349	0.351488	0.413294	0.15451	0.248678	0.262133	0.365682	0.151757	0.284319	0.154959	0.46332	0.408159	0.216542	0.211457	0.446577	0.215439	0.454236	0.315275	0.446577	0.437877	0.504161	0.269804	0.495493	0.621526	0.721756	0.732325	0.702493	0.278408	0.506046	0.506046	0.281362	0.278526	0.2468	0.267315	0.568636	0.486197	0.44962	0.622065	0.84573	0.71088	0.463514	1.94879	0.685581	0.833549
0.777404	0.356671	0.524713	0.282993	0.389974	0.527523	0.563565	0.324626	0.381246	0.196278	0.239366	0.30132	0.329323	0.189003	0.284319	0.18386	0.370697	0.446577	0.216542	0.186948	0.408159	0.233763	0.454236	0.334511	0.446577	0.469927	0.497445	0.27111	0.527006	0.620714	0.758618	0.368112	0.702493	0.268025	0.516005	0.557067	0.278526	0.221732	0.287841	0.267315	0.568636	0.5227	0.451505	0.609177	0.764149	0.71088	0.463514	1.77783	0.593911	0.898637
0.7471	0.356671	0.509692	0.282993	0.423048	0.527523	0.500298	0.355535	0.381246	0.206463	0.154959	0.248028	0.323164	0.189003	0.24991	0.197967	0.408159	0.432452	0.279743	0.18386	0.426445	0.270032	0.454236	0.353475	0.39262	0.44714	0.504161	0.27111	0.44099	0.620714	0.857267	0.387107	0.702493	0.300063	0.516005	0.557067	0.365682	0.277571	0.287841	0.267315	0.528448	0.486197	0.408895	0.557067	0.803658	0.673927	0.463514	1.77632	0.593911	0.833549
0.744753	0.356671	0.509692	0.282993	0.456811	0.527523	0.450742	0.380162	0.413294	0.15451	0.16734	0.22426	0.260388	0.163576	0.23455	0.151533	0.370697	0.370697	0.336358	0.239366	0.370697	0.233763	0.496044	0.315275	0.39262	0.44714	0.497445	0.27111	0.473185	0.66487	0.857267	0.368112	0.506117	0.334511	0.557067	0.516005	0.365682	0.242699	0.287841	0.431519	0.639864	0.504591	0.44962	0.568636	0.750498	0.673927	0.493789	1.86331	0.573671	0.833549
0.773312	0.381246	0.531064	0.282993	0.423048	0.496044	0.450742	0.355535	0.356671	0.206463	0.15451	0.22426	0.315275	0.163576	0.24991	0.162953	0.299527	0.370697	0.336358	0.162953	0.370697	0.282993	0.473672	0.353475	0.39262	0.437877	0.497445	0.300812	0.44099	0.0777458	0.857267	0.582399	0.453822	0.356671	0.506046	0.464442	0.364073	0.379213	0.315275	0.391701	0.639864	0.486197	0.44962	0.486197	0.750498	0.673927	0.631895	1.86331	0.502774	0.833549
0.744753	0.381246	0.47669	0.282993	0.475685	0.496044	0.488234	0.355535	0.334511	0.206463	0.15451	0.168494	0.2468	0.189003	0.24991	0.162953	0.339545	0.44714	0.336358	0.162953	0.370697	0.301516	0.520973	0.353475	0.408159	0.437877	0.455207	0.343208	0.420112	0.128874	0.706565	0.598203	0.473185	0.215439	0.557067	0.516005	0.323164	0.338606	0.315275	0.352575	0.639864	0.486197	0.44962	0.486197	0.750498	0.673927	0.631895	1.86331	0.502774	0.833549
0.691778	0.356671	0.47669	0.282993	0.440204	0.496044	0.450742	0.355535	0.413294	0.16734	0.16734	0.22426	0.2468	0.163576	0.24991	0.114522	0.315275	0.426445	0.336358	0.162953	0.370697	0.295312	0.520973	0.334511	0.408159	0.437877	0.504161	0.338265	0.420112	0.535167	0.706565	0.543204	0.568636	0.248678	0.475244	0.516005	0.371099	0.338606	0.503573	0.352575	0.502774	0.486197	0.450863	0.466703	0.77935	0.673927	0.464875	1.86331	0.502774	0.686306
0.66179	0.356671	0.491123	0.248678	0.440204	0.527523	0.450742	0.355535	0.413294	0.2468	0.238403	0.207664	0.287841	0.129826	0.24991	0.129361	0.206463	0.426445	0.301805	0.162953	0.390775	0.269621	0.520973	0.426445	0.39262	0.437877	0.315275	0.334146	0.420112	0.536803	0.741698	0.582399	0.560091	0.248678	0.516005	0.54783	0.408253	0.445675	0.526566	0.352575	0.525803	0.429734	0.406846	0.568636	0.820392	0.631795	0.464875	0.317545	0.610529	0.725011
0.667829	0.324626	0.509692	0.282993	0.440204	0.527523	0.450742	0.387594	0.390775	0.2468	0.238403	0.262133	0.300063	0.129826	0.24991	0.114522	0.206463	0.469927	0.301805	0.18386	0.370697	0.295312	0.560052	0.426445	0.390775	0.437877	0.268025	0.31771	0.488698	0.577941	0.706565	0.568636	0.598203	0.269621	0.557067	0.516005	0.366323	0.407276	0.526566	0.328355	0.502774	0.429734	0.406846	0.528448	0.820392	0.541044	0.464875	0.302584	0.573671	0.725011
0.688632	0.324626	0.499449	0.188751	0.440204	0.660657	0.450742	0.355535	0.278408	0.2468	0.238403	0.22426	0.300063	0.226345	0.24991	0.114522	0.22259	0.413294	0.316668	0.18386	0.390775	0.295312	0.538516	0.426445	0.426445	0.437877	0.268025	0.282625	0.488698	0.536803	0.706565	0.568636	0.453822	0.268025	0.557067	0.516005	0.408253	0.391701	0.482407	0.328355	0.648113	0.568636	0.408895	0.475244	0.811207	0.536803	0.380154	0.56469	0.573671	0.872447
0.71748	0.324626	0.499449	0.188751	0.405092	0.660657	0.450742	0.410268	0.315275	0.2468	0.2468	0.22426	0.300063	0.226345	0.271211	0.114697	0.206463	0.370697	0.301805	0.154959	0.370697	0.269621	0.560052	0.353475	0.370697	0.437877	0.184778	0.559259	0.488698	0.451505	0.387107	0.650004	0.453822	0.269621	0.54783	0.589756	0.44962	0.299287	0.538516	0.328355	0.631895	0.568636	0.366323	0.528448	0.761692	0.541044	0.380154	0.56469	0.555233	0.888953
0.688632	0.355535	0.509692	0.188751	0.405092	0.660657	0.451062	0.380162	0.334511	0.2468	0.196278	0.239039	0.301516	0.189003	0.319432	0.30117	0.206463	0.370697	0.301805	0.154959	0.334511	0.269621	0.560052	0.315275	0.390775	0.413294	0.163576	0.502774	0.520367	0.44962	0.387107	0.650004	0.453822	0.239366	0.506046	0.583434	0.4935	0.333688	0.503573	0.512587	0.631895	0.543204	0.408895	0.528448	0.728249	0.536803	0.389252	0.56469	0.53769	0.888953
0.717023	0.355535	0.509692	0.151533	0.39101	0.60628	0.488558	0.407799	0.268025	0.2468	0.235752	0.192978	0.301516	0.189003	0.270866	0.270866	0.2468	0.370697	0.301805	0.211457	0.334511	0.268025	0.560052	0.315275	0.370697	0.437877	0.163576	0.31771	0.464875	0.451505	0.387107	0.650004	0.550433	0.215439	0.506046	0.589756	0.450863	0.299287	0.44714	0.471856	0.502774	0.486197	0.406846	0.528448	0.871857	0.541044	0.653571	1.57457	0.380525	0.888953
0.690219	0.324651	0.531064	0.188751	0.39101	0.60628	0.451062	0.368508	0.300063	0.16734	0.235752	0.192978	0.324651	0.198687	0.284319	0.26374	0.2468	0.390775	0.301805	0.154959	0.334511	0.295312	0.560052	0.299527	0.370697	0.324651	0.198687	0.31771	0.491329	0.210758	0.368112	0.622065	0.559263	0.248678	0.506046	0.516005	0.323804	0.524507	0.482407	0.512587	0.53769	0.504591	0.406846	0.557067	0.861602	0.541044	0.636908	1.57457	0.412526	0.906713
0.688632	0.351488	0.456811	0.188751	0.39101	0.60628	0.451062	0.355535	0.300063	0.186948	0.192978	0.150205	0.324651	0.240755	0.284319	0.263455	0.260388	0.413294	0.326701	0.129361	0.390775	0.351488	0.574519	0.299527	0.370697	0.324651	0.184778	0.334146	0.350828	0.210758	0.387107	0.582399	0.355003	0.44714	0.464442	0.54783	0.323804	0.564657	0.44714	0.678033	0.517947	0.486197	0.450863	0.516005	0.871857	0.62217	0.636908	1.57457	0.412526	0.906713
0.690219	0.295312	0.456811	0.197967	0.427248	0.60628	0.451062	0.334584	0.211457	0.16734	0.280724	0.155136	0.301516	0.212575	0.284319	0.26374	0.2468	0.413294	0.301805	0.154959	0.370697	0.324651	0.574519	0.353475	0.390775	0.324651	0.184778	0.334146	0.350828	0.536803	0.420112	0.622065	0.355003	0.482407	0.464442	0.506046	0.323804	0.564657	0.426445	0.678033	0.53769	0.466703	0.364073	0.516005	0.697889	0.57948	0.622065	0.498768	0.437153	0.53769
0.717023	0.324651	0.440204	0.188751	0.39101	0.581909	0.488558	0.441513	0.243481	0.206463	0.278526	0.150205	0.324651	0.212575	0.284319	0.263455	0.260388	0.390775	0.336358	0.154959	0.413294	0.295312	0.574519	0.299527	0.334511	0.269621	0.129826	0.27111	0.350828	0.536803	0.387107	0.368112	0.355003	0.46332	0.464442	0.557067	0.323804	0.538782	0.46332	0.678033	0.517947	0.434871	0.323804	0.54783	0.738504	0.62217	0.622065	0.441644	0.437153	0.559259
0.717023	0.269621	0.423048	0.151533	0.39101	0.60628	0.451062	0.410268	0.211457	0.206463	0.238403	0.150205	0.301516	0.24991	0.284319	0.26374	0.278408	0.413294	0.279743	0.162953	0.356671	0.324626	0.55611	0.339545	0.370697	0.239366	0.155606	0.284701	0.62217	0.536803	0.355003	0.409704	0.355003	0.446577	0.464442	0.516005	0.364073	0.503191	0.44714	0.538782	0.517947	0.449504	0.364073	0.589756	0.738504	0.62217	0.622065	0.468194	0.469162	0.927047
0.690219	0.269621	0.423048	0.226345	0.355041	0.548111	0.488558	0.355535	0.22259	0.206463	0.238403	0.155136	0.301516	0.198687	0.284319	0.263455	0.22259	0.390775	0.301805	0.18386	0.390775	0.370697	0.55611	0.315275	0.334511	0.239366	0.129826	0.27111	0.66487	0.186155	0.368112	0.420112	0.395003	0.46332	0.506046	0.506046	0.364073	0.496462	0.408159	0.538782	0.484806	0.57948	0.365682	0.589756	0.564657	0.62217	0.609177	1.08305	0.573671	0.911246
0.690219	0.301516	0.423048	0.226345	0.355041	0.548111	0.451062	0.355535	0.22259	0.22259	0.238403	0.150205	0.334584	0.216542	0.284319	0.226345	0.278408	0.413294	0.297178	0.18386	0.390775	0.334511	0.55611	0.353475	0.353475	0.239366	0.167604	0.27111	0.668361	0.242699	0.353298	0.582399	0.355811	0.426445	0.506046	0.498719	0.321299	0.298606	0.408159	0.544964	0.484806	0.57948	0.364073	0.269075	0.564657	0.57948	0.648113	1.08305	0.593911	0.911246
0.633671	0.269621	0.405092	0.189003	0.355041	0.548111	0.450742	0.355535	0.22259	0.22259	0.594911	0.155136	0.282993	0.114697	0.284319	0.26374	0.243481	0.300063	0.32673	0.18386	0.390775	0.334511	0.485724	0.287841	0.370697	0.211457	0.2234	0.250343	0.668361	0.221732	0.353298	0.636908	0.380525	0.426445	0.506046	0.498719	0.323804	0.338606	0.455207	0.512587	0.494143	0.57948	0.406846	0.23875	0.564657	0.577941	0.648113	1.08305	0.559259	0.911246
0.664456	0.301516	0.370456	0.226073	0.370456	0.464195	0.450742	0.355535	0.22259	0.13053	0.594911	0.107431	0.301516	0.163576	0.303258	0.226345	0.243481	0.300063	0.301805	0.18386	0.390775	0.390775	0.485724	0.315275	0.353475	0.192978	0.155606	0.284701	0.668361	0.406846	0.617535	0.5227	0.380525	0.426445	0.475244	0.506046	0.323804	0.192978	0.450863	0.503191	0.494143	0.583434	0.406846	0.269075	0.645967	0.535167	0.648113	0.468194	0.493789	0.686306
0.664456	0.301516	0.389974	0.226073	0.370456	0.491972	0.413257	0.496044	0.22259	0.13053	0.544964	0.155136	0.324651	0.129826	0.303258	0.270866	0.22259	0.334511	0.26962	0.18386	0.390775	0.334511	0.485724	0.299527	0.315275	0.192978	0.184778	0.269075	0.66487	0.406846	0.617535	0.560091	0.380525	0.408159	0.506046	0.506046	0.512587	0.238403	0.455207	0.512587	0.494143	0.57948	0.364073	0.589756	0.636392	0.536803	0.615776	0.468194	0.547457	0.686306
0.721108	0.438126	0.357781	0.226345	0.370456	0.491972	0.413257	0.496044	0.206463	0.13053	0.196278	0.196278	0.324651	0.151757	0.303258	0.26374	0.22259	0.300063	0.297178	0.162953	0.390775	0.324626	0.462566	0.299527	0.315275	0.196278	0.187699	0.30103	0.66487	0.406846	0.617535	0.543204	0.372362	0.408159	0.498719	0.38201	0.512587	0.192978	0.455207	0.333688	0.517947	0.57948	0.406846	0.589756	0.645967	0.621526	0.615776	0.468194	0.547457	0.189124
0.721108	0.403073	0.389974	0.189003	0.382728	0.435969	0.450742	0.435969	0.196278	0.186948	0.196278	0.196278	0.301516	0.151533	0.303258	0.270866	0.206463	0.334511	0.271211	0.197967	0.413294	0.334511	0.472799	0.280724	0.299527	0.196278	0.129826	0.30103	0.66487	0.57948	0.671032	0.5227	0.414347	0.370697	0.498719	0.38201	0.512587	0.298606	0.44962	0.277571	0.517947	0.62217	0.379213	0.589756	0.605166	0.578836	0.615776	0.795903	0.55043	0.189124
0.721108	0.403073	0.389974	0.226345	0.382728	0.435969	0.451062	0.441513	0.206463	0.186948	0.280583	0.192978	0.260388	0.151757	0.303258	0.307475	0.206463	0.356671	0.271211	0.197967	0.324626	0.334511	0.513538	0.280724	0.299527	0.15451	0.155606	0.269804	0.631795	0.536803	0.671032	0.298606	0.372362	0.370697	0.498719	0.395003	0.484806	0.298606	0.44962	0.517947	0.517947	0.62217	0.391701	0.598369	0.605166	0.621526	0.559259	0.795903	0.582449	0.189124
0.696508	0.438126	0.389974	0.233763	0.382728	0.410268	0.455417	0.410268	0.15451	0.186948	0.16734	0.192978	0.278408	0.151757	0.303258	0.344282	0.186948	0.381246	0.271211	0.197967	0.324626	0.356671	0.472799	0.280724	0.353475	0.150205	0.129826	0.269804	0.625876	0.541044	0.578921	0.298606	0.414347	0.353475	0.408895	0.475244	0.431519	0.286881	0.406846	0.481573	0.538783	0.62217	0.431519	0.639864	0.605166	0.624597	0.559259	1.24973	0.55043	0.189124
0.696508	0.403073	0.357781	0.226073	0.410626	0.435969	0.492609	0.410268	0.196278	0.211457	0.206463	0.192978	0.315275	0.189003	0.338623	0.307475	0.186948	0.356671	0.26962	0.248678	0.268025	0.356671	0.472799	0.196278	0.315275	0.196278	0.187699	0.269075	0.625876	0.494143	0.599513	0.314401	0.423071	0.370697	0.451505	0.475244	0.628914	0.259491	0.408895	0.53769	0.538783	0.535167	0.391701	0.631795	0.555233	0.578836	0.55043	1.24973	0.603685	0.593261
0.664456	0.334584	0.381246	0.233763	0.410626	0.435969	0.500298	0.435969	0.196278	0.211457	0.186948	0.15451	0.339545	0.151757	0.338319	0.263455	0.206463	0.324626	0.240755	0.248678	0.243481	0.300063	0.504161	0.196278	0.315275	0.15451	0.187699	0.23875	0.631795	0.494143	0.542804	0.314401	0.414347	0.39262	0.408895	0.464442	0.628914	0.512587	0.44962	0.517947	0.538783	0.492394	0.379213	0.598369	0.577918	0.621526	0.402711	1.24206	0.603685	0.577918
0.696508	0.355535	0.390775	0.301516	0.440915	0.491972	0.500298	0.410268	0.196278	0.211457	0.2468	0.206463	0.339545	0.162953	0.338319	0.263455	0.22259	0.295312	0.240755	0.233763	0.268025	0.334511	0.413079	0.238403	0.339545	0.196278	0.187699	0.269075	0.625876	0.498719	0.578921	0.314401	0.498719	0.39262	0.492394	0.294669	0.67104	0.512587	0.366323	0.324068	0.391701	0.535167	0.366323	0.557067	0.605166	0.621526	0.368112	0.856992	0.603685	0.18536
0.696508	0.334584	0.356671	0.324651	0.440915	0.465463	0.537031	0.410268	0.196278	0.211457	0.287841	0.16734	0.339545	0.162953	0.324651	0.26374	0.186948	0.324626	0.248678	0.248678	0.300063	0.356671	0.421208	0.238403	0.334511	0.280724	0.130771	0.524507	0.625876	0.23875	0.473185	0.314401	0.541044	0.421208	0.492394	0.267315	0.678033	0.445675	0.366323	0.32391	0.391701	0.535167	0.366323	0.589756	0.605166	0.621526	0.409704	0.856992	0.550433	0.18536
0.696508	0.334584	0.334511	0.295312	0.440915	0.465463	0.427248	0.435969	0.196278	0.243481	0.260388	0.0744828	0.315275	0.129361	0.324651	0.307475	0.16734	0.324651	0.269621	0.248678	0.300063	0.334511	0.371099	0.238403	0.315275	0.278526	0.130771	0.512587	0.681518	0.294669	0.473185	0.492394	0.541044	0.380163	0.4935	0.294669	0.687008	0.445675	0.372362	0.407126	0.391701	0.535167	0.366323	0.528448	0.594911	0.578836	0.576451	0.856992	0.550433	0.163973
0.673103	0.334584	0.356671	0.269621	0.440915	0.473672	0.463693	0.410268	0.196278	0.0986521	0.16734	0.0646577	0.339545	0.151533	0.324651	0.307475	0.13053	0.324651	0.233763	0.248678	0.300063	0.300063	0.380163	0.329323	0.315275	0.280724	0.130771	0.512587	0.673927	0.267315	0.453822	0.450863	0.355811	0.371099	0.4935	0.423071	0.728249	0.484806	0.355811	0.350828	0.462451	0.577941	0.323804	0.568636	0.555233	0.624597	0.576451	0.856992	0.576087	0.163973
0.673103	0.334584	0.334511	0.295312	0.473136	0.473672	0.427248	0.410268	0.15451	0.113494	0.186948	0.0750403	0.339545	0.114522	0.295312	0.307475	0.154959	0.351488	0.233763	0.248678	0.215439	0.268025	0.380163	0.329323	0.243481	0.235752	0.206737	0.379213	0.673927	0.210758	0.453822	0.450863	0.355811	0.339545	0.450863	0.423071	0.461601	0.248028	0.38201	0.380525	0.462451	0.535167	0.281362	0.355003	0.555233	0.624597	0.55043	0.300812	0.527006	0.163973
0.673103	0.324651	0.356671	0.301516	0.440915	0.473672	0.39101	0.410268	0.196278	0.13053	0.186948	0.206463	0.299527	0.114697	0.295312	0.30117	0.13053	0.380162	0.233763	0.248678	0.18386	0.18386	0.413294	0.329323	0.260388	0.235752	0.195934	0.379213	0.723302	0.183287	0.453822	0.450863	0.355811	0.278526	0.371099	0.414347	0.420249	0.289086	0.395003	0.407126	0.425601	0.535167	0.321299	0.409704	0.555233	0.535167	0.437153	0.300812	0.527006	0.163973
0.673103	0.324651	0.334511	0.269621	0.530262	0.473559	0.381232	0.410268	0.13053	0.0986521	0.154959	0.196278	0.315275	0.114697	0.295312	0.30117	0.295312	0.351488	0.248678	0.215439	0.215439	0.215439	0.381246	0.315275	0.22259	0.235752	0.280377	0.379213	0.681518	0.210758	0.437794	0.497445	0.423071	0.281362	0.413079	0.407276	0.420249	0.30132	0.355811	0.446336	0.481573	0.406846	0.408895	0.379552	0.671032	0.53616	0.437153	0.393942	0.581368	0.577918
0.673103	0.324651	0.370697	0.269621	0.530262	0.473559	0.336441	0.355535	0.13053	0.0986521	0.13053	0.206463	0.299527	0.114697	0.301516	0.248678	0.351488	0.295312	0.248678	0.248678	0.162953	0.239366	0.356671	0.287841	0.260388	0.235752	0.238057	0.645967	0.723302	0.535167	0.495493	0.44962	0.395003	0.245516	0.365682	0.407276	0.462451	0.359678	0.317545	0.425601	0.502774	0.406846	0.366323	0.350828	0.631895	0.535167	0.538783	0.411024	0.581368	0.577918
0.673103	0.295312	0.334511	0.239366	0.530262	0.506571	0.336441	0.355535	0.13053	0.0986521	0.22259	0.666092	0.339545	0.151757	0.295312	0.233763	0.295312	0.295312	0.248678	0.215439	0.162953	0.18386	0.407799	0.287841	0.260388	0.235752	0.238057	0.636392	0.389252	0.535167	0.495493	0.492394	0.395003	0.245516	0.450863	0.407276	0.445675	0.359678	0.355811	0.3559	0.481573	0.44962	0.408895	0.379552	0.657549	0.481573	0.538783	0.37348	0.60569	0.156294
0.639858	0.324651	0.334511	0.239366	0.307475	0.506571	0.336441	0.334584	0.13053	0.315275	0.206463	0.67104	0.299527	0.114522	0.243481	0.248678	0.324651	0.269621	0.233763	0.248678	0.162953	0.211457	0.381246	0.2468	0.299527	0.235752	0.322816	0.636392	0.389252	0.299287	0.686306	0.450863	0.355811	0.245516	0.4935	0.412526	0.500244	0.359678	0.355811	0.350828	0.154959	0.408895	0.484806	0.350828	0.502774	0.481573	0.538783	0.330579	0.581368	0.131586
0.639858	0.351488	0.353475	0.239366	0.307475	0.506571	0.39101	0.355535	0.13053	0.315275	0.22259	0.623609	0.339545	0.151757	0.268025	0.163576	0.351488	0.295312	0.248678	0.248678	0.215439	0.211457	0.355535	0.287841	0.315275	0.544964	0.280377	0.186155	0.389252	0.267315	0.703253	0.568636	0.30132	0.425601	0.4935	0.412526	0.425601	0.639098	0.355811	0.3559	0.154959	0.535167	0.445675	0.516005	0.469162	0.372362	0.502774	0.34137	0.473185	0.156294
0.616564	0.351488	0.353475	0.300063	0.307475	0.506571	0.543282	0.334584	0.13053	0.339545	0.371099	0.114697	0.315275	0.114697	0.295312	0.163576	0.351488	0.295312	0.248678	0.248678	0.215439	0.162953	0.380162	0.287841	0.315275	0.544964	0.280377	0.210758	0.568636	0.267315	0.741055	0.528448	0.355811	0.425601	0.4935	0.437153	0.462451	0.672317	0.317545	0.3559	0.154959	0.535167	0.484806	0.516005	0.446336	0.366323	0.53769	0.34137	0.473185	0.131586
0.651021	0.351488	0.353475	0.268025	0.307475	0.527523	0.440204	0.380162	0.113494	0.206463	0.206463	0.114697	0.260388	0.114697	0.211457	0.163576	0.351488	0.295312	0.233763	0.370697	0.0431112	0.197967	0.351488	0.287841	0.278408	0.323164	0.238057	0.277571	0.582399	0.330579	0.738504	0.528448	0.395003	0.481573	0.4935	0.456479	0.462451	0.639098	0.411024	0.446336	0.623609	0.494143	0.407276	0.54783	0.741055	0.372362	0.53769	0.37348	0.409704	0.131586
0.616564	0.351488	0.334511	0.300063	0.307475	0.527523	0.456811	0.380162	0.186948	0.206463	0.16734	0.0780914	0.260388	0.114697	0.18386	0.151757	0.351488	0.295312	0.248678	0.370697	0.0431112	0.215439	0.387594	0.287841	0.278408	0.323164	0.238057	0.299287	0.622065	0.330579	0.738504	0.557067	0.395003	0.34137	0.4935	0.456479	0.500244	0.354501	0.38201	0.446336	0.666092	0.492394	0.407276	0.464442	0.703253	0.446336	0.53769	0.37348	0.338265	0.131586
0.639858	0.410268	0.315275	0.295312	0.263455	0.527523	0.370456	0.380162	0.186948	0.22259	0.154959	0.186948	0.299527	0.154171	0.239366	0.151757	0.351488	0.355535	0.248678	0.353475	0.0431112	0.239366	0.380162	0.299527	0.278408	0.321299	0.238057	0.277571	0.598203	0.372362	0.790707	0.598369	0.317545	0.330579	0.450863	0.34137	0.538783	0.354501	0.466703	0.350828	0.623609	0.44962	0.425601	0.475244	0.741698	0.446336	0.53769	0.37348	0.338265	0.0994934
0.639858	0.380162	0.353475	0.301516	0.263455	0.540075	0.370456	0.380162	0.16734	0.15451	0.13053	0.186948	0.315275	0.167604	0.107431	0.151757	0.324626	0.324651	0.248678	0.370697	0.0208894	0.268025	0.380162	0.299527	0.206463	0.295312	0.0432845	0.298606	0.543204	0.434871	0.44099	0.54783	0.248028	0.280583	0.4935	0.38201	0.500244	0.327322	0.245516	0.32391	0.581169	0.451505	0.462451	0.516005	0.777597	0.446336	0.573671	0.18536	0.375734	0.0994934
0.639858	0.441513	0.353475	0.269621	0.26374	0.55975	0.543282	0.380162	0.282993	0.15451	0.154959	0.22259	0.278408	0.167604	0.15451	0.163576	0.324626	0.295312	0.248678	0.370697	0.163576	0.268025	0.407799	0.299527	0.16734	0.295312	0.0432845	0.298606	0.368112	0.475244	0.520367	0.516005	0.289086	0.280583	0.492394	0.395003	0.446336	0.358323	0.270335	0.32391	0.581169	0.408895	0.425601	0.352575	0.741698	0.481573	0.559259	0.188496	0.368112	0.0994934
0.639858	0.465463	0.339545	0.282993	0.26374	0.55975	0.389974	0.380162	0.282993	0.206463	0.243481	0.666092	0.315275	0.151533	0.15451	0.163576	0.324626	0.295312	0.215439	0.426445	0.151757	0.30117	0.407799	0.287841	0.16734	0.324626	0.0431112	0.314401	0.368112	0.475244	0.491329	0.598369	0.330579	0.317545	0.4935	0.535167	0.425601	0.413588	0.270335	0.481573	0.803671	0.414347	0.281362	0.352575	0.758618	0.446336	0.559259	0.18536	0.368112	0.406846
0.607806	0.441513	0.353475	0.248678	0.26374	0.55975	0.440204	0.282993	0.318036	0.206463	0.22259	0.663234	0.334511	0.188751	0.334511	0.793727	0.351488	0.324651	0.215439	0.426445	0.0780914	0.30117	0.407799	0.299527	0.2468	0.295312	0.13053	0.761692	0.368112	0.380525	0.517947	0.475244	0.38201	0.30132	0.53616	0.535167	0.3559	0.639098	0.280583	0.446336	0.769657	0.425601	0.281362	0.352575	0.741055	0.446336	0.559259	0.54783	0.368112	0.406846
0.639858	0.410268	0.315275	0.248678	0.26374	0.527523	0.440204	0.282993	0.300875	0.206463	0.22259	0.620533	0.278408	0.151533	0.278408	0.840199	0.380162	0.301516	0.215439	0.300063	0.0780914	0.338623	0.380162	0.299527	0.260388	0.413294	0.13053	0.803671	0.409704	0.3559	0.500244	0.516005	0.330579	0.34137	0.455207	0.535167	0.3559	0.639098	0.302584	0.502774	0.761692	0.412526	0.281362	0.23875	0.758618	0.434871	0.573671	0.541044	0.55043	0.406846
0.607806	0.410268	0.334511	0.282993	0.30117	0.496044	0.491123	0.282993	0.300875	0.206463	0.22259	0.902958	0.315275	0.151533	0.315275	0.972279	0.407799	0.301516	0.211457	0.278408	0.0780914	0.338319	0.380162	0.315275	0.22259	0.413294	0.0986521	0.761692	0.379552	0.380525	0.555233	0.475244	0.555233	0.34137	0.455207	0.299287	0.3559	0.615776	0.280583	0.380525	0.761692	0.412526	0.281362	0.294669	0.741055	0.395003	0.555233	0.541044	0.525803	0.408895
0.577146	0.465463	0.295312	0.334584	0.30117	0.496044	0.543282	0.318036	0.368508	0.206463	0.2468	0.894652	0.315275	0.151533	0.16734	1.01456	0.380162	0.324651	0.239366	0.300063	0.14921	0.338319	0.387594	0.353475	0.206463	0.351488	0.186948	0.314401	0.435341	0.423071	0.834036	0.475244	0.555233	0.297828	0.497445	0.299287	0.502774	0.271767	0.302584	0.412526	0.755511	0.350828	0.555233	0.494143	0.796071	0.434871	0.555233	0.302584	0.353298	0.366323
0.607806	0.473672	0.324651	0.282993	0.30117	0.407799	0.509692	0.318036	0.368508	0.206463	0.2468	0.902958	0.299527	0.129826	0.16734	1.01456	0.407799	0.301516	0.186948	0.370697	0.106437	0.307475	0.387594	0.315275	0.260388	0.381246	0.186948	0.333688	0.516005	0.464442	0.888953	0.568636	0.555233	0.302584	0.287841	0.277571	0.469162	0.297828	0.302584	0.380525	0.755511	0.3559	0.577918	0.451505	0.796071	0.519961	0.53769	0.337184	0.353298	0.408895
0.607806	0.441513	0.295312	0.306605	0.226345	0.381246	0.405092	0.318036	0.403073	0.15451	0.186948	0.493151	0.299527	0.0988434	0.16734	0.154171	0.380162	0.301516	0.211457	0.370697	0.14921	0.307475	0.387594	0.315275	0.196278	0.381246	0.186948	0.314401	0.475244	0.414347	0.872447	0.568636	0.517947	0.327422	0.280724	0.577941	0.469162	0.271767	0.355811	0.379552	0.755511	0.369839	0.500244	0.456479	0.741055	0.519961	0.559259	0.280583	0.353298	0.372362
0.607806	0.441513	0.351488	0.306605	0.189003	0.380162	0.554916	0.588779	0.353591	0.15451	0.16734	0.491399	0.315275	0.0988434	0.206463	0.154171	0.380162	0.334584	0.211457	0.334511	0.197967	0.307475	0.355535	0.278408	0.238403	0.324651	0.16734	0.210758	0.475244	0.605166	0.857267	0.516005	0.481573	0.207664	0.287841	0.62217	0.502774	0.327322	0.337184	0.379552	0.333688	0.242699	0.538783	0.456479	0.666054	0.493789	0.582449	0.27111	0.353298	0.372362
0.52065	0.506571	0.381246	0.343386	0.188751	0.407799	0.389974	0.588779	0.368508	0.15451	0.206463	0.114522	0.22259	1.02047	0.206463	0.154171	0.380162	0.301516	0.13053	0.315275	0.215439	0.338623	0.334584	0.315275	0.238403	0.324651	0.16734	0.186155	0.31771	0.564657	0.883589	0.557067	0.500244	0.196911	0.196278	0.620714	0.446336	0.796071	0.337184	0.379552	0.333688	0.267315	0.517947	0.210758	0.650209	0.493789	0.631895	0.234831	0.435341	0.372362
0.52065	0.506571	0.324626	0.318036	0.188751	0.324626	0.389974	0.334584	0.387594	0.0646577	0.22259	0.0780107	0.278408	1.02047	0.206463	1.01456	0.380162	0.301516	0.154959	0.315275	0.248678	0.338623	0.334584	0.278408	0.196278	0.351488	0.535168	0.210758	0.282625	0.605166	0.857267	0.516005	0.538783	0.239039	0.196278	0.389963	0.462451	0.796071	0.280583	0.380525	0.369839	0.408895	0.389963	0.242699	0.610529	0.493789	0.631895	0.250343	0.435341	0.369839
0.52065	0.488474	0.355535	0.318036	0.189003	0.351488	0.560984	0.334584	0.343386	0.0646577	0.16734	0.114522	0.315275	1.02772	0.154959	0.972279	0.334584	0.368508	0.18386	0.315275	0.324651	0.338623	0.334584	0.278408	0.196278	0.407799	0.535168	0.445675	0.334146	1.00684	0.758618	0.350828	0.500244	0.278408	0.192978	0.389963	0.469162	0.721756	0.22426	0.380525	0.456479	0.456479	0.369839	0.210758	0.648113	0.493789	0.387107	0.444941	0.355003	0.369839
0.607806	0.488474	0.355535	0.318036	0.188751	0.351488	0.803012	0.334584	0.380313	0.0646577	0.492509	0.883589	0.260388	1.12833	0.13053	1.01456	0.355535	0.334584	0.154959	0.39262	0.269621	0.307475	0.282993	0.278408	0.206463	0.351488	0.535168	0.379213	0.31771	0.967515	0.758618	0.379552	0.18536	0.299527	0.471856	0.389963	0.446336	0.741698	0.245516	0.437153	0.451505	0.498719	0.389963	0.242699	0.666054	0.525803	0.355003	0.439659	0.355003	0.369839
0.633671	0.473672	0.355535	0.353591	0.163576	0.351488	0.823554	0.318036	0.343386	0.238403	0.491399	0.923931	0.315275	1.12833	0.22259	0.365333	0.355535	0.318036	0.154959	0.39262	0.324651	0.307475	0.334584	0.278408	0.206463	0.381246	0.114522	0.18536	0.30103	0.967515	0.796071	0.379552	0.21704	0.299527	0.471856	0.186155	0.437153	0.721756	0.555233	0.463514	0.451505	0.282625	0.524507	0.267315	0.481573	0.559259	0.387107	0.444941	0.379552	0.615776
0.607806	0.441513	0.324651	0.343386	0.188751	0.351488	0.343386	0.318036	0.300063	0.280724	0.492509	0.871857	0.186948	1.11924	0.206463	0.320304	0.355535	0.368508	0.129361	0.408159	0.268025	0.319432	0.282993	0.278408	0.16734	0.370697	0.114522	0.114891	0.639098	0.577918	1.01676	0.491329	0.18536	0.280724	0.461601	0.183287	0.555233	0.896739	0.500244	0.437153	0.38201	0.248258	0.524507	0.154278	0.481573	0.502774	0.355003	0.469304	0.306405	0.615776
0.551158	0.42056	0.355535	0.318036	0.151757	0.351488	0.338319	0.318036	0.268025	0.280724	0.581169	0.761692	0.186948	0.277531	0.22259	0.320304	0.355535	0.301516	0.216542	0.39262	0.295312	0.0780107	0.334584	0.268025	0.206463	0.370697	0.114522	0.188496	0.639098	0.538783	1.02953	0.463514	0.484806	0.287841	0.2468	0.129717	0.517947	0.857267	0.538783	0.463514	0.372362	0.267315	0.512587	0.210758	0.481573	0.407126	0.420112	0.496164	0.306405	0.615776
0.52065	0.441513	0.324651	0.318036	0.151533	0.269621	0.492609	0.353591	0.268025	0.278526	0.577844	0.769657	0.186948	0.279738	0.18386	0.320304	0.243481	0.301516	0.189003	0.39262	0.18386	0.0780107	0.318036	0.278408	0.113494	0.370697	0.186948	0.352575	0.883589	0.524507	0.944441	0.491329	0.500244	0.287841	0.2468	0.210758	0.517947	0.857267	0.500244	0.53769	0.451505	0.281362	0.389963	0.210758	0.803658	0.407126	0.473185	0.469304	0.343208	0.270335
0.551158	0.403073	0.387594	0.318036	0.151757	0.324651	0.451062	0.282993	0.197967	0.278526	0.581169	0.719807	0.186948	0.320304	0.211457	1.09507	0.211457	0.269621	0.189003	0.339545	0.129361	0.0780914	0.282993	0.243481	0.113494	0.381246	0.22259	0.352575	0.923931	0.538783	0.944441	0.248258	0.500244	0.412101	0.238403	0.183287	0.706565	0.762966	0.500244	0.573671	0.456479	0.408895	0.407276	0.242699	0.790707	0.54783	0.796071	0.450799	0.437153	0.270335
0.58321	0.454236	0.387594	0.233763	0.114522	0.351488	0.338319	0.318036	0.162953	0.278526	0.0780107	0.259491	0.211457	0.953776	0.18386	1.09924	0.211457	0.248678	0.226073	0.353475	0.186948	0.114697	0.270032	0.278408	0.15451	0.356671	0.22259	0.352575	0.883589	0.538783	0.986033	0.269075	0.555233	0.412101	0.278526	0.183287	0.706565	0.741698	0.500244	0.469162	0.456479	0.498719	0.183287	0.210758	0.764149	0.54783	0.796071	0.507722	0.437153	0.317545
0.551158	0.42056	0.368508	0.233763	0.151533	0.351488	0.344282	0.353591	0.18386	0.678033	0.0986521	0.221732	0.243481	0.944441	0.278408	0.370125	0.211457	0.269621	0.189003	0.353475	0.154959	0.129826	0.263455	0.278408	0.15451	0.295312	0.797832	0.248028	0.672317	0.524507	0.843486	0.214952	0.573671	0.329323	0.321299	0.391701	0.502774	0.741698	0.671032	0.469162	0.352575	0.494143	0.183287	0.114344	0.790707	0.54783	0.77937	0.468194	0.437153	0.317545
0.551158	0.403073	0.441513	0.233763	0.151757	0.324651	0.39101	0.353591	0.151533	0.636392	0.0986521	0.221732	0.211457	0.953776	0.243481	0.328355	0.18386	0.269621	0.226073	0.353475	0.278408	0.0741806	0.269621	0.243481	0.15451	0.324651	0.797832	0.239039	0.650209	0.605166	0.803658	0.242699	0.555233	0.339545	0.321299	0.407276	0.53769	0.463514	0.671032	0.437153	0.352575	0.494143	0.183287	0.114891	0.803658	0.506046	0.441644	0.496164	0.437153	0.317545
0.551158	0.42056	0.410268	0.248678	0.151757	0.380162	0.39101	0.368508	0.114697	0.636392	0.356671	0.738504	0.278408	1.07771	0.243481	0.370125	0.243481	0.270032	0.188751	0.315275	0.243481	0.0741806	0.295312	0.278408	0.282993	0.295312	0.803671	0.239039	0.639098	0.553627	0.790707	0.267315	0.445675	0.329323	0.372362	0.407276	0.53769	0.491329	0.462451	0.629563	0.352575	0.494143	0.380525	0.114344	0.843486	0.541044	0.416787	0.496164	0.437153	0.280583
0.551158	0.355535	0.410268	0.301516	0.114697	0.410268	0.475685	0.300875	0.114697	0.196278	0.356671	0.728249	0.278408	1.08716	0.18386	1.03628	0.211457	0.233763	0.188751	0.315275	0.324626	0.063663	0.295312	0.268025	0.270032	0.390775	0.154959	0.277571	0.593911	0.564657	0.976516	0.242699	0.445675	0.323164	0.414347	0.446336	0.517947	0.463514	0.500244	0.650209	0.44962	0.38201	0.380525	0.322176	0.923931	0.498719	0.441644	0.496164	0.435341	0.741698
0.576708	0.410268	0.355535	0.318036	0.114697	0.380162	0.306605	0.300875	0.0988434	0.238403	0.268025	0.77935	0.186948	1.0057	0.18386	1.03628	0.22259	0.215439	0.226345	0.390775	0.268025	0.0741806	0.269621	0.243481	0.270032	0.390775	0.129361	0.221732	0.650209	0.687008	0.976516	0.210758	0.425601	0.278526	0.366323	0.446336	0.555233	0.593911	0.462451	0.629563	0.406846	0.38201	0.380525	0.298606	0.976516	0.372362	0.496164	0.327322	0.435341	0.741698
0.576708	0.410268	0.355535	0.282993	0.114697	0.355535	0.543282	0.300875	0.0988434	0.192978	0.268025	0.820392	0.16734	1.0057	0.189003	0.967515	0.211457	0.269621	0.163576	0.390775	0.268025	0.0988434	0.239366	0.278408	0.215439	0.390775	0.154959	0.259491	0.650209	0.645967	0.976516	0.23875	0.631895	0.287841	0.330579	0.446336	0.555233	0.629563	0.462451	0.425601	0.44962	0.423071	0.131586	0.338606	0.9365	0.330579	0.496164	0.327322	0.435341	0.706565
0.576708	0.380162	0.387594	0.301516	0.114697	0.351488	0.596357	0.26374	0.0988434	0.192978	0.268025	0.871857	0.16734	1.0057	0.188751	0.967515	0.211457	0.269621	0.226073	0.390775	0.268025	0.0741806	0.295312	0.278408	0.233763	0.300063	0.620533	0.267315	0.317545	0.645967	0.797832	0.183287	0.617535	0.339545	0.372362	0.389963	0.245516	0.629563	0.538783	0.446336	0.431519	0.333688	0.130324	0.221732	0.883589	0.34137	0.468194	0.358323	0.407126	0.796071
0.551005	0.387594	0.42056	0.239366	0.114697	0.248678	0.650122	0.26374	0.18386	0.196278	0.268025	0.697889	0.268025	1.1333	0.188751	0.921552	0.211457	0.282993	0.263455	0.324626	0.239366	0.0741806	0.295312	0.334511	0.248678	0.324626	0.620533	0.269075	0.302584	0.500244	0.840199	0.3559	0.617535	0.339545	0.323804	0.389963	0.245516	0.758618	0.564657	0.446336	0.431519	0.314401	0.0994934	0.221732	0.896739	0.456479	0.527006	0.405467	0.402711	0.796071
0.527523	0.387594	0.42056	0.239366	0.151757	0.248678	0.577358	0.306605	0.162953	0.150205	0.407904	0.738504	0.268025	1.1333	0.248678	0.277531	0.211457	0.282993	0.226073	0.356671	0.268025	0.0741806	0.295312	0.334511	0.197967	0.324626	0.620533	0.269075	0.302584	0.500244	0.797832	0.412526	0.207664	0.339545	0.445675	0.389963	0.262133	0.758618	0.577918	0.517947	0.431519	0.314401	0.0994934	0.166452	0.685581	0.414347	0.581368	0.370865	0.353298	0.833549
0.551005	0.355535	0.389517	0.268025	0.151757	0.301516	0.617737	0.343386	0.18386	0.150205	0.450514	0.738504	0.268025	1.1333	0.248678	0.322176	0.186948	0.248678	0.189003	0.356671	0.268025	0.0741806	0.355535	0.370697	0.188751	0.300063	0.211457	0.3559	0.302584	0.484806	0.462451	0.412526	0.22426	0.287841	0.425601	0.412526	0.500244	0.777597	0.235752	0.500244	0.605166	0.494143	0.366323	0.524507	0.666054	0.456479	0.550433	0.543204	0.368112	0.833549
0.60628	0.324651	0.389517	0.239366	0.163576	0.301516	0.672535	0.306605	0.662493	0.0780107	0.450514	0.628914	0.268025	1.13484	0.248678	0.320304	0.211457	0.282993	0.26374	0.356671	0.239366	0.113164	0.295312	0.356671	0.248678	0.300063	0.211457	0.389963	0.302584	0.484806	0.462451	0.162569	0.22426	0.299527	0.484806	0.446336	0.555233	0.777597	0.238403	0.517947	0.605166	0.494143	0.366323	0.524507	0.703253	0.573671	0.667295	0.5227	0.334146	0.854148
0.60628	0.355535	0.389517	0.211457	0.155606	0.301516	0.672535	0.306605	0.663234	0.0780107	0.356671	0.636392	0.243481	1.09217	0.189003	0.978461	0.18386	0.318036	0.26374	0.356671	0.239366	0.167604	0.324651	0.370697	0.233763	0.353475	0.663234	0.389963	0.494143	0.484806	0.462451	0.162569	0.721756	0.260388	0.484806	0.412526	0.500244	0.797892	0.239039	0.517947	0.605166	0.494143	0.406846	0.406846	0.857267	0.610529	0.667295	0.5227	0.334146	0.925655
0.60628	0.324651	0.381232	0.268025	0.155606	0.248678	0.423048	0.271211	0.705267	0.0780107	0.356671	0.678033	0.268025	1.09055	0.188751	0.978461	0.18386	0.226345	0.24991	0.107431	0.243481	0.167604	0.324651	0.370697	0.233763	0.353475	0.662493	0.32391	0.536803	0.491329	0.481573	0.197652	0.685581	0.451505	0.484806	0.3559	0.648113	0.650209	0.235752	0.500244	0.0994934	0.350828	0.471856	0.408895	0.834036	0.610529	0.667295	0.5227	0.355003	0.889592
0.60628	0.380162	0.381232	0.211457	0.189003	0.269621	0.531064	0.271211	0.155606	0.129361	0.356671	0.431519	0.355535	1.0912	0.189003	0.936517	0.211457	0.233763	0.23455	0.107431	0.243481	0.167604	0.295312	0.370697	0.197967	0.353475	0.663234	0.32391	0.583434	0.519961	0.462451	0.114344	0.703253	0.456479	0.484806	0.32391	0.666054	0.629563	0.278526	0.500244	0.0750403	0.32391	0.471856	0.451505	0.851304	0.380525	0.854148	0.543204	0.379552	0.910454
0.60628	0.324651	0.381232	0.211457	0.151533	0.269621	0.808693	0.216542	0.129826	0.129361	0.300063	0.431519	0.355535	1.09345	0.226073	1.06255	0.211457	0.226073	0.24991	0.107431	0.243481	0.187699	0.295312	0.390775	0.215439	0.299527	0.18386	0.333688	0.541044	0.491329	0.750498	0.162569	0.555233	0.451505	0.484806	0.350828	0.666054	0.629563	0.278526	0.500244	0.107431	0.3559	0.524507	0.277571	0.872447	0.380525	0.854148	0.582399	0.387107	0.706565
0.60628	0.324651	0.418285	0.211457	0.188751	0.226073	0.900724	0.216542	0.129826	0.129361	0.243481	0.461601	0.269621	1.09507	0.226073	1.11135	0.211457	0.306605	0.284319	0.107431	0.243481	0.155606	0.268025	0.390775	0.197967	0.339545	0.211457	0.269804	0.583434	0.576087	0.750498	0.277571	0.555233	0.330579	0.577918	0.23875	0.577918	0.685581	0.278526	0.517947	0.107431	0.380525	0.512587	0.314401	0.834036	0.380525	0.875871	0.542804	0.32391	0.741698
0.551005	0.351488	0.381232	0.16734	0.226073	0.26374	0.869509	0.216542	0.130771	0.0780914	0.268025	0.697889	0.301516	1.13484	0.226073	1.06255	0.211457	0.300875	0.319432	0.0646577	0.243481	0.184778	0.295312	0.334511	0.197967	0.299527	0.211457	0.269804	0.233498	0.547457	0.750498	0.314401	0.814161	0.330579	0.577918	0.23875	0.631895	0.706565	0.281362	0.517947	0.107431	0.3559	0.512587	0.314401	0.834036	0.380525	0.687989	0.578921	0.299287	0.741698
0.527523	0.356671	0.381232	0.16734	0.226073	0.343386	0.869509	0.667373	0.130771	0.0431112	0.243481	0.687008	0.301516	1.13484	0.233763	1.07771	0.18386	0.306605	0.284319	0.107431	0.0431112	0.155606	0.268025	0.370697	0.188751	0.260388	0.894652	0.248258	0.233498	0.547457	0.183287	0.277571	0.814161	0.34137	0.577918	0.446336	0.593261	0.706565	0.657549	0.512587	0.107431	0.350828	0.389963	0.314401	1.0572	0.32391	0.632972	0.5227	0.299287	0.932362
0.551005	0.381246	0.376092	0.16734	0.188751	0.353591	0.869509	0.667373	0.298606	0.0988434	0.260388	0.657549	0.324651	1.22648	0.233763	1.11135	0.18386	0.318036	0.270866	0.150205	0.0780914	0.151533	0.268025	0.334511	0.188751	0.299527	0.894652	0.437153	0.197652	0.547457	0.162569	0.620714	0.796071	0.330579	0.605166	0.446336	0.872447	0.843486	0.645967	0.461601	0.671032	0.350828	0.425601	0.369839	1.0572	0.350828	0.785453	0.359678	0.481573	0.932362
0.527523	0.351488	0.381232	0.16734	0.216542	0.343386	0.869509	0.709891	0.298606	0.114522	0.260388	0.883589	0.324651	1.22648	0.233763	1.01456	0.162953	0.306605	0.270866	0.150205	0.129361	0.189003	0.239366	0.370697	0.0986521	0.299527	0.894652	0.463514	0.32391	0.809057	0.23875	0.578836	0.777597	0.330579	0.617535	0.446336	0.834036	0.843486	0.645967	0.420249	0.671032	0.350828	0.425601	0.369839	1.0572	0.38201	0.785453	0.384528	0.517947	0.955242
0.551005	0.334511	0.381232	0.16734	0.198687	0.353591	0.921134	0.326701	0.298606	0.114522	0.339545	0.883589	0.324651	1.23132	0.226345	1.05688	0.162953	0.270032	0.215439	0.150205	0.151533	0.151757	0.268025	0.390775	0.13053	0.299527	0.578487	0.306405	0.32391	0.797892	0.407276	0.577941	0.869849	0.330579	0.577918	0.446336	0.872447	0.857267	0.248028	0.471856	0.797892	0.369839	0.407276	0.379213	0.950386	0.395003	0.809057	0.354501	0.517947	0.925655
0.527523	0.334511	0.344282	0.16734	0.163576	0.380313	0.921134	0.297178	0.972279	0.0780914	0.339545	0.738504	0.248678	1.24434	0.226345	1.07771	0.129361	0.263455	0.215439	0.113494	0.162953	0.151757	0.268025	0.390775	0.13053	0.299527	0.578487	0.31771	0.350828	0.407126	0.407276	0.221732	0.869849	0.30132	0.431519	0.446336	0.725011	0.517947	0.196911	0.471856	0.819404	0.369839	0.445675	0.391701	0.950386	0.423071	0.785453	0.441644	0.425601	0.869849
0.55975	0.324626	0.307475	0.16734	0.23455	0.338319	0.864853	0.422113	0.972279	0.0780107	0.270335	0.738504	0.248678	1.25249	0.226345	1.03628	0.162953	0.226073	0.215439	0.113494	0.188751	0.151757	0.268025	0.356671	0.206463	0.299527	0.624889	0.306405	0.324068	0.407126	0.369839	0.242699	0.869849	0.30132	0.431519	0.629563	0.686306	0.53769	0.155136	0.431519	0.797892	0.369839	0.445675	0.391701	0.965532	0.502774	0.854148	0.411306	0.425601	0.762966
0.506571	0.268025	0.307475	0.0986521	0.23455	0.26374	0.869509	0.38106	0.972279	0.0780107	0.245516	0.728249	0.248678	1.21101	0.282993	1.03628	0.162953	0.263455	0.215439	0.113494	0.188751	0.189003	0.269621	0.381246	0.196278	0.339545	0.882606	0.559259	0.324068	0.407126	0.750498	0.221732	0.686306	0.317545	0.391701	0.629563	0.725011	0.517947	0.0994934	0.484806	0.163973	0.333688	0.425601	0.369839	0.77937	0.446336	0.875871	0.441644	0.446336	0.762966
0.527523	0.300063	0.307475	0.0986521	0.270866	0.26374	0.869509	0.38106	0.83411	0.114697	0.270335	0.738504	0.188751	1.29406	0.282993	1.07771	0.197967	0.263455	0.239366	0.196278	0.188751	0.24991	0.239366	0.315275	0.206463	0.380163	0.882606	0.593911	0.269075	0.814161	0.750498	0.242699	0.648113	0.414347	0.289086	0.666054	1.00189	1.0572	0.131586	0.471856	0.199016	0.3559	0.462451	0.369839	0.77937	0.502774	0.672317	0.650004	0.53769	0.762966
0.527523	0.295312	0.307475	0.0986521	0.226345	0.26374	0.894672	0.38106	0.791382	0.114697	0.199016	0.248258	0.188751	1.24434	0.833587	1.03628	0.376092	0.263455	0.239366	0.16734	0.300875	0.23455	0.211457	0.334511	0.196278	0.353475	0.706586	0.593911	0.30103	0.833549	0.764149	0.221732	0.785453	0.414347	0.289086	0.389963	0.945708	1.06948	0.391701	0.657549	0.199016	0.3559	0.462451	0.369839	0.764149	0.517947	0.695749	0.650004	0.517947	0.728878
0.488474	0.243481	0.284319	0.0744828	0.226345	0.30117	0.925053	0.715153	0.791382	0.114697	0.189124	0.248258	0.188751	1.25249	0.833587	1.03628	0.376092	0.301516	0.239366	0.22259	0.300875	0.270866	0.239366	0.334511	0.206463	0.339545	0.662493	0.407126	0.324068	0.814161	0.484806	0.242699	0.752402	0.408895	0.407276	0.389963	0.639098	1.0572	0.391701	0.617535	0.462451	0.577918	0.425601	0.407276	0.857267	0.481573	0.672317	0.336891	0.481573	0.706565
0.540075	0.211457	0.284319	0.0744828	0.198687	0.307475	0.894672	0.722329	0.320304	0.151533	0.18536	0.910454	0.239366	1.09507	0.833587	1.24482	0.338623	0.301516	0.162953	0.315275	0.240755	0.23455	0.211457	0.300063	0.22259	0.299527	0.705267	0.379552	0.294669	0.713243	0.484806	0.369839	0.752402	0.412526	0.425601	0.389963	0.615776	0.77937	0.431519	0.645967	0.462451	0.605166	0.445675	0.445675	0.843486	0.481573	0.672317	0.336891	0.462451	0.728878
0.488474	0.211457	0.284319	0.0744828	0.23455	0.307475	0.869509	0.76422	0.320304	0.151533	0.199016	0.875871	0.215439	1.09507	0.624889	1.20618	0.370456	0.295312	0.248678	0.315275	0.240755	0.270866	0.211457	0.268025	0.206463	0.339545	0.790814	0.407126	0.407126	0.713243	0.484806	0.389963	0.3559	0.412526	0.445675	0.685581	0.672317	0.77937	0.512587	0.617535	0.445675	0.605166	0.445675	0.407276	0.9365	0.741055	0.672317	0.370865	0.481573	0.685581
0.506571	0.211457	0.271211	0.0432845	0.23455	0.353591	0.70442	0.37262	0.320304	0.151757	0.481573	0.875871	0.162953	1.09507	0.621177	1.20618	0.370456	0.295312	0.197967	0.315275	0.26962	0.270032	0.211457	0.295312	0.186948	0.196278	0.833587	0.269075	0.350828	0.713243	0.406846	0.369839	0.333688	0.366323	0.445675	0.685581	0.593261	0.77937	0.524507	0.469162	0.233498	0.500244	0.30132	0.462451	0.964483	0.703253	0.672317	0.370865	0.481573	0.685581
0.527523	0.239366	0.271211	0.0432845	0.270866	0.389517	0.900724	0.336358	0.24473	0.151757	0.481573	0.0980096	0.162953	0.493151	0.578487	0.524507	0.355041	0.324651	0.18386	0.356671	0.271211	0.306605	0.211457	0.295312	0.206463	0.238403	0.833587	0.30103	0.380525	0.713243	0.408895	0.573671	0.389963	0.406846	0.445675	0.593911	0.610529	0.657549	0.553627	0.493789	0.233498	0.500244	0.30132	0.462451	0.964483	0.577918	0.593911	0.416787	0.720376	0.685581
0.496044	0.268025	0.271211	0.0741806	0.198687	0.353591	0.856414	0.301805	0.24473	0.151757	0.741055	0.0980096	0.197967	0.455497	0.189003	0.484806	0.326701	0.324651	0.18386	0.356671	0.319432	0.282993	0.239366	0.268025	0.196278	0.15451	0.790814	0.282625	0.350828	0.719807	0.451505	0.593911	1.05481	0.366323	0.906713	0.559259	0.610529	0.710589	0.239039	0.593911	0.282625	0.500244	0.30132	0.500244	0.964483	0.577918	0.593911	0.416787	0.672317	0.875871
0.454236	0.233763	0.24991	0.0741806	0.198687	0.389517	0.856414	0.326701	0.833587	0.114697	0.758618	0.129717	0.151533	0.493151	0.189003	0.471856	0.326701	0.248678	0.18386	0.390775	0.319432	0.301516	0.26374	0.268025	0.2468	0.2468	0.748659	0.259491	0.350828	0.889592	0.151905	0.593911	1.03691	0.921552	0.927047	0.559259	0.196911	0.657549	0.281362	0.559259	0.555233	0.462451	0.764149	0.493789	0.686306	0.564657	0.593911	0.327322	0.672317	0.889592
0.454236	0.197967	0.24991	0.0741806	0.184778	0.389517	0.889643	0.358903	0.833587	0.163576	0.741055	0.865713	0.151533	0.540059	0.226345	1.11924	0.326701	0.270032	0.18386	0.390775	0.24473	0.301516	0.26374	0.239366	0.238403	0.2468	0.791382	0.242699	0.3559	0.889592	0.151905	0.299287	1.05481	0.925046	0.944076	0.833549	0.196911	1.00522	0.281362	0.53769	0.573671	0.481573	0.764149	0.547457	0.686306	0.671032	0.695749	0.303756	0.463514	0.889592
0.454236	0.197967	0.39262	0.154959	0.216542	0.380313	0.853338	0.962962	0.834754	0.163576	0.431519	0.865713	0.151533	0.540059	1.14163	1.11924	0.344282	0.226073	0.18386	0.390775	0.279743	0.282993	0.263455	0.215439	0.2468	0.2468	0.705267	0.277571	0.380525	0.910454	0.189124	0.3559	0.869849	0.921552	0.697889	0.833549	0.196911	1.00522	0.192978	0.502774	0.517947	0.462451	0.538783	0.519961	0.446336	0.671032	0.663725	0.303756	0.491329	0.925655
0.454236	0.269621	0.353475	0.154959	0.216542	0.389517	0.853338	0.919135	0.833587	0.163576	0.431519	0.865713	0.113494	0.540059	1.14685	1.11924	0.344282	0.226073	0.215439	0.381246	0.26962	0.301516	0.263455	0.239366	0.287841	0.299527	0.706586	0.352575	0.380525	0.493789	0.407276	0.582449	0.869849	0.281362	0.738504	0.833549	0.685581	0.950386	0.192978	0.469162	0.981559	0.481573	0.555233	0.379552	0.469162	0.631895	0.695749	0.336891	0.672317	0.945708
0.454236	0.239366	0.353475	0.154959	0.226073	0.389517	0.81867	0.920223	0.24708	0.212575	0.420249	0.889592	0.129361	0.465832	1.14163	1.05862	0.316668	0.226073	0.162953	0.356671	0.319432	0.301516	0.226073	0.239366	0.2468	0.315275	0.705267	0.407276	0.294669	0.469162	0.425601	0.559259	0.906713	0.281362	0.697889	0.833549	0.685581	0.950386	0.192978	0.481573	0.962268	0.462451	0.555233	0.407126	0.446336	0.710589	0.672317	0.336891	0.666054	0.925655
0.506571	0.248678	0.353475	0.129361	0.263455	0.389517	0.836662	0.261235	0.24708	0.187699	0.605166	0.925655	0.113494	0.465832	0.316668	1.05862	0.336358	0.270032	0.215439	0.324626	0.336441	0.282993	0.300875	0.215439	0.2468	0.063663	0.198687	0.391701	0.350828	0.469162	0.389963	0.525803	0.593911	0.281362	0.512587	0.833549	0.685581	0.950386	0.628914	0.582449	0.962268	0.242699	0.872447	0.380525	0.555233	0.710589	0.672317	0.355349	0.706565	0.875871
0.438126	0.318036	0.353475	0.129361	0.263455	0.380313	0.836662	0.300398	0.238057	0.187699	0.605166	0.910454	0.13053	0.540059	0.279743	0.861602	0.336358	0.270032	0.0780914	0.381246	0.336441	0.282993	0.300875	0.233763	0.2468	0.106437	0.198687	0.617535	0.294669	0.493789	0.299287	0.603685	0.593911	0.323804	0.503191	0.53769	0.671032	0.738504	0.628914	0.582449	0.803658	0.242699	0.872447	0.481573	0.538783	0.710589	0.672317	0.355811	0.741698	0.84204
0.473559	0.248678	0.353475	0.129361	0.263455	0.353591	0.836662	0.316668	0.240755	0.151533	0.564657	0.910454	0.13053	0.540059	1.00506	0.902958	0.26374	0.270032	0.0780914	0.407799	0.26374	0.301516	0.338319	0.233763	0.260388	0.113164	0.23455	0.645967	0.446336	0.493789	0.333688	0.607076	0.593911	0.321299	0.573671	0.593911	0.671032	0.750498	0.628914	0.55043	0.803658	0.242699	0.872447	0.481573	0.538783	0.738504	0.547457	0.37348	0.741698	0.875871
0.491972	0.344282	0.315275	0.154959	0.263455	0.353591	0.870629	0.212575	0.240755	0.151533	0.471856	0.875871	0.13053	0.535811	0.962318	0.861602	0.270866	0.154171	0.0988434	0.351488	0.226345	0.334584	0.270032	0.197967	0.260388	0.365333	0.212575	0.605166	0.446336	0.493789	0.481573	0.632972	0.559259	0.321299	0.573671	0.559259	0.671032	0.738504	0.339545	0.464875	0.631895	0.242699	0.814161	0.481573	0.500244	0.657549	0.547457	0.37348	0.741698	0.888953
0.491972	0.307475	0.315275	0.129361	0.263455	0.353591	0.853338	0.24473	0.936517	0.0431112	0.461601	0.854148	0.0741806	1.09217	1.00684	1.11312	0.226345	0.154171	0.114522	0.324626	0.26374	0.269621	0.270032	0.188751	0.260388	0.363078	0.26962	0.564657	0.412526	0.785453	0.425601	0.632972	0.559259	0.713243	0.53769	0.412526	0.471856	0.911246	0.339545	0.491329	0.631895	0.425601	0.814161	0.559259	0.555233	0.645967	0.607076	0.280583	0.493789	0.906713
0.465463	0.344282	0.353475	0.154959	0.263455	0.353591	0.853338	0.880212	0.936517	0.0741806	0.594911	0.889592	0.0741806	1.09217	0.799746	1.11312	0.184778	0.167604	0.114522	0.324626	0.215439	0.239366	0.233763	0.197967	0.260388	0.320304	0.24473	0.564657	0.214952	0.785453	0.446336	0.678181	0.573678	0.719807	0.927047	0.446336	0.512587	0.950386	0.329323	0.520367	0.631895	0.425601	0.814161	0.582449	0.538783	0.0750403	0.607076	0.280583	0.493789	0.888953
0.491972	0.30117	0.260388	0.154959	0.226345	0.353591	0.877807	0.926965	0.936517	0.0431112	0.594911	0.889592	0.0741806	1.13762	0.842116	1.11312	0.212575	0.167604	0.195302	0.295312	0.215439	0.239366	0.263455	0.197967	0.260388	0.363078	0.706586	0.617535	0.214952	0.819404	0.481573	0.667295	0.573678	0.352575	0.888953	0.412526	0.471856	0.950386	0.636392	0.435341	0.631895	0.500244	0.741055	0.324068	0.462451	0.114103	0.607076	0.280583	0.519961	0.368112
0.42056	0.338623	0.22259	0.154959	0.270866	0.353591	0.856414	0.880212	0.195934	0.902958	0.594911	0.785453	0.0780914	1.27936	0.842116	0.890338	0.212575	0.167604	0.195302	0.300063	0.18386	0.233763	0.300875	0.248678	0.260388	0.322176	0.706586	0.636392	0.214952	0.854148	0.18536	0.699084	0.573678	0.352575	0.906713	0.188496	0.226447	0.950386	0.645967	0.409704	0.857267	0.462451	0.741055	0.324068	0.462451	0.0646577	0.607076	0.395003	0.493789	0.402711
0.42056	0.344282	0.260388	0.18386	0.226345	0.343386	0.836662	0.972279	0.154171	0.894652	0.544964	0.762966	0.0780914	1.23728	1.05253	0.915841	0.184778	0.279738	0.23742	0.356671	0.195934	0.197967	0.300875	0.248678	0.15451	0.322176	0.216542	0.636392	0.703253	0.875871	0.18536	1.149	0.608118	0.352575	0.650209	0.188496	0.226447	0.636392	0.636392	0.464875	0.872447	0.462451	0.703253	0.324068	0.462451	0.710589	0.607076	0.38201	0.493789	1.00189
0.368508	0.381232	0.405852	0.154959	0.23455	0.343386	0.856414	0.930042	0.195934	0.887856	0.671032	0.762966	0.114697	1.23728	1.05253	0.890338	0.187699	0.23742	0.129826	0.243481	0.238057	0.18386	0.334511	0.248678	0.15451	0.365333	0.163576	0.553627	0.703253	0.314401	0.777597	1.149	0.927047	0.128874	0.615776	0.168494	0.226447	0.636392	0.671032	0.744102	0.950386	0.242699	0.77937	0.324068	0.555233	0.710589	0.607076	0.355811	0.519961	1.02319
0.368508	0.376092	0.448625	0.154959	0.226073	0.353591	0.803012	0.972279	1.02772	0.678033	0.671032	0.761692	0.151757	1.21101	1.09217	1.09211	0.155606	0.245852	0.129826	0.243481	0.155606	0.18386	0.370697	0.248678	0.15451	0.363078	0.163576	0.553627	0.741055	0.314401	0.777597	0.831988	0.944076	0.128874	0.615776	0.500244	0.685581	0.636392	0.671032	0.716864	0.950386	0.210758	0.77937	0.294669	0.573671	0.408253	0.695749	0.27111	0.437153	1.00189
0.42056	0.376092	0.448625	0.150205	0.226073	0.318036	0.736838	1.01456	0.986033	0.678033	0.750498	0.761692	0.114522	1.24434	0.297178	1.11038	0.184778	0.23742	0.129826	0.211457	0.129826	0.162953	0.370697	0.282993	0.196911	0.364692	0.74804	0.553627	0.671032	0.314401	0.777597	0.857657	0.950386	0.128874	0.629563	0.500244	0.685581	1.16247	0.818128	0.687989	0.950386	0.210758	0.803658	0.437153	0.555233	0.365682	0.695749	0.27111	0.463514	0.84204
0.441513	0.418285	0.186948	0.154959	0.188751	0.318036	0.736838	1.01456	1.02772	0.678033	0.750498	0.719807	0.114697	1.25249	0.297178	1.09211	0.155606	0.191984	0.167604	0.0780107	0.129826	0.18386	0.370697	0.248678	0.196278	0.472799	0.705267	0.678033	0.671032	0.277571	0.819404	0.831988	0.950386	0.277571	0.629563	0.500244	0.814161	1.16247	0.764149	0.435341	0.593261	0.0783715	0.818128	0.437153	0.425601	0.413079	0.695749	0.234831	0.437153	0.854148
0.42056	0.381232	0.186948	0.186948	0.188751	0.318036	0.736838	1.01001	0.925046	0.129826	0.764149	0.417204	0.797832	1.1333	0.353834	1.05481	0.155606	0.195934	0.167604	0.0780107	0.191984	0.162953	0.353475	0.248678	0.196278	0.472799	0.706586	0.728249	0.631895	0.277571	0.854148	0.648113	0.950386	0.314401	0.685581	0.277571	0.77937	1.01676	0.764149	0.437153	0.593261	0.0994934	0.77937	0.437153	0.446336	0.703253	0.720376	0.245516	0.491329	0.875871
0.441513	0.413573	0.186948	0.186948	0.226073	0.343386	0.70442	1.00506	0.925046	0.0988434	0.725011	0.461914	0.882606	1.17605	0.32961	1.03755	0.184778	0.129826	0.167604	0.0432845	0.191984	0.18386	0.353475	0.282993	0.206463	0.472799	0.876842	0.719807	0.671032	0.277571	0.854148	0.629563	0.420249	0.277571	0.657549	0.277571	0.758618	1.01676	0.764149	0.493789	0.593261	0.0994934	1.15172	0.703253	0.425601	0.703253	0.720376	0.245516	0.491329	0.999371
0.465463	0.413573	0.16734	0.16734	0.188751	0.343386	0.70442	1.00684	0.921552	0.0988434	0.710589	0.425478	0.153546	1.17605	0.340431	1.01795	0.187699	0.129826	0.322816	0.0986521	0.14921	0.18386	0.315275	0.233763	0.196278	0.353475	0.83411	0.594911	0.710589	0.277571	0.502774	0.629563	0.420249	0.0777458	0.738504	0.277571	0.631895	1.01676	0.657549	0.519961	0.803658	0.512587	1.15172	0.686306	0.750498	0.666054	0.720376	0.336891	0.55043	0.944076
0.473672	0.418285	0.16734	0.16734	0.151533	0.380313	0.672535	1.00684	0.83411	0.153546	0.725011	0.790707	0.153546	1.18404	0.371388	1.03691	0.155606	0.163576	0.320304	0.67104	0.205536	0.18386	0.315275	0.270032	0.238403	0.315275	0.876842	0.605166	0.481573	0.277571	0.446336	0.752402	0.420249	0.0980096	0.67104	0.298606	0.631895	1.35101	0.671032	0.493789	0.818128	0.512587	1.19061	0.686306	0.750498	0.645967	0.889592	0.271767	0.576451	0.999371
0.42056	0.344282	0.13053	1.17578	0.188751	0.389517	0.72251	0.791382	0.876842	0.191984	0.77937	0.77935	0.153546	1.18019	1.18019	1.03691	0.154171	0.23742	0.320304	0.666092	0.205536	0.18386	0.315275	0.282993	0.238403	0.299527	0.212575	0.594911	0.446336	0.631895	0.481573	0.728878	1.15172	0.0777458	0.857267	0.298606	0.631895	1.31415	0.750498	0.525803	0.764149	0.512587	1.14998	0.463514	0.750498	0.636392	0.889592	0.271767	0.55043	0.981559
0.42056	0.381232	0.13053	1.17578	0.151533	0.389517	0.72251	0.790814	0.876842	0.153546	0.796071	0.77935	0.0741806	1.18404	1.13762	1.03691	0.154171	0.23742	0.23742	0.154959	0.186155	0.162953	0.299527	0.270032	0.235752	0.687008	0.24473	0.605166	0.686306	0.631895	0.911246	0.728878	1.15172	0.114103	0.906713	0.883589	0.462451	1.35101	0.710589	0.525803	1.06948	0.657549	1.14998	0.493789	0.648113	0.594911	0.910454	0.337184	0.387107	0.981559
0.387594	0.381232	0.13053	1.17578	0.151757	0.380313	0.779405	0.83411	0.882606	0.195934	0.77937	0.697889	0.0741806	1.20257	1.00684	0.962268	0.154171	0.154171	0.234757	0.154959	0.166452	0.197967	0.315275	0.198687	0.238403	0.719807	0.240755	0.738504	0.666054	0.631895	0.927047	0.389963	1.15172	0.114103	0.814161	0.843486	0.445675	0.352575	0.750498	0.525803	1.06948	0.645967	1.14998	0.463514	0.648113	0.738504	0.632972	0.317545	0.355003	0.981559
0.387594	0.344282	0.113494	0.0986521	0.151757	0.380313	1.41211	0.961908	0.836318	0.238057	0.594911	0.697889	0.0741806	1.16087	1.00684	0.962268	0.167604	0.113164	0.234757	0.13053	0.166452	0.18386	0.315275	0.198687	0.235752	0.719807	0.752438	0.77935	0.703253	0.631895	0.911246	0.425601	1.02558	0.114103	0.814161	0.843486	0.445675	0.352575	0.710589	1.0542	1.06948	0.636392	0.818128	0.525803	0.538783	0.750498	0.632972	0.317545	0.355003	0.925655
0.387594	0.344282	0.113494	0.0780107	0.114697	0.380313	1.40129	0.961908	0.878928	0.820392	0.586881	0.697889	0.0741806	1.16962	1.00684	1.29925	0.206737	0.113164	0.286881	0.13053	0.153546	0.186948	0.299527	0.198687	0.235752	0.154959	0.706586	0.645967	0.703253	0.764149	0.872447	0.425601	1.02906	0.23875	0.814161	0.555233	0.248028	0.352575	0.710589	1.0542	0.912734	0.471856	0.818128	0.525803	0.538783	0.790707	0.672317	0.24138	0.473185	0.925655
0.387594	0.344282	0.107431	0.0780107	0.114522	0.389517	0.7837	0.962962	1.02772	0.852877	0.764149	1.29549	0.113164	1.22278	1.09924	1.28373	0.300398	0.113164	0.286881	0.154959	0.186155	0.211457	0.299527	0.151757	0.192978	0.154959	0.706586	0.605166	0.389963	0.725011	0.927047	0.481573	0.998659	0.23875	0.989827	0.593261	0.207664	0.857267	0.710589	1.0542	0.912734	0.461601	0.818128	0.525803	0.538783	0.645967	0.672317	0.271767	0.44099	0.945708
0.355535	0.39101	0.278408	0.154959	0.151533	0.389517	0.7837	1.13484	1.02047	0.861602	0.764149	1.29549	0.106437	1.22648	1.09924	1.29925	0.300398	0.14921	0.286881	0.16734	0.166452	0.186948	0.315275	0.151533	0.192978	0.446577	0.271211	0.645967	0.3559	0.814161	0.927047	0.481573	1.0936	0.23875	0.989827	0.593261	0.248028	0.803658	0.803658	0.942148	0.912734	0.206463	0.912734	0.833549	0.462451	0.657549	0.672317	0.271767	0.473185	0.869849
0.355535	0.370456	0.278408	0.186948	0.114522	0.389517	0.81594	1.13484	0.978461	0.112556	0.77937	0.854148	0.0741806	1.24281	1.09924	1.46102	0.279743	0.14921	0.210758	0.13053	0.166452	0.154959	0.315275	0.151533	0.196911	0.432452	0.271211	0.944441	0.631895	0.814161	0.412526	0.631895	1.11439	0.22426	0.989827	0.298606	0.796071	0.843486	0.803658	0.942148	1.15172	0.15451	0.912734	0.796071	0.462451	0.697889	0.672317	0.343208	0.412526	0.869849
0.334584	0.355041	0.278408	0.538782	0.0780107	0.343386	0.779217	1.09217	0.967515	0.106437	0.710589	0.819404	0.063663	1.20255	1.28619	1.46102	0.24708	0.154171	0.210758	0.13053	0.277571	0.154959	0.315275	0.151533	0.196911	0.432452	0.301805	0.912734	0.617535	0.814161	0.380525	0.631895	0.744102	0.22426	0.500244	0.298606	0.796071	1.26084	0.803658	0.942148	1.15172	0.196278	0.912734	0.648113	0.462451	0.728249	0.785453	0.343208	0.412526	0.889592
0.387594	0.355041	0.534172	0.496462	0.114522	0.343386	0.807147	1.04781	1.01001	0.112556	0.710589	0.854148	0.205536	1.19049	1.28619	1.46102	0.24708	0.405852	0.338606	0.129361	0.259491	0.154959	0.22259	0.151533	0.235752	0.503191	0.301805	0.902958	0.617535	0.814161	0.380525	0.610529	0.744102	0.412526	0.517947	0.298606	0.796071	1.22271	0.869849	0.887849	1.15172	0.114103	0.333688	0.648113	0.369839	0.697889	0.785453	0.343208	0.412526	1.09748
0.387594	0.355041	0.534172	0.538782	0.151533	0.338319	0.779217	1.09217	0.882606	0.976516	0.710589	1.0572	0.205536	1.23116	1.24434	1.58683	0.24708	0.405852	0.338606	0.0780914	0.298606	0.129361	0.22259	0.129826	0.192978	0.503191	0.301805	0.645967	0.869849	0.686306	0.686306	0.686306	0.716864	0.389963	0.517947	0.221732	0.725011	1.22271	0.869849	0.887849	1.30297	0.114103	0.333688	0.648113	0.369839	0.728249	0.706565	0.301249	0.437153	1.11312
0.334584	0.355041	0.577844	0.581169	0.151533	0.338623	0.849111	1.09055	0.925046	0.976516	0.564657	1.0572	0.205536	1.14163	1.24434	1.58047	0.370125	0.405852	0.338606	0.0431112	0.277571	0.18386	0.22259	0.151757	0.192978	0.512587	0.410139	0.697889	0.814161	0.725011	0.725011	0.703253	0.764149	0.412526	1.08292	0.153546	0.725011	1.07373	0.869849	0.887849	1.34433	0.0750403	0.333688	0.814161	0.369839	1.01676	0.706565	0.301249	0.437153	1.09748
0.334584	0.319432	0.576946	0.663234	0.188751	0.338623	0.849111	1.22648	0.882606	1.01676	0.564657	1.04612	0.129717	1.14163	1.20257	1.58047	0.370125	0.407276	1.03628	0.16734	0.277571	0.129361	0.16734	0.188751	0.196911	0.617535	0.410139	0.687008	0.851304	0.553627	0.966803	0.703253	0.764149	0.500244	1.06948	0.205536	0.725011	1.0936	0.631895	0.833549	1.30297	0.412101	1.22055	0.814161	0.564657	1.01676	0.672317	0.301249	0.437153	0.777597
0.353591	0.336441	0.61972	0.662493	0.270866	0.380313	0.849111	1.22648	0.994965	0.852877	0.553627	0.831172	0.129717	1.14163	1.24434	1.27936	0.364692	0.407276	1.03628	0.15451	0.298606	0.129361	0.16734	0.188751	0.207664	0.564657	0.428888	0.617535	0.671032	0.553627	0.981559	1.149	0.764149	0.538783	1.06948	0.205536	0.818128	1.10963	0.631895	0.833549	0.911246	0.412101	1.22055	0.814161	0.553627	1.02953	0.721756	0.307691	0.481573	0.777597
0.353591	0.30117	0.576946	0.61972	0.163576	0.380313	0.807147	1.22648	0.994965	0.803671	0.871857	0.831172	0.154278	1.26538	1.05688	1.27936	0.364692	0.445675	1.02772	0.113494	0.338606	0.162953	0.16734	0.188751	0.207664	0.564657	0.326701	0.577918	0.671032	0.553627	1.00189	1.149	0.716864	0.500244	1.19061	0.205536	0.818128	1.10963	0.648113	0.833549	0.883589	0.454226	1.22055	0.666054	0.605166	0.564657	0.741698	0.344476	0.425601	0.797892
0.368508	0.307475	0.535168	0.576946	0.198687	0.380313	0.779217	0.920223	1.03628	0.811207	0.831172	0.871857	0.936517	1.31593	1.09924	1.28619	0.364692	0.387107	0.205536	0.113494	0.338606	0.162953	0.206463	0.188751	0.207664	0.594911	0.326701	0.631895	0.631895	0.553627	1.00189	1.18172	0.716864	0.538783	1.19061	0.519961	0.818128	1.09781	0.593261	0.610529		0.962318	0.944441	0.703253	0.462451	0.605166	0.721756	0.344476	0.500244	0.706565
0.353591	0.307475	0.534172	0.621177	0.189003	0.338319	0.75046	0.969436	1.01001	0.953776	0.843486	1.11038	0.894652	1.18907	1.05688	1.29406	0.298606	0.368112	0.205536	0.0736253	1.16087	0.162953	0.196278	0.189003	0.207664	0.594911	0.301805	0.738504	0.725011	0.721756	0.927047	1.08199	0.746509	0.538783	1.19061	0.519961	0.927047	1.10963	0.593261	0.610529		0.919578	0.964483	0.703253	0.462451	0.594911	0.55043	0.214952	0.615776	0.741698
0.353591	0.319432	0.578487	0.163576	0.151757	0.380313	1.5162	1.04746	0.96419	0.912734	0.657549	1.11439	0.894652	1.24281	1.21101	1.29406	0.259491	0.368112	0.221732	0.0736253	1.11924	0.197967	0.16734	0.189003	0.168494	0.553627	0.353834	0.738504	0.803658	0.721756	0.927047	1.08199	1.0572	0.469162	1.13604	0.519961	0.927047		0.593261	0.942828		0.96419	0.944441	0.741698	0.445675	0.710589	0.55043	0.214952	0.593911	0.741698
0.353591	0.24991	0.578487	0.151757	0.189003	0.375782	1.46607	1.04746	1.00684	0.923931	0.657549	1.12959	0.210758	1.25547	1.25249	1.29406	0.259491	0.493789	0.153546	0.063663	1.16962	0.74804	0.16734	0.184778	0.155136	0.645967	0.353834	0.586881	0.764149	0.461601	0.129717	1.08199	1.0572	0.437153	1.15849	0.77937	0.927047		0.706565	0.942828		0.544964	1.10467	0.777597	0.481573	0.710589	0.55043	0.34137	0.559259	0.910454
0.389517	0.284319	0.534172	0.163576	0.578487	0.338319	1.5162	1.00468	1.07771	0.67104	0.697889	1.26084	0.210758	1.33568	1.28619	1.46888	0.437153	0.493789	0.153546	0.195934	0.322176	0.74804	0.16734	0.184778	0.155136	0.594911	0.353834	0.594911	0.502774	0.471856	0.0980096	1.10941	1.06948	0.469162	1.13604	0.77937	1.36197		0.706565	0.942828		0.586881	1.10467	0.797892	0.517947	0.710589	0.672317	0.30132	0.538783	0.910454
0.343386	0.32673	0.535811		0.578487	0.376092	1.3914	1.26895	1.07771	0.713243	0.912734	1.26084	0.242699	1.29549	1.28619	1.46888	0.437153	0.493789	0.320304	0.154171	0.322176	0.74804	0.16734	0.184778	0.207664	0.687008	0.32673	0.586881	0.502774	0.512587	0.129717	1.11173	1.05862	0.248258	0.965532	0.796071	1.33981		0.685581	0.969309		0.544964	1.06255	0.151905	0.517947	0.9365	0.672317	0.34137	0.538783	0.834036
0.343386	0.357781	0.576946		0.621177	0.375782	1.43293	1.22648	1.07771	0.906713	0.871857	0.615776	0.195302	1.3485	1.24434	1.40586	0.469162	0.437153	0.364692	0.0736253	0.279738	0.188751	0.16734	0.163576		0.687008	0.32673	0.678033	0.469162	0.67104	0.593261	1.13842	1.07484	0.269075	0.98188	0.53524	1.30547		0.661186	0.942148		0.352575	1.03628	0.151401	0.559259	0.911246	0.672317	0.30132		0.834036
0.389517	0.32673	0.576946		0.705267	0.338319	1.3914	1.22648	0.925046	0.888953	0.912734	0.615776	0.195302	1.22648	1.16087	1.40586	0.503191	0.437153	0.322176	0.0736253	1.04351	0.114522	0.0432845	0.114697		0.697889	0.32673	0.678033	0.777597	0.713243	0.577918	0.764229	1.05862	0.30103	0.98188	0.572072	1.30547	1.50162	0.691201	0.972446		0.352575	0.994965	0.151401	0.502774	0.896739	0.703253	0.473185		0.834036
0.338623	0.326701	0.576946		0.706586	0.338319	0.779405	0.556109	0.925046	0.906713	0.623609	0.615776	0.195302	1.31593	1.12833	1.40586	0.544964	0.44099	0.286881	0.0736253	1.08292	0.151533	0.0432845	0.129826		0.657549	0.358903	0.678033	0.777597	0.713243	0.577918	0.731419	1.12959	0.333688	0.843486	0.572072	1.28342	1.46355	0.691201	1.05314		0.391701	1.03628	1.03628	0.559259	1.41651	0.703253	0.473185		1.01795
0.375782	0.326701	0.61972		0.706586	0.338319	0.271211	0.515053	1.14163	0.869849	0.623609	0.593911	0.368112	1.27361	1.12833	1.43632	0.544964	0.473185	0.328355	0.106437	1.08292	0.0988434	0.0432845	0.151757		0.77937	0.336358	0.503191	0.834036	0.713243	0.77937	0.753256	1.0936	0.3559	0.843486		0.9365	1.4854	0.906713	1.05314		1.10467	0.902958	1.03628	0.32391	1.37602	0.672317	0.473185		1.05481
0.338623	0.358903	0.663234		0.833587		0.297178	0.527518	1.14163	0.861602	0.666092	0.752402	0.334146	1.28619	1.46102	1.43632	0.496462	0.44099	0.286881	0.112556	1.08716	0.155606	0.0432845	0.151757		0.77937	1.5231	0.544964	0.834036	0.713243	0.77937	1.0454	1.11038	0.299287	0.98188		0.9365		0.906713	1.08199		1.10467	0.902958	1.07771	0.299287	1.13663	0.672317	0.541044		1.03691
0.338319	0.410139	0.243481		0.834754		0.555163		1.09924	0.852877	0.950386	0.752402	0.269075	1.32809	1.46102	1.43632	0.449871	0.44099	0.471856	0.0736253	1.09781	0.129826	0.0432845	0.151757		0.728249	1.52665	0.503191	0.834036		0.77937	1.06847	1.01676	0.790707	0.98188		0.9365		0.906713			1.09924	0.994965	0.686306	0.32391	1.12258	0.672317	0.54783		0.966803
0.338319	0.394083	0.239366		0.919135		0.63843		1.23132	0.811207	0.9365	0.966803	0.23875	1.32149	1.50291	1.27361	0.449871	0.44099	0.461601	0.0208894	1.12833	0.151757	0.0218842	0.184778		0.728249	1.5231	0.605166	0.610529		0.896739	1.06847	1.00522	0.764149	0.999371		1.19892		0.720376			0.420249	0.994965	0.686306	0.594911	1.16247	0.796071	0.495493		0.988872
	0.410139	0.211457	1.66184	0.919135		0.587393		1.22648	0.811207	0.9365	0.966803	0.23875	1.24281		1.23132	0.573671	1.08716	0.461601	0.0208894	1.12833	0.114697	0.0780107	0.184778		0.728249	1.53112	0.605166	0.610529		0.896739	1.08199	0.214952	0.500244	0.999371		1.17363		0.720376			0.431519	0.994965	0.686306	0.671032	1.17602	0.758618	0.495493		0.966803
	0.455497	0.215439	1.71305	0.919135		0.467505		1.23132	0.803671	0.953776	0.945708	0.854148	1.20255		1.27361	0.593911	1.08716	0.338606	0.0431112	1.09781	0.114697	0.0780107	0.184778		0.719807	0.465832	0.553627	0.593261		0.896739	1.08199	0.183287	0.500244	1.10963		1.19892		0.716346			0.936517	0.994965	0.883589	0.671032	1.17602	0.758618	0.520367		0.796071
	0.455497	0.18386	1.74434	0.662493		0.382728		1.18907	0.61972	0.953776	0.777597	0.875871	1.25547		1.79729	0.525803	1.20618	0.391701	0.77935	1.09781	0.163576	0.0780107	0.198687		0.412101	0.465832	0.512587	0.640688		1.0572	1.08199	0.183287	0.538783	1.09781		1.17363		0.716346			0.986033	0.861602	0.912734	0.577918	1.32809	0.741698	0.495493		0.814161
	0.410139	0.0780107	1.33568	0.620533		0.416015		1.18404	0.621177	0.713243	0.797892	0.854148	1.37602		1.83947	0.55043	1.24482	0.338606	0.750498	0.420249	0.129826	0.0780107	0.23455		0.370125	0.4486	0.471856	0.603353		1.0572	1.20566	0.183287	0.517947	1.10963		1.22484	1.59171	0.720376			0.986033	0.852877	0.741055	0.577918	1.29406	0.741698	0.307691		0.834036
	0.410139	0.0780107	1.33568	0.662493		0.498036		1.23132	0.621177	0.67104	0.819404	0.896739	1.37602		1.79729	0.55043	1.24482	0.338606	0.912734	0.420249	0.129826	0.114522	0.284319	0.989827	1.05688	0.962962	0.524507	0.603353		1.04612	1.18172	0.210758	0.500244	1.22271		1.07484	1.59171	0.913431	1.08199	2.50176	1.20257	0.852877	0.703253	0.577918	1.29406	0.721756	0.307691		1.05481
	0.393126	0.0780107	1.3485	0.505076	2.34737	0.449991		1.31143	1.01795	0.67104	1.26912	0.911246	1.22648		1.22648	1.20257	1.0695	0.379213	0.871857	0.431519	0.167604	0.151533	0.297178	1.01676	1.09924	0.962962	0.573671	0.843486		0.445675	1.20566	0.183287	0.484806	1.24016		1.05481	1.57378	0.942828	1.05314	2.50176	1.19525	1.02047	0.686306	0.577918	1.51859	0.851304	0.576087		1.05481
1.34073	0.433938	0.0744828	1.76459	0.505076	2.35214	0.440915		1.26895	1.01795	0.708609	1.22975	0.911246	1.23132		1.22648	1.21101	1.07771	0.322816	0.923931	0.431519	0.130771	0.151533	0.297178	0.989827	1.05253	0.358903	0.610529	0.857267	2.52657	0.484806	1.11697	1.29549	0.861602	1.22271		1.05862	1.7207	0.831172	1.10941	2.50236	1.20257	1.02772	0.703253	0.538783	1.51859	0.851304	0.547457		1.05481
1.33251	0.394083	0.0744828	1.76459	0.505076	2.35214	0.467505		1.31143	1.01676	0.666092	1.22975	0.911246	1.22648		1.22648	1.16962	1.0695	0.322816	0.883589	0.431519	0.130771	0.151533	0.297178	1.75409	0.657549	0.358903	0.593261	0.843486	2.4899	0.462451	1.08567	1.28323	0.861602	1.37564		1.35373	1.66747	0.861602	0.969309	2.54453	0.750498	1.19525	1.06948	0.314401	1.55649	0.834036	0.547457		0.906713
1.29908	0.394083	0.0744828	1.80547	1.02097	2.12682	0.498036		1.133	1.02953	0.666092	1.53871	0.469162	1.37004		1.02047	1.22055	1.09507	0.394083	0.936517	0.431519	0.129826	0.184778	0.271211	1.75409	0.645967	0.358903	0.407276	0.610529	2.5321	0.725011	1.1423	1.16962	0.861602	1.37564		1.35373	1.66747	0.861602	0.969309	2.54453	0.750498	1.19525	1.02953	0.314401	1.11924	0.834036	0.156294		0.906713
1.99542	0.393126	0.154959	1.79522	0.982764	2.12682	1.01711		1.09023	0.989827	1.09924	1.53871	0.469162	1.36366		1.06255	1.22055	1.09507	0.394083	0.936517	0.364692	0.155606	0.163576	0.216542	2.01105	0.636392	0.358903	0.391701	0.593911	1.84565	0.710589	1.15172	1.1795	1.01676	1.40027		1.35373	1.51868	0.883589	0.969309	2.54453	0.790707	1.15327	0.872447	0.314401	1.0695	0.796071	0.131586		0.906713
1.95277	0.393126	0.186948	1.80547	1.02097	2.12349	1.16526		1.13395	0.989827	1.09924	1.57966	0.355003	1.36366		1.02047	1.22055	1.05253	0.38106	0.242699	0.364692	0.705943	0.163576	0.184778	2.01105	1.01001	0.393126	0.352575	0.629563	1.83947	0.671032	1.12979	1.1795	1.02953	1.24482	2.45391	1.24434	1.51868	0.871857	1.01123	2.80117	1.13859	0.972279	0.872447	0.555233	1.07771	0.834036	0.156294	1.00506	0.910454
1.95277	0.393126	0.186948	2.18571		2.60211	1.07328		0.965475	0.912734	1.09924	1.06255	0.387107	1.35828		1.19525	1.11924	1.10467	0.420249	0.221732	0.195934	0.705267	0.151757	0.184778	2.01105	1.01001	0.358903	0.437153	0.559263	1.80362	0.671032	1.11312	1.28323	1.0572	1.19061	2.45391	1.20257	1.36989	0.871857	1.01123	2.80117	1.13859	0.978461	0.872447	0.555233	1.37742	0.502774	0.324068	1.00506	0.910454
1.86749	0.410139	0.13053	2.18571		2.6488	0.930222		1.01193	0.912734	0.67104	1.0695	0.368112	1.35828		1.23728	1.11924	1.10467	0.420249	0.277571	0.195934	0.748659	0.129826	0.184778	2.3604	1.01001	0.37262	0.437153	0.527006	2.32875	0.671032	1.17602	1.27196	0.725011	1.10963	2.45391	0.964483	1.36989	0.843486	1.01123	2.84395	1.1795	0.972279	0.741055	0.555233	1.37742	0.502774	0.324068	1.00506	0.910454
1.82485	0.37262	0.16734	2.18571		2.60211	0.930222		1.0057	0.953776	0.67104	1.0695	0.831172	1.35828	2.98483	1.19525	1.11924	1.09924	0.461601	0.242699	0.155606	0.0988434	0.163576	0.216542	2.40179	0.962318	0.410139	0.412526	0.527006	2.339	0.671032	1.20255	1.27196	0.725011	1.08292	2.38548	1.00522	1.33356	1.05812	1.05314	2.88672	1.26912	1.18907	0.741055	0.500244	1.42729	0.53769	0.324068	1.30799	0.906713
1.22612	0.463477	0.113494	2.25165		2.6871	0.930222		0.969436	0.912734	0.67104	1.00437	0.831172	1.35061	2.98483	1.3357	1.28619	0.461601	0.564657	0.976516	0.129826	0.0988434	0.212575	0.216542	2.3604	0.96419	0.37262	0.577918	0.818128	1.97195	1.04351	1.5547		0.671032	1.06948	2.38548	0.994965	1.36989	1.05812	0.996922	2.88672	1.26912	1.18907	0.741055	0.538783	1.46888	0.666054	0.659987	1.30799	0.851304
1.22612	0.474301	0.636392	2.25977		2.73367	1.5172	2.16097	0.922837	0.912734	1.21881	1.04351	0.820392	1.35393	2.98852	1.3357	1.26895	0.471856	0.564657	0.976516	0.184778	0.0988434	0.184778	0.271211	2.58677	1.22648	0.37262	0.617535	0.834036	1.92392	1.02953	1.53753		0.631895	1.06948	2.38548	0.994965	1.26912	0.697889	0.996922	2.88672	1.30871	1.18907	0.976516	0.500244	1.42729	0.685581	0.659987	1.30799	0.898637
1.18506	0.463477	0.636392	2.21819		2.4792	1.5172	2.12182	0.410139	1.07771	1.21881	1.00437	0.84573	1.35393	3.46078	1.26538	1.35828	0.461601	0.605166	0.883589	0.184778	1.01001	0.212575	0.240755	2.54478	1.22648	0.410139	0.564657	0.818128	1.97195	1.02953	1.51798		0.631895	1.08716	2.38548	1.37004	1.29549	0.697889	0.593911	2.97386	0.976516	1.01456	1.01676	0.564657	1.42729	0.650209	0.659987	1.30561	0.922369
1.8332	0.326701	0.67104	2.35144		2.43224	0.987364	2.16097	0.428888	1.08716	1.21855		0.852877	1.45409	3.45397	1.26538	1.60207	1.27936	0.449871	0.871857	0.303258	1.01001	0.163576	0.216542	2.54478	1.22648	0.410139	0.738504	1.54845	2.37709	0.710589	1.633		0.648113	1.08716	2.76108	1.37004	1.25547	0.697889	0.615776	2.97283	0.9365	0.972279	1.01676	0.524507	1.35828	0.610529	0.437794	1.09217	0.898637
1.7861	0.301805	0.628914	2.35144		2.4792	0.987364	2.16097	0.393126	1.08716	0.882606		0.84573	1.45409	3.45397	1.26538	1.44153	1.23728	0.449871	0.871857	0.303258	0.921552	0.184778	0.216542	2.54478	1.22648	0.410139	0.750498	1.52151	2.44242	0.710589	1.61725		0.238057	1.0572	2.74988	1.37742	1.19525	0.923931	0.650209	2.7584	1.46609	0.967515	0.871857	0.524507	1.36366	0.573671	0.389252	1.30561
1.82865	0.326701	0.628914	2.35144	0.921552	1.82229	1.02038	2.12182	0.416015	0.74804	0.925046		0.77935	1.51811	3.46078	1.60462	1.45534	0.422113	0.449871	0.861602	0.297178	0.876842	0.163576	0.354909	2.58677	0.581169	0.410139	0.500244	1.75513	2.43146	0.710589	1.633		0.280377	1.04612	2.72048	0.77935	1.24434	0.923931	0.906713	2.75898	1.46609	1.14163	0.871857	0.471856	1.32149	0.593911	0.301249	1.1767
1.9457	0.358903	0.586881	1.52409	0.921552	1.8199	0.987364	2.13707	0.433938	0.748659	0.925046		0.831172	1.43259	3.41067	1.56383	1.15327	0.422113	1.32149	0.861602	0.353834	0.876842	0.151757	0.354909	2.58027	0.538782	0.410139	0.500244	1.74942	2.42103	0.23875	1.8816		1.08292	1.04612	2.72048	0.790707	1.20257	0.923931	0.888953	2.75898	1.46609	1.13762	0.861602	0.512587	1.36366	0.573671	0.307691	1.17578
1.90362	0.383802	0.129361	1.52409	1.73281	1.8199	0.980824	2.57141	0.433938	0.791382	0.861602		0.790707	1.47535	3.36806	1.6065	1.15327	0.413369	1.32149	0.871857	0.316668	0.878928	0.151757	0.354909	2.22707	0.581169	0.37262	0.538783	1.74942	2.42103	0.210758	1.8816		1.09748	1.21101	2.73232	0.964483	1.41919	1.29549	0.573671	2.97386	1.46609	1.18404	0.964483	0.471856	1.32149	0.610529	0.307691	1.17578
1.9457	0.383802	0.114522	1.22022	1.73281	2.56398	0.980824	2.58449	1.0057	1.09781	0.852877		0.950386	1.47535	3.45054	1.69184	1.20257	0.38106	1.32149	0.84573	0.24473	0.840199	0.129826	1.64639	2.22707	0.581169	0.37262	0.738504	1.75513	2.3906	1.24434	1.89659		1.09748	1.1795	2.73232	0.976516	1.46888	1.29549	0.593911	2.97386	1.26084	1.05688	1.00522	0.445675	1.18404	0.629563	0.277571	1.6065
1.82183	0.357781	0.129361	1.22022	1.69008	2.55962	0.987364	2.57141	1.0057	1.13859	1.26291		0.950386	1.43259	3.49589	1.69443	1.29925	1.56576	1.37742	0.842116	0.24473	0.836318	0.129826	1.60363	2.22707	0.581169	0.336358	0.738504	1.58047	2.17325	1.24434	1.78848		0.964483	1.16962	2.82516	0.9365	1.25249	1.29549	0.53769	2.97283	1.26084	1.05253	0.964483	0.445675	1.18404	0.648113	0.277571	1.56383
1.86749	0.357781	0.114522	1.21881	1.69008	2.55962	0.930222	2.50497	0.962962	1.08716	1.26156		0.878928	1.47646	3.49589	1.65183	1.29925	1.56319	1.41919	0.84573	0.2234	1.39047	0.129826	1.60363	2.19536	0.666092	0.37262	0.77935	1.58047	2.16935	1.24434	1.74933		0.964483	1.09781	2.82516	0.687008	1.26171	0.687008	0.559259	3.01504	1.07373	1.1333	0.923931	0.445675	1.18404	0.629563	0.259491	1.56383
1.86749	0.357781	0.129361	1.21855	1.90376	2.94227	0.955121	2.54468	0.37262	1.04612	1.26538		0.878928	1.56383	3.33243	1.73452	0.678033	1.75388	1.37742	0.871857	0.206737	1.39047	0.155606	1.77468	2.20562	0.623609	0.336358	0.564657	1.58047	2.17325	0.803658	1.77414	3.21554	0.976516	1.0572	2.77273	0.657549	1.30297	0.728249	0.803658	3.0156	1.11038	1.17605	0.964483	0.657549	1.05253	0.803658	0.493151	1.43587
2.03328	0.389974	0.620533	1.26156	1.90376	2.94602	0.955121	2.50497	0.37262	1.00522	1.26291		0.882606	1.56383	3.32874	1.73704	0.719807	1.70592	0.493151	0.871857	0.206737	1.34772	0.184778	1.73192	2.19536	0.623609	0.358903	0.553627	1.39103	2.17325	0.803658	1.53994	3.16129	0.852877	1.0572	2.76108	0.657549	1.26171	0.728249	0.764149	3.0156	1.07373	1.13484	0.994965	0.697889	1.05253	0.843486	0.450514	1.43587
2.03328	0.389974	0.666092	1.26156	2.20617		0.955121	2.50497	0.37262	1.00522	1.13762		0.878928	1.56383	3.32546	1.77721	0.719807	1.7116	0.493151	0.861602	0.187699	0.206737	0.155606	1.73281	1.48732	0.705943	0.358903	0.564657	1.34707	2.17779	0.818128	1.57849	3.20024	0.852877	1.37004	2.77273	1.11135	1.25249	0.631895	0.738504	2.97218	1.07373	1.18019	0.994965	0.605166	1.09507	0.803658	0.497736	1.43587
1.74357	0.389974	0.623609	0.876361	2.24884		0.955121	2.50497	7.90813		1.13762	1.77555	0.902958	1.51811	3.11605	1.7341	1.44153	0.98876	0.540059	0.84573	0.167604	0.206737	0.129826	1.73281	1.44628	0.705267	0.358903	0.728249	1.38983	2.17325	0.9365	1.59463	3.23976	0.852877	1.37004	2.85378	1.11135	1.27936	0.631895	0.738504	3.01504	1.07484	1.18019	0.944441	0.605166	1.35061	1.26895	0.535168	1.69443
1.69377	0.357781	0.628914	0.876361	2.20617		0.987364	2.53139	7.90813		1.30431	1.77555	0.953776	1.51918	3.12002	1.7341	1.44153	1.01083	0.540059	0.84573	0.206737	0.206737	0.129826	1.73281	1.48732	0.705943	0.416015	0.719807	1.66489	2.21572	0.9365	1.72178	3.23976	1.22055	1.26171	2.84246	1.11135	1.28619	1.0572	0.728249	2.97227	1.09211	1.18019	0.936517	0.564657	1.39323	1.26895	0.538782	1.65183	2.42566
1.697	0.336441	0.628914	0.877486	2.37689		1.02038	2.62439	15.4436		1.30431	1.77555	0.999371	1.51811	3.07353	1.60363	1.40179	0.98876	0.540059	0.84573	0.2234	0.2234	0.129826	1.68915	1.48732	1.30496	0.416015	0.728249	1.70714	2.17325	0.923931	1.68437	3.23976	1.1795	1.26171	2.86554	0.843486	1.27361	1.0572	0.686306	2.97218	0.896739	1.18404	0.936517	0.687008	1.35393	1.26291	0.538782	1.69184	2.42566
1.73645	0.303258	0.636392	1.47599	2.37689		0.997086	2.62439	15.4139		1.30561	2.25446	0.999371	1.3496	3.11252	1.60351	1.18404	1.01083	0.540059	0.761692	0.24473	0.24473	0.151757	1.69008	1.52846	1.3496	0.416015	0.936517	1.74037	2.21572	1.0695	1.9209	3.36893	1.22055	1.26171	2.82301	0.831172	1.20257	1.10963	0.686306	2.97218	0.9365	1.09924	0.986033	0.697889	0.930042	1.22278	0.240755	1.73452	2.42566
1.86231	0.382728	1.133	1.47774	2.37689		0.987364	2.62439	15.4139		0.0741806	2.25446	0.999371	1.3069	3.11605	1.60351	1.22648	0.995795		0.797832	0.212575	0.279743	0.114697	1.69008	2.14441	1.43503	0.428888	0.936517	1.74037	2.42476	1.0695	1.90684	3.36893	0.391701	1.0572	2.81859	0.883589	1.20257	1.3238	0.671032	2.88795	0.896739	1.09924	0.861602	0.697889	0.972279	1.26538	0.216542	1.69008	2.42566
1.86452	0.32673	1.1767	1.43323	2.46059		0.987364	2.66438	15.4139		0.0741806	2.25446	1.01795	1.30496	0.811207	1.43259	1.22648	0.995795		0.0780914	0.919578	0.83411	0.114697	1.73281	2.19536	1.39231	0.485361	0.936517	1.74037	2.2119	1.07771	1.9209	3.406	0.379213	1.0572	2.82301	0.964483	1.24434	1.3238	0.738504	2.88705	0.896739	0.894652	0.871857	0.77935	0.930042	1.22278	0.240755	1.69184	3.22482
1.90722	0.382728	1.13395	1.4378	2.46059		0.963284	2.67753	15.3249		0.811207	2.81465	1.01676	0.783053	0.769657	1.43259	1.67209	1.02702		0.114697	0.919578	0.83411	0.155606	1.77555	2.15425	1.39901	0.485361	0.936517	1.69184	2.2119	1.11924	1.57849	3.3815	0.370125	1.0572	2.95493	0.964483	1.42729	1.36451	0.738504	2.75833	0.9365	0.936517	0.861602	0.769657	1.35393	1.26895	0.316668	1.69184	3.22482
1.90722	0.383802	0.666092	1.4378	2.46059		0.940087	2.63774	15.3545		0.803671	2.81465	1.00522	0.742188	0.811207	1.47535	1.63123	0.98876		0.114522	0.876361	0.876842	0.129826	1.73281	2.7489	1.4378	0.428888	0.978461	1.64735	2.25446	1.11135	1.61725	3.3815	0.719807	1.0572	2.95493	0.964483	1.38577	1.1795	0.790707	2.75833	0.896739	0.894652	1.09507	0.761692	1.35393	1.26538	0.316668	1.7829	3.16464
1.91012	0.383802	0.713243	1.4378	2.59037		0.940087	0.876842	15.3272		0.803671	2.81465	1.18491	0.794964	0.129717	1.57653	1.67209	1.02702		0.155606	0.919135	0.24473	0.129826	1.73183	2.7489	0.836318	0.428888	0.750498	1.64735	2.25446	0.883589	1.61725	3.35699	0.719807	0.964483	2.95493	1.22648	1.42729	1.22055	0.593261	2.75833	1.00522	1.15327	1.09507	0.710589	1.39645	1.69184	0.184778	1.78692	3.16464
1.86749	0.383802	0.67104	1.39516	2.63307		1.06265	0.878928	15.3841		0.811207	2.83333	1.18491	0.675186	0.0736253	1.54611	1.52409	1.05002		0.129826	1.3357	0.24473	0.163576	1.73192	2.7489	0.840199	0.428888	0.750498	1.56383	2.25819	0.871857	1.69535	3.33242	0.728249	0.964483	1.26084	1.23132	1.37742	1.1795	0.593261	2.71556	0.976516	1.11135	1.14163	0.710589	1.48153	1.69443	0.184778	1.82936	3.16464
1.86452	0.357781	1.30431	1.39901	2.59037		1.02569	0.921552	15.3272	1.61285	1.38983	2.83333	1.18491	0.661184	0.0736253	1.57653	1.52117	1.05002		0.300398	1.37742	0.301805	0.163576	1.68915	2.03133	0.751156	0.449991	0.544964	1.56383	2.43224	0.871857	1.71036	3.33242	1.24281	1.21101	1.26084	1.06255	1.37742	1.40534	0.593261	2.7584	1.01676	1.10467	0.738504	0.750498	1.43587	1.69443	0.184778	1.95313	3.10445
1.90722	0.382728	1.26132	1.56319	2.54605	1.74942	1.06265	1.39047	15.4114	1.65183	1.38964	2.73367	0.978461	1.5619	0.820392	2.19898	1.48153	1.12918		0.0741806	0.538782	0.961908	0.155606	1.68915	2.02087	0.708609	0.449991	0.594911	1.56383	2.43224	0.883589	1.65621	3.32893	1.23116	1.21101	1.14745	1.0695	1.15327	1.36451	0.725011	2.7584	1.04612	1.19525	0.764149	1.56666	1.93885	1.60924	0.433938	1.95313	3.0692
1.78223	0.32673	1.30431	1.56319	2.54605	1.76162	0.989193	1.39047	15.4411	1.60924	1.38983	2.73367	0.972279	1.5619	0.811207	2.17155	2.37406	1.12918		0.0741806	0.538782	0.919135	0.129826	1.68906	2.06198	0.74804	0.393126	0.544964	1.69008	2.43224	0.883589	1.81377	3.32893	0.687008	1.21101	1.12979	1.03628	1.15327	1.36451	0.750498	2.80175	1.07771	1.19525	0.750498	1.56666	1.99051	1.65183	0.422113	1.95313	3.0692
1.78223	0.353834	0.755511	1.56319	2.33959	2.16349	0.989193	1.26132	15.4114	2.39974	1.35061	2.73367	1.06255	1.56383	0.820392	2.19898	2.37344	1.1157		0.0741806	0.535168	0.919135	0.129826	1.68906	2.75498	0.114697	0.410139	0.553627	1.69008	2.43224	0.896739	1.81377	3.31545	0.687008	1.25249	1.12979	0.883589	1.15327	1.09781	0.710589	2.71562	1.03628	1.15327	0.831172	1.57038	1.97982	1.56383	0.38106	1.69443	3.13931
1.77914	0.297178	0.797832	1.56319	2.33959	2.1661	0.989193	1.26132	15.3841	2.36346	1.35393	2.82793	1.06255	1.56383	0.852877	2.14615	1.7007	0.981962		0.129361	1.34433	0.261235		1.73192	2.71958	0.129826	0.393126	0.553627	1.69184	2.43224	0.843486	1.82778	3.48833	0.697889	4.02294	1.14745	0.883589	1.0695	1.09781	0.686306	2.75833	1.26171	1.02772	0.831172	1.43898	1.97982	1.6065	0.336358	1.69443	3.18031
1.17753	0.297178	0.755511	1.57358	2.33959	2.1661	1.52531	1.26132	15.4411	2.39974	1.3041	2.82301	1.06255	0.690109	0.861602	2.19898	1.7007	0.956311		0.162953	1.34433	0.261235		1.73192	2.67083	0.151757	0.428888	0.553627	1.86799	2.43224	0.831172	1.46355	3.48833	1.16605	4.02294	1.22271	0.857267	1.0695	1.0572	0.725011	2.63008	1.25249	0.986033	1.15327	1.44306	1.85716	1.56383	0.301805	1.69443	3.18031
1.17753	0.297178	1.30496	1.56923	2.33959	2.11882	1.52531	1.26132	15.3841	3.03511	1.26132	2.82301	0.96419	0.701551	0.936517	2.19898	1.65924	0.995795		0.162953	1.30297	0.279743		1.69008	2.28764	0.0431112	0.37262	0.728249	1.86492	2.60638	0.831172	1.44362	3.48833	1.22181	4.03205	1.22271	0.857267	1.0695	0.820392	0.725011	2.63008	1.26171	1.15327	1.10467	1.43898	1.89796	1.7829	0.358903	1.74037	3.30357
1.17753	0.326701	1.3041	1.64864	2.33959	2.11882	1.5668	1.26132	15.4258	3.03102	1.3041	2.68039	0.96419	0.701551	0.936517	1.77321	1.69167	0.928809	3.42587	0.162953	2.12682	0.212575		1.69008	2.28764	0.0431112	1.0495	0.728249	1.86492	2.60638	1.01676	1.48096	3.54368	1.22181	4.03205	1.20618	1.27936	1.36366	0.861602	0.573671	2.63002	1.21101	1.15327	1.14685	1.53266	1.89796	1.77966	0.336358	1.74449	3.26244
0.836318	0.326701	1.30496	1.69137	2.75833	2.11882	1.60837	1.3041	15.4258	3.03511	0.894652	2.68349	0.962318	0.701551	0.930042	1.7324	1.72535	0.928809	3.42587	0.18386	2.12682	0.212575		1.73281	2.32875	0.0431112	1.00506	0.728249	1.43259	2.60638	1.01676	1.71036	3.54368	1.05862	4.03205	1.18491	1.27936	1.36366	0.820392	0.573671	2.84395	1.22055	1.15327	1.00522	1.57499	1.91903	1.73704	0.37262	2.03829	3.26244
0.882606	0.297178	0.751156	1.69137	2.71556	0.797832	1.18212	1.21855	15.4561	2.99729	0.887856	2.68039	1.01001	0.714783	0.936517	1.77321	1.69167	0.928809	3.42587	0.162953	2.1661	0.26962		1.69184	2.19536	0.878928	0.961908	0.811207	1.38983	2.56398	1.0572	1.67158	3.57241	1.08292	4.01081	1.18491	1.53831	1.37004	1.13859	0.610529	2.84387	1.07771	1.15327	1.00522	1.57499	1.91903	1.73704	0.358903	2.03829	3.45925
0.114697	0.26962	0.713243	1.04781	2.71562	0.836318	1.55793	1.21855		3.03511	0.894652	2.50497	1.01001	0.714783	0.887856	1.81411	1.72535	1.01014	3.2987	0.852877	2.16935	0.279743		1.73452	2.18571	0.925046	1.00468	0.811207	1.60462	2.56398	1.04612	1.72606	1.26132	1.09748	4.01081	0.889592	1.53831	1.19525	1.13859	0.697889	2.71556	1.08716	1.15327	1.01676	1.52792	1.88748	1.69443	0.336358	2.08089	3.41785
0.0431112	0.301805	0.713243	1.09055	2.84387	0.836318	0.906194	1.21855		2.99267	0.84573	2.50497	1.01001	1.30496	0.894652	1.77321	1.69167	0.941913	3.2987	0.84573	2.16935	0.24473		1.73281	2.18571	0.129826	1.00506	0.811207	1.60462	2.6112	1.04612	1.86724	1.21855	0.857267	4.01081	0.925655	1.57499	1.19525	1.13859	0.657549	2.71556	1.08716	1.23728	1.16962	1.53266	1.84644	1.74037	0.336358	2.08089	3.41785
0.0780914	0.26962	0.195934	1.04781	2.84387	0.978461	0.906194	1.21855		2.86106	0.84573	2.50497	1.09924	1.3069	0.894652	2.23949	1.69167	0.969385	3.379	0.18386	2.1661	0.26962		1.73452	2.28764	0.0988434	1.00506	0.811207	1.60462	2.60638	1.04612	1.90684	1.21855	0.857267	3.97803	0.869849	1.25249	1.19525	1.02772	1.1333	2.71556	1.08716	1.23728	1.16962	1.62885	1.83642	1.8199	0.316668	1.90529	2.66455
0.84573	0.26962	0.195934	1.43503	2.84387	0.972279	0.906194	1.21881		2.86541	0.84573	2.59516	1.09924	0.621138	0.887856	2.28007	1.64154	0.88844	3.33655	0.18386	2.82301	0.24473	2.12349	1.73452	2.31906	0.129826	1.56576	0.811207	1.69184	2.60638	1.12833	1.74755	0.793727	0.857267	3.97803	1.07484	1.29406	1.37004	1.02772	1.133	2.75833	1.37742	1.23728	1.1795	1.62885	1.53458	1.81829	0.465832	1.90529	2.66455
0.84573	0.26962	1.30496	1.48045	2.75833	0.978461	0.530262	1.26291		2.86541	0.978461	2.59516	1.14163	0.621138	0.887856	2.26831	1.64154	0.88844	3.379	0.18386	2.82301	0.24473	2.12349	1.77721	2.70104	0.755511	1.56576	0.811207	1.64917	2.51715	1.12833	1.80043	0.755511	1.19049	3.97803	1.07484	1.30297	1.41204	1.02772	1.133	2.84429	1.37742	1.06255	1.20257	1.62267	1.57445	1.81829	0.4486	1.91055	2.66455
0.852877	0.301805	1.3069	1.47774	2.75833	0.887856	0.906194	1.26291		3.02739	0.978461	2.59516	0.790814	0.581481	0.803671	1.76214	1.60837	0.941913	3.38347	0.803671	2.86541	1.00506	2.85719	1.77721	2.73825	0.797832	1.5619	0.820392	1.69443	2.56398	1.12833	1.80043	0.751156	1.20255	3.98991	1.07484	1.27936	1.37004	1.31143	1.34832	2.80247	1.27936	1.06255	1.20257	1.62267	1.54845	1.86492	0.474301	1.91055	3.74179
0.0431112	0.279743	1.3041	1.47774	2.75833	0.887856	0.440915	1.26156		3.02739	0.986033	2.85381	0.792026	0.701551	0.803671	1.77321	1.72535	0.928809	3.379	0.84573	1.99571	0.962318	2.85719	1.73452	2.74332	0.797832	1.52117	0.811207	1.73452	2.55962	1.23728	0.923931	0.878928	1.19049	3.98991	1.21564	1.27936	1.23728	1.31143	1.30561	2.71699	1.27361	1.06255	1.20257	1.62267	1.77583	1.82229	0.242699	1.91055	3.78352
0.0780914	0.279743	1.3041	1.5231	2.76119	0.887856	0.393126	1.26156		2.85719	0.972279	2.85381	0.790814	0.701551	0.803671	1.7324	1.72535	0.981962	3.379	0.84573	1.99926	0.961908	2.81859	1.77721	2.30994	0.797832	1.5619	0.811207	1.73452	2.43224	1.23728	0.923931	0.878928	0.820392	3.98991	1.17602	1.27361	1.23728	1.06255	1.34707	2.6305	1.27936	1.23132	1.21101	1.67091	1.77583	1.8199	0.242699	1.73452	3.74994
0.0780914	0.279743	1.3041	1.47774	2.76119	0.882606	0.449991	1.26156	2.82667	2.81465	0.978461	2.81122	1.09507	0.701551	0.811207	2.22751	1.72535	0.958115	3.41745	0.666092	2.1308	0.919135	2.939	1.86492	2.30994	0.840199	0.79501	0.894652	1.73452	2.47469	1.23728	0.9365	0.840199	0.831172	3.78511	1.21564	1.28619	1.37742	1.0695	1.22648	2.8011	1.35828	1.23132	1.21101	1.66489	1.77583	1.86492	0.267315	1.73452	3.41884
0.0218842	0.316668	1.30431	1.47535	2.76119	0.882606	0.485361	1.17753	2.82667	2.85719	0.978461	2.76565	1.13762	0.661184	1.05688	2.26831	1.67598	1.01014	3.45997	0.713243	2.08429	0.919135	2.939	1.86259	2.31906	0.840199	0.799746	0.894652	1.6065	2.47469	1.12833	1.02953	0.882606	0.831172	3.74894	1.28373	1.24434	1.37004	1.0695	1.22278	2.88664	1.36366	1.23728	1.21101	1.66489	1.54845	1.86492	0.221732	1.73452	3.36993
0.0208894	0.316668	1.17881	1.47535	2.72302	0.882606	0.50692	1.18019	3.1329	2.98483	0.936517	2.72302	1.09217	0.649052	1.09924	2.26831	1.67598	0.958115	3.41745	0.67104	2.08836	0.919135	1.79172	1.82229	2.82301	0.195934	0.799746	0.894652	1.6065	2.51715	1.13859	1.01676	0.840199	1.11924	3.78511	1.28373	1.29406	1.37742	0.852877	1.22648	2.88664	1.36366	1.23132	1.01676	1.6597	1.49487	1.86492	0.242699	1.77721	3.37692
0.0432845	0.316668	1.17881		2.72302	0.967515	0.473136	1.22022	3.1329	2.98161	0.894652		0.316668	0.661184	0.972279	1.10165	1.67598	1.69137	3.45997	1.43374	2.08089	0.316668	1.74942	1.82229	2.82793	0.238057	0.757423	0.769657	1.60924	2.4792	1.12833	1.02953	0.840199	1.11135	3.8959	1.26912	4.71134	1.20257	0.852877	1.04746	2.88705	1.19525	1.23132	0.964483	1.70209	1.49487	1.86492	0.221732	1.77721	3.26693
0.0431112	0.301805	1.17881		2.72302	0.967515	0.498036	1.30561	3.1329	2.98161	0.936517		0.336358	0.661184	0.972279	1.07748	1.64154	1.69137	3.45997	1.43374	2.12349	0.37262	1.74942	1.82544	2.34305	0.195934	0.757423	0.769657	1.82544	2.34318	0.964483	0.989827	1.43242	1.11924	3.91589	1.26912	4.69772	1.24434	0.852877	1.09023	2.84395	1.24434	1.23132	0.964483	1.6597	0.888953	1.86799	0.242699	1.77555	3.27286
0.0208894	0.301805	0.2234		2.63777	1.02047	0.473136	1.30431	3.1329	3.06683	0.936517		1.0057	0.661184	0.972279	1.07748	1.64154	1.69377	3.45997	1.43374	2.12349	0.297178	1.78692	1.86799	2.39299	0.840199	1.22278	1.46102	1.82544	2.38979	0.976516	1.02953	1.38964	1.09924	3.91589	1.22975	4.72523	1.20257	0.887856	1.09055	2.8011	1.24434	1.31143	1.1795	1.62267	0.851304	1.82229	0.277571	1.77721	3.44153
0.0431112	0.336358	0.2234		2.63777	1.01456	0.473136	1.21881	3.40887	3.06683	0.936517		0.961908	0.661184	1.05688	1.08846	1.64154	0.981962	2.76565	0.162953	2.16935	0.271211	1.74037	1.86799	2.38476	0.882606	1.22648	1.46102	1.82544	2.34318	0.964483	1.01676	1.3041	1.14685	3.78639	1.28323	4.73937	1.51906	0.894652	1.18404	2.84395	1.00522	1.31143	1.13859	1.61733	0.869849	1.7829	0.277571	1.73704	3.48373
0.894652	0.26962	0.2234		2.80584	1.02047	0.449991	1.22278	3.37349	3.06683	0.936517		0.961908	0.661184	1.05688	1.08846	1.59971	0.969385	2.76565	0.18386	2.12682	0.240755	1.74449	1.86492	2.39299	0.882606	1.32149	1.46102	1.69184	2.38569	1.00522	0.299287	1.30431	1.10467	3.78639	1.33568	4.7684	1.51054	0.930042	1.18404	2.92949	1.03628	1.31143	1.12833	1.62267	1.50927	1.74037	0.461601	1.73704	3.44153
0.894652	0.326701	1.27151		2.85092	1.06255	0.449991	1.22278	3.16327	3.06995	1.43587		1.1333	0.661184	1.05688	1.12339	1.55793	0.981962	2.72302	0.129361	2.12682	0.271211	2.65353	1.86492	2.82793	0.836318	1.28619	0.636392	1.69184	2.56398	1.00522	0.32391	1.30431	1.15327	3.72494	1.33568	4.64625	1.55226	1.02772	1.18404	2.92949	1.04612	1.31593	0.976516		1.50927	1.73704	0.454226	1.73281	3.44755
1.13859	0.301805	1.27151		2.80828	1.05688	0.473136	1.22278	3.16327	3.06683	1.47646		1.13484	0.675186	1.5619	1.52999	1.63391	1.08209	2.80584	0.0988434	2.08429	0.358903	2.6488	1.86492	2.82301	0.793727	1.28619	0.636392	1.64917	2.56398	1.00522	0.32391	1.17605	1.15327	3.72494	1.41651	4.67171	1.41919	1.02772	1.30561	2.88672	1.28619	1.31593	0.923931		1.94373	1.73704	0.461601	1.73281	3.17163
1.13859	0.301805	1.27151		2.6871	1.05688	0.473136	1.31143	3.16327	3.06683	2.44275		1.09055	0.742188	1.51811	1.57023	1.64999	1.13331	2.76317	0.129826	2.03829	0.326701	2.65353	1.90755	2.82793	0.793727	1.49037	0.636392	1.8199	2.60211	1.02772	0.989827	1.21881	1.58796	3.72494	1.41651	4.71134	1.41204	1.03628	1.30799	2.97257	1.3357	1.10467	0.9365		1.91014	1.73704	0.267315	1.86492	3.16684
1.13859	0.26962	0.184778		2.6871	1.11924	0.473136	1.27361	3.16327	3.06683	2.44275		1.00468	0.742188	1.56087	1.62814	1.64154	1.13331	2.76317	0.0988434	2.08089	0.301805	1.74449	1.90755	2.78062	0.212575	1.52792	0.697889	1.8199	2.6488	0.978461	1.01676	1.17605	1.60223	1.34772	1.42858	4.62137	1.42729	1.05253	1.35061	2.97218	1.07771	1.09924	1.19049		1.91014	1.74449	0.32391	1.82229	3.47303
1.13859	0.301805	0.184778		2.68349	1.11924	0.498036	1.43242	3.23362	3.11252	2.44275		1.04781	0.675186	1.16087	1.62814	1.64154	1.86231	2.8039		2.08089	0.316668	1.74037	1.90755	2.78062	0.187699	1.53266	0.697889	1.8199	2.60638	1.36366	1.02953	1.14163	1.56309	1.34687	1.48145	4.58216	1.46102	1.09924	1.22022	2.92981	1.04612	1.09924	1.1795		1.56309	1.78692	0.379213	1.82229	3.46828
1.07771	0.301805	0.198687		2.63516	1.0695	0.634466	1.43242	3.22742	3.06683	2.66675		1.04781	0.675186	1.16087	1.66928	1.64999	1.86452	2.80584		2.08429	0.316668	1.70209	1.86259	2.30139	0.2234	1.53266	0.697889	1.64917	2.60638	1.32149	0.883589	1.14163	1.60223	1.34687	1.49487	4.58216	1.46102	1.05688	1.26156	2.92981	1.07771	1.09924	1.1795		1.58796	1.74449	0.379213	1.90529	3.43069
1.07771	0.326701	0.198687		2.63516	0.944441	0.652688	1.43242	3.0228	3.11252	2.66921		1.04746	0.675186	1.02047	2.15374	1.64999	1.90362	3.58415		2.08429	0.4486	1.78692	1.86259	2.30139	0.167604	1.52409	0.986033	1.65183	2.48428	1.32149	0.883589	1.14163	2.10713	1.56151	1.49487	4.83248	1.46102	0.969436	1.26291	2.92981	1.21101	1.23132	1.19049		1.54845	1.74037	0.391701	1.90529	3.25168
0.106437	0.336358	0.198687		2.63516	0.944441	6.4905	1.38983	3.02986	3.11252	2.64871		1.04781	0.675186	1.0695	2.15374	1.7334	1.90505	3.58415		2.03829	0.410139	1.74449	1.86259	2.29343	0.206737	1.52117	0.986033	1.64917	2.442	1.11924	0.883589	1.14685	2.05344	1.56151	1.28373	4.83248	1.51054	0.965475	0.710589	2.92941	1.26171	1.23132	1.1795		1.88748	1.74037	0.544964	1.90529	3.29411
0.106437	0.336358	0.2234		2.35751	0.986033	6.4905	1.39103	3.02986	3.11252	2.16326	1.41919	1.04781	0.742188	1.06255	2.15374	1.72535	1.90505	3.62673		2.08089	0.465832	1.77966	1.86102	2.29343	0.206737	1.21881	0.986033	1.9502	2.52158	1.11924	1.43898	1.18404	2.20024	1.56151	1.29925	4.87192	1.51054	1.73704	0.710589	3.10059	1.21101	0.405852	1.1795		1.9286	1.69785	0.512587	1.73704	3.24745
0.106437	0.37262	0.2234		2.35214	1.07771	6.4905	1.38983	2.71117	2.77213	2.16326	1.37742	0.26962	0.742188	1.23132	2.15374	1.7334	1.90505	4.08865		2.12682	3.3426	1.77966	1.94799	2.34305	0.2234	1.17605	0.852877	1.90755	2.52158	1.11924	1.43898	1.14685	2.22575	1.34687	1.37685	4.65797	1.51054	1.73452	0.577918	3.10059	1.30297	0.405852	1.10454		1.88748	1.77966	0.512587	1.73452	1.70187
1.16962	0.326701	0.2234		2.22016	1.07771	6.54241	1.21855	2.67027	2.77612	2.18266	1.41919	0.279743	0.701551	1.27936	2.15374	1.7334		4.08865		2.12682	3.3426	1.7829	1.90755	2.33524	0.2234	1.17578	0.84573	1.86259	2.52158	1.25249	1.43898	1.43587	2.22575	1.3041	1.36223	4.64449	1.38577	1.73452	0.577918	3.14391	1.31289	0.405852	1.10454		1.52151	1.82229	0.370125	1.73452	1.70187
1.13859	0.301805	0.833587		2.17325	1.11924	6.51637	1.21855	2.67027	2.82301	1.68797	1.63587	0.26962	0.701551	1.23728	1.65924	1.74223		4.13326		2.12349	3.3426	1.74037	1.86102	2.30139	0.206737	1.17605	0.852877	1.86259	2.39448	1.29406	1.00522	1.43587	2.20024	1.3041	1.36223	4.65797	1.38577	1.73704	0.577918	3.14391	1.27196		1.33054		1.57445	1.8199	0.379213	1.8199	1.70187
1.1795	0.301805	0.833587	4.6302	2.22016	0.944441	6.54241	1.21855	3.08717	2.82793	1.7151	1.67774	1.2215	0.701551	1.27361	1.65924	1.7334		2.8039		2.12349	6.21937	1.77966	1.81829	2.30139	0.167604	1.21881	0.687008	1.86259	2.39448	1.25249	1.00522	1.43587	2.18609	1.3041	1.3485	4.67171	1.38577	1.69184	0.577918	3.10059	1.3357		1.33054		1.53458	1.99285	0.370125	1.86259	0.156294
1.14998	0.301805	0.198687	4.61265	2.17779	0.944441	6.56863	1.34707	3.12128	2.82301	2.70748	1.63587	1.2215	0.675186	1.20257	1.83461	1.7334		2.8039		2.1661	6.19168	1.73704	1.86102	2.33524	0.167604	1.47774	0.678033	1.77555	2.39448	1.20257	1.01676	1.39645	2.20024	1.34687	1.33568	4.67171	1.42729	1.69443	0.944441	3.14361	1.29406		1.33054		1.88748	1.99069	0.391701	1.8199	0.163973
1.1795	0.336358	0.216542	4.61265	2.72049	0.944441	6.57197	1.34707	3.65544	2.82793	2.70748	1.71966	1.2215	0.690947	1.20257	1.82545	1.7334		2.8039	3.82436	2.12349	6.05131	1.82229	1.94799	2.33524	0.195934	1.43503	0.994965	1.81829	2.25819	1.20257	0.221732	1.39645	2.21241	1.2622	1.42574	4.71134	1.42729	1.04746	0.936517	3.14326	1.29406		1.10467		1.84644	1.99285	0.391701	1.86102	0.18536
1.19049	0.336358	0.216542	6.42743	2.72049	1.69382	6.57197	1.34707	3.65544	3.02739	2.70748	1.67774	1.93728	0.690947	1.26895	1.83461	1.64999	14.931	2.71699	3.78291	2.07816	6.07874	1.82229	1.9502	2.25977	0.195934	1.43503	0.994965	1.81829	2.25819	1.20257	0.221732	1.16962	2.21241	1.30496	1.24482	4.67171	1.42729	1.04746	0.944441	3.14326	1.46102		1.11135		1.96979	1.91055	0.391701	1.86102	0.18536
1.24281	1.133	0.216542	6.46703		1.73534	6.4905	1.43259	3.61359	3.02422	2.70748	1.67774	1.93728	0.742188	1.31143	1.99249	1.64999	14.931	2.76317	3.82436	2.07816	6.07874	1.77966	1.90376	2.25165	0.195934	1.75409	0.953776	1.82229	2.25819	1.24434	0.242699	1.16087	2.18609	1.2622	1.28373	4.67171	1.46888	1.0057	0.77935	3.5984	1.41919		1.11135		1.96979	1.91428	0.245852	1.86102	0.163973
1.20255	1.09023	0.83411	6.46703		1.06255	6.46481	1.43259	3.71729	3.02739	1.7705	1.84565	1.97849	0.701551	1.31143	1.99249	1.64999	14.931	3.49899	3.17406	2.12083	6.07757	1.73281	1.9465	2.99729	0.882606	1.75409	0.994965	1.82229	2.47469	1.24434	1.43898	1.16087	2.23965	1.2622	1.28373	4.51374	1.42729	1.6065	0.77935	3.59397	1.41204		1.18907		1.96979	1.91055	0.205536	1.77555	0.741055
1.07771	1.133	0.83411	5.31787		1.02772	6.4905	1.43259	3.68218	2.98852	1.74262	1.88772	1.95926	0.649052	1.48153	1.99249	1.64999		3.45642	3.17406	2.12349	6.07757	1.77555	1.94799	2.99267	0.840199	1.48153	0.697889	1.82544	2.47469	1.24434	1.43898	1.35061	2.20024	1.2642	1.46886	4.51374		1.56383	0.77935	3.5984	1.22055		1.19525		2.06651	1.99571	0.245852	1.77555	0.77937
1.07771	1.53649	0.74804	5.30077		1.0695	6.51637	1.35061	3.71729	2.99267	1.82896	1.80362	1.95926	0.649052	1.47852	1.99249	1.69167		3.49899	3.20146	2.12349	6.10548	1.73281	1.9465	2.99729	0.840199	1.39645	0.645967	1.9502	2.47469	1.28619	1.04612	1.35061	2.23965	1.82485	1.46886	4.55314		1.60462	0.671032	5.32771	1.1795		1.15327		2.00188	1.99571	0.286881	1.77555	1.24281
1.07771	1.57881	0.748659	4.64718		2.30495	6.5203	1.30799	2.75212	2.98483	1.82896	1.92982	1.95926	0.661184	1.48153	2.0688	1.69167		2.8039	2.84064	2.16349	6.07757	1.73281	1.98851	11.3175	1.38964	1.43898	0.564657	1.90755	2.46735	1.32809	1.04612	1.35061	2.49146	1.78223	1.45713	4.4744		1.77966	0.710589	5.31536	1.1795		1.0695		2.05236	1.99571	0.286881	0.851304	1.24281
0.280377	0.358903	0.74804	4.64718		2.34737	6.65079	1.35061	2.76341	2.98852	1.82896	1.92392	1.94275	0.772783	1.23132	2.07625	1.72535		2.8039	2.80094	2.12083	6.07757	1.73281	1.98851	11.2973	1.38964	1.40066	0.605166	1.9502	2.46735	1.27936	1.04612	1.53266	2.49146	1.82485	1.32287	4.4744		1.73704	0.671032	5.32771	1.26171		1.0695		1.97982	1.95677	0.298606	0.851304	1.19049
0.277531	0.383802	1.43503	4.64718		2.30495	6.65079	1.30799	2.76341	2.98483	1.90424	1.96618	1.94275	0.731364	1.18907	2.062	1.7334		2.84662	2.85503	2.16349	6.04984	1.73704	4.40947	11.2824	0.978461	1.40066	0.553627	1.82544	2.46735	1.35828	1.0572	1.49037	2.3454		1.32287	4.4744		1.73704	0.710589	5.32771	1.26171		1.0695		1.97982	1.95677	0.286881	0.851304	0.818128
0.280377	0.358903	1.43503	4.64718		2.26255	6.65079	1.30799	0.61972	2.95024	1.90424	1.96618	1.98473	0.742188	1.23132	2.05587	1.7334		2.76119	2.85503	2.20617	6.02104	1.73704	4.40947	11.2122	0.972279	1.40066	0.594911	1.82936	2.33959	1.35828	0.9365	1.49037	2.26553		1.3485	4.42063		1.73704	0.725011	5.31536	1.38577		1.10467		2.02087	1.77966	0.298606	0.721756	0.77937
1.09924	0.326701	1.39231	5.20784		2.26255	6.59502	1.31143	0.61972	2.95024	1.90424	1.96112	1.94275	2.1732	1.19525	2.062	1.7334		2.71848	2.81554	2.20872	6.02104	1.73704	4.40947	11.2473	0.972279	1.52117	0.645967	1.82544	2.3366	1.35828	0.923931	1.36366	2.30542		1.28373	4.42063		1.73704	0.725011	5.48986	1.42729		1.09924	1.76467	1.64254	1.73704	0.431519	0.721756	0.77937
1.14163	0.326701	0.833587	5.20784		2.26255	6.59247	1.47646	0.61972	2.95024	0.26374	1.96618	2.18541	2.21575	1.18907	1.69137	1.74223		2.71848	2.85503	2.20872	6.02104	1.73704	6.83044	11.1827	0.896739	1.52409	0.645967	1.95313	2.55255	1.24434	0.923931	1.40586	2.25409		1.28373	4.42063		1.73704	0.953776	5.53047	1.37742	1.7777	1.06255	1.76467	1.67209	1.7829	0.431519	0.721756	0.927047
1.14163	0.326701	0.833587	5.24583		1.69382	6.59247	1.47646	1.39231	2.90353	0.26374	1.79729	2.22696	2.1732	1.40066	1.6898	1.74223		2.71848	2.90924	2.1661	6.04984	1.69443	6.83044	11.2179	0.883589	1.52117	1.20257	1.90755	2.55255	1.20257	0.9365	1.40586	2.25409		1.26912	4.53903		1.6065	0.923931	5.39655	1.38577	1.7777	1.18404	1.76467	1.63123	2.04177	0.431519	0.629563	0.927047
0.187699	0.353834	1.39516	5.14948		1.69382	6.59042	1.47535	1.39231	2.90353	0.263455	1.88168	2.18541	2.28772	1.44306	1.69137	1.74223		2.71848	2.89462	2.1661	6.04984	1.73704	6.83044	11.2179	0.883589	1.52117	1.11135	1.69785	2.55255	1.20257	0.923931	1.14685	2.25409		1.38846	4.57862		1.56383	0.923931	5.43719		1.79752	1.23132	0.80777	0.286881	2.04177	0.420249	0.666054	0.927047
0.167604	0.358903	1.39516	5.14948		1.73534	6.59042	1.47535	1.39231	2.90353	0.263455	1.99571	2.27784	2.24647	1.44306	1.17605	1.74223		3.54157	2.89462	2.12083	5.99335	1.69184	6.81311	11.1827	0.259491	1.52117	1.19525	1.56666	2.55255	1.20257	0.9365	1.14685	2.42587		1.40179	4.57862		1.56383	0.912734	5.43719		2.41	1.18404	0.831988	0.328355	2.04593	0.503191	0.685581	0.950386
0.130771	0.336358	1.39516	5.20466		0.216542	6.59042	1.47646	0.749303	3.10465	0.263455	2.03829	2.27784	2.24647	1.61285	1.17753	1.74223		3.62375	2.89462	2.25134	6.02104	1.69184	6.81311	11.3896	0.259491	1.73704	0.902958	1.60924	2.6446	1.24434	1.4481	1.10467	2.44033		1.19061	4.46004		1.65183	0.953776	5.43719		2.39358	0.986033	0.80777	0.286881	2.12349	0.503191	0.629563	0.911246
0.187699	0.358903	1.39516	5.1849		0.216542	6.61933	1.47535	0.749303	3.06196	0.26374	2.03829	2.27784	2.88963	1.61733	1.17605	1.75181		2.76119	2.89462	2.25134	6.04984	1.69184	6.83424	11.3896	0.259491	1.73452	0.936517	1.60924	2.64092	1.36366	1.40586	1.31143	2.42587		1.43632	4.46004		1.6065	0.953776	5.42534		2.44824	0.986033	1.33356	1.02047	2.12349	0.328355	0.629563	0.896739
0.261235	0.358903	1.30991	4.96202		0.757423	6.64635	1.47535	0.749303	3.06196	0.263455	2.08089	1.77518	2.88963	1.61285	1.1333	1.71051		2.8039	2.98831	2.25446	6.04984	1.74449	6.83424	11.3896	0.976516	1.01711	0.902958	1.9502	2.59836	1.37004	0.923931	1.26895	1.21101		1.43632	4.46004		1.65183	0.944441	5.43719		2.39358	0.986033	1.29761	1.02047	2.12349	0.328355	0.629563	0.9365
0.155606	0.358903	1.30991	4.94419	0.538783	0.757423	6.64635	1.43259	0.74804	1.35393	0.319432	2.08089	1.81701	2.88963	1.18019	1.13484	1.74223		2.76119	2.94873	2.25446	5.99335	1.74037	6.83424	11.3548	1.02953	0.981624	0.894652	1.9502	2.64092	1.32809	0.923931	1.26895	1.21101		1.44628	4.51374		1.65183	0.953776	5.40872		2.35522	1.10467	1.29761	0.978461	1.95313	0.286881	0.55043	0.9365
0.187699	0.383802	1.31399	4.98087	0.538783	0.79501	1.31401	1.43259	0.74804	1.35393	0.319432	2.08429	1.57653	3.45107	1.22648	1.22278	1.74223		4.00324	2.98831	2.25446	6.02104	1.74037	6.79595	11.3896	0.976516	0.974827	0.936517	1.86259	2.6446	1.36366	0.9365	1.27361	1.21101		1.02772	4.4995		1.64917	0.944441	5.40872		2.35522	1.06255	1.53629	0.77935	1.99571	0.370125	0.55043	1.00437
0.187699	0.416015	0.38106	4.92519	0.555233	0.271211	1.43532	1.47646	0.74804	0.0218842	0.319432	2.08836	1.57653	3.40887	1.22648	1.26291	1.74223		4.00324	3.01798	2.25446	6.07757	1.65535	6.79595	11.2176	1.06948	1.69443	0.887856	1.90755	2.64092	1.40586	0.911246	1.27361	1.32809		0.994965	4.53903	4.43598	1.65183	0.944441	5.42112		2.66583	1.06255	1.5547	0.978461	1.95313	0.328355	0.607076	1.00437
0.167604	0.358903	0.371388	5.20292	0.831172	0.271211	1.43532	1.43259	0.790814	0.0436092	0.307475	2.08836	1.61785	3.40887	1.2622	1.26291	1.74223		4.00324	3.03341	2.29152	6.0489	1.65183	6.79595	11.1822	1.09781	1.64917	0.84573	1.86492	2.47074	1.35828	0.857267	1.27361	1.28619		1.02772	4.61827	4.43598	1.69443	0.902958	5.54261		2.62658	1.09924	1.64944	0.986033	1.95313	0.370125	0.639098	1.04351
0.155606	0.326701	0.422113	5.24024	0.831172	0.271211	1.3664	1.38964	0.790814	0.0218842	0.270866	2.12682	1.58708	2.18679	1.21945	1.47519	1.7334		3.53851	3.01798	2.25134	6.10548	1.69443	6.79595	11.2176	1.09781	1.64917	0.84573	1.86492	2.47074	1.41204	0.896739	1.35828	1.28619		1.03628	4.57862	4.40751	1.69443	1.16087	5.54261		2.60261	1.10467	1.64944	0.279738	1.95313	0.234757	0.639098	1.00437
0.167604	0.326701	0.422113	2.7016	0.843486	0.301805	1.20329	1.38983	0.709891	0.790707	0.307475	2.12682	0.803671	2.18679	1.21855	1.47519	1.74223		3.49589	3.01798	2.33421	6.10634	1.86492	6.79595	11.3444	0.298606	1.60351	0.887856	1.82229	2.90353	1.40586	0.989827	1.35393	0.964483		1.03628	4.75103	4.44788	1.69184	1.16962	5.54261		2.58743	1.05688	1.64944	0.286881	1.99571	0.23742	0.889592	1.00437
0.195934	0.353834	0.463477	2.7016	0.986033	0.301805	1.28147	1.38964	0.709891	0.790707	0.303258	2.12682	0.803671	2.14615	1.34772	1.47519	2.01356		3.49589	3.01798	2.24884	6.10548	1.86492	6.75773	11.3302	0.352575	1.60351	1.02772	1.86492	2.81465	1.41204	1.00437	1.41919	0.976516		1.02772	4.75103	4.4765	1.73704	1.12833	5.60007	8.56064	2.60261	1.02047	1.72178	0.279738	1.99571	0.23742	0.869849	1.04351
0.206737	0.410139	1.17605	2.7016	0.986033	0.301805	1.24407	1.51918	0.709891	0.790707	0.336441	2.16935	0.0208894	2.1056	1.39047		2.01356		3.62673	2.95552	2.24884	6.13412	2.03829	6.79595	11.2315	0.277571	1.60351	1.0695	8.67823	2.81465	1.42729		1.45409	0.964483		0.912734	4.79077	4.52875	1.73452	0.964483	5.60007	8.56064	2.60261	1.06255	1.72178	0.279738	1.99285	0.238057	0.869849	0.965532
0.238057	0.410139	1.21881	0.162953	1.03628	0.271211	1.24407	1.51918	0.792026	0.128874	0.303258	2.00847	0.0208894	2.11824	1.04746		2.01356		3.58113	2.97174	2.25134	3.5425	2.03829	6.74064	11.2315	0.277571	1.90529	0.713243	8.70124	2.81859	1.42729		1.41204	1.0572		0.871857	5.0332	4.82431	2.08429	0.994965	5.23432	8.52188	2.75737	1.02047	1.72178	0.322176	1.99571	0.234757	0.945708	0.927047
0.206737	0.358903	1.21881	0.162953	0.994965	0.303258	1.39131	1.51811	0.792026	0.154278	0.319432	2.00847	0.063663	2.14615	1.04746		2.97734		3.58756	2.91674	2.24884	3.5425	2.03829	6.77896	11.2176	0.277571	1.90529	0.719807	8.70124	2.81465	1.38577		1.41204	1.04612		1.13859	5.0332	4.83581	2.08429	1.01456	5.23432	8.52188	2.71741	1.01456	1.85777	0.277531	1.91055	0.234757	0.889592	0.911246
0.206737	0.393126	1.38964	0.162953	0.994965	0.271211	1.39131	1.26156	0.792026	0.128874	0.319432	2.08429	0.811207	2.22751	1.04746		2.97386		3.01618	2.99441	2.24884	3.5425		6.77896	11.2315	0.299287	1.90755	0.719807	8.20029	1.57038	1.40066		1.15327	1.1795		1.16962	5.02132	4.82431	2.04177	1.3357	5.22203	8.52188	2.71741	1.06255	1.80348	0.277531	1.91055	0.454226	0.833549	1.08292
0.24708	0.358903	1.34772	0.535168	1.07771	0.340431	1.34499	1.26156	0.792026	1.35061	0.297178	2.08429	0.820392	2.23949	1.0057		2.97536		2.97477	2.99441	2.29702	0.950881		6.74064	11.1685	0.294669	1.90529	0.719807	8.22432	1.57038	1.40066		1.15327	1.1795		1.12833	3.37156	5.21313	2.08429	1.21101	5.54771	8.55942	2.71741	0.836318	1.81913	0.280377	1.91055	0.496462	0.814161	1.01676
0.154171	5.56687	1.38964	0.534172	1.07771	0.394083	1.38174	1.60462	0.792026	1.30799	0.32673	2.08429	0.861602	2.22751	1.04845		3.06278		2.97343	3.03341	2.29397	0.950881		6.77896	11.1685	0.23875	1.90529	0.678033	8.24844	0.544964	1.43898		1.23728	1.13859		1.03628	3.37156	5.20221	1.98925	1.25249	5.58856	8.55942	2.71741	0.836318	2.22575	0.277531	0.925655	0.449871	0.814161	1.04351
0.167604	5.56687	1.0495	0.577844	1.03628	0.706586	1.40213	1.60462	0.79501	1.30561	0.271211	2.08429	0.0218842	2.26831	1.00812		3.06085		3.70648	2.99441	2.29397	0.950881		6.77896	11.1822	0.299287	1.90755	0.636392	8.70124	0.544964	1.49037		1.19525	1.1795	16.0121	1.03628	3.42554	5.20221	1.98851	0.953776	5.54771	8.56932	2.83754	0.882606	2.17249	1.5619	0.925655	0.322176	0.833549	1.44628
0.206737	5.56687	1.05253	0.751156	1.07771	0.709891	1.39131	1.60462	1.31399	0.861602	0.32673	1.92392	0.0208894	2.23949	1.57358		3.05837		3.70433	2.95552		1.19825		6.74064	11.2176	0.277571	1.90755	0.678033	8.67823	0.586881	1.4481		1.20257	1.1795	16.0098	1.03628		5.58128	2.04593	0.953776	5.54771	8.68029	2.83754	0.234757	2.18609	1.60462	0.925655	0.328355	0.851304	1.48732
0.0988434	10.7748	1.05253	0.748659	1.18907	0.663877	1.00903	1.47535	1.27151	0.871857	0.357781	1.92982	0.0218842	2.23949	1.57358		3.05938		3.70648	2.97174		1.19825		6.74064	11.1822	0.299287	1.90755	0.678033	8.67823	0.636392	1.49037		1.19525	1.44306	15.9746	1.11135		5.54026	2.04593	0.831172	5.58856	8.69172	2.83754	0.277531	1.01001	1.11924	0.925655	0.328355	0.869849	1.44628
0.129826	10.7415	0.919578	0.751156	1.18907		0.766605	1.47535	1.30991	0.871857	0.389974	1.96618	0.0432845	2.23949	1.61606		3.10214		2.84521	0.355535		1.06265	0.4935	6.79595		0.153546	1.73183	0.636392	8.57776	0.645967	1.52792		1.22055	1.40586		1.11135		5.58128	2.05077	0.871857	5.54771	8.68029	2.83754	0.277531	1.01001	1.07771	0.906713	0.449871	0.607076	1.47765
0.0988434	10.7216	0.921552	0.448625	1.28619		0.716511	1.47519	0.0744828	0.871857	1.00812	1.96618	0.0208894	2.22751	1.1767		3.05938	1.19525	2.84429	0.355535		1.06265	0.4935	6.79595		0.153546	1.73256	0.986033	8.60105	0.645967	1.52792		1.22055	1.40066		1.11135		5.6634	2.25819	0.831172	5.35594	8.77722	2.83754	1.40586	1.05253	1.0695	1.04351	0.407262	0.55043	1.43632
0.187699	10.7216	1.39047	0.492509	1.27936		0.163576	1.47646	0.0432845	0.871857	1.01193	1.96112	0.063663	2.28007	1.1767	24.7838	3.05837	1.20257	3.53584	0.334584		1.04431	0.539767	6.79595		0.153546	1.73256	1.03628	8.60105	0.678033	1.40586		1.22055	1.43898		1.23132		5.61223	2.25819	1.03628	5.34391	8.76443	2.83754	1.40066	0.705267	1.11924	1.04351	0.407262	0.582449	1.42729
0.130771	10.7216	1.43503	0.407262	1.28619		0.240755	1.47646	0.0432845	0.259491	1.01193	2.00352	0.063663	2.22751	1.1767	24.7838	3.05837	1.20257	3.53851	0.269621		1.06265	0.713243	6.77896		0.0431112	1.81829	1.07771	8.81332	0.67104	1.40586		1.21101	1.48153		1.23132		5.6634	2.25819	1.03628	5.35594	8.7902	2.71741	1.40586	0.705267	1.15327	1.00437	0.449871	0.98188	1.47765
0.167604	10.7216	1.39047	0.719807	1.23728		0.198687	1.47852	1.26156	0.221732	1.62712	1.96112	0.0736253	2.26831	1.133	24.7508	3.05837	1.28323	3.53851	0.248678		1.00669	0.713243	6.77896		0.0208894	1.81829	0.84573	8.83597	0.678033	1.40586		1.21101	1.48153		1.23728		5.57111	2.25446	1.03628	5.49544	8.77722	2.67753	1.40066	0.491399	1.15327	0.906713	0.412101	1.00437	1.47765
0.167604		0.96419	0.713243	1.23728		0.240755	1.47535	1.30431	0.221732	1.62712	1.96112	0.0218842	2.19898	1.17578	25.1924	3.05837	1.27196	2.84387	0.189003		1.08197	0.713243	6.74064		0.0208894	1.65855	0.84573	8.83597	0.67104	1.3357		1.41204	1.44306		1.03628		5.56117	2.25819	0.986033	5.54771	8.7902	2.71741	1.44306	0.491399	1.61733	0.906713	0.412101	1.00437	1.65237
0.167604		0.962318	0.708609	1.23728		0.326701	1.47535	0.113494	1.52792	1.62712	1.91055	0.0646577	2.22751	1.17578	25.1924	3.05837	1.24281	2.84387	0.189003		1.04568	1.27361	6.74064	11.3738	0.0208894	1.66934	0.852877	8.16184	0.687008	1.29406		1.41204	1.44306	2.21646	1.0695		5.56117	2.1308	0.944441	5.53634	8.8579	2.67753	1.44306	0.491399	1.61733	0.944076	0.328355	1.00437	1.68538
0.154171		0.962318	0.708609	1.21101		0.24991	1.47535	0.13053	1.52792	0.353834	1.91055	0.0750403	2.18679	1.57358	25.2251	3.05781	1.27196	2.84387	0.188751		0.989193	1.23132	6.70237	11.3738	0.063663	1.70592	0.755511	8.16184	0.678033	1.29406		1.41204	1.4481	2.17576	1.02772		5.51022	2.17325	0.944441	5.37291	8.8579	2.63774	1.30799	0.491399	1.61733	1.05862	0.328355	0.463514	1.65237
0.113164		0.316668	0.708609	1.21101		0.271211	1.56666	0.113494	1.48548	0.353834	1.91055	0.0427977	2.21611	1.56923		3.05781	1.31289	2.84429	0.189003		1.04568	1.22648	6.77896	11.3123	0.063663	1.73645	0.755511	8.18546	0.524507	1.60924	2.5873	1.09781	1.50291	2.17576	0.338606		5.50068	1.82229	0.944441	5.29138	8.84399	2.67753	1.30799	0.407904	1.58047	1.05862	0.286881	0.463514	1.65237
0.130771		0.300398	0.666092	1.24434		0.297178	1.56383	0.0986521	1.58047	0.336358	1.91055	0.0431112	2.26831	1.56923		3.05781	1.31289	2.84387	0.189003	2.03507	1.15588	1.53266	6.77896	11.3123	0.063663	1.77914	0.755511	8.72289	0.524507	1.60924	2.5873	1.08716	1.50291	2.1874	0.379213		5.45938	1.82229	0.912734	5.47786	8.81672	2.71741	1.23728	0.407904	1.53266	1.07484	0.286881	0.519961	1.41919
0.206737		0.340431	0.882606	1.23728		0.353834	1.35393	0.708609	1.57499	0.358903	1.91055	0.0208894	2.17518	1.09023		3.05781	1.28323	2.88672	0.189003	2.03507	1.13779	1.49037	6.74064	11.3123	0.063663	1.77914	0.84573	8.72289	0.484806	1.56666	2.5873	1.08716	1.49618	2.14701			1.16962	1.82229	0.912734	5.48986	8.83026	2.73081	1.23728	0.621177	1.57499	0.888953	0.286881	0.519961	1.37004
0.206737		0.261235	0.878928	1.23728		0.357781	1.35061	0.705943	1.58047	0.326701	1.90755	0.0436092	2.18679	1.04746		3.05781	1.28323	2.80117	0.270032	2.14441	1.13779	1.56087	6.77896	11.2507	1.56087	1.95277	0.852877	8.70027	0.728249	1.23728	3.31657	1.23728	1.39645	2.23987			1.16087	1.82229	0.953776	5.47786	8.81672	2.71741	1.23728	0.621177	1.49037	0.927047	0.286881	0.519961	1.50291
0.2234		0.300398	1.01001	1.23728		0.608863	1.35061	0.130771		0.358903	1.95313	0.0218842	2.17518	1.04746		3.01504	1.29549	2.80117	0.233763	2.13517	1.1749	1.5619	6.77896	11.2507	1.51811	1.95277	0.84573		0.761692	1.23728	3.31657	1.24434	1.44306	2.26845			1.31289	2.03829	0.953776	5.37291	8.86574	2.66438	1.48548	0.663877	1.49037	0.888953	0.27111	0.493789	1.46102
0.238057		0.300398	1.01001	1.25249		0.216542	1.35393	0.130771		0.965475	1.91055	0.0436092	2.05285	1.09055		3.01504	1.33568	2.8011	0.248678	2.13517	1.1749	1.5619	6.77896	11.2348	1.56087	1.91012	0.623609		0.769657	1.23728	3.27545	1.24434	1.43898	2.28022			1.30297	2.08089	0.953776	5.37291	8.85226	2.66438	1.44306	0.322816	1.48548	1.04351	0.27111	0.469162	1.50291
0.195934		0.32961	1.01001	1.29406		0.216542	1.35393	0.154171		0.965475	2.04593	0.0218842	2.05285	1.1333		3.01504	1.3485	3.61713	0.189003	2.17666		0.405852	6.81733	2.16154	0.944441	2.03807	0.623609		0.605166	1.32149	3.53357	1.27196	1.40066	2.22788			1.26171	2.03829	0.77935	5.37291	8.81672	2.58449	1.48548	0.320304	1.32149	1.00437	0.284701	0.469162	1.50291
0.195934		0.340431	1.13484	1.16962		0.240755	1.35393	0.623609		0.876361	2.08836	0.0218842	2.08211	1.04746		3.01504	1.38846	3.61713	0.189003	2.80177		0.449871	6.81733	2.16154	0.953776	2.0415	0.797832		0.605166	1.32809	3.5317	1.31289	1.40066	2.22788			1.29406	1.99285	0.790707	5.65252	8.80337	2.59805	1.39645	0.322816	1.35828	1.04351	0.250343	0.409704	1.53831
0.967515		0.877486	1.13484	1.16962		0.184778	1.39323	0.666092		0.876361	2.04593	0.0218842	0.288125	1.04746	1.7705	3.0156	1.33568	4.21272	0.226073	2.79277		0.407262	6.77896	2.16154	0.944441	2.03807	0.797832		0.636392	1.32809	3.5317	1.27196	1.38577	2.23987			1.30297	1.99285	0.820392	5.69327	8.80337	2.59805	1.39645	0.280377	1.60842	0.888953	0.250343	0.409704	1.53831
0.967515		0.833587	1.09217	1.16087		0.216542	1.39323	0.628914		0.876361	2.04593	0.0436092	0.261235	1.09023	1.7705	3.0156	1.38846	4.21272	0.226073	2.96755		0.450514	6.77896	1.58047	0.944441	2.062	0.803671		0.636392	1.30297	3.53357	1.21101	1.41919	2.03963			1.30297	1.53266	0.77935	5.70507	8.81672	2.59805	1.39645	0.277531	1.60842	0.888953	0.248258	0.409704	1.53831
0.238057		0.877486	1.17753	1.15327		0.212575	1.39323	0.678033	14.4994	0.297178	2.08836	0.0218842	0.300398	1.51875	1.7705	2.97227	0.270866	4.21272	0.226345	3.00909		0.405852	6.77896	1.58047	0.902958	2.10421	0.538782		0.628914	1.25249	3.5317	1.20257	1.37742	2.06651			1.3238	1.53266	0.77935	5.53047	8.88781	0.884524	1.27361	0.277531	1.56576	0.869849	0.248258	0.402711	1.26171
0.195934		0.354909	1.17753	1.15327	3.34241	0.26962	1.47535	0.678033	14.5153	0.271211	2.04177	0.0436092	0.24708	1.52046	1.51058	2.97227	0.319432	4.21272	0.226345	3.01789		0.448625	6.77896	1.58047	0.902958	2.05587	0.544964		0.719807	1.24434	4.13326	1.34433	1.25249	2.06651			1.31289	1.52792	0.861602	5.47786	8.90124	0.884524	1.23132	0.32961		0.814161	0.248258	0.402711	1.30297
0.238057		0.300398	1.17753	1.15327	3.39533	0.212575	1.47535	0.67104	14.5153	0.26962	1.95313	0.0986521	0.261235	1.51875	1.51058	2.97227	0.319432	0.527518	0.233763	2.90929		0.535811	6.77896	1.65237	1.38983	2.1829	0.538782		0.755511	1.32149	4.09283	1.3357	1.25249	2.03963			1.31289	0.725011	0.902958	5.47786	8.90124	0.926965	1.23132	0.288125		0.869849	0.248258	0.420112	1.54485
0.206737	3.29672	0.354909	1.22022	1.28619	3.38254	0.212575	1.47535	0.130771	14.5345	0.297178	1.95313	0.0986521	0.280377	1.09023	1.4873	3.0156	0.962962	0.527518	0.233763	2.90929		0.578487	6.77896	1.63587	1.38983	2.1829	0.930042		0.761692	1.37742	3.96252	1.38577	1.26171	2.07946			1.36451	0.710589	0.912734	5.65922	8.89718	0.926965	1.48548	0.322816		0.872447	0.189124	0.368112	1.54485
0.151533	3.2473	0.24708	1.22278	1.25249	3.1294	0.240755	1.39645	0.113164	14.5345	0.297178	1.95677	0.0780107	0.288125	1.0912	1.45692	3.0156	0.962962	0.581481	0.226073	2.95907		0.535811	6.83424	1.64371	1.38983	2.01982	0.930042		0.708609	1.32809	3.96252	1.3357	1.45409	2.03963		21.7721	1.37602	0.725011	0.953776	5.65922	8.89718	0.884524	1.48548	0.454226		0.872447	0.225987	0.387107	1.54485
0.151757	2.47929	0.288125	1.21881	1.24434	3.08953	0.240755	1.43587	0.187699	14.5538	0.297178	1.91874	0.0780107	0.261235	1.52046	1.45692	3.0156	0.961908	0.581481	0.263455	3.09818		0.450514	6.83424	0.820392	0.978461	2.02675	0.921552		0.708609	1.26171	3.92222	1.37742	1.45409	2.15946		21.7977	1.21564	0.666092	0.912734	5.61823	8.96688	0.926965	1.26895	0.492509		0.872447	0.263383	0.387107	1.06948
0.151757	2.42624	0.288125	1.17605	1.24434	3.1428	0.240755	1.43587	1.3069	14.5538	0.919135	1.96112	0.0432845	0.288125	1.56319	1.43669	3.0156	0.198687	0.581481	0.226073	3.09818		0.493151	6.8513	0.77935	0.936517	2.0688			0.713243	1.26171	4.09057	1.3357	1.46102	2.21241	2.92353	21.7977	1.17602	0.686306	0.912734	5.62944	8.931	0.969436	1.26895	0.454226		0.872447	0.300812	0.686306	1.06948
0.151757	2.42624	0.371388	1.17605	1.24434	3.60182	0.212575	1.31143	1.3069	14.5538	0.919135	1.91874	0.114697	0.288125	1.51875	1.40039	3.0156	0.198687	0.581481	0.226073	3.09236		0.450514	6.79595	0.820392	0.930042	2.01001		1.68538	0.594911	1.30297	4.08865	1.46102	1.46102	2.21241	2.88137	22.1544	1.21564	0.686306	0.803658	5.62944	8.96688	0.969436	1.26895	0.338265	17.7809	1.15172	0.300812	0.725011	1.06948
0.151757	2.50731	0.422113	1.17605	0.84573	3.60182	0.212575	1.35061	1.38964	14.5694	0.919135	2.08429	0.0780914	0.24708	1.51796	1.40039	3.0156	0.198687	0.649052	0.792026	3.09236		0.497736	6.83424	0.811207	0.195302	1.96854		1.69382	0.594911	2.07946	4.08865	1.41919	1.45409	2.17249	2.88137	22.1232	1.25547	0.818128	0.803658	5.62944	8.96688	1.13613	1.27361	0.338694	17.7809	1.13663	0.269804	0.615776	1.10963
0.163576	2.46674	0.422113	1.26291	0.84573	3.59096	0.24473	1.35061	1.38964	14.5773	1.09217	2.08836	0.0780914	0.371388	1.51796	1.40039	3.05837	0.216542	0.649052	0.749303	3.09236		0.455497	6.83424	0.811207	0.195302	2.05153		1.69382	0.586881	2.06651	4.13549	1.41919	1.46102	2.19962	3.74275	22.4436	1.25547	0.77937	0.871857	5.53047	8.87173	1.13613	1.26895	0.300812	17.753	1.13663	0.269804	0.650209	1.10963
0.163576	2.46674	0.371388	1.30561	0.84573	3.50925	0.279743	1.34832	1.34687	14.5773	1.09217	2.04593	0.0436092	0.413369	1.51796	1.38034	3.05837	0.24991	1.43242	0.284319	2.65106	5.23916	0.505076	6.88954	0.811207	1.02047	2.06109		2.41199	0.769657	2.06651	4.13326	1.30297	1.34433	2.21241	3.73723	22.4689	1.25547	0.764149	0.831172	5.50208	8.87173	1.13613	1.4481	0.379552	17.8389	1.00522	0.269804	0.593911	1.10963
0.163576	3.01203	0.365333	1.34687		3.46846	0.24473	1.34832	0.713243	14.5852	0.962318	2.00847	0.0432845	0.38106	1.60591	1.38034	3.05837	0.198687	1.43242	0.24991	2.65106	5.19639	0.505076	6.88954	1.61099	1.02772	2.01976		2.41199	0.761692	2.17249	4.17594	1.29406	1.37742	2.25243	3.74275	22.4436	1.25547	0.976516	0.871857	5.53047	8.94334	1.39047	1.40586	0.379552	17.8389	1.00522	0.269075	0.615776	1.53831
0.151757	3.01203	0.365333	1.38964		3.52037	0.240755	1.43374	0.713243	14.5852	0.919578	2.05077	0.0432845	0.371388	1.56319	1.36311	3.05837	0.198687	1.43242	0.24991	2.65106	5.19639	0.497736	6.92784	1.65237	1.02772	2.01976		2.41199	0.728249	2.21241	4.04788	1.30297	1.34433	2.29254	4.47759	22.821	1.38846	1.01676	0.352575	5.58856	8.94334	1.3496	1.40586	0.319773	17.6647	1.10963	0.269075	0.407126	1.53831
0.163576	3.01203	0.32961	1.34707		3.64262	0.216542	1.43587	0.713243	14.6202	0.921552	2.05077	0.0432845	0.32961	1.56151	1.36311	3.05837	0.184778	1.47519	0.23455	2.82589	4.93985	0.505076	6.96619	0.861602	1.02772	2.01976		1.99338	0.697889	2.17249	4.0052	1.16962	1.32809	2.29254	4.47759	22.821	1.38846	0.964483	0.369839	5.54771	8.94334	1.39231	1.32809	0.284701	17.6362	1.09781	0.269075	0.437153	1.04612
0.919578	2.45226	0.32961	1.26291		3.64262	0.240755	1.43587	0.882606		0.962318	2.05077	0.0780107	0.340431	1.6511	1.36311	3.05938	0.216542	1.47519	0.23455	2.82589	4.93985	0.497736	6.91096	0.861602	1.47599	1.92713		1.99338	0.687008	2.10671	4.04594	1.16087	1.32809	2.25243	4.42981	22.7959	1.25547	0.896739	0.333688	5.65922	8.88294	1.39231	1.32149	0.307691	17.6645	1.06948	0.23875	0.407126	1.04612
0.876361	2.45226	0.32961	1.26291		3.71386	0.24473	1.43374	0.925046		0.919578	1.94992	0.0432845	0.300398	1.60842	1.46426	3.10114	0.151757	1.51796	0.23455	2.82589	4.93985	0.505076	6.88954	0.912734	1.43242	1.92713		1.98555	0.687008	2.10671	3.96053	1.21101	1.32809	2.33276	4.27271	23.1422	1.25547	0.896739	4.28191	5.61823	8.88294	1.39231	1.32809	0.307691	17.6645	0.896739	0.267315	0.407126	1.04612
0.876842	2.49234	0.449871	1.26156		3.7549	0.24473	1.43259	0.962318		0.919578	1.95277	0.0780107	0.340431	1.61181	1.42487	3.05938	0.189003	0.61972	0.23455	2.0693	5.49578	1.73183	6.8513	0.923931	0.972279	2.05153		2.08495	0.687008	2.11941	4.0052		1.27196	2.33276	4.23061	23.1673	1.25547	0.896739	4.28191	5.60726	8.89514	1.13613	1.49618	0.307691	17.6645	0.911246	0.210758	0.407126	1.34433
0.876361	0.151533	0.448625	1.34707		3.7549	0.26962	1.43242	0.930042		0.962318	1.94992	0.0432845	0.300398	1.6544	1.4404	3.05938	0.198687	0.61972	0.280724	2.0693	5.49571	1.73183	6.88954	0.896739	0.967515	2.05153		2.0768	0.636392	2.13269	3.96252		1.26171	2.26845	4.22443	23.1422	1.25547	0.214952	4.28191	5.60726	8.84748	1.13613	1.45409	0.307691	17.6928	0.911246	0.23875	0.573671	1.38577
0.876361	0.151757	0.448625	1.38983		3.73521	0.279743	1.64639	0.887856		1.48045	2.9264	0.0432845	0.316668	1.6544	1.47676	3.05938	0.151757	0.61972	0.280724	2.0693	5.49578	1.77533	6.85576	0.976516	0.972279	2.06109		2.0768	0.67104	2.17249	4.05281		1.27196	2.51337	4.27271	22.8589	1.25547	0.214952	8.23014	5.65922	8.84748	1.00812	1.45409	0.306405	17.6645	0.976516	0.23875	0.53769	1.34433
0.876361	0.114522	0.448625	1.34832		3.73521	0.301805	1.64735	0.882606		1.48045	2.94171	0.0432845	0.32961	1.70105	1.47676	3.05938	0.151757	0.663234	0.323164	2.71958	5.5819	1.77533	6.87257	1.83642	1.47599	2.10421		2.11858	0.797832	2.51337	4.05281		1.25249	2.51337	4.26659	22.884	1.29549	0.857267	8.23014	5.67034	8.84748	1.04845	1.36366	0.343208	17.6645	0.989827	0.214952	0.53769	1.12258
0.184778	0.243481	0.448625	1.04781		3.69394	0.301805	1.64735	1.3041		1.01001	2.96168	0.0218842	0.288125	1.43323	1.47676	3.05938	0.163576	0.666092	0.321299	2.72677	5.62468	1.73256	6.87257	1.79522	1.51796	2.062		2.12656	0.852877	2.50329	4.26597		1.26171	2.51337	4.27271	22.8589	1.38846	1.01676	8.2661	5.53634	8.87173	1.05078	1.32149	0.343208	17.6645	0.989827	0.23875	0.435341	1.12258
0.212575	0.243481	0.450514	1.04781		3.90062	0.301805	1.64639	1.30496		1.0495	3.23661	0.0432845	0.280377	1.39047	1.69167	3.05938	0.24991	0.663234	0.323164	2.10454	5.62423	1.7341	6.89424	1.79522	1.51796	2.062		2.41199	0.797832	2.51337	4.26597		1.3357	2.44242	4.40533	12.1675	1.37602	0.857267	7.99024	5.53634	8.90753	1.17881	1.29406	0.519961	17.6361	0.872447	0.197652	0.435341	1.12258
0.184778	0.278408	0.322816	1.04781		3.85922	0.26962	1.69008	1.30431		1.05253	3.23661	0.0427977	0.288125	1.43323	1.69167	3.05938	0.216542	1.4481	0.235752	2.10454	4.47315	1.22278	6.9494	1.70305	1.60591	2.01356		2.41199	0.978461	2.44242	4.26348		1.34433	2.43146	4.36326	12.1675	1.37602	0.857267	7.97012	5.52521	8.87173	1.17881	1.25249	0.491329	17.6362	0.872447	0.197652	0.555233	1.35393
0.155606	0.186948	0.320304	1.31143		3.90062	0.26962	1.69008	1.3041		1.09507	3.27326	0.0427977	0.24708	1.3496	1.72535	3.10114	0.216542	1.4481	0.235752	2.11124	4.51763	1.22278	6.91096	1.71305	1.56151	2.01356		2.41199	0.944441	2.44242	4.05017		1.3357	2.44242	4.35695	1.47599	1.25547	1.24434	8.04629	5.41373	8.93287	1.17881	1.29406	0.519961	17.6361	0.872447	0.197652	0.573671	1.39508
0.163576	0.186948	1.60363	1.30799		3.80874	0.26962	1.26156	1.3041		1.09507	3.19911	0.0208894	0.261235	1.39516		3.14391	0.198687	1.49037	0.192978	2.10454	4.56036	1.17753	6.91096	1.74434	1.60591	2.01356		2.24413	0.831172	2.45391	4.04788		1.37602	2.07946	4.61591	1.47519	1.25547	1.24434	8.02614	5.45457	8.93287	0.852877	1.30297	0.607076	1.48389	0.896739	0.369839	0.53769	1.39508
0.155606	0.162953	1.60351	1.30561		3.85021	0.26962	1.30561	0.155606		1.09507	3.19911	0.0208894	0.288125	1.35253		3.14391	0.198687	1.58047	0.278526	1.97195	4.56036	1.77461	6.91096	0.994965	1.39231	2.14644		2.24413	0.857267	2.30542	4.09057		1.37602	2.11941	4.61591	1.47599	1.26912	1.24434	8.04629	5.41373	8.94582	0.811207	0.0218842	0.582449	1.49413	0.896739	0.389963	0.493789	1.24281
0.163576	0.162953	1.60351	1.35061		3.85021	0.26962	1.30561	0.130771		1.00684	3.19911	0.0208894	0.288125	1.3496		3.1449	0.216542	1.58047	0.278526	1.97195	4.56036	1.77461	6.91096	0.994965	1.39231	2.15298		2.24413	0.697889	2.30542	3.91984	7.22074	1.36451	2.093	4.56777	1.82812	1.11312	0.896739	8.04629	5.64832	8.84863	0.769657	0.0218842	0.368112	1.48389	1.12258	0.380525	0.446336	1.24281
0.163576	0.18386	1.68915	1.35061		7.40435	0.24473	1.3041	0.130771		1.00684	3.18329	0.221732	0.300398	1.3069		3.1449	0.24991	1.58047	0.278526	2.10454	4.6014	1.81738	6.89424	1.00522	1.36223	1.94275		2.20225	0.803671	2.30542	3.91984	7.19077	1.35393	2.29808	4.61591	1.82812	1.11312	0.9365	7.69434	5.60726	8.84863	0.803658		0.334146	1.5668	1.10963	0.225987	0.446336	1.24281
0.155606	0.154959	1.68915	1.43587		7.40435	0.301805	1.34687	1.34772		1.01001	3.18329	0.259491	0.288125	1.8332			0.198687	0.793727	0.281362	2.10454	4.6031	1.68906	6.89424	1.74434	1.30297	1.93553	4.81012	2.20225	0.852877	2.26553	3.91783	7.19077	1.37742	2.34981	4.49595	1.81644	1.11312	0.896739	7.69434	5.70023	8.8615	0.790707		0.368112	1.5668	1.12258	0.263829	0.402711	1.35393
0.151757	0.129361	1.68915	1.43587		10.9585	0.24473	1.34707	1.39047		1.05253	3.18329	0.259491	0.288125	1.8332			0.198687	0.793727	0.278526	2.10454	4.6031	1.68906	6.89424	1.70305	1.30297	1.94275	4.81012	2.20225	0.894652	2.25243	1.11439	7.19077	1.38577	2.29808	4.49595	1.81644	1.25547	1.14998	7.69434	5.70023	8.84863	0.790707		0.368112	1.5668	0.872447	0.18536	0.368112	1.31289
0.163576	0.0986521	1.47519	1.39323		10.9229	0.26962	1.3041	1.34772		1.09507	3.2322	0.425601	0.322816	1.7861			0.198687	1.67774	0.321299	2.62879	4.51966	1.68906	6.81733	1.84644	0.657549	2.14054	4.81012	2.41896	0.887856	2.26553	1.13604	6.64622	1.08292	2.44242	4.538	1.76459	1.25547	1.19049	7.89834	5.70023	8.83595	0.657549		0.338694	1.62814	0.872447	0.267315	0.387107	1.35393
0.163576	0.162953	1.47519	1.35828		10.9585	0.24473	1.34707	0.761692		1.09924	3.2322	0.425601	0.24708	1.18212			1.55793	1.67091	0.323164	2.67083	4.51763	1.73183	6.83424	1.79522	0.657549	2.14054	4.99519	2.41896	0.852877	2.30542	1.10194	6.64622	1.09748	2.44242	4.70022	1.76459	1.45713	1.28619	7.89834	5.65922	8.83595	0.657549		0.338694	1.61785	0.857267	0.314401	0.53769	1.35393
0.226345	0.18386	1.51796	1.35828		10.8773	0.26962	1.47852	0.755511		1.3496	3.18071	0.55043	0.24708	1.2247			1.5668	1.66489	0.321299	2.67083	4.51966	1.68906	6.83424	1.79522	0.671032	2.09819	4.99519	2.41896	0.852877	2.29254	1.18554	6.95848	1.08292	2.29808	4.70022	1.77583	1.45713	1.29406	7.91865	5.54771	8.94334	0.769657		0.336891	1.64154	1.13663	0.352575	0.525803	1.39508
0.226345	0.162953	1.60427	1.31593		10.9247	0.261235	1.47852	0.755511		1.39231	3.18071	0.55043	0.24708	1.22904			1.55793	1.67091	0.323164	2.0141	4.52201	0.450514	6.87769	0.953776	1.74037	1.90722	4.99519	2.49608	0.728249	2.30542	1.1707	6.93098	1.13663	2.30909	4.70022	1.92096	1.45713	1.30297	1.34433	5.54771	8.92011	0.77935		0.336891	1.60837	1.12258	0.242699	0.525803	1.49786
0.198687	0.162953	1.60427	1.26291		10.8773	0.261235	1.43374	1.30799		1.17605	3.18071	0.576451	0.280377	1.39458			2.70279	1.40066	0.323164	2.05628	4.52201	0.405852	6.89424	0.994965	1.7829	1.90722	5.11157	2.49608	0.738504	2.26553	1.24155	6.95848	1.13663	2.26845	4.48341	1.93345	1.16247	1.16087	1.32809	1.95066	8.81292	0.77935		0.336891	1.65924	1.09748	0.277571	0.44099	1.45713
0.198687	0.129361	1.60427	1.30561		10.9247	0.300398	1.56087	1.30799		1.1333	3.21512	1.25848	0.322816	1.39458			2.70279	1.40066	0.280724	3.11252	4.56471	0.450514	6.87257	0.953776	1.74037	1.90722	5.11157	2.49608	0.750498	2.31882	1.22181	6.98787	1.13663	2.26845	4.52558	2.13269	1.16247	1.16087	1.67091	1.98473	8.80018	0.728249		0.446336	1.69167	0.976516	0.221732	0.420112	1.46886
0.198687	0.162953	1.64704	1.30799		10.8773	0.340431	1.60363	1.30799		1.17753	3.21512	1.25848	0.322816	1.39458			2.74451	1.40066	0.412101	3.11605	4.60741	1.64639	6.85576	1.83642	1.87638	1.78223	5.11157	2.41199	0.871857	2.25409	1.24155	6.70049	1.00437	2.03133	4.52558	2.11941	1.17602	1.15327	1.6597	1.94275	8.80018	0.728249		0.469162	1.69167	0.989827	0.183287	0.44099	1.29549
0.198687	0.154959	1.64704	1.09924		10.9136	0.340431	1.5619	1.35061		1.09507	3.21512	1.24016	1.32149	1.34361		14.0587	2.62862	0.791382	0.454226	3.11605	4.60741	1.68906	6.85576	1.87769	1.91428	1.7861	5.15587	2.41199	0.871857	2.29336	1.27765	6.67258	1.00437	2.07224	4.70022	2.13269	1.59046	1.21101	1.66489	1.66934	8.87173	0.738504		0.446336	1.69167	0.9365	0.210758	0.353298	1.29549
0.163576	0.0986521	3.06802	1.09924		10.9391	0.300398	1.73281	1.30799		1.09507	3.21512	1.13663	1.27936	1.34361	22.2705	14.0587	2.63829	0.791382	0.449871	3.07756	4.52201	1.64629	6.88954	1.8686	1.91874	1.78223	5.15587	2.41199	0.861602	2.27918	1.31415	6.75695	0.796071	1.63123	4.65806	2.11446	1.60207	1.20257	1.51054	1.66934	8.90753	0.769657		0.412526	1.67598	0.927047	0.188496	0.31771	1.25547
0.216542	0.13053	3.06802	1.14163		10.9027	0.288125	1.77555	1.30799		1.09924	3.24947	1.12258	1.27936	1.31218	22.2993	13.3354	2.67966	1.48548	0.16734	3.12002	4.52201	0.662493	6.87257	0.930042	1.30297	1.86749	5.11157	2.71958	0.820392	2.25409	1.33293	6.72885	0.796071	1.68312	4.65217	2.09836	1.60207	1.20257	1.51054	1.71808	8.85929	0.803671		0.412526	1.63391	0.911246	0.188496	0.343208	1.3238
0.163576	0.154959	3.06802	1.27361		10.9284	0.340431	1.8199	1.30561		1.09217	3.21512	1.10963	1.05688	1.40825	22.5765	13.3762	2.61945	1.48548	0.206463	3.12002	4.56238	0.662493	6.87257	0.936517	1.34433	1.86749	5.11157	2.71958	0.77935	2.39843	1.33293	6.75695	0.796071	1.67209	4.39909	2.09836	1.24281	1.46888	1.55226	1.85136	8.87173	0.811207		0.437153	1.67598	1.14998	0.18536	0.502774	1.33568
0.216542	0.129361	3.27867	1.23132	1.73645	10.8813	0.340431	1.8199	1.30561		1.05253	3.2854	1.15172	1.09924	1.46489	22.5765	13.3354	2.6611	1.48548	0.22259	3.16684	4.56471	1.9465		0.23455	1.31289	1.86749	5.11157	2.71958	0.811207	2.39843	1.27775	1.30799	0.796071		4.39909		1.25547	1.41919	1.56969	1.9008	8.89514	0.657549		0.517947	1.72535	1.16247	0.128874	0.481573	1.3238
0.198687	0.129361	3.28135	1.31143	1.73645	10.9178	0.340431	1.77721	0.719807		1.05253	3.2854	1.16783	1.09924	1.46489	22.5765	13.3238	2.61079	0.790814		3.12002	4.52201	1.94574		0.23455	1.10963	1.82183	5.11157	2.50281	0.719807	2.3454	1.26084	1.35393	0.945708		4.44124		1.25547	1.46102	1.57966	1.89343	8.94334	0.710589		0.517947	1.71808	1.16247	0.128874	0.502774	1.63587
0.216542	0.0780914	3.27867	1.35393	1.94638	6.22369	0.371388	1.47852	0.769657		1.51875	3.25142	1.15172	1.23132	1.40027	22.8538	13.3063	2.65257	0.74804		3.12002	4.56238	1.94574		0.198687	1.30297	1.77914	5.09671	2.50281	0.678033	2.38548	1.24016	1.35393	0.981559		4.39316		1.25547	1.36366	1.61099	2.01356	8.85929	0.657549		0.500244	1.67598	1.16247	0.128874	0.502774	1.63587
0.23455	0.0780914	2.97979	1.31143	1.94638	6.22369	0.300398	1.43587	0.769657		1.56151	3.21541	1.18554	1.18404	1.42545	22.8538	13.2656	2.65257	0.74804		2.06246	4.56238	0.621177		0.151757	1.30297	1.77914	5.09671	2.50281	0.678033	2.38548	1.39232	1.26538	1.31218		4.39316		1.25547	1.37004	1.77691	2.00799	8.84704	0.728249		0.446336	1.72535	1.14998	0.196911	0.502774	1.63587
0.216542	0.586881	2.97979	1.26895	1.94638	6.22369	0.340431	1.47852	0.728249		1.13484	3.2322	1.14972	1.18404	1.42545	22.8538	13.2656	2.65257	1.43898		2.06246	4.56036	0.576946		0.706586	1.26171	1.82485	5.00666	2.62879	0.697889	2.30542	1.37063	1.30799	1.31218		4.31482		1.28323	1.15327	1.76889	2.01356	8.85929	0.728249		0.446336	1.72535	1.10963	0.22426	0.368112	1.37602
0.216542	0.586881	2.97979	1.26895	2.16022	1.52957	0.300398	1.60363	0.738504		1.13484	3.19768	1.14972	1.09507	1.42545	22.5712	13.2367	2.70279	1.43898		2.06246	4.51763	0.621177		0.837602	1.25249	1.81957	5.02087	2.62879	0.697889	2.31882	1.31566	1.26538	1.25555		4.31482		1.26912	1.15327	1.81854	1.8385	8.88294	0.769657		0.437153	1.68342	1.09781	0.22426	0.368112	1.37602
0.216542	0.628914	2.97979	1.26895	2.11745	1.49307	0.407904	1.64629	0.769657		1.09217	3.32314	1.05812	1.05253	1.45693	22.5712	13.2367	2.71169	1.98847		2.00847	4.56238	1.31143		0.300875	1.39508	2.16607	5.00666	2.62879	0.697889	2.27918	1.31566	1.47535			4.30877		1.28373	1.16087	1.74434	1.84456	8.90689	0.645967		0.30103	1.76021	1.08716	0.22426	0.368112	1.37602
0.216542	0.0741806	2.97979	1.17578	2.15957	1.51349	0.371388	1.51811	0.769657		1.13484	3.28955	1.03755	1.09217	1.56559	22.5993	13.3013	2.78626	1.98847		2.05077	4.56238	1.31143		0.30117	1.38577	2.16607	5.16596	2.66455	0.678033	2.43839	1.31566	1.47535			4.43537		1.26912	1.28619	1.7857	1.92321	8.88294	0.636392		0.30103	1.76021	1.09781	0.248028	0.343208	1.6021
0.184778	0.0431112	2.93711	1.17578	2.33129	1.34256	0.371388	1.51811	0.769657			3.27026	1.03755	1.13762	1.56559	22.5993	13.2893	2.78626	1.98847		2.58677	4.56471	1.31143		0.26374	1.39508	2.16607	5.13203	2.66455	0.687008	2.42566	1.24016	1.47646			4.43537		1.19061	1.28619	1.79522	1.88678	8.96858	0.687008		0.282625	1.76021	1.08716	0.262133	0.306405	1.61099
0.216542	0.0431112	2.35248	1.17578	2.28852	1.34256	0.371388	1.47535	0.811207			3.28955	1.02319	1.09217	1.56559	11.7664	13.33	2.78626	0.749303		2.6224	5.36876	1.31143		0.30117	1.34433	2.07602	5.19994	2.66455	0.593911	2.45391	1.27775	1.56087			4.39316		1.13663	1.29406	1.45713	1.88085	8.96858	0.719807		0.294669	1.77518	1.1795	0.352575	0.306405	1.6021
0.261235	0.0431112	2.35248	1.2622	2.28976	1.34256	0.371388	1.47535	0.769657			3.27026	1.02319	1.09507	1.19912	11.7664	13.3826	2.79491	0.792026		2.58027	5.32527	1.35828		0.30117	1.38577	2.07602	5.16296	2.54478	0.573671	2.46592	1.24016	1.51918			4.48341		1.13663	1.31289	1.41651	1.88085	8.96858	0.719807		0.294669	1.80932	1.14998	0.352575	0.409704	1.45713
0.261235	0.0741806	2.35248	1.2622	2.54453	0.892184	0.371388	1.47535	0.761692			3.27026	0.865713	1.13484	1.22447	0.9334	13.3826	2.78626	0.74804		0.667373	5.32527	1.31593		0.338623	1.3357	2.07602	5.11134	2.54478	0.593911	2.46592	1.33293	1.43259			4.44124		1.19061	1.30297	1.41651	1.97766	8.94582	0.67104	0.381407	0.425601	1.76731	1.13663	0.352575	0.409704	1.46886
0.206737	0.67104	2.35788	1.2622	2.54513	0.892184	0.322816	1.51811	0.769657			3.30405	0.865713	1.13762	1.19912	0.9334	13.3707	2.78626	1.90293		0.709891	8.26253			0.319432	0.791382	1.99542	5.14594	2.83922	0.593911	2.49446	1.33293	1.43259			4.76828		1.22975	1.30297	1.58683	1.97128	8.94582	0.628914	0.39129	0.446336	0.336891	1.13663	0.210758	0.409704	1.45713
0.198687	0.67104	2.31556	1.10179	2.50236	0.863895	0.320304	1.51875	1.30561			3.2854	0.865713	1.18019	1.40825	0.9334	13.3946	2.73623	1.86021		0.672946	8.26253			0.23455	0.793727	1.99542	5.18467	2.88137	0.350828	2.49446	1.33293	1.43259			4.81572		1.21564	1.32809	1.58683	1.93553	8.89718	0.623609	0.344476	0.446336	0.358323	1.12258	0.214952	0.577918	1.44628
0.216542	0.67104	2.35788	1.10179	2.5873	1.2627	0.413369	1.47519	1.30561			3.2854	1.22181	1.18019	1.35161	1.00506	13.3826	2.73623	1.90293		0.279743	8.26253			0.284319	0.751156	2.03807	5.18467	2.88764	0.409704	2.45391	1.25848	1.43374		1.1333	4.81063		1.24482	1.32809	1.63587	1.93553	8.94582	0.67104	0.300812	0.446336	0.358323	1.01676	0.23875	0.610529	1.45713
0.216542	0.67104	0.24708	1.10179	2.54453	1.2627	0.365333	1.51796	0.803671			3.25142	1.22181	1.26291	1.37564	1.00506	13.3826	2.69438	1.98851		0.24473	11.1998			0.355041	0.887856	1.2575	5.18467	2.50281	0.379552	2.49446	1.29553	1.43374		1.09217	4.62215		1.20618	1.29406	1.68538	1.97766	8.94582	0.925046	0.263383	0.369839	0.752402	1.06948	0.605166	0.593261	1.44628
0.212575	0.666092	0.238057	1.17881	2.54453	0.722889	0.38106	0.531064	0.803671			3.2854	1.22181	1.30561	1.56559	1.00506	13.4233	2.73623	1.98851		0.2234	11.1998			0.355041	0.930042	1.21601	4.95714	2.50281	0.355003	2.42566	1.31415	1.47535		1.1333	4.58007		0.962268	1.19049	1.67774	2.05587	8.95587	0.882606	0.300812	0.389963	0.777029	1.06948	0.605166	0.741055	1.49786
0.2234	0.666092	0.24708	1.17881	2.45898	0.722889	0.493151	0.554916	0.803671			3.21753	1.15172	1.26538	1.56559	1.00506	13.488	2.73623	1.98851		0.212575	11.1061			0.307475	0.195934	1.21601	4.95714	2.54478	0.355003	2.41345	1.25848			1.17753	4.58007		0.999371	1.19049	1.68538	2.01356	8.99164	0.925046	0.657549	0.369839	0.355349	3.86722	0.617535	0.725011	1.49786
0.279743	0.708609	0.154171	1.17881	2.45895	0.722889	0.493151	0.531064	0.803671			3.27026	1.16783	0.497736	1.44139	1.00506	13.3946	2.73623	1.40066		0.212575	11.1061			0.336441	0.195934		5.16362	2.6224	0.593911	2.54669	1.29553			1.13484	4.39909		0.999371	1.1795	0.762966	2.01982	8.99164	0.67104	0.617535	0.407276	0.307691	3.8953	0.21704	0.725011	1.53871
0.24473	0.751156	0.191984	1.1866	2.24575	0.752681	0.450514	10.4484	0.84573			3.21753	1.16783	0.505076	1.46489	1.00684	13.3946	2.72844	1.4481		0.24473	11.1061		2.5259	0.336441	0.238057		5.12941	2.6224	0.593911	2.5588	1.29553			1.13484	4.44124		1.11038	1.21101	0.762966	2.01982	8.91018	0.67104	0.657549	0.369839	0.344476	3.86722	0.163973	0.976516	1.64254
0.2234	0.793727	0.191984	1.23451	2.20234	0.752681	0.413369	10.4484	0.84573	2.76863		3.23304	0.84204	0.505076	1.4323	1.07771	13.3946	2.72844	1.40066		0.261235	11.052		2.5259	0.32673	0.887856		5.16362	2.58027	0.593911	2.5588	1.24155			1.43587	4.39909		1.07373	1.21101	0.888953	2.01982	8.91018	0.67104	0.593261	0.517947	0.355349	3.98112	0.18536	1.01676	1.60207
0.271211	0.748659	0.206737	1.1866	2.20234	0.779217	0.455497	10.2315	1.34707	2.81053		3.25142	0.84204	0.474301	1.46489	1.0495	13.4474	2.72114	1.35393		0.316668	11.1061		2.51022	0.303258	0.887856		5.03029	2.88137	0.437153	2.46592	1.24155			1.48153	4.39909		1.05481	1.26171	0.851304	2.01982	8.89718	0.67104	0.555233	0.517947	0.355349	3.92432	0.214952	0.976516	1.49786
0.303258	0.748659	0.195934	1.2622	2.07468	0.752512	0.413369	10.2315	1.34707	2.80357		3.25142	0.84204	0.433938	1.4323	1.09217	13.4596	2.72114	1.35393		0.301805	11.052		3.07224	0.303258	0.887856		5.03029	2.92353	0.437153	2.46592	1.22181			1.47852	4.52558		5.11701	1.12833	0.872447	2.01356	8.93675	0.67104	0.610529	0.517947	0.344476	3.95226	0.183287	1.00522	1.48732
0.297178	0.751156	0.195934	1.2622	2.11745	0.726563	0.455497	10.2102	1.38983	2.71913	3.29912	3.21512	0.962268		1.52232	1.00684	13.488	2.72114	1.44306		0.279743	11.0811		3.07224	0.410626	0.803671		5.03029	2.92353	0.437153	2.46592	1.14745			1.31143	4.48341		5.11701	1.11924	0.706565	2.01356	8.98579	0.524507	0.610529	0.32391	0.381407	3.83877	0.32391	1.01676	1.48732
0.26962	0.151757	0.195934	1.05078	2.11877	0.726563	0.413369	9.93338	1.34707	2.7289	3.31454	3.19768	0.981559		1.52232	1.0495	13.4639	2.68648	1.44306		0.279743	11.0416		3.11316	0.413014	0.811207		4.97981	2.84559	0.350828	4.78284	1.16605			1.31143	4.36988		5.11701	1.11924	0.672317	2.01356	8.98579	0.524507	0.610529	0.294669	0.376157	3.86696	0.277571	1.06948	1.45713
0.297178	0.151533	0.195934	1.05078	2.03807	0.391701	0.422113	9.95403	1.21881	2.71913	3.29912	3.28955	0.981559		1.54365	1.09217	13.4639	2.68648	1.44306	4.11298	0.279743	11.0811		3.11316	0.439023	0.84573		5.01501	2.84559	0.350828	4.78284	0.906713			1.86492	4.36988		9.17921	1.11924	0.685581	1.29406	8.98148	0.524507	0.593261	0.294669	0.376157	3.75398	0.277571	0.725011	1.45713
0.297178	0.151533	0.280377	1.05445	2.08073	0.391701	0.455497	9.95403	1.21881	2.73915	3.52195	3.28955	0.869849		1.65644	1.09217	13.5046	2.68648	1.86102	4.15128	0.24473	11.1207		3.11316	2.25455	0.14921		4.97981	2.84559	0.350828	4.78284	0.869849			1.86492	4.36988		9.14247	1.16087	0.721756	1.3357	8.98148	0.524507	1.13859	0.23875	0.966803	3.81075	0.389963	0.725011	1.44153
0.32673	0.167604	0.288125	1.05445	2.08073	0.407276	0.455497	9.95403	0.803671	2.73915	3.52195	3.28955	0.889592		1.63488	1.09217	13.5046	2.72844	1.90529	4.1555	0.24473	11.1207		2.37139	2.29718	0.154171		4.97981	2.6224	0.573671	7.09976	0.869849			1.86492	2.03807		9.15981	1.24434	0.721756	1.28619	9.01715	0.512587	1.19049	0.267315	0.981559	3.78289	0.389963	0.725011	1.39508
0.303258	0.167604	0.280377	1.09345	0.748659	1.01676	0.463477	9.75959	0.803671	2.67995	3.52195	3.28955	0.925655		1.6139	1.22648	13.5453	2.72114	1.90529	4.16494	0.38106	11.1353		2.37139	2.25455	0.206737		5.20366	2.6224	0.573671	7.09976	0.869849			1.90529	2.08073		8.49194	1.25249	0.666054	1.11924	9.04339	0.524507	0.978461	0.248258	1.00189	3.7552	0.389963	0.53769	1.39508
0.271211	0.154171	0.206737	1.05078	0.793727	1.01676	0.455497	9.74002	0.803671	2.63949	3.38847	3.27597	1.46225		1.57378	1.22648	13.5453	2.72114	1.90529	4.20254	0.38106	11.0811		2.37139	5.53983	0.887856		5.20366	2.6224	0.214952	7.09745	0.582449			1.65183	2.08073		8.49194	1.26171	0.685581	1.11924	9.00783		0.936517	0.248258	1.08716	3.78289	0.242699	0.53769	1.39508
0.303258	0.163576	0.206737	1.2642	0.791382	1.01676	0.455497	9.71312	1.34832	2.63774	3.38847	3.27597	1.46225		1.55774	1.22648	13.5046	2.79874	1.90376	4.82627	0.38106	11.0959		1.36853	5.54079	0.930042		5.18467	0.495493	0.269075	7.61849	0.582449			1.65183	1.30991		8.45697	1.1795	0.685581	1.11924	9.00783		0.978461	0.248258	1.08716	3.72608	0.267315	0.53769	1.49487
0.240755	0.163576	0.206737	1.2215	0.666092	0.391701	0.336358	9.76613	1.34832	2.50627	3.38847	3.27597	1.16247		1.55774	1.23132	13.5165	2.76323	1.73704	4.7836	0.422113	11.1207		1.36853	5.54079	0.887856		5.18467	0.520367	0.214952	7.67506	0.582449			1.65183	1.30991		8.66084	1.1795	0.721756	1.25249	9.09231		0.978461	0.350828	1.08716	3.72608	0.242699	0.872447	1.45534
0.271211	0.212575	0.320304	1.2673	0.663234	0.391701	0.336358	9.71312	1.38983	3.09226	2.83575	3.20295	1.16247		1.53156	1.23132	13.5742	2.80534	1.73704	4.82936	0.433938	11.0811		1.36853	5.79997	0.191984		5.20366	0.60569		7.61456	0.741698			1.65183	1.30991		8.66084	1.16962	4.47638	1.26171	9.09231		0.894652	0.350828	6.31437	3.78289	0.284701	0.927047	1.61099
0.271211	0.26962	0.320304	1.0912	0.663234	0.391701	0.336358	9.68729	1.40066	3.09226	2.83575	3.18372	1.16247		1.56559	1.27361	13.5742	2.77042	1.73704	4.78672	0.463477	11.0811	6.26177	0.365682	5.75722	0.195302		4.94349	0.550433		7.64102	0.762966		1.90741	1.60924	1.60427		8.66084	1.21101	4.47638	1.20257	9.09231		0.894652	0.350828	6.31437	3.7552	0.250343	0.53769	1.61099
0.271211	0.26962	1.47535	1.0912	0.751156	1.08716	0.303258	9.68729	1.40066	2.58719	2.87247	3.21753	0.902958		1.55459	1.27361	13.5742	2.72114	1.61733	4.82936	0.493151	11.0564	6.26177	0.365682	5.71807	0.191984	5.49859	4.94349	0.581368		7.64102	0.685581		1.86982	1.47852	1.60427			1.21101	4.47638	1.20257	9.00783		0.894652	0.248258	11.5416	3.64107	0.271767	0.53769	1.62071
0.354909	0.151757	1.47535	1.13613	0.755511	1.09781	0.303258	9.67356	1.39645	2.58719	2.87247	3.21753	0.902958		1.53156	1.06255	13.615	2.72114	1.61733	0.22426	0.491399	11.1107	6.30423	0.365682	5.71615	0.234757	5.49859	4.94349	0.581368		7.61456	0.672317		0.969309	1.48153	1.60427			1.20257	8.231	1.20257	9.00783		1.11135	0.248258	11.5416	3.66888	0.671032	0.53769	1.62071
0.37262	0.163576	1.47535	1.21855	0.751156	1.70209	0.303258	9.7793	1.18404	2.57577	2.87247	3.18372	0.902958		1.56559	1.31593	13.5742	2.73623	1.61733	0.22426	0.493151	11.0564	6.21133	0.329323	5.71615	0.234757	5.49859	5.30017	0.603685		7.98842	0.706565		1.02527	1.48153	1.43323			1.31593	8.25968	1.15327	9.12785		1.0695	0.248258	11.5748	3.64107	0.671032	0.525803	1.52151
	0.163576	1.47535	1.21855	0.663234	1.70209	0.303258	9.76613	1.18404	2.67995	4.00438	3.27597	0.944441		1.39458	1.31593	13.5626	2.72114	1.61285	0.131586	0.463477	11.0469	6.20768	0.329323	5.79997	0.978461	5.9323	5.30017	0.603685		7.98842	0.639098		0.996922	1.56666	1.43503			1.32149	8.231	1.15327	9.07897		1.11135	0.446336	11.6087	3.66864	0.671032	0.525803	1.50927
	0.151757	0.277531	1.21945	0.663234	1.70209	0.303258	9.79917	1.18404	2.63949	3.99016	3.27597	1.00522		1.40027	1.31593	13.6034	3.0584	1.57038	0.130324	0.455497	11.0863	6.21133	0.329323	5.79997	0.936517	5.93037	5.01501	0.632972		7.96242	0.650209		1.02527	1.56666	1.39231			1.27361	8.35227	1.15327	9.09231		1.37004	0.446336	11.6087	3.66864	0.294669	0.525803	1.43632
	0.154959	0.277531	1.2215	0.882606	1.61733	0.32673	9.68729	1.38983	2.67995	3.99016	3.27597	1.00522	2.26845	1.39458	1.36366	13.5626	3.0584	1.57038	0.131586	0.455497	11.0469	5.58293	0.2468	5.79997	0.936517	5.97307	5.01501	0.603685		8.19379	0.615776		1.57858	1.6065	1.68915			0.791382	8.38206	1.15327	9.10583		1.37004	0.446336	11.6087	3.66864	0.324068	0.350828	1.47765
	0.154959	1.31143	1.21945	0.878928	1.61285	0.32673	9.70678	1.38983	2.76108	2.81629	3.19768	1.03628	2.26845	1.22704	1.36366	13.5626	3.0584	1.65535	0.130324	0.540059	11.0319	5.58293	0.206463	5.19768	0.978461	6.53415	5.03029	0.632972		8.16811	0.872447		1.6139	1.56666	1.68915			0.791382	8.35227	1.15327	9.14132		1.03628	0.648113	11.4259	3.75728	0.294669	0.379552	1.48732
	0.129361	1.26895	1.13395	0.878928	1.6597	0.32673	9.87226	1.47646	2.76108	2.81629	3.21512	1.02772	2.26845	1.21506	1.36366	13.6034	8.92292	1.65535	0.130324	0.546856	11.0863	5.58293	0.2468	5.19768	0.930042	6.57682	5.03029	0.689516		7.86715	0.872447		1.57858	1.56666	1.60363			0.791382	8.49895	1.15327	9.10583		1.03628	0.648113	11.447	3.81422	0.481573	0.379552	1.42858
	0.129361	1.26895	1.17578	0.586881	1.53831	0.32673	9.85218	1.47646	2.76108	2.79719	3.16942	1.04612	3.24314	1.24897	4.83197	13.615	8.92292	1.65535	0.130324	0.535811	11.1107	4.96702	0.22259	5.19768	0.930042	6.57682	5.14594	0.663725		7.86715	0.872447	18.1904	1.57858	1.52409	1.56087			0.836318	8.46893	1.14685	9.08412		1.07771	0.648113	11.3931	3.78712	0.481573	0.631895	1.42858
	0.151533	1.38964	1.133	0.586881	1.58047	0.32673	9.87226	1.43374	2.74988	0.811207	3.16942	1.16247	3.28452	0.74804	4.83197	13.6267	8.97164	1.77721	0.0736253	0.493151	11.0469	4.92453	0.243481	4.48498	0.113164	6.53199	5.11134	0.689516		7.86715	0.741698	18.2275	1.56559	1.13762	1.5619			0.836318	8.49895	1.14685	9.08412		0.852877	0.350828	11.1876	3.7905	0.481573	0.631895	1.41651
	0.162953	1.38964	1.2622	0.586881	1.53831	0.32673	6.69875	1.47535	2.70911	0.803671	3.14999	1.16247	3.29385	0.791382	4.83197	13.6034	8.88073	1.77721	0.0736253	0.491399	11.0863	4.87817	0.18386	4.52467	0.113164	6.57682	5.11134	0.695749		8.01902	0.721756	18.2217	2.02143	1.09507	1.56087	0.270335		0.836318	8.43244	1.15327	9.08412		0.852877	0.350828	11.1876	3.81721	0.162569	0.631895	1.45713
	0.151533	1.38964	1.3069	0.719807	1.14998	0.32673	6.69875	1.43374	2.73915	0.811207	3.16942	1.12258	3.81785	0.790814	8.30028	13.6034	8.88073	1.77966	0.0736253	0.576946	11.0469	4.87817	0.154959	4.48199	0.113164	6.57682	0.410139	0.695749		8.01902	0.721756		2.03815	1.09507	1.47535	0.270335	13.3816	0.962318	8.43244	1.11135	8.99456		0.852877	0.350828	11.2215		0.233498	0.380525	1.46886
	0.13053	1.26895	1.30496	0.719807	1.1795	0.32673	6.69875	1.39103	2.70911	0.728249	3.21541	1.07771	3.85922	0.836318	8.30028	13.6034	8.88073	1.82229	0.106437	0.578487	11.0469	4.87817	0.129361	4.35396	0.195934	6.53199	0.4486	0.672317		8.01902	0.896739		2.03815	1.57038	1.47535	0.270335	13.419	1.00684	8.03504	1.11924	8.99456		0.728249	0.407126	11.1876		0.197652	0.380525	1.46886
	0.129361	1.31143	1.2622	0.719807	1.1795	0.32673	3.52525	1.17605	2.70911	0.738504	3.21541	1.03628	3.85922	0.791382	8.29427	13.6442	8.92947	1.82229	0.153546	0.582448	11.1013	4.95649	0.129361	4.35396	0.195934	6.4893	0.198687	0.741698		7.75408	0.857267		2.19145	1.53266	1.64639	0.233994	13.419	1.00684	8.06403	1.11135	8.99456		0.687008	0.407126	11.1876		0.282625	0.725011	1.56969
	0.129361	1.26895	1.3069	1.02047	1.73704	0.297178	3.57512	1.17753	12.8607	0.728249		1.03628	3.66674	0.836318	8.46938	13.6442	8.92292		0.112556	0.497736	11.0469	4.95649	0.129361	4.43931	0.936517	6.22932	0.226345	0.728878		7.72408	0.721756		2.17594	1.52792	1.68915	0.233994	13.419	0.878928	8.0915	1.14685			0.738504	0.435341	11.1876		0.282625	0.725011	1.61099
	0.162953	1.39323	1.30496	1.01456	1.73704	0.297178	3.54216	1.17753	12.8723	0.738504		1.04612	3.66674	0.836318	8.46938	13.6326	8.92292		0.106437	0.497736	0.754726	4.91389	0.129361	4.44233	0.930042	6.22932	0.198687	0.741698		7.72408	0.721756		2.19145	1.52792	1.69008	0.233994	13.2488	0.882606	8.06403	1.18907			1.28619	0.350828	11.1505		0.263383	0.725011	1.62071
	0.188751	1.39323	1.30496	1.06255	1.25249	0.297178	3.7673	1.00812	12.7042	0.750498		1.04612	3.66674	0.878928	8.42118	13.6735	8.96512		0.106437	0.497736	0.783053	4.91389	0.129826	4.43931	0.930042	6.23115	0.449991	0.728878		7.96732	0.721756		2.26905	1.52409	1.64735	0.197652	13.2863	0.755511	8.25968	1.19525		13.44	1.32809	0.350828	11.1845		0.263383	0.741055	1.56173
7.44198	0.18386	1.39323	1.2642	0.871857	1.25249	0.297178	3.75845	1.00812	12.7291	0.750498		1.23116	2.95907	0.878928	8.42118	13.6326	8.96512		0.14921	0.582448	0.948197	4.91389	0.114697	4.47931	0.936517	6.69919	0.440915	0.706565		7.96732	0.796071	18.3261	2.26905	1.35393	1.64639	0.197652		0.962318	8.28848	1.23728		13.4744	1.28619	0.615776	11.1505		0.300812	0.53769	1.57445
7.45095	0.154959	0.972279	1.2622	0.861602	1.25249	0.297178	3.75845	0.965475	12.6928	1.30799		1.23116	2.99282	0.623609	8.41542	13.6326	8.96512		0.14921	0.582448	0.897804	4.91389	0.129826	4.43931	0.195302	6.74191	0.473136	0.706565		7.96732	0.796071	18.3324	2.23018	1.40066	1.64639	0.162569		1.00506	8.34644	1.24434		13.4566	0.790707	0.593911	11.1505		0.263383	0.53769	1.63123
7.37961	0.13053	0.972279	1.26132	0.861602	1.74037	0.32673	3.75845	1.56923	12.7291	1.30431		1.22055	2.99282	0.623609	8.36747	13.685	8.92947		0.14921	0.582448	0.948197	4.91092	0.151533	4.47931	0.195302	6.69919	0.449991	0.797892		4.46831	0.764149	18.3199	2.26905	1.40066	1.43374			1.13484	8.34644	1.16087		13.8372	0.831172	0.615776	11.1505		0.267315	0.412526	1.64254
7.37961	0.15451	0.972279	1.2622	0.936517	1.69785	0.32673	3.75845	1.5231	12.7291	1.39323	7.96116		3.74994	0.811207	8.37887	13.685	8.92947		0.191984	0.463477	1.0315	4.91389	0.151533	5.11444	0.191984	6.69919	0.440915	0.777597		4.46831	0.818128	18.3199	2.26905	1.27936	1.43259			1.1333	8.34644	1.15327		13.8033	0.831172	0.593911	11.1845		0.294669	0.437153	1.64254
7.37961	0.196911	1.51875	1.26132	0.978461	1.74037	0.32673	3.75845	1.00468	12.7042	1.39323	7.96116		3.74994	0.852877	8.36747	13.7373	8.97164		0.277531	0.505076	0.999318	4.95649	0.197967	5.07168	0.191984	6.69919	0.410626	0.797892		0.969309	0.834036	18.3272	2.34721	1.32149	1.43374			1.13484	8.40205	1.20257		13.8372	1.29406	0.582449	11.1505		0.269075	0.437153	1.63123
7.41592	0.22426	1.56074	1.26156	0.936517	1.7829	0.32673	3.72589	1.00468	13.0855	1.39323	7.96116		3.74994	0.811207	8.32511	13.749	8.92947		0.279738	0.463477	1.0315	4.96323	0.188751	5.11444	0.195934	6.69919	0.439023	0.695749		0.996922	0.851304	10.3786	2.30807	1.32149	6.58292			1.13484	8.40205	1.10467		13.7821	1.28619	0.446336	11.1661		0.269075	0.437153	1.63123
7.45302	0.114103	1.43242	1.26132	0.902958	1.7829	0.32673	3.72589	1.0057	13.1219	1.39103	7.713		3.16766	0.936517	8.32511	13.7373	8.92947		0.84573	0.582448	1.06572	4.95972	0.197967	4.47931	0.195934	6.70275	0.413014	0.720376		0.940754	0.741055	10.3786	2.30807	0.387107	6.58292		1.52409	1.15327	8.40205	1.06255		13.7821	1.29406	0.469162	11.1845		0.30103	0.30103	1.64254
7.46001	0.0646577	1.47519	0.567697	0.912734	1.7829	0.32673	3.7673	0.961908	13.0855	0.697889	7.713		3.17557	0.894652	8.32511	13.7373	8.92947		0.84573	0.582448	1.10785	4.99909	0.23455	4.47931	1.01456	6.70275	0.598692	0.695749		0.996922	0.758618	10.3786	2.32329	0.409704	6.59833		1.52117	1.11135	8.3742	1.0695		13.7305	0.936517	0.469162	11.1661		0.269075	0.269075	1.63123
7.3274	0.0994934	1.47519	0.567697	5.42115	1.82229	0.353834	3.85021	1.04781	13.1543	0.750498	7.15759		3.87493	0.894652	8.33076	13.7373	8.92947		0.84573	0.546856	1.10785	5.00229	0.23455	4.47931	1.01456	6.74544	0.620898	0.639098		1.19892	0.758618	2.42993	2.02143	0.409704	6.83199		1.52409	1.11135	8.34526	1.07771		14.015	0.986033	0.469162	11.2185		0.233498	0.725011	1.62071
7.35326	0.719807	1.56074	0.597406	5.42115	1.82544	0.353834	3.85021	1.04781	13.1543	1.14685	7.15759		3.83324	0.887856	8.33076	13.7373	8.92947		0.84573	0.546856	1.07328	5.00229	0.23455	4.48199	1.02047	6.62183	0.620898	0.639098		1.19892	0.77937	2.42993	2.02143	0.31771	6.81711		1.53831	1.03628	8.3742	1.11924		14.015	0.944441	0.525803	11.2185		0.269804	0.725011	1.62071
1.90891	0.719807	1.51796		5.42115	1.7829	0.353834	3.77652	1.133	12.7904	1.14685	7.12064		3.88315	0.84573	8.28843	13.7781	8.92947		1.47519	0.556109	1.06572	5.00229	0.270866	4.48199	0.936517	6.62183	0.958115	0.607076		2.04397	0.77937	2.37379	2.36217	0.306405	6.83199		1.58047	0.994965	8.25915	1.11924		14.015	0.944441	0.493789	11.2185		0.233498	0.764149	1.63123
1.87004		1.56074		5.42115	0.605166	0.353834	3.81785	1.09023	12.7904	1.09924	7.43818		3.87493	0.84573	8.33076	13.8189	8.92947		1.43242	0.546856	1.06572	5.04831	0.24991	4.48199	0.930042	6.61949	0.969385	0.632972		2.05981	0.741055	2.4656	2.32329	0.353298	7.00336		1.53831	0.994965	8.25915	1.36366		7.83994	0.944441	0.306405	11.1845		0.233498	0.502774	1.6021
1.925		1.56087		5.42115	0.605166	0.353834	3.82731	1.1333	12.7904	0.790707	7.44593		3.91664	0.852877	8.33076	13.8189	8.92947		1.51918	0.546856	1.19225	5.00952	0.23455	4.44233	0.925046	6.36858	0.917056	0.607076		2.04397	0.725011	2.45073	2.30807	0.741055	6.98865		1.54485	0.964483	8.25915	1.36366		7.83994	0.936517	0.343208	11.2185		0.225987	0.525803	1.6021
1.90891		1.56087		5.42115	1.88168	0.52184	3.60185	1.133	13.0647	0.738504	7.48277		3.90885	0.894652	8.32511	13.8189	8.97164		1.47646	0.546856	1.19905	6.24366	0.24991	4.44566	0.925046	6.36858	0.498036	0.603685		2.00027	0.741055	2.45073	2.15287	0.725011	7.06724		1.53831	1.01676	8.3742	1.32149		7.83994	0.894652	0.306405	11.2002		0.210758	0.493789	1.61099
1.24084		1.56087		5.55444	1.87638	0.503701	3.59257	1.48045	13.0647	0.738504	7.58305		3.73401	0.852877	8.33076	13.8189	8.97164		1.51918	0.540059	1.2768	6.24683	0.24991	4.44233	0.930042	6.41121	0.473136	0.603685	3.18603	1.98323	0.725011	2.32437	2.15287	0.741055	7.12104		1.53831	1.04612	8.3742	1.11924		1.66489	0.902958	0.502774	11.1661		0.210758	1.08292	1.61099
1.24084		1.56074		5.55444	1.91874	0.503701	3.60185	1.5231	13.0647	0.831172	7.58305		3.73401	0.902958	8.33076	0.751134	8.97164		1.43374	0.540059	1.28317	6.24366	0.24991	4.35703	1.01456	6.54191	1.09212	0.603685	3.18603	2.00027	5.03879	2.32437	2.09836	0.631895	7.06724		1.32149	1.03628	8.34526	1.11135		1.66489	1.32809	0.525803	11.2185		0.214952	1.08292	1.61099
1.2354		1.56074		5.55444	1.96112		3.85922	1.60591	13.0647	0.77935	7.58305	34.6263	3.69221	0.861602	8.37309	0.716511	9.00732	4.53452	1.43374	0.540059	1.23451	5.83295	0.792026	4.36043	1.01456	6.58452	1.08209	0.695749	3.18603	1.86994	5.03879	2.2897	1.85232	0.666054	7.12104		1.37004	1.03628	8.2317	1.11924		1.63587	1.32809	0.525803	11.2185		0.284701	1.08292	1.68538
1.24084	12.3367	0.206737		5.68774	1.91874		3.85922	1.56576	13.0647	1.02047	7.58941	34.602	3.81041	0.852877	8.33076	0.713616	9.00732	4.53452	1.43374	0.582448	1.2906	5.83295	0.792026	4.39968	1.01456	6.32595	1.08209	0.672317	3.31435	1.85091	5.55906	2.52169	1.83541	0.189124	7.3322	0.379552	1.37742	0.994965	8.20293	0.978461		1.64371	1.32809	0.577918	11.1876		0.234831	0.525803	1.67774
1.18369	12.3367	0.206737		5.68774	1.91874		3.85922	1.0057	13.0647	0.978461	7.59917	34.633	3.77583	0.84573	8.33076	0.646661	9.04953	4.53452	0.894652	0.582448	1.28317	5.83295	0.792026		0.925046	6.32595	1.08209	0.672317	3.27157	1.85091	5.55906	2.4656	1.89027	0.163973	7.34659	0.407126	1.37742	0.994965	8.2317	0.936517		1.63587	1.20257	0.666054	11.1876		0.234831	0.525803	1.68538
1.21594	12.4599	0.234757		5.79837	1.25249		1.9457	1.00468	13.0647	1.01456	7.59917	34.602	3.77583	0.84573	8.28276	0.646661	9.04953	4.46759	0.894652	0.546856	1.28317	5.7905	1.80932		0.925046	6.32595	1.02223	0.762966	3.27157	2.13707	5.56241	2.48609	2.13707	0.114891	7.34659	0.420112	1.37742	1.00522	8.20245	0.936517	15.6558	1.63587	1.20257	0.666054	11.1876		0.725011	0.525803	1.52846
1.14823	12.4599	0.191984		5.79837	1.26171		1.9457	1.04845	13.0647	1.17753	7.68197	34.88	3.77583	0.902958	8.28276	0.646661	9.04953	4.42951	1.22278	0.546856	1.48868	5.79492	1.80932		0.925046	6.49387	1.02223	0.785453	3.91336	2.13707	5.86037	2.48609	2.13707	0.183287	7.37163	0.420112	1.32809	1.22278	8.20245	0.972279	15.6189	1.72381	1.20257	0.199016	11.1876		0.725011	0.629563	1.51906
1.17573	12.4599	0.191984		5.79837	1.26171		1.9457	1.04746	13.0647	1.22278	7.68197	34.8487	3.77583	0.902958	8.28276	0.722889	9.05599	4.44653	1.22278	0.546856	1.48409	5.79492	1.89343		0.238057	6.53911	0.969385	0.785453	3.91336	2.15287	5.86037	2.48609	2.17594	0.162569	7.37163	0.453822	1.16962	1.26538	8.17402	0.972279	15.6558	1.68312	1.00522	0.21704	11.169		0.725011	0.629563	1.51906
1.17835	12.4599	0.407262		5.79837	1.713		1.44626	1.00506	13.0647	1.22278	7.68197	34.8875	3.90141	0.894652	8.19807	0.722889	9.05599	4.52767	1.22648	0.546856	1.48868	6.28626	11.127		0.280377	6.49647	0.969385	4.53144	3.91336	2.11446	5.86377	2.50699	1.81458	0.128874	7.3322	0.334146	1.12833	1.30799	8.11812	0.972279	15.8324	1.93885	1.03628	0.234831	11.1505	16.1383	0.703253	0.629563	1.55226
1.20518	12.602	0.405852		6.11695	1.713		1.44626	0.962318	13.0647	1.06255	7.66241	34.8875	3.86705	0.84573	8.28276	0.779217	9.05599	4.52767	0.238057	0.621177	7.03015	6.28941	11.127		0.280377	6.49387	0.969385	4.53144	3.69929	2.11446	5.86037	2.45073	1.77707	0.314401	7.38593	0.30103	1.13859	0.13053	8.11812	0.471856	15.7957	1.93885	1.04612	0.226447	11.1538	16.1383	0.758618	0.721756	1.54485
1.17835	12.602	0.407262		6.03558	1.75513		1.52665	1.38964	13.0647	1.06255	7.66241	34.9189	3.86705	0.852877	8.23488	0.809575	9.05599	4.45711	0.191984	0.621177	7.03015	6.28941	10.957		1.05253	6.45384	0.848306	4.53144	3.69929	2.09836	6.07655	2.45073	1.81458	0.298606	7.38593	0.334146	5.49619	0.13053	8.84164	0.431519	15.7957	1.97982	0.912734	0.226447	11.1726	16.1383	0.758618	0.685581	1.59404
1.12131	12.6344	1.51796		6.09496	0.852877		1.53649	1.38964	1.93277	1.0695	7.62591	35.0457	3.90885	0.84573	8.27725	0.779405	9.05599	4.44142	0.238057	0.621177	7.03015	6.28941	10.957		1.09924	6.45121	0.835454	8.27742	10.303	2.34721	6.08006		1.68437	0.314401	7.1896	0.375734	5.49619	0.13053	8.84164	0.317545	15.7821	1.93885	0.912734	0.234831	11.1726	16.1841	0.687989	0.685581	1.51906
1.14823	12.6302	1.51796		6.09496	0.852877		1.53112	1.38964	1.94795	4.7552	7.56433	35.0217	3.86705	0.797832	8.27725	0.809575	9.05599	4.44142	0.277531	0.597406	12.5716	6.28941	10.9743		1.05253	6.28333	0.848306	8.25272	10.303	2.33276	6.03399		1.64722	0.350828	7.22879	0.376157	9.8538		8.84164	0.280583	15.7453		0.923931	0.269804	11.2064	16.1757	0.659987	0.493789	1.51906
1.14823	12.597	1.51875		6.06507	0.894652		1.36148	1.9008	1.94795	4.7552	7.56433	35.0457	3.90885	0.797832	8.24041	0.826151	9.05599	4.42598	0.277531	0.638897	12.5716	6.24683	10.8635		0.371388	6.32595	0.862602	8.27742	10.303	2.33276	6.03399		1.64722	0.324068	7.54368	0.375734	9.87995		8.84164	0.280583	15.8152		1.34433	0.269804	11.2064	16.1757	0.659987	0.469162	1.55226
1.15213	12.5776	1.51796		6.06507			1.36148	1.89343	1.97172	4.7552	7.56433	35.0936	3.73401	0.797832	8.24041	0.861039	9.05599	4.49578	0.280377	1.7341	11.7087	6.20426	10.8635		0.365333	6.28333	0.862602	8.84163	16.9067	2.20024	6.03399		1.46225	0.32391	7.54368		9.87995		8.89876	0.713243	15.8237		1.34433	0.538783	11.1876	16.1716	0.716346	0.576451	1.42729
1.20924	12.5776	1.56074		6.06507			1.36148	1.9008	1.97172	8.44091	7.63478	35.0936	3.73401	0.840199	8.28276	0.861039	9.04953	4.48022	1.43259	1.7341	11.7232	6.24683	10.8635		0.322816	6.24366	0.902115	8.84163	16.8819	2.21494	6.02762		1.46225	0.189124	7.5973		9.70619		8.89876	0.713243	15.8237		1.34433	0.500244	11.2215	16.1757	0.744102	0.55043	1.41919
1.11893	12.5776	1.56151		6.10585			1.48868	9.21755	1.95959	8.44091	7.64376	35.0623	3.77583	0.84573	0.574519	0.861039	9.05599	4.48022	1.39103	1.73645	11.684	0.956311	10.8427		0.320304	6.24366	0.413014	8.84163	16.9067	0.650209	6.02762		1.13604	0.250343	7.5973		9.70619			0.708609	15.8237		0.512587	0.538783	11.2064	16.1757	0.946995	0.582449	1.59404
1.12131	12.6091	1.52046		6.09496			1.48868	9.25162	1.95959	8.32145	7.64376	35.0696	4.25533	0.840199	0.574519	0.883107	9.04953	4.50393	1.43259	1.7341	11.5909	0.956311	10.8253		0.322816	6.24366	0.389974	8.20361	16.9143	0.672317	6.02762	13.7737	1.1707	0.199016	7.54192		9.70619			0.352575	15.9689		0.503191	0.183287	11.2064		0.946995	0.555233	1.59404
1.12131	12.5718	1.52046		6.13583			1.48868	9.1471	1.97172	8.28642	7.4989	35.0696	4.21304	0.925046	0.518804	0.932786	9.05599	4.50393	1.43259	3.72401	11.5909	0.956311	10.8253		0.322816	6.32886	0.382728	8.22812	16.8896	0.650209	6.20106	13.7737	1.10194	0.263829	7.59523		9.31197			0.407276	15.9689		0.0736253	0.210758	11.3925		0.922369	0.555233	1.59404
1.10165		0.38106		1.66489			1.61606	9.16522	2.00035	8.32145	7.50732	35.1009	4.25533	0.921552	0.162953	0.89661	9.09817	4.48904	1.39103	3.72401	11.5909	0.902115	10.8047		0.320304	6.32886	0.609177	8.17097	16.8729	0.672317	6.20106	13.7493		0.226447	7.60892		9.31197			0.352575	15.9413		0.0736253	0.210758	11.3925		0.915841	0.481573	1.51906
1.10165		0.38106	14.4632	1.70209			1.61606	9.16522	2.03015	8.32145	7.48277	22.8966	3.81041	0.925046	0.162953	0.89661	9.09817	4.48904	1.22648	3.85491	11.5909	0.941913	10.8047		0.320304	6.32886	0.622065	8.13843	16.8078	0.741698	6.20106	14.4768		0.226447	7.62277		9.33933			0.391701	15.9413		0.0427977	0.151401	11.3704		0.890338	0.896739	1.46888
1.09502		0.38106	14.4614	1.70714			1.61606	9.16522	2.04119	8.14706	7.51961	22.8966	3.81041	0.540059	0.162953	1.00669	9.09174	4.48904	1.22648	3.83817	11.6156	0.928809	10.8047		0.363078	6.58452	0.609177	8.11383	16.8078	0.762966	6.03069	14.503		0.446336	7.60892		9.23317			0.538783	15.9413		0.23742	0.151401	1.81738		0.890338	0.896739	1.47765
2.07801			14.4614	1.66489			1.61606	8.99504	2.53628	8.18179	7.51961	10.6924	3.76849	0.497736	0.151757	0.9695	0.546856	4.54301	0.538783	3.85491	11.6156	1.02223	10.8427		0.450514	6.58452	0.662119	8.18782	16.8158	0.607076	6.03069	14.4474		0.389963	7.3322		9.2361			0.500244	15.9323		0.195302	0.151401	1.81738	2.26255	0.988872	0.9365	1.46888
2.03789	12.6249		14.5864	1.35393		1.62764	1.61606	8.99504	2.53628	8.08857	7.51193	10.6605	3.76849		0.151757	0.989193	0.546856	4.54301	0.484806	3.83413	11.6011	1.02223	10.8047		0.450514	6.58452	0.662119	8.18782	16.8158	0.582449	6.03069	14.395		0.425601	7.35748		9.2627			0.538783	15.9689		0.245852	0.407276	1.77533	2.26255	0.955242	1.01676	1.02772
2.09149	12.6622		14.5489	1.35393		1.60223	1.0495	8.95649	2.53628	8.08857	7.43066	10.6924	3.76849		0.151757	0.989193	0.505076	4.58216	0.538783	3.87194	11.6156	1.02223	10.8047		0.407904	6.41407	0.359678	8.18782	16.7668	0.582449	6.03399	14.4283		0.250343	7.37163		9.47974			0.538783	15.9689		0.364692	0.352575	1.91012	2.26752	0.966803	1.01676	1.0695
1.55796	12.6622		14.5489	0.994965		1.56309	1.0495	8.95649	2.01224	8.08857	7.43066	10.5402	3.76151		0.163576	1.00669	0.463477	4.58216	0.577918	3.83413	11.6156	1.10333	10.8047	1.61606	0.407904	6.41407	0.37348	8.22083	16.8158	0.55043	6.03399	14.3986		0.24138	7.21083		9.50866			0.577918	15.9232		0.412101	0.352575	1.91012	1.97195	0.955242	1.04612	1.09924
1.55796	12.6249		14.7595	0.953776		2.91353	1.34687	8.97437	2.01224	8.09016	7.31256	10.5166	3.76849		0.163576	0.9695	0.505076	4.58216	0.577918	3.85491	11.6405	1.0627	10.8047	1.61606	0.365333	6.58174	0.337184	8.431	16.7832	0.576451	6.03399	14.562		0.21704	7.17128		9.47974			0.989827	15.9139		0.364692	0.162569	1.90722	1.97195	0.955242	0.294669	1.09507
1.55796	12.6622		14.7595	0.912734		2.91353	1.34687	8.86942	1.9072	8.11241	7.31996	10.5482	3.9363		0.155606	4.64563	0.663877	4.58216	0.538783	3.85491	11.6156	1.10333	10.8047	1.61606	0.322816	6.58174	0.732325	8.45436	16.7832	0.576451	6.25023	14.562		0.214952	7.22488		9.21059			1.02953	15.9505		0.496462	0.162569	1.82183	1.96618	1.01185	0.324068	1.14163
1.58348	12.6476		14.8824	1.47852		3.16049	1.34687	8.8525	1.9072	8.11241	7.28307	10.6046	3.9783		0.129826	4.64563	0.667373	5.00505	0.155136	3.85491	11.5868	1.13331	10.8047	1.73645	0.365333	6.58174	0.723302	8.29667	16.6439	0.720376	6.25023	14.5359		0.197652	0.338606		9.21059			1.19049	15.9145		0.496462	0.197652	1.82485	2.10454	1.11697	0.294669	1.10467
1.54358	12.6476		14.845	1.52117		3.16049	0.930042	8.8525	1.93728	7.6459	1.99051	10.5735	3.9783		0.129826	4.64563	0.667373	5.00505	0.168494	3.46239	11.5868	1.09212	10.8047	1.73645	0.322816	1.44155	0.732325	8.29667	16.6439	0.695749	6.16514	7.68175		0.214952	0.338606		9.29903			1.19049	15.8778		0.492509	0.314401	2.1234	2.10454	1.08567	0.790707	1.14685
1.63923	12.6476		14.845	1.52117		3.16049	0.925046	8.77072	1.9072	7.62249	1.97982	10.5493	3.83907		0.212575	8.32176	0.752438	5.00505	0.168494	3.46239	11.5868	1.09212	10.8602	1.73645	1.18404	1.48868	0.732325	8.29667	16.6675	0.720376	6.16514	7.68175		0.233498	0.298606		9.29903			1.19049	15.8778		0.363078	0.333688	2.1234	2.10454	1.11697	0.803658	1.14685
1.62814	12.6249		14.8077	0.352575		3.51736	0.921552	8.80617	1.06255	7.61234	1.99051	10.4822	3.84554		0.184778	8.32176	0.752438	5.05772	0.196911	2.89411	11.5868	1.86749	10.8602	1.94992	1.14163	1.44155	0.207664	8.48675	16.4591	0.720376	6.16514	7.68175		0.233498	0.484806		9.29903			1.00437	15.5259		0.322176	2.47193	2.0841	1.9784	1.39623	0.790707	1.14163
1.63923	12.6249		14.8654	0.391701		3.46799	1.2622	8.77072	1.06255	7.82636	2.67787	10.4518	3.84554		0.184778	8.32176	0.79501	5.05772	0.196911	2.8587	11.5444	1.86749	10.8982	1.94992	1.18019	1.98851	0.168494	8.48675	16.4591	0.695749	6.24683	0.827636		0.248258	0.524507		9.34321			0.989827	15.5324		0.364692	2.47193	2.29718	1.9784	1.39623	0.671032	1.09924
1.46426	12.6249	16.9846	14.8654	0.420249		3.47558	1.2622	8.75639	1.0695	7.86064	2.67787	10.1111	3.85953		0.238057	7.90853	0.79501	4.5191	0.196911	2.83795	11.5444		10.8808	2.03328	0.407904	1.98851	0.475244	8.48675	16.4591	0.752402	6.24683	0.827636		0.263829	0.538783		9.31394			0.989827	15.5694		0.23742	2.45073	2.2941	1.97195	1.39623	0.686306	1.11924
1.44994		16.9535	14.6834	0.461601		2.25724	1.2622	8.73529	0.750498	7.86064	2.66844	10.0549	3.85236		0.238057	7.90853	0.752438	4.5191	0.155136	3.88282	11.6097		10.9189	2.03328	0.413369	1.98851	0.475244	8.55525	16.4155	0.689516	6.24683	0.825815		0.226447	1.40534		9.2869	9.47055		1.06948			0.23742	2.5575	2.25142	1.80362	1.54365	0.750498	1.11924
1.46426		16.9535	14.6834	0.420249		2.28764	1.21881	8.75639	0.803658	7.83804	2.88458	10.0817	3.81041		0.234757	7.92682	0.792026	4.5191	0.155136	3.88282	11.6235		0.615024	2.03328	0.413369	1.60591	0.475244	8.55525	16.4155	0.659987	6.11587	0.865063		0.226447	1.40534		9.27293	9.50596		1.02953			0.195302	2.5575	2.25455	1.80362	1.50912	0.790707	0.978461
1.54358		17.152	14.6461	0.420249		2.28764	1.21881	8.7919	0.764149	7.83804	2.89378	10.1336	3.81767		0.680548	7.7996	0.837602	4.79309	0.196911	3.88282	11.6235		0.615024	2.41621	0.32961	1.6511	0.475244	8.50963	16.392	1.19061	6.11285	0.902498		0.282625	1.40534		9.27293	9.53588		1.06948			0.405852	2.5575	2.21575	1.93642	1.08199	0.750498	0.944441
1.54358		17.152	8.52894	1.43898		2.43146	1.21881	8.7919	0.750498	2.0334	2.82589	10.1045	3.81767		0.680548	7.81927	0.837602	4.79309	0.192978	3.88282	11.5304		0.615024	2.45959	0.32961	1.60591	0.38201	8.48675	16.5602	1.19061	6.11587	0.865063		0.269804	1.40534		9.27293	9.53588		1.27196			0.405852	2.54228	2.25455	1.94373	1.05314	0.750498	0.944441
1.54358		17.152	8.52894	1.48153	8.84331	2.3906	1.21881	8.77781	0.750498	2.0355	2.82589	10.1609	3.81041		0.680548	7.76296	0.834754	4.79309	0.15451	3.92158	11.5563		0.714783	2.41621	0.413369	1.77533	0.34137	8.50963	16.5602	1.19061	5.98811	0.943439		0.764149	1.40534		9.20962	9.49835		1.28323			0.407262	2.54228	2.25455	1.93642	1.05519	1.19049	0.944441
1.06941			8.52894	1.56666	8.88005	2.42103	1.21881	8.77781	0.883589	1.48548	2.83429	10.1045	3.80351		5.9571	7.7996	0.877486	4.69997	0.150205	3.92158	11.57		0.714783	2.45898	0.413369	1.77533	0.34137	8.48806	16.5602	1.43103	5.98811	0.943439		0.764149	0.657549		9.2131	9.57063		1.27196			0.191984	2.54228	2.29718	2.06246	1.05314	1.23116	1.18907
1.06941			2.41178	1.60924	8.84331	2.42103		8.82742	0.843486	1.52792	2.87585	10.1594	3.85236		5.9571	7.7996	0.834754	4.68571	0.150205	3.38762	11.5426		0.742188	2.45959	0.371388	1.35253	0.34137	8.48806	16.5265	1.41599	5.98811	0.956153		0.750498	0.631895		9.18327	9.53327		1.22055			0.191984	2.5778	2.29718	2.0141	1.1423	0.648113	1.15327
1.06941			2.45323	1.56666	8.81119	2.37998		8.82742	0.843486	1.48548	2.87585	10.1306	3.9783		5.9571	7.77042	0.880212	4.69997	0.150205	3.36893	11.5426		0.794964	2.45959		1.35253	0.34137	8.48806	16.4928	1.43103	6.02762	0.956153		0.750498	0.657549		9.2131	9.57081		1.22055			0.195302	2.5575	2.28848	2.06246	1.1423	0.648113	1.15327
1.06941			1.58348	1.60924	8.77432	2.37998		8.81339	0.883589	1.53266	2.87585	10.0741	3.95067		6.92608	7.77042	1.04845	5.25867	0.107431	3.38762	11.5426		0.783053	2.54513		1.35253	0.262133	8.49867	16.5265	10.895	6.02762	0.956153		0.269075	0.657549		9.47974	9.60837		1.22055		12.4518	0.407262	2.5575	2.33123	1.81071	1.17363	0.666054	1.11135
1.06941			1.57023	1.40066	8.92448	2.42103		8.81339	0.803658	1.53266	2.80177	10.073	3.98523		6.93118	7.71393	1.0057	5.25867	0.150205	0.0783715	11.5563		0.783053	2.54513		1.35253	0.262133	8.47559	16.3349	10.895	6.02762	0.928932		0.269075	2.29152		9.50866	9.60837		1.10963		12.4891	0.407262	2.70277	2.33064	1.81854	1.13842	0.964483	1.11135
1.50383			1.59751	1.35828	8.92448	2.37998		8.86296	0.831172	1.53266	2.79277	10.0741	1.34433		6.96852	7.54928	1.04845	5.29804	0.15451	0.0777458	11.5426	20.3465	0.783053	2.54513		1.69137	0.262133	8.49867	16.3349	10.895	6.11285	0.928932		0.500244	2.29152		9.53401	9.60837		1.10963		12.4518	0.407262	2.70277	4.11321	1.81071	1.11173	0.9365	1.10467
1.50383	12.7242		1.58348	6.6226	8.96103	2.37998		8.7919	1.26895	1.49037	2.79277	10.1574	1.39508		6.96852	7.54928	0.965475	8.25899	0.192978	0.186155	11.5166	20.3465	0.824111	2.50176		1.69137	0.163973	8.56665	16.3349	11.1538	6.07024	0.928932		0.500244	5.61386		9.50561	9.50405		1.12258		12.5264	0.306405	2.70277	4.07358	1.76162	1.10941	0.923931	1.06255
1.10165	12.7242			6.6226	8.92448	2.37998		8.77781	1.26895	1.49618	2.75128	10.1568	1.39508		6.96852	7.51337	0.969436	8.29796	0.192978	0.221732	11.436	20.3465	0.783053	2.54513		1.39901	0.151905	8.54375	0.769223	11.1538	6.11285	0.928932		0.500244	5.61386		9.53401	9.53986		1.04612		12.4936	0.282625	3.06112	4.07358	1.76162	1.16828	0.965532	1.06255
1.10165	12.6946	0.543282		6.6226	9.1706	2.3906		8.81339	1.31143	1.49037	2.74262	10.1568	1.32287		6.96852	7.56482	1.05078	9.9193	0.192978	0.186155	11.436	20.5222	0.783053	2.50236		1.39901	0.163973	8.57795	0.792037	11.1538	6.33534	0.928932		0.976516	5.61386		9.23317	9.50405		1.09781		12.5264	0.306405	3.07759	4.11321	1.76162	1.19892	0.950386	0.972446
1.10165	12.5777	0.543282		11.8869	9.15898	2.37998		8.84898	0.764149	0.876842	2.74262	10.185	1.3485		7.00148	7.62132	1.05078	9.9193	0.114103	0.128874	0.831476	20.4692	0.783053	2.33129		1.39901	0.583434	8.48806	0.792037	11.4046	6.29278	5.9176		0.976516	8.9362		9.23317	9.49091		1.04612		12.6759	0.469162	3.03948	5.66046	1.75513	1.19892	0.950386	0.979027
1.16817	12.5825	0.543282		11.9045	9.11052	3.60098		8.84898	0.764149	0.876842	2.87585	10.2416	1.36223		6.96365	7.62132	1.05078	9.9193	0.114103	0.128874	0.85075	20.4886	0.783053	2.33129		1.44155	0.589756	8.48806	0.39101	11.4046	6.20426	5.9176		0.976516	8.9362		9.23317	9.52807		3.53542		12.713	0.446336	2.73956	5.62203	1.75513	1.1423	0.703253	1.00365
1.13459	12.5777	0.383802		11.9045	9.11052	3.60098		8.86296	0.725011	0.876842	2.87585	10.2134	1.39232		6.96365	7.47753	1.09345	9.66575	0.155136	0.128874	0.85075	20.3024	0.906704	2.33129		1.13613	0.583434	8.46479	0.344282	11.7145	6.24683	10.9063		0.593261	8.94903			9.49091		3.53542		12.7326	0.446336	2.721	5.64443	1.84565	1.1423	0.666054	2.60118
1.16817	12.7469	0.383802		12.0605	9.07459	3.60098		8.84898	0.843486	2.07816	2.83429	10.2416	1.39232		6.96365	7.47753	1.09699	9.68214	0.155136	0.183287	0.85075	20.3187	0.897804	2.33129		1.09345	0.879919	8.73796	0.39101	11.7145	6.24683	10.8867		0.610529	9.09778			9.41437		3.53542		12.8	0.324068	2.721	5.72169	1.89448	1.09234	0.685581	2.54471
1.7324	12.754	0.383802		12.0428	9.15997	3.59366		8.79954	0.843486	2.07473	2.56484	10.2701	1.43103		6.96365	7.0632	1.05078	9.66575	0.155136	0.183287	0.526059	20.3024	0.906704	0.648113		1.1767	0.879919	8.73796	0.473136	11.7382	6.15547	10.8867		0.555233	9.08531			9.4589		6.02471	15.7359	12.763	0.324068	1.12979	5.68303	2.14664	1.149	0.685581	2.57175
1.77321	12.7469	0.300398		12.0605	9.14733	3.59366		8.7919	0.790707	2.16349	2.52397	10.2416	1.33793		6.95451	7.0632	1.05078	9.64949	0.155136	0.210758	0.526059	20.3507	0.906704	0.648113		1.1767	0.879919	8.7155	0.530262	11.7145	6.15547	11.1846		0.741055	8.84275			9.42191		6.0341	15.7359	12.6947	0.324068	1.18491	5.72169	2.14664	1.11697	0.685581	2.71415
1.7324	12.615	0.300398		11.6693	9.14733	3.42614		8.84164	0.803658	2.16349	2.48316	10.2419	1.35386		6.95898	7.0632	1.04845	9.64949	0.0750403	0.242699	0.455417	20.3336	0.917056	0.648113		1.1767	7.7387	8.62367	1.15706	11.518	6.11285	11.1846		0.741055	8.84275			9.40701		6.2914		12.6947	0.300812	0.53769	5.43086	2.14664	1.22181	0.686306	2.6846
1.23703	12.615	0.300398		11.6547	5.53055	3.42614		8.87713	0.803658	2.16349	2.47239	10.2419	1.39232		6.95898	6.89165	1.05078	9.64949	0.114103	0.186155	0.455417	20.299	0.865336	0.555233		1.60363	7.7387	8.65777	1.15706	11.518	6.19809	11.1846		0.741055	8.8024			9.39984		6.2914		12.6947	0.269804	0.53769	5.43086	2.23092	1.24155	0.703253	2.65766
1.23703	12.6103	0.280377		11.6693	5.53055	3.42614		8.87713	0.843486	2.16349	2.47239	10.2138	1.26912		6.87872	6.89165	1.05078	9.75879	0.114103	0.210758	0.463693	20.299	0.865336	0.517947		1.56087	7.7387	8.63495	1.15003		6.19809	10.9783		0.226447	8.84275			9.40701		6.2914		12.6889	0.263383	0.573671	5.39283	2.23092	1.24155	0.721756	2.77909
1.21551	12.754	0.280377		11.6693	5.53055	0.962318		9.09038	1.35061	1.54485	2.43459	10.2138	1.26912		6.87399	6.84602	1.09699	9.75879	4.91641	0.210758	0.463693	20.299	0.856022	0.517947		1.56087	14.5975	8.3922	0.578071		6.19534	10.9965		0.226447	8.1482			9.38068	2.05628	6.06608		12.6519	0.648113	0.573671	5.45828	2.23092	1.0796	0.31771	2.75361
1.15879	12.754	0.288125		11.6693	1.91376	0.962318		8.84898	1.34832	1.53831	2.43459	10.1852	1.09781		6.91648	7.58074	1.05078	9.61108	4.91641	0.210758	0.455417	20.3507	0.897804	0.573671		1.52046	14.5825	8.36817	0.578071		6.19809	11.0337		0.48809	8.1482			9.33416	2.0141	6.06608		12.6889	0.648113	0.573671	5.41976	1.88772	1.0796	0.31771	2.77064
1.15879	12.7392	0.280377		11.6969	1.86749	0.624889		8.82742	0.790707	2.0355	2.43459	10.2434	1.09781		6.91648	7.5445	1.05078	9.61108	9.71872	0.210758	0.463693	20.3335	0.906704	0.573671		1.52046	14.5825	8.55849	0.578071		6.20106	10.793		0.48809	8.10845			9.38068	2.05628	6.05698		12.6889	0.666054	0.593911	5.40378	1.90196	1.0796	0.282625	2.77064
1.15879	12.7316	0.238057		11.6969	1.91376	0.630816		8.81339	0.790707	1.99285		10.2434	1.09781		6.91648	7.5445	1.09345	9.61108	9.67611	0.210758	0.456811	20.299	0.897804	0.573671		1.47774	14.5774	8.55849	1.22904	0.56469	6.19809	10.7558		0.48809	8.10845				2.46087	6.28218		12.7326	0.353298	0.437153	5.70608	1.90196	0.942148	0.407126	2.77064
1.21594	12.7392	0.277531		11.8554	1.77914	0.638897	2.22523	8.87713	0.790707	1.99285		10.2713	1.09781		6.91648	1.50524	1.09699		9.67611	0.210758	0.440204	20.368	0.890398	0.502774			14.5422	8.55849	1.1866	0.542804	6.42046	10.793		2.81682	8.09433				2.49608	6.25006		12.6889	0.31771	0.412526	5.72169	2.28605	0.972446	0.435341	3.22113
1.22522	7.62222	0.277531		11.8718	1.77914	0.749303	2.22523	8.84164	1.26291	1.99069		10.2425	1.28323	0.0783715	6.91648	1.46449	1.05078		8.8498	0.242699	0.440204	20.3507	0.897804	0.573671			14.5422	8.85187	1.2247	0.500009	6.41716	10.793		2.81682	8.16241				2.38476	6.24079		12.7833	0.31771	0.437153	5.60589	2.328	1.24155	0.435341	3.22113
1.21594	7.62222	0.279738		11.9066	1.73645	0.752438	2.22523	8.84164	1.26291	1.99069		10.2713	1.3238	0.0994934	6.86947	1.45307	1.05078		8.85226	0.242699	0.47669	20.3852	0.897804	0.559259			14.168	8.85187	1.31399	0.500009	6.41716	10.812		2.73553	8.1482				2.41896	5.8182	15.7375	12.7833	0.481573	0.639098	5.60589	2.28605	1.24155	0.725011	3.18883
1.15213	7.62222	0.279738	0.933568	11.7466	1.81809	0.752438	2.04593	8.89148	1.26291	1.99069		10.2713	1.19525	0.0783715	6.87399	1.44255	1.05445		8.8498	0.259491	0.47669	20.3854	5.63813	0.435341			14.1325	8.85187	1.27151	0.531592	6.32886	10.8302		3.75857	8.1482				2.4265	5.8182	15.7745	12.7911	0.502774	0.615776	5.60589	2.11858	1.24155	0.741055	3.18883
1.12131	2.50526	0.279738	0.898776	11.7466	1.81809	0.588779	2.00352	8.87063	0.831172	7.58664		10.3015	1.20257	0.793727	6.87399	1.44255	1.09345		8.80961	0.242699	0.499449	20.3854	5.63813	0.464875	2.08631		14.1823	8.79492	1.27151	0.526246	6.28626	10.8674		3.75857	8.1482				2.4265	5.80869	15.7745		0.481573	0.615776	5.67049	2.11858	1.18554	0.758618	3.10013
1.17835	2.50526	0.279738	0.891378	11.761	2.03192	0.588779	2.48428	8.87063	0.831172	7.57216		10.3015	1.24434	0.793727	6.86947	1.46449	1.09345	0.189003	8.85226	0.186155	12.312	20.3854	10.3785	0.464875	2.12991		14.2394	8.81749	1.47774	0.526246	6.20106	10.8674		3.77792	8.1482				2.26848	6.45691	15.8097		0.517947	0.648113	5.67049	2.11124	0.856546	0.741698	3.10013
1.15213	2.46253	0.431519	0.319773	11.74	2.03125	0.597406	2.4899	8.84164	0.790707	7.62594		10.3015	1.20257	1.43587	6.86947	1.43293	1.05078	0.198687	8.85226	0.154278	12.312	1.69167	10.392	0.818128	2.1234		14.2394	8.81749	1.47599	0.577771	6.11285	10.8484		3.37914	8.1482				2.26848	6.41551	15.8097		0.502774	0.648113	5.63114	1.97195	0.88465	0.741698	3.13217
1.17835	1.2768	0.420249	0.336891	11.74	2.03192	0.672946	2.52657	8.84164	0.964483	7.62594		10.217	1.23728	1.43587	6.87399	1.43293	1.09345	0.163576	8.80714	0.205536	12.7353	1.69167	10.392	0.818128	2.24688		14.2394	8.79492	1.47774	0.563611	6.15846	10.9783		3.40028	8.18798				2.26848	6.53093	15.8171		0.502774	0.857267	0.953224	1.97195	0.856546	0.721756	3.15679
0.32673	1.31912	0.420249	0.319773	11.8392	1.7341	0.630816	2.4792	8.87713	0.964483	7.58664		10.2446	1.28619	1.47852	3.75739	1.3914	1.09699	0.216542	8.8498	0.195302	12.7235	1.71051	10.3396	0.481573	2.28255		14.2966	8.79492		0.563611	6.11587	11.0528		3.40028	8.18798				2.26848	6.58124	15.787		0.593261	0.857267	0.932786	1.9784	0.913431	0.615776	3.15679
0.357781	1.28317	0.391701	0.409704	11.8231	1.7341	0.667373	2.81859	8.85605	0.964483	7.82299		10.2738	1.20257	1.47646	3.75739	1.34073	1.18212	0.198687	8.8498	0.205536	12.7235	1.7007	10.3396	0.481573	2.28255		14.2966	8.79492		0.563611	1.48145	10.7748		3.654	8.18798				2.26848	6.53978	15.7957		0.593261	0.857267	0.953224	2.10454	0.88465	0.672317	3.06835
0.32673	1.26156	0.352575	0.409704	11.8392	1.73256	1.28317	2.81859	8.82063	1.26895	7.74406		10.2738	1.20257	0.876361	3.75739	1.34073	1.13613	0.184778	8.89017	0.233763	12.5498	1.69167	10.3396	0.481573	2.49831		14.25	8.78318		0.601118	1.48145	10.812		3.71014	4.24419				2.27777	6.53978	15.8188	8.8259	0.481573	0.350828	0.87308	2.11124	3.08084	0.607076	3.04347
0.284319	1.30431	0.420249	0.409704	11.8043	1.81809	1.33251	2.81859	8.96593	1.26895	7.78351		10.2738	1.19525	0.876842	0.64078	1.33251	1.17881	0.187699	8.89246	0.197967	12.5498	1.76731	10.2202	0.502774	2.46526		14.2143	8.78318		0.601118	1.2621	10.7748		3.68966	4.24419				2.27777	6.49834	15.8188	8.85903	0.502774	0.379552	0.906194	2.10454	3.06768	1.01795	3.04347
0.24991	1.30561	1.28619	0.610529	11.6906	1.81809	1.45192	3.11252	8.89148	1.22278	7.30438		10.2738	1.23728	1.13484	0.60345	1.37447	1.30431	0.155606	8.89246	0.188751	12.5093	1.76731	10.2061	0.593261	2.42047		14.2368	8.81749		0.563611	1.24155	10.8302		3.83759	0.300398				2.27777	6.53978	15.8188	8.83514	0.481573	0.350828	0.883107	2.18876	3.10064	1.01795	2.8669
0.24991	1.22022	1.24434	0.610529	11.6906	1.77533	1.40385	3.11605	8.89148	1.26895	7.30438		10.3307	1.20257	1.13484	0.600742	1.33251	1.34832	0.187699	8.88803	0.233763	12.4284	1.76731	10.2202	0.593261	2.45298		14.2212	8.68069		0.604554	1.2621	11.0528		3.83759	0.300398				2.27777	6.51385	15.8418	8.11507	0.380525	0.610529	0.861039	2.14664	3.12859	0.746078	2.92354
0.24991	1.22022	1.28619	0.610529	11.6143		1.40385	2.44773	8.86296	1.26895	7.30438		10.3307	1.15327	1.09217	0.563235	1.34073	1.30561	0.187699	8.88803	0.226073	12.4688	1.80237	10.2061	0.671032	2.40991		14.2339	8.71478		0.604554	1.2621	11.0709		3.85801	0.288125				2.36991	6.48073	15.8485	8.11507	0.3559	0.610529	0.861039	2.0141	3.11016	0.746078	2.89235
0.284319	1.22022	0.524507	0.517947	11.6634		1.40385	2.44773	8.86296	1.27361	6.66176		10.2462	1.19525	1.73452	0.600742	1.33251	5.21573	0.187699	8.84535	0.263455	12.5093	1.77518	10.2061	0.671032	2.53336		14.2339	8.78318		0.610972	1.53994	10.9783		3.99901	0.32961				2.32875	6.48073	15.8485	8.48206	0.380525	0.593911	0.89661	1.9784	3.12859	0.716346	2.92354
0.284319	1.26291	0.512587	0.517947	11.5785		1.40385	2.44773	8.86296	1.40066	6.66833		10.2462	1.19525	1.73452	0.60444	1.37447	5.26613	0.206737	8.84336	0.198687	12.4284	1.76731	10.2061	0.686306	2.49595		14.2858	8.78318		0.601118	1.53994	11.0337		3.99901	0.422113				2.32875	6.2914		8.48206	0.538783	0.324068	0.917839	1.9784	3.04135	0.720376	2.92354
0.303258	1.26291	0.564657		11.6991		1.40968	1.91874	8.89148	1.40066	6.64564		10.2462	1.27361	1.73452	0.60444	1.40968	6.61398	0.24708	8.88606	0.189003	12.4404	1.80237	10.1524	0.645967	2.49595		14.2858	8.74894		0.563611	1.56309	11.0155		3.99901	0.422113				2.18571	6.33275		8.48206	0.577918	0.30103	0.932786	1.9784	3.02541	0.48809	2.92354
0.24991	1.30799	0.586881		11.65		0.79501	1.92392	8.89148	1.26895	7.22879	19.1244	10.3049	1.31593	1.77966	0.60444	1.41648	6.61398	0.206737	0.791645	0.189003	12.4284	1.84456	10.1524	0.697889	2.46402		14.2858	8.71478		0.746509	1.56309	10.9974		4.33173	0.422113				2.18571	6.2914		8.78764	0.593261	0.294669	0.932786	1.88168	3.04135	0.522806	5.59222
0.303258	1.30799	0.544964		11.6634		0.757423	1.91874	8.89148	1.26538	7.24358	19.1045	10.3049	1.27936	1.8199	0.573868	1.37447	6.64706	4.93514	0.791645	0.188751	12.4047	1.80237	10.1524	0.657549	2.40991		14.4607	8.74894		0.802007	1.56309	0.973369	5.99781	4.36898	0.540059				2.30139	6.25006		8.81134	0.462451	0.334146	1.54276	1.88168	3.33489	0.819404	5.59222
0.303258	1.35061	0.512587		11.6277		0.757423	2.58027	8.8854	1.26538	0.581421	19.1244	10.3049	1.23728	1.77721	0.583672	8.03084	6.65553	4.93514	0.844415	0.226073	12.4047	1.75388	10.1524	1.7007	2.46402		14.4607	8.71478		0.772685	1.54845	1.03473	6.05187	4.35011	0.582448				2.25977	6.25006		8.84473	0.462451	0.355003	1.58492	2.17779	3.33489	0.854148	8.26089
0.271211	2.04593	0.553627		11.6634		4.1085	2.57431	8.8854	1.26538	0.581421	19.148	10.3324	1.23728	1.64639	0.52985	8.03084	6.61398	4.93514	0.39262	0.163576	12.4047	1.79618	10.1524	1.7007	2.5821			8.681		0.802007	1.7207	0.957758	5.99781	4.3872	0.582448				2.25977	6.25006		8.81134	0.446336	0.355003	1.12066	2.21572	3.36731	0.875871	8.25147
0.297178	2.00352	0.512587		11.7563		4.1085	2.57431	8.8854	1.10467	0.555163	19.148	10.3324	1.19525	1.64639	0.537031	8.03084	6.61398	9.66355	0.380163	0.163576	12.3409	2.54799	10.1524	1.66928	2.5821			8.66921	21.6794		1.68105	0.871699		4.36898	0.582448				2.49374	6.27318	17.8653	8.08432	0.210758		1.06563	2.21572	3.31376	0.550433	8.26089
0.26962	1.99926	0.605166		11.7213		4.1085	2.00847	2.45895	1.15327	0.473136	19.1717	10.3893	0.83411	1.64735	0.537031	7.8588	6.58124	9.66355	0.371099	0.163576	12.3525	2.59072	10.1524	2.50433	2.5821			8.70355	21.7108		1.7207	0.894204		4.03772	0.588779				2.53511	6.27318	17.8653	8.08432	0.242699		1.08231	4.99041	3.29304	0.527006	8.22536
0.297178	7.02258	0.564657		11.7563		7.45958	1.96618	2.45895	1.15327	0.485361	19.192	10.3666	0.83411	1.9465	0.473136	7.82944	6.58124	9.66355	0.380163	0.216542	6.59254	2.59072	10.1524	2.49472	2.40991			8.76052	21.9229		1.65462	0.711926		4.09362	0.749303				2.48471	6.31466		8.18204	0.151905		1.67598	4.99041	3.28123	0.581368	8.25955
0.301805	7.02258	0.605166		11.7563		7.45958	2.66455	2.45948	0.953776	0.449991	19.2046	10.3368	0.83411	1.9465	0.473136	7.82944	6.53978	8.98105	0.380163	0.212575	6.59254	1.79618	10.1524	2.49472	2.44197		1.04451	8.76052	21.897		1.70744	0.694011		4.4813	0.749303				2.28764	6.50562		8.12493	0.151905		1.64154	4.99041	3.23981	0.473253	8.22536
0.301805	7.02258	0.645967		11.8263		7.45958	2.66455	2.41618	0.953776	0.449991	19.2046	10.3368	0.833587	2.20617	0.440915	7.74592	6.62272	8.98105	0.353475	0.184778	6.59254	1.80237	10.1524	3.01618	2.40991		1.04451	8.76052	21.9229		1.42574	0.659804		4.51893	0.749303				2.28764	6.51385		8.12493	0.151905		1.67598	7.7651	3.26031	0.48809	7.92146
0.301805	12.0459	0.645967		11.8263		7.39285	2.67083	2.41618	1.09507	0.449991	19.6771	10.3368	0.833587	2.24884	0.491399	7.74845	6.58124	9.75633	0.2468	1.39516	0.832569	1.79618	10.1524	3.01618			1.04451	8.82939	21.9079		1.38822	0.678323		4.49906	1.52117				2.2466	6.55548			0.151905		1.74833	7.6796	3.16687	0.473253	7.92146
0.301805	12.0459	0.512587		11.7913		7.39285	3.24364	2.41618	1.13762	0.50692	19.7093	10.2776	0.706586	2.24884	0.493151	7.74845	6.57245	9.76822	0.2468	1.39901	0.80261	1.8332	10.1524	3.01618			1.22522	8.79492	21.9079		1.40863	0.629197		4.4813	1.52117				2.30994	6.39766			0.21704		1.79618	7.68065	3.18669	0.557888	7.92146
0.326701	12.0297	0.512587	13.3456	11.7644		7.35047	3.24027	1.3069	1.09924	0.52184	19.3686	10.3071	0.709891	2.29397	0.534172	7.74845	6.62272	9.79682	0.2468	1.39901	0.832569	1.8332	10.1524	2.96773			1.22522	8.82939	21.8822		1.40659	0.629197		4.51705	1.52117			1.77632	2.35144	6.40648			0.18536		1.75388	8.19357	3.18669	0.557888	7.9313
0.26962	12.0366	0.512587	13.3823	11.7644		7.38267	3.24027	1.3069	0.725011	0.541975	19.3478	10.2776	0.706586		0.577844	7.74845	6.58124	9.80866	0.206463	0.216542	0.593584	1.87565	10.1524	3.01618			1.58509	8.68069	21.7828		1.36989	0.57225	5.81045	4.49906	5.21596			1.81908	2.34305	6.40648	17.8702		0.719807		1.68538	8.19357	3.25289	0.573678	8.11135
0.336358	12.0366	0.553627	13.5912	11.7797		7.35047	1.1767	1.9457	0.750498	0.559212	19.336	10.3368	0.667373		0.620533	7.71891	6.62272	9.80866	0.196278	0.184778	0.593584	1.92902	10.1524	3.01618			1.54755	8.71478	21.7828		1.40659	0.566147	5.81045	4.01824	5.21596			1.81908	0.462451	1.10467	17.8327		0.719807	8.69334	1.67774	8.23744	3.25289	0.506117	8.10021
0.301805	12.1772	0.524507	13.5808	11.6237		7.19595	1.1767	1.9457	0.750498	0.578071	19.5174	10.3071	0.588779		0.620533	7.74845	6.53093	9.80866	0.16734	0.184778	0.593584	1.97128	10.1922	3.01618			1.54755	8.71478	21.7828		1.76049	0.609156	5.85013	4.03772	5.21596			0.749035	0.462451	1.10467	17.8327		0.719807	8.69334	1.68538	8.23875	3.20013	0.527006	8.07722
0.129826	12.1574	0.564657	13.5912	11.6589		7.17627	1.1767	1.9457	1.00522	0.559212	19.5384	10.3071	0.588779		0.623609	7.71891	6.53978	8.81169	0.186948	1.43242	0.488558	1.97128	10.1524	3.01002			1.81068	8.79492	0.23455		1.74755	0.463693		4.01824	8.91075			0.793019	0.820392	1.60924	17.8289		0.728249	8.89335	1.56055	8.28148	3.27039	0.506117	8.05435
0.0988434	12.1574	0.512587	13.5954			7.19595	0.586881	1.2768	0.964483	0.581481	19.5174	10.3641	0.752438		0.620533	7.60601	6.58124	8.81169	0.186948	1.47535	0.526059	11.5242	10.1922	3.0584			1.82454	8.82939	0.23455		1.76049	0.463693		4.13349	8.89736			1.3057	0.77935	1.60924	17.8289		0.338606	8.94931	1.55226	8.36838	3.32435	0.695749	8.04318
0.129826	12.1223	0.512587	13.6317			7.32822	0.586881	1.22904	1.00522	0.542299	19.5384	10.3641	0.752438		0.663234	7.60601	6.58124	8.82361	0.0986521	1.43259	0.463693	11.5362	10.1524	3.06493		4.52558	1.81068	8.79492	0.226345	1.24482	1.71036	0.427248		4.11343	8.87096		2.21174	1.3057	0.811207	1.65183	17.8289		0.338606	8.91325	1.56055	8.32421	3.32435	0.639098	7.99861
0.0427977	12.1069	0.503191	13.6317			7.35047	0.594911	1.23451	1.02772	0.542299	19.5709	10.3641	0.749303		0.628914	7.60601	6.53978	8.87604	0.0780107	6.66466	0.463693	11.4835	10.2202	3.0584	15.8048	4.53164	1.85077	1.59971	0.271211	1.28373	1.71036	1.44628		4.13349	8.52595		2.19898	1.3057	0.820392	1.60924	17.7538		0.333688	8.54166	1.52846	8.36694	3.24882	0.728878	7.99861
0.0208894	12.0718	0.512587	13.4285			7.32822	0.666092	1.27151	0.986033	0.638897	19.5709	10.2799	0.757423		0.623609	7.60601	6.53978	8.88818	0.0780107	6.69122	0.500298	11.8735	10.1663	3.14924	15.8048	4.52558	1.85077	1.59971	0.26962	2.26845	1.69535	1.45713		4.50157	8.52595		2.19898	1.81837	0.648113	1.60924	17.7538		0.277571	8.57693	1.48732	0.803658	3.28123	0.695749	7.99861
0.0208894	12.0966	0.553627	13.4285	1.69443	13.0609	7.30886	0.666092	1.22904	1.23132	0.597406	19.4946	10.2799	0.757423		0.666092	7.60601	6.58124	8.87604	0.0780914	6.98692	0.51146	11.8854	10.1804	3.14924	15.9502	5.38701	1.85077	1.60837	0.26962	2.21646	1.86724	1.52151		4.51893	8.55202		2.30087	1.81908	0.686306	1.56666	17.7538		0.314401	8.54166	1.52846	0.764149	3.26031	0.695749	0.632972
0.0780107	12.0966	0.564657	13.3917	1.69443	13.0892	7.36357	0.713243	1.2768	1.18907	0.597406	19.5059	10.3695	0.752438		0.67104	7.60601	6.53978	8.78321	0.0431112	6.98692	0.51146	11.8447	10.1663	3.14924	15.9431	5.38701	1.78488	1.69137	0.358903	2.25724	1.85353	1.52151	5.97277	3.96543	8.55202		2.30087	1.86185	0.725011	1.58047	17.7538		0.213281	9.06125	1.61099	0.790707	3.32435	0.962268	0.632972
0.0432845	12.0966	0.524507	13.5136	1.45409	13.2661	7.36357	0.719807	1.27151	1.18404	0.597406	19.4946	10.3425	0.877486		0.623609	7.66246	6.53093	8.81169	0.0780914	6.98692	0.51146	10.9532	10.1407	3.06493	15.9431	5.38701	1.74536	1.69137	0.326701	2.44242	1.67158	1.52151	5.97277	3.96543	8.55202		2.30087	0.408253	0.710589	1.58047	17.7175		0.213281	9.06125	1.6021	1.16247	3.30259	0.925655	1.12979
0.0744828	12.0316	0.564657	13.467	1.45409	13.2661	7.45022	0.713243	1.31912	0.994965	0.597406	19.5174	10.3125	0.880212		0.67104	7.66246	6.53978	8.91643	1.40968	7.24128	0.491123	11.0066	10.1663	3.0584	16.0017	5.76733	1.74536	1.69137	0.410139	2.44242	1.65621	1.53458	6.0123	3.94977	8.56563		2.38602	0.44962	0.710589	1.58047	17.68		0.245516	9.09732	1.6021	1.17602	3.11412	0.944076	1.09211
0.0780107	12.0316	0.524507	13.477	1.46102	13.2765	7.45022	0.921552	1.27151	0.994965	0.597406	19.5174	10.3125	0.880212		0.67104	7.66246	6.53093	8.95684	1.36747	7.18893	0.456811	10.9665	10.1922	3.06493	15.9648	5.77275	1.73768	1.94779	0.410139	2.40176	1.64156	1.53458	5.89385	3.90666	8.60534		2.34344	0.406846	0.725011	5.16884	17.6816		0.213281	8.74938	1.51054	1.16247	3.10064	0.659987	1.09211
0.0432845	12.0316	0.524507	13.6817	1.61733	13.4389	7.45022	0.921552	1.31912	0.994965	0.690109	19.5759	5.05419	0.887856		0.666092	7.63306	6.58124	8.92852	3.04669	7.24128	0.491123	10.9665	10.1922	3.19143	15.9648	5.76733	1.7164	1.99262	0.410139	2.8316	1.62764	1.53458	5.89385	3.90666	8.55202		2.34344	1.90397	0.764149	5.16884	17.6816		0.769657	8.74938	1.51054	1.02953	3.11412	0.631975	1.09211
0.0432845	11.7292	0.524507	13.6929	1.57499	13.4389	7.31832	0.921552	1.27151	1.10467	0.731364	19.5759	5.01162	0.930042		0.67104	7.63306	6.58124	4.641	3.04669	6.62487	0.808444	10.9665	10.1524	3.14924	15.9944	5.60965	1.7164	1.94992	0.410139	2.79071	9.55283	1.58796	5.89385	3.90666	8.6316		2.13066	1.8612	0.790707	5.16884	17.6793		0.769657	8.73386	1.68538	1.0572	3.11412	0.603685	1.26084
0.0780914	11.7292	0.512587	13.6817	1.62267	13.4389	7.31832	1.09507	1.2768	1.10467	0.794964	19.5759	3.86385	0.925046		0.666092	7.63306	6.58124	4.641	3.09463	6.62487	0.862602	10.9131	10.1524	3.19143	15.9944	5.60965	1.82454	2.0415	0.410139	2.8316	9.57553	1.58796	6.66758	3.83379	8.60534		2.13066	1.8612	0.953776	8.7572	17.6793		0.484806	8.7543	1.67774	1.01676	6.98444	0.519961	1.24482
0.0780914	11.7417	0.454226	13.3571	1.45409	13.5554	7.31832	1.0495	1.28317	1.10467	5.63013	19.6344	3.82142	0.925046		0.620533	7.63306	6.53093	4.641	3.17387	6.62487	0.862602	10.9131	10.1524	3.19143	15.9574	5.60965	1.82454	2.03807	0.410139	2.65734	9.30089	1.57445	6.66758	3.83379	8.55202		2.13066		0.964483	8.7572	17.7168		0.484806	8.77484	1.67774	1.33568	6.95086	0.519961	1.29925
0.0986521	11.7777	0.496462	13.3656	1.45409	13.5554	7.36357	1.0495	1.24108	0.964483	5.46077	19.6344	3.82142	0.234757		0.708609	7.63306	6.58124	0.353475	3.17929	5.84245	5.55146	10.9131	10.1663	3.23362	15.9944	5.26039	1.9313	2.0841	0.410139	2.6684	9.30089	7.63509	6.70819	3.81435	8.51228		2.29718		1.00522	8.7572	17.6793		0.484806	8.98928	1.67091	1.3238	6.95086	0.519961	2.09461
0.129361	11.7292	0.538782	13.3571	1.62267	13.603	7.34085	1.0912	1.31399	0.912734	5.46077	19.6668	3.80937	0.280377	0.48809	0.708609	7.60378	3.36523	0.39262	3.21629	5.84245	5.56117	10.86	10.1922	3.19143	15.9944	5.26636	1.94432	2.0841	0.410139	2.69822	9.2896	7.63509	7.01856	3.75857	8.55202		2.29718		0.650209	8.13424	8.82925		0.710589	8.95339	1.67774	1.37602	6.88075	1.09748	2.13514
0.0986521	11.7417	0.496462	13.6125	1.62267	13.603		1.09023	1.31399	0.964483	6.08775		3.80937	0.840199	0.522806	0.705943	7.57663	3.36523	0.370697	3.08396	5.88194	5.51999	10.86	10.2061	3.18514	16.0017	5.60965	1.94432	2.16931	1.34707	2.82119	9.19641	7.63509	7.01856	3.7395	8.53856		2.29718		0.650209	8.15412	8.79608		0.686306	9.00944	1.67774	1.47765	6.85763	1.05862	1.52414
0.114522	11.6083	0.496462	13.6234	1.62267	13.603		1.09055	1.31912	0.964483	6.08775		3.76728	0.840199	0.522806	5.94529	7.57663	3.36523	0.299527	3.08396	5.86797	5.54026	10.86	10.2061	3.19143	16.0559	5.60381	1.97172	1.91012	1.34707	2.86229	9.19641	13.6957	7.01856	3.75857	8.61827		1.91813		0.629563	8.15412	8.78274		0.697889	8.97363	1.71966	1.47765	6.69444	1.08292	1.4854
0.129361	11.6326	0.538782	13.598	1.62885	13.496		1.09023	1.2247		6.08775		3.80937	0.836318	1.61725	5.94529	7.57905	0.14921	0.299527	3.08396	5.85421	5.51999	10.9265	10.1922	3.37349	16.0846	5.60965	1.97172	1.91012	1.38983	2.86229	9.217	13.6957	7.32894	4.43339	8.61827		1.91376		2.18609	7.71463	8.78274		0.269075	9.00944	1.67774	1.43632	6.71874	0.814161	1.4854
0.0780107	11.6444	0.761692	13.598	1.88168	13.4837		1.09023	1.2247		5.50828		3.80937	0.206737	1.61725	5.94529	7.60601	0.154171	0.299527	3.04669	5.76114	5.56117	10.9265	10.1922	3.37349	16.0388	5.60381	1.94432	1.95277		2.93511	9.13555	13.6957	7.32894	4.43339	8.61827		1.91376		2.14655	7.67894	8.81627		0.269075	8.98928	1.72711	1.48732	6.71874	0.814161	2.15946
0.114697	11.6564	0.719807	13.5728	1.87638	13.4837	1.99542	1.1795	1.1866		5.50828		3.80937	0.24708	1.61725	11.1846	7.60601	0.154171	0.260388	3.04669	5.76114	5.56117	10.9265	10.2321	3.37349	16.045	5.12799	1.91892	2.03807		2.93511	9.14896	13.9079	8.07267	4.43339	8.69841		2.0415		2.16097	7.69434	8.78274		0.269075	9.28149	1.55226	1.44628	6.6616	0.927047	2.15946
0.114697	11.6564	0.279738	13.5339	1.62885	7.096	1.99542	1.1795	0.277571		4.85298		3.73251	0.238057	1.71036	11.1429	7.49098	0.14921	0.299527	3.04669	5.76114	5.56117	10.86	10.2721	3.22164	16.0759	5.12799	1.91892	2.03807		2.93511	9.14896	13.961	8.11413	4.54082	8.69841		2.0415		6.21294	8.38729	8.77334		0.524507	9.31768	1.51054	1.51054	6.67027	0.888953	2.15946
0.0780914	11.6325	0.279738	13.4974	1.62885	7.096	1.86452	1.16962	0.299287		4.85803	19.5595	3.73251	0.925046	1.67158	11.1429	7.49098	0.14921	0.2468	3.04669	5.80088	5.51999	10.86	10.2721	3.22164	15.9951	5.13385	1.97172	2.08073		2.77005	9.10226	13.9079	8.11413	4.54082	8.52524		2.03807		6.25124	8.40623	8.80721		0.524507	9.31768	1.55226	1.51054	6.69444	0.872447	1.57849
0.0780914	11.6808	0.279738	13.5339	1.62885	7.096	1.86749	0.872447	0.314401		4.85298	19.5807	3.69054	0.925046	1.71036	11.2009	7.52021	0.195934	0.206463	3.08907	0.6761	5.55146	10.8737	10.246	3.21629	16.0398	5.04358	5.28003	1.31898		2.81125	9.13555	14.0547	8.1047	4.54934	8.56514		1.99891		6.21294	8.40623	8.92894		0.269075	8.9227	1.09748	1.51906	6.83302	0.872447	1.57849
0.0431112	11.6325	0.322176	13.5548	1.74449	0.708347	1.86452	0.872447	0.299287		4.85298	19.5483	3.73251	0.32961	1.96034	11.2344	7.52021	0.238057	0.2468	3.04669	0.638586	5.57111	10.86	10.2321	3.34359	16.032	5.04954	5.28003	1.31898	18.439	2.81125	9.13555	14.0547	6.74328	4.23279	8.5784		1.99542		6.32251	8.36955	8.91593		0.248258	8.93788	1.09748	1.43632	6.84165	0.469162	1.57849
0.0431112	11.6806	0.581169	13.5548	1.74942	0.708347	1.95277	0.927047	0.314401		4.85803	19.6075	3.36061	0.322816	1.94658	11.2344	7.52021	0.234757	0.22259	3.05232	0.638586	5.75571	10.86	10.246	3.34359	16.0767	5.3568	5.28003	1.31898	18.439	2.82119	8.97	13.8812	6.74328	4.26633	8.5918		1.48393		6.32251	8.36955	8.92894		0.248258	8.95831	1.09748	1.42729	6.80871	0.437153	2.17249
0.0432845	11.6925	0.577844	13.3695	1.74942	0.708347	1.95277	0.911246	0.333688		4.85803	19.6075	3.30912	0.322816	1.96034	11.1176	6.61575	0.234757	0.16734	3.05232	0.601074	5.75571	10.86	10.2859	3.33884	16.0767	5.3568	8.58834	1.31898	18.439	2.78015	9.00361	13.868		4.26633	8.5918		1.48393		6.32251	8.36955	8.83045		0.577918	1.13859	1.15172	1.42729	6.55602	0.437153	2.17249
0.0780914	11.6688	0.876842	13.3695	1.713	0.638897	1.99891	0.911246	0.299287		4.72594	19.6075	3.36061	0.322816	2.49446	11.1176	6.61575	0.195934	0.16734	3.08907	0.60444	5.75571	10.8737	10.246	3.264	16.0398	5.31469	8.58834	1.28695	18.4253	2.64676	8.98949	13.9211		4.69146	8.5918		1.48393		6.13241	8.38729	8.83045		0.577918	1.12833	1.13663	1.34433	6.55602	0.380525	2.17249
0.0780914	11.6325	0.876842	13.3695	1.70714	0.638897	1.60842	1.14998	0.277571		4.76343	19.6668	3.34064	0.878928	2.46592	11.1094	6.61575	0.195934	0.15451	3.08907	0.567129	18.406	10.9136	10.3258	3.264	9.08033	5.11104	8.54589	1.31898	18.4253	2.64676	9.02303	13.8812		4.69146	8.68485		0.972446		6.15333	8.36849	8.84983		0.577918	1.13859	1.13663	1.35393	6.55602	0.333688	2.22788
0.0780914	11.6325	0.876842	13.5443	1.70714	0.588779	1.60842	1.14998	0.976516		4.76343	19.6992	3.34064	0.878928	2.32065	11.1094	13.941	0.288125	0.150205	3.08907	0.567129	18.3679	10.8737	10.2859	3.13147	9.08033	5.06906	8.76244	1.48729	18.4253	2.64676	9.0566	13.9079		4.6411	8.6316		0.972446		6.39416	7.7302	8.70568		0.23875	1.1795	1.05862	1.30297	1.35587	0.32391	2.22788
0.0780914	11.6203	0.876842	13.4974	1.84565	0.588779	1.60842	1.16247	1.00522		4.72594	19.4523	3.34064	0.925046	2.32065	11.0677	13.941	0.288125	0.107431	7.50899	0.60444	17.5243	10.8737	10.3258	3.12642	2.12083	5.02026	8.80928	1.45267	18.3054	2.64676	9.0761	13.9079		4.69146	8.53856		0.998659		6.39416	7.7302	8.73949		0.214952	1.19049	1.02008	1.3357	1.35587	0.469162	2.22788
0.0432845	11.9316	0.662493	13.5339	1.83947	0.546856	1.56576		0.976516		4.72594	19.4523	3.39178	0.925046	2.36116	11.1094	13.941	0.288125	1.19905	7.50899	0.554916	17.4865	10.8737	10.3396	3.12642	2.12083	3.49194	8.76686	1.49799	18.3191		9.18708	13.084		4.69146	8.49875		1.02558		6.39416	7.7302	8.73949		0.23875	1.1795	1.05862	1.34433	1.35587	0.502774	2.17249
0.0432845	11.9172	0.705943	13.5339	1.84565	0.680548	1.56576		0.298606		4.72104	19.4523	3.35043	0.882606	2.56484	11.1094	13.832	0.371388	1.24108	7.50899	0.531064	17.4692	10.8875	10.2859	3.13147	2.16349	3.45039	8.77618	1.49799	18.359		9.22097	13.0705	0.23742	4.75727	8.49875		0.998659		6.39416	4.0097	8.68368		0.678033	1.38577	1.21564	1.16087	0.863729	0.53769	2.17249
0.0780914	11.8674	0.836318	13.607	5.75339	0.672946	1.01014		0.298606		4.6363	19.4523		0.32961	2.52397	11.151	13.8543	0.371388	1.19905	11.9289	0.531064	17.5039	10.9136	10.3258	1.47599	1.52409	3.44192	8.81384	1.53156	18.3853		9.18708	13.084	0.286881	4.75727	0.22259		0.998659		6.36645	4.0097	8.68368		0.645967	1.39508	1.25547	1.16087	0.863337	0.53769	2.17249
0.0208894	11.8319	0.836318	13.607	5.75339	0.672946	1.01014		0.431519		4.67867	19.5647		0.322816	2.56484	11.0677	13.8543	0.32961	5.8395	11.8888	0.499449	17.4865	10.8737	10.2859	1.47519	1.52117	0.307691	8.77144	1.48729	18.3717			13.0307	0.352575	5.01543	0.260388		0.915841		6.38262	4.0097	8.68368		0.645967	1.41651	1.22975	1.16087	0.863337	0.53769	2.13269
0.0431112	11.8674		13.5808	6.39515	0.709891	1.01014		0.431519		4.72104	19.5647		0.280377	2.6878	11.076	13.7776	0.578487	5.8395	12.036	0.499449	17.4865	10.8737	10.2859	1.21855	1.52117	0.263829	8.98347	1.48729	18.3853			13.0173	0.352575	5.00745	0.260388		0.915841		6.38262	4.2127	8.70211		0.687008	1.44628	1.13663	1.16087	0.943439	0.319773	2.07946
0.0431112	11.7417		13.5808	6.39515	0.709891	1.61181		0.391701		4.72104	19.677		1.0495	2.67787	11.0677	13.7776	0.578487	6.18361	12.076	0.552139	17.4141	10.8737	10.2721	1.21855	2.03829	0.307691	9.02588	1.47502	18.3182	14.804		13.0307	0.338606	5.01543	0.0986521		0.890338		6.20826	4.2127	8.68368		0.728249	1.41651	1.08292	1.28619	0.906155	0.336891	2.19962
0.0780107	11.7058		13.5808	6.43771	0.752438	1.56923	13.0536	0.379213	15.0985	4.72594	19.6447		1.05253	2.6878	11.0677	13.7776	0.578487	6.18245	12.036	0.552139	17.4692	10.8737	10.312	1.17578	2.03829	1.00028	8.98347	1.45267	18.3317	14.7716		13.084	0.657549	4.96571	0.16734		0.91285		6.24629	4.2127	8.7247	17.1131	0.687008	1.40534	1.11312	1.28619	0.948853	0.319773	2.19962
0.0431112	11.7184			5.84114	0.706586	1.61181	13.0536	0.391701	15.0634	4.72104	19.677		0.322816	2.63667	11.0677	13.7453	4.01164	6.22635	11.9424	0.552139	17.4314	10.9136	10.312	1.17578	1.99285	1.00028	9.0683	1.45267	18.3182	14.7959		13.1373	0.657549	4.95793	0.154959		0.91285		6.1914	4.51209	8.74388	17.1504	0.338606	1.52846	1.11312	1.25249	0.977392	0.703253	2.19962
0.0780914	11.6825			5.79955	0.706586	1.05106	13.2723	0.352575	15.0985	4.72104	19.6661		0.320304	2.60577	11.0677	13.7453	4.01164	6.185	11.9424	0.530262	17.4314	10.8737	10.2721	1.17578	2.1308	1.04161	9.11527	4.82708	18.3982	15.6997		13.084	0.617535	4.96571	0.23742				6.1914	4.55486	8.7247	17.1504	0.338606	1.52846	1.07484	0.902958	0.977392	0.703253	2.17576
0.114697	11.6954			5.79955	0.706586	1.05106	13.2614	1.1795	15.2825	4.68361	19.6661		0.322816		11.0515	13.7232	10.2535	6.185	11.9424	0.530262	17.4314	10.8737	0.669427	1.17578	2.1308	0.350828	9.07287	4.82708	18.4117	15.6997		13.1901	0.728249	4.88228	0.195302				6.1914	4.51209	8.74388		0.338606	1.40534	0.944076	0.944441	1.03001	0.502774	2.17576
0.114697	11.6825			5.71403	1.48153	1.04065	13.2723	1.1795	15.261	4.72104	19.6339		0.320304		11.0515	13.7453	10.2535	6.185	11.9289	0.530262	17.4692	10.9274	0.701663	0.0988434	2.08836	0.380525	9.28044	4.82708	18.3582	15.6662		13.1769	0.728249	4.88228	0.195302				6.26771	4.47057	8.70568		0.352575	1.43632	0.944076	1.41919	1.01713	0.525803	2.17576
0.114697	11.6595			5.71546	1.48153	1.12363	13.4713	1.13859	15.2257	4.67867	19.7199		2.80153		11.0932	13.7453	10.2535	6.185	11.969	0.794964	17.4519	10.9136	0.783615	0.0741806	1.70305	0.380525	9.28044	8.20148	18.4253	15.4472		13.1769	0.719807	4.84059	0.23742				6.22952	4.51255	8.70568		0.352575	1.39508	0.98188	1.37004	1.03001	0.559259	2.1874
0.836318	11.6726		0.731364	5.71546	6.29772	1.08209	13.4956	0.391701	15.3041	4.67867	19.6877		2.8011		11.0515	13.7232	9.32216	6.185	11.9289	0.754726	17.4519	10.8737	0.783615	1.3041	1.70305	0.250343	8.97469	8.17594	18.3982	15.4236		13.137	0.902958	5.09883	0.23742				6.22952	4.47057	8.61316		0.128874	1.40534	1.21564	1.37742	0.988629	0.559259	2.30909
0.836318	11.6726		0.772783	5.41998	6.29772	1.08209	13.5073	0.391701	15.2825	4.67867	19.7199		3.91314	13.6603	11.0595	13.7011	9.32216	6.185	11.8623	0.754726	17.4176	10.9136	0.804289	1.30496	1.66184	0.250343	8.979	8.20148	18.4383	15.4		13.1638	0.912734	5.09883	0.23742				6.28437	4.51332	8.61316		0.154278	1.6021	1.21564	5.76466	0.959591	0.425478	2.30909
	11.6825		0.742188	5.41998	6.29772	1.08209	7.34984	0.391701	15.2825	4.67867	19.5909		3.95613	13.6338	11.1271	13.7232	9.32216	6.185	11.8488		17.4347	10.8737	0.9334	1.30496	0.831172	0.234831	9.02144	8.12013	18.3982			13.137	0.861602	5.14056	0.23742				6.30121	4.47057	8.59518		0.128874	1.55226	1.17602	5.80176	0.996386	0.437794	1.4854
	11.6825		1.00468	5.41998	11.1139	1.13331	7.34984	0.391701	15.2825	4.67867	19.5909		3.91336	13.495	11.1271	13.7335	9.32216	6.185	11.8623		17.4176	10.9136	0.971946	1.26132	0.843486	0.263829	9.58633	8.12013	18.4518			13.23	0.750498	5.14056	0.23742				6.32251	4.55607	8.57737		0.128874		1.09748	5.80176	0.982676	0.491329	1.50162
	11.6825		1.00468	5.41998	11.0777	1.77684	7.34984	0.420249	15.3177	4.67867	19.5909		4.04221	13.5215	11.1271	13.7335	9.41524	6.185	11.8888		9.14036	10.9136	0.9334	0.836318	0.831172	0.263829	9.53944	8.12013	18.4784			13.23	0.728249	5.09883	0.277531				6.13654	4.59882	0.962318		0.22426		1.11312	5.76466	0.988629	0.435341	1.4854
	11.6925		1.0057	5.41998	11.0777	1.77684	1.1924	0.391701	15.2825	4.68361	0.962318		4.08442	13.5215	11.1271	13.7335	9.41524	6.14228	11.8888		9.14036	10.9136	0.995795	0.836318	0.871857	1.32011	9.58633	7.95825	18.4918			13.2568	0.738504	5.01543	0.322176				6.13654	4.59882	0.96419	1.36223	0.262133		1.09748	6.3274	0.982676	0.495493	1.20589
	11.6925		1.09217	5.37523	11.6843	1.77684	1.1924	0.431519	14.711	4.67867	0.962318		4.08442	13.6503	11.1194	13.7453	9.26111	6.14088	11.9424		9.14036	10.9274	0.995795	1.3041	0.912734	1.32011	9.24712	7.93331	18.4784			13.2168	0.77935	5.00745	0.279738				6.1914	4.60124	1.30561	1.3485	0.151905		6.22095	6.32169	0.985937	0.464875	1.22704
	11.6925		1.09507	5.37523	11.6651	2.25142	1.1924	0.445675	14.711	4.67402	0.96419		3.49089	13.6503	11.1271	13.7232	9.29959	6.09814	11.8088		0.86312	10.9274	0.995795	1.34687	0.831172	1.31498	9.24712	7.89045	18.4918			13.2168	0.831172	4.89893	0.279738				6.28958	4.60124	1.26538	1.3485	0.163973		6.26158	6.2187	1.02305	0.762966	1.20589
	11.7292		1.09507	5.37523	11.6843	2.25455	0.980842	0.431519	14.711	4.67402	0.96419		3.53584	13.6232	11.1689	13.7232	9.27731	6.09814	11.8088		0.86312	11.0073	0.995795	1.34772	0.820392	1.32011	9.28951	7.86623	18.4784		2.04311	13.2437	0.831172	4.89893	9.97411				6.28958	4.64397	1.26291	1.27163	0.163973		6.22095	6.18136	1.02305	0.797892	1.18554
	11.7292		1.20257	5.3325	11.6307	2.25142	0.980842	0.338606	14.711	4.67867	0.96419		2.88795	13.495	11.1271	13.7555	9.28358	6.09814	0.999069		0.832569	10.9673	0.995795	0.83411	0.77935	0.706565	9.2849	7.89045	18.4784		2.0127	13.2437	0.725011	4.89893	9.98927				6.28958	4.55852	1.49037	1.27163	0.163973		6.42437	6.18136	1.01713	0.593911	1.24155
	11.6808		1.23728	5.41797	11.6307	5.05121	0.980842	0.338606	14.711	5.5616	0.96419		2.88705	13.4918	11.1271	13.7555	9.28358	6.09814	0.999069		0.54527	10.9673	0.995795	0.83411	0.953776	0.706565	9.28951	7.89045	9.95575	15.8678	2.04311	13.2038	0.710589	4.9321	9.98927				0.882606	4.55852	1.49037	1.27163	0.719807		6.42437	6.16539	1.0059	0.593911	1.7207
	11.7168		1.19525	5.37523	11.6307	5.05121	0.790291	0.0780914	14.711	5.5616	0.96419		2.84429	13.4653	0.280724	13.6688	9.28358	6.09814	0.973369		0.523164	10.9673	1.08948	0.83411	0.953776	0.162569	4.81335	7.67826	9.95575	15.9244	1.7536	0.355535	0.710589	4.89893	9.98927				0.882606	4.55852	1.49618	1.50912	0.719807		6.42437	6.16539	1.0059	0.593911	1.7207
	11.6932	13.893	1.27361	5.37523	11.3375	5.10773	0.790291	0.0780914	14.711	5.88918	0.967515		2.88795	13.2377	0.280724	13.7011	9.28358	6.09814	0.885292		0.509294	11.0609	1.12918	0.836318	0.944441	0.162569	4.81335	7.67826	9.95575	15.9472	1.7536	0.355535		4.89893	9.98927				0.925046	4.29958	1.58047	1.49799	0.719807		6.38363	6.16539	0.933092	0.593911	1.64156
	11.7292	13.818	1.27936	5.37523	11.3375	7.36077	0.790291	0.0741806	14.711	5.88918	0.972279		2.88705	13.2317	0.114103	13.7011	9.28358	6.14088	0.913519		0.413014	11.021	1.1157	0.836318	1.52846	0.151401	4.81335	7.87345	1.43312	15.5985	1.7536	0.410268		5.01543	10.0672				0.0741806	4.30073	1.53831	1.47502	0.114891		6.38363	6.05068	0.969454	0.437153	1.65621
	11.7168	13.6827	1.32149	5.79955	11.4297	7.36077	0.790291	0.162953	14.654	5.88918	0.972279		2.92981	13.1453	0.114103	1.44994	9.28358	6.14088	0.913519		0.413014	11.021	1.12918	0.836318	1.56969	0.151401	0.337184	7.87345	1.4066	15.5985	2.28913	0.216542		5.02368	10.0672				0.0741806	4.30073	1.58047	1.64467	0.114891		6.42437	6.05068	0.969454	0.412526	1.65621
	11.7292	13.6452	1.23728	5.79955	11.3905	7.36077	0.790291	0.162953	14.654	2.15394	0.972279		2.84387	13.1146	0.107431	1.48989	9.28358	6.14088	0.654249	8.72718	0.413014	11.021	1.12918	0.876361	1.56055	6.35456	0.37348	7.87345	1.4066	15.5985	2.28913	0.216542		4.98207	10.1063				0.277531	4.81487	1.58683	1.62207	0.286881		6.43557	6.04863	1.0094	0.77937	1.68105
9.90249	11.6808	13.6452	1.27936	5.80096	11.41	10.2646	0.827704	0.129361	14.6768	2.15394	0.978461		2.80117	13.1146	0.128874	1.44994	9.28358	6.18152	0.665021	8.71801	0.439023	11.021	0.407262	0.921552	0.964483	6.31182	0.37348	7.92866	1.50166	15.2497	2.28913	0.271211		4.76569	10.0435				0.238057	4.85916	1.59404	1.62207	0.286881		6.42437	6.04863	1.0094	0.764149	1.56309
9.86614	11.6325	1.77518	1.23728	5.07822	11.3905	10.2646	0.827704	0.0780914	14.6883	2.13085	1.02047		2.84387	13.1704	0.129717	1.48989	9.28358	6.18245	0.654249	8.73655	0.413014	2.93711	0.407262	0.919578	0.912734	7.03958	0.814161	7.89742	1.50166	15.2497	2.26282	0.336358		4.75727	10.0435				0.234757	4.85759	1.58683	1.4323	0.286881	16.0552	6.42437	6.04863	0.975908	0.77937	1.56309
9.90249	11.6808	1.76731	1.19525	5.07822	11.4463	10.2646	0.827704	0.0780914	14.654	2.03755	0.978461	15.4016	2.88672	13.1704	0.0980096	1.52999	9.3381	6.18245	0.665021	8.66721	0.498036	2.97979	0.407262	0.962318	0.953776	7.08232	0.814161	7.89742	1.4773	15.2264	2.23389	0.279743	8.4842	4.76569	10.0435				0.279738	4.47057	1.59404	1.4323	0.503191	16.083	6.43557	5.89459	0.975908	0.697889	1.69535
9.97609	11.7046	1.76731	1.18907	5.07822	11.3905	13.1685	0.794571	0.114697	14.654	2.03755	1.05688	15.4016	2.88729	13.1963	0.210758	1.48989	9.32216	6.18361	0.665021	8.66721	0.498036	2.93711	0.286881	0.919578	0.912734	7.08369	0.814161	7.89045	1.4873	0.676103	2.26127	0.32961	8.5232	4.94049	10.1453				0.23742	4.51332	1.59404	1.4323	0.512587	16.0275	6.43557	5.93212	0.976297	0.671032	1.64156
9.98507	11.6925	0.690947	0.902958	4.90737	11.4074	13.182	0.790291	0.151533	14.654	2.03755	1.05688	15.4016	2.88729	13.2006	0.154278	1.5172	9.25194	6.18361	0.654249	8.70417	0.498036	1.51875	0.298606	0.919578	0.912734	6.82469	0.889592	7.89045	1.4873	0.676103	2.37837	0.300398	8.4842	4.94049	10.1604				0.279738	4.47057	1.6021	1.40027	0.512587	16.0275	6.30224	5.89459	0.764092	0.710589	1.69535
9.9575	11.7046	0.675186	0.936517	4.95008	11.4439	13.1466	0.788313	0.188751	14.654	1.39458	1.10467	15.4202	2.88672	13.2006	0.183287	1.5172	9.2677	6.22635	0.646135	8.60482	0.541975	1.51796	0.391701	1.39231	0.902958	6.86865	0.925655	7.89045	1.55624	0.715708	2.37837	0.288125	9.02785	4.94049	10.1453				1.27936	4.59988	1.41919	1.45693	0.84573	16.7654	6.26158	5.968	0.727318		1.73467
9.9575		0.581481	0.944441	4.90984	11.4439	13.4423	0.454236	0.114522	14.6883	1.42087	1.10467	15.4202	2.84395	13.2264	0.186155	1.5172	9.2677	6.22635	0.683174	8.59892	0.563893	1.51796	0.352575	1.39231	0.198687	6.86743	0.889592	7.93937	1.52156	0.670163	2.20521	0.371388	9.06693	4.80726	10.1214				1.27936	4.60124	1.41919	1.40027	0.840199	16.7654	6.30224	5.96867	0.727318		1.73467
9.9575		0.581481	1.39323	3.38169	11.4074	13.4565	0.454236	0.151533	14.6883	1.36435	1.11135	15.4202	2.84452	13.213	0.23875	1.5172	0.300063	6.26908	0.638252	8.64203	0.541975	1.56074	0.369839	1.22278	0.198687	6.53199	1.09211	7.93937	1.55624	0.639136	2.17796	0.413369	9.47384	4.80726	10.1214				1.31593	4.64397	1.42729		0.84573	8.55245	6.47626	5.968	0.344476		1.73467
9.9575		0.581481	1.39323	3.38169	11.371	13.74	0.454236	0.151533	14.654	1.48209	1.15327	15.4388	2.88729	13.213	0.210758	1.55776	0.334511	6.22772	0.638252	8.63049	0.615024	1.56074	0.352575	1.22278	0.198687	6.53415	1.09211	7.93937	1.53456	0.630267	2.15121	0.422113	9.42009	4.79892	10.1214				1.3357	4.51441	1.46102		0.803671	8.55245	6.47626	5.96758	0.344476		1.73467
9.91929		0.581481	1.39323	3.38169	11.371	13.7255	0.211457	0.151533	14.6883	1.45693	1.10467	15.4753	2.84558	13.213	0.23875	1.5172	0.334511	6.22772	0.638252	8.63049	0.67106	1.56074	0.445675	1.22278	0.198687	6.61375	1.09211	7.96407	1.52156	0.630267	2.20699	0.578487	9.47384	5.37332	10.0824				1.29406	4.5158	1.41919		0.797832	8.55245	6.47626	6.00517	0.338694		1.73467
9.88218		0.588779	0.902958	1.85353	10.5653	13.7255	0.211457	0.151533	14.6656	1.4323	1.15327	15.4388	2.84452	1.58492	0.391701	1.5172	0.154959	6.22772	0.187699	8.63049	0.652688	1.64735	0.445675	1.17753	0.198687	6.61375	1.22975	7.96407	1.52156	0.630267	2.34845	0.535811	9.53835	5.41495	10.0824				1.28619	4.51441			0.338606	0.339545	6.25628	6.00511	0.336891		1.58796
9.84507		0.588779	0.912734	1.90684	10.5854		0.211457	0.114522	14.6656	1.4323	1.19525	15.347	2.93006	1.58492	0.352575	1.55776	0.154959	3.37714	0.187699	8.50579	8.27599	1.64639	0.484806	1.22022	0.877486	6.61375	1.22975	7.94584	1.64087	0.679237	2.35209	0.535811	9.4989	5.41495	10.0824				1.53831	4.00324			0.328355	0.329323	6.2443	6.00511	0.336891		1.58796
9.80796		0.527518	0.902958	1.62901	10.5854		0.22259	0.162953	14.724	1.40027	1.18907	15.3836	2.88729	1.58492	0.352575	1.55776	0.154959	3.37714	0.187699	8.51239	8.27589	1.64639	0.484806	1.17753	0.877486	7.59787	1.22975	7.94584	1.64087	0.679237	2.46526	0.535811	9.53835	5.02368	10.0131				1.53831	4.00162		12.2955	0.338606	0.329323	6.20386	6.00511	0.336891		1.61725
9.84507		0.527518	0.902958	1.62901	11.4268		0.22259	0.162953	14.6895	1.48896	1.18907	15.5344	2.88729	1.59189	0.431519	1.55776	0.114522	0.526566	0.195934	8.58008	8.31876	1.64639	0.500244	0.967515	0.834754	7.59787	1.49487	7.94584	1.62254	0.716609	2.43936	0.535811	9.53835	5.01543	10.0131				1.54485	4.0052		12.3325	0.328355	0.196911	6.23252	6.08041	0.464875		1.60223
9.83973		0.527518	0.944441	1.62901	11.4074		0.535168	0.162953	14.724	1.51359	1.3485	15.5344	2.88672	1.59971	0.431519	1.55776	0.0986521	0.526566	0.238057	8.58008	8.31903	1.64639	0.524507	0.967515	0.271211	7.59949	1.45534	7.91484	1.60349	0.716609	2.43936	0.578487	9.53835	4.98207	9.99816				1.53831	1.09211		12.2955	0.67104	0.196911	6.22095	6.08041	0.463514		1.60223
9.83973		0.515053	1.38577	1.62901	11.371		0.535168	0.0780914	14.724	1.48896	1.33568	15.5243	2.88672	1.59971	0.431519	1.40129	0.0986521	0.503573	0.195934	8.58008	8.31903	1.69184	0.524507	0.972279	0.271211	7.55514	1.49487	7.91484	1.60349	0.713654	0.854148	0.576946	9.57783	5.02368	9.99816				1.53831	1.11038		12.1591	0.628914	0.199016	6.18035	6.08041	0.435341		1.60223
9.83973	2.65488	0.527518	1.34433	1.81913	11.4632		0.535168	0.114522	14.7363	1.46489	1.33568	15.5243	2.88672	2.42861	0.484806	1.44255	0.0780914	0.355535	0.238057	8.52447	8.31876	1.69184	0.524507	1.01001	0.240755	7.55514	1.37602	7.91484	1.60349	0.716609	0.819404	0.578487	9.07657	5.02368	10.0131				8.06963	1.09211		12.1965	0.67104	0.163973	6.40637	6.08041	0.468194		1.77414
9.75667	2.65488	0.515053	1.13859	1.84246	11.4827	0.553627	0.154959	0.114522	14.724	1.46489	6.92268	11.142	2.88672	2.42861	0.484806	1.44255	0.0780914	0.355535	0.238057	8.51874	8.31876	1.69008	0.564657	1.01001	0.184778	7.55678	1.37602	7.78693	1.69674	0.750775	0.484806	0.578487	9.06204	5.04921	10.0522				8.06963	1.38846		12.1965	0.719807	0.199016	6.40637	6.08041	0.469304		1.81377
9.74692	2.65488	0.463477	1.13859	1.77414	11.3179	0.544964	0.154959	0.114697	14.724	1.46489	6.88798	11.142	2.88672	2.42861	0.500244	0.297828	0.0741806	0.355535	0.238057	8.51874	8.31876	1.77721	0.564657	1.01001	0.216542	7.51242	1.37602	7.81826	1.7156	0.750775	0.484806	0.582448	9.10138	5.04157	10.0522				8.06963	1.37602		12.1396	0.713243	0.199016	6.16344	6.04597	0.439659		1.81644
9.75667	2.65488	0.463477	1.13859	1.81377	11.3179	0.586881	0.154959	0.114697	14.724	1.46489	6.83897	6.75973	2.88672	1.63391	0.484806	0.297828	0.0741806	0.301516	0.322816	8.48725	8.27626	1.81829	0.524507	0.921552	0.198687	8.02663	1.46886	7.78693	1.67877	0.750775	0.484806	0.621177	0.300063	5.04921	10.0522				14.6009	1.38846		12.0646	0.708609	0.214952	6.2443	6.0447	0.355349		1.81644
9.74502	3.5753	0.463477	1.29406	1.81377	11.3541	0.666054	1.13395	0.114697	14.7464	1.52153	6.87391	6.73233	2.92949	1.63391	0.500244	0.163973	0.0741806	0.301516	0.322816	8.48049	8.27626	1.81829	0.524507	0.96419	0.184778	8.06935	1.46886	7.93331	1.67851	0.790219	0.484806	0.578487	0.356671	5.14056	10.1063				14.6009	1.48145		12.1021	0.594911	0.248258	6.15151	6.0447	0.355349		1.80547
9.75121	3.5753	0.546856	1.25249	1.37463	11.2788	0.648113	1.1767	0.83411	14.7464	1.46489	6.87391	6.75973	2.88672	1.7116	0.484806	0.21704	0.206737	0.334584	0.365333	8.48453	8.27599	1.77721	0.524507	0.967515	0.184778	7.46695	1.46886	7.93331	1.64087	0.790219	0.289086	0.582448	0.324626	5.13278	10.0913				15.1073	1.45713		12.1184	0.581169	0.248258	6.192	6.0062	0.358323		1.56173
9.70783	2.89126	0.546856	1.24434	1.37463	11.2788	0.648113	1.13395	0.83411	14.7464	1.52153	6.93939	6.77305	2.92949	1.7116	0.524507	0.21704	0.195934	0.270032	0.322816	8.58249	8.31903	1.82544	0.538783	0.967515	0.216542	7.50969	0.994093	7.93331	1.38034	0.882743	0.289086	0.578487	0.239366	5.1823	10.0824				15.0817	1.46886		12.1184	0.586881	0.197652	6.28477	6.04373	0.327322		1.60207
9.74692	2.92915	0.546856	0.994965	1.37463	11.2983	0.666054	1.13395	0.83411	14.7464	1.52153	6.90477	6.77305	2.97227	1.7116	0.538783	0.226447	0.191984	0.270032	0.322816	8.55048	8.27626	1.82229	5.14243	0.967515	0.2234	7.50861	0.994093	7.64275	1.41841	0.837842	0.156294	8.11723	0.239366	5.1823	10.0672				15.1073	1.46886		12.0809	0.586881	0.197652	6.28477	6.08126	0.358323		1.60207
9.74692	2.89126	1.30799	1.00522		10.6012	0.610529	1.13395	0.279738	14.7932	1.52153	6.90477	6.77305	2.92949	1.71808	0.657549	0.226447	0.277531	0.270032	0.450514	8.55048	8.27599	1.90755	5.14243	0.876842	0.24473	8.62628	0.994093	7.67501	1.38034	0.831655	0.188496	8.15804	0.268025	5.23196	10.0672				15.1073	1.48145		6.34214	0.586881	0.269075	6.28477	6.1193	0.358323		1.57445
9.74692	2.92915	1.30799	0.964483		10.5812	0.685581	0.191984	0.279738	14.8279	1.52153	6.88798	6.80302	2.88664	1.71808	0.671032	0.199016	0.320304	0.151757	0.450514	5.22196	8.2335	1.86259	9.74608	0.876842	0.279743	8.62472	1.13711	7.64275	0.456479	12.3912	0.131586	8.16903	0.300063	5.05712	10.2145				14.5853	1.72381		6.34214	0.544964	0.269075	6.18035	6.12043	0.336891		1.60207
9.66459	2.92915	0.663877	1.16087		10.6372	0.703253	0.191984	0.279738	14.7464	1.52153	6.8533	6.80302	2.88664	1.71808	0.631895	0.188647	0.279738	0.114522	0.450514	5.22196	8.27599	2.82793	9.84094	0.878928	0.279743	8.62628	1.13193	7.98334	0.498719	12.4087	0.156294	8.18018	0.300063	5.05712	10.2297				14.5853	1.71305		6.34214	1.03569	0.269075	6.13978	6.12043	0.336891		0.964483
9.65874	2.92915	0.663877	1.12833		11.4439	0.703253	1.12833	0.195302	14.7464	1.52153	6.88798	6.80302	2.92941	2.4198	0.492509	0.151401	0.491399	0.151533	6.45844	5.22196	8.23311	2.82793	9.79346	0.925046	0.279743	4.3783	1.09991	8.01391	0.498719	12.3912	0.697889	8.18018	0.243481	5.05712	10.2145				14.5243	1.71305		0.603353	1.02906	0.269075	6.5689	6.12043	0.383346		0.953776
9.70181	0.757423	0.706586	1.12833		11.4612	0.671032	1.08716	0.195302	14.7689	1.22704	6.9062	6.82557	2.92949	2.37707	0.534172	0.188647	0.491399	0.0780914	6.45844	1.89343	8.27589	2.82793	9.85995	0.925046	0.279743	4.3783	1.09991	7.98334	0.355811	13.7811	0.697889	8.13949	0.243481	5.05712	10.0672				14.5548	1.59046		0.603353	1.03569	0.294669	6.55772	6.1193	0.411306		0.686306
9.79961	0.757423	1.39323	1.02047		11.3131	0.686306	1.08716	0.245852	14.7464	1.22704	6.9062	6.79923	2.88672	2.41802	0.534172	0.197652	0.491399	0.0780914	6.45844	1.93553	8.23322	11.7253	9.85995	0.921552	0.316668	4.3783	1.09991	7.82598	0.355811	13.7434	0.750498	8.11723	0.268025	5.21641	10.0824				14.5243	1.59046		0.603353	1.28342	0.324068	6.55772	0.836334	0.411306		0.703253
9.79961	0.757423	1.39323	1.02047		11.3498	0.648113	1.02047	0.23742	14.7809	0.114344	6.9062	6.79923	2.92949	1.75388	0.576946	0.197652	3.91488	0.0780914	12.4664	1.84456	8.27671	11.7253	9.85995	0.919578	0.316668	0.130324	1.09456	7.80249	0.395003	13.7811	0.803658	8.12828	0.22259	5.1823	10.0672		2.18296		14.43	1.59046		0.74886	1.28342	0.407126	6.16891	0.836334	0.358323		0.686306
9.79226	0.0988434	1.35393	1.02772		11.3131	0.686306	1.02047	0.245852	14.7464	0.114344	6.94101	6.47422	2.92949	1.7116	0.577844	0.162569	3.91488	0.0780107	12.4664	1.85136	8.31903	11.7253	9.85686	0.919578	0.316668	0.130324	1.05721	7.77093	0.423071	13.4802	0.764149	8.12828	0.22259	5.23196	10.1604		2.18296		14.43	2.48316		0.713316	1.28342	0.407126	6.18035	0.836334	0.358323		1.00522
9.79226	0.0988434	1.13484	1.02772		0.927953	0.686306	1.02047	0.23742	14.7689	0.151401	6.9062	6.41953	0.184778	1.79618	0.534172	0.214952	4.29958	0.0780914	12.4664	1.88678	8.31903	20.6227	9.82021	0.919578	0.316668	0.130324	1.05721	7.8351	0.395003	13.498	0.803658	8.09882	0.186948	5.14859	10.1366		2.18296		14.43	2.48316		0.713316	1.33356	0.407126	6.12826	0.892184	0.358323		1.00522
9.79226	0.0988434	1.13484	1.07771		0.923828	0.686306	2.30068	0.23742	14.7464	0.0980096	6.95588	6.45155	0.240755	1.8332	0.534172	0.197652	4.29958	0.0431112	12.4498	1.35649	8.31876	20.6173	9.84741	1.3041	0.300398	0.686306	1.10689	7.86623	0.38201	13.4802	0.790707	8.09882	1.62885	5.14859	10.1604		2.39299		14.4869	2.48316		0.6289	1.31415	10.3669	6.31365	0.863895	0.336891		1.04612
9.75757	0.206737	1.13762	1.16087		0.923828	0.764149	2.30068	0.23742	14.7809	0.0777458	6.95588	6.41953	0.240755	1.79618	0.577844	0.23875	4.29958	0.0741806	12.4583	1.30991	8.27599	20.5801	9.83812	1.3041	0.354909	0.686306	1.06994	7.86623	0.449504	13.516	11.1569	8.13949	1.62885	5.1823	9.32941		2.39299		14.4869	11		0.65403	1.33356	10.3299	6.28477	0.75046	0.27111		0.803658
9.79472	0.206737	1.27361	1.15327		0.927953	0.790707	2.30068	0.338606	14.7464	0.128874	6.78405	6.41953	0.24473	1.79618	0.577844	0.23875	4.30221	0.0741806	12.4498	1.35253	8.31876	20.7209	9.82902	1.3041	0.354909	0.446336	1.06994	7.65551	0.411024	13.498	11.1169	8.07644	1.62885	5.1823	9.27509		2.39299		14.4869	11.0125		0.617546	1.11697	10.3299	6.28477	0.752681	0.307691		0.818128
9.75757	0.300398	1.27361	1.15327		0.723302	0.790707	2.34318	0.338606	14.7809	0.162569	6.78405	6.45155	0.240755	2.46253	0.535168	0.214952	4.30221	0.113164	12.4413	0.88844	8.23322	20.7278	9.83812	1.5231	0.354909	0.389963	1.86452	7.65551	0.449504	13.498	11.1569	8.04685	4.88383	5.1823	9.31391		2.22788		14.4569	11.0527		0.690626	1.09234	10.7371	6.43557	0.752681	0.420112		0.803658
9.83812	0.280377	1.27936	1.16087		0.723302		1.71966	0.338606	14.7809	0.162569	6.78405	6.32305	0.26962	2.4198	0.577844	0.210758	4.30073	0.113164	12.4329	0.835454	8.23322	20.7579	9.75552	1.5231	6.47932	0.425601	1.86452	7.65551	0.411024	13.573	10.984	8.13949	4.88383	5.01543	10.1063		2.22788		14.4569	12.035		0.683027	1.53629	10.7186	6.3949	0.809575	0.420112		0.764149
9.83812	0.32961	1.69008	1.34433	17.4361	0.650004		1.72711	1.03628	14.8379	0.162569	6.78405	6.3436	0.216542	1.79618	0.534172	0.183287	4.30073	0.113164	12.4413	0.865336	8.23311	20.7432	9.75552	1.47774	6.51944	0.425601	1.82183	7.91255	0.355811	13.573	10.9574	8.09882	4.88383	5.04921	10.0913		2.14701		14.4569	12.035		0.690626	1.51798	10.7371	6.42437	0.836334	0.420112		0.764149
9.83812	0.300398	1.73192	1.35393	17.393	0.639864		1.02047	1.03628	14.8258	0.128874	6.7343	6.3629	0.212575	1.8332	0.577844	0.183287	4.30073	2.67787	12.4413	2.00799	8.36143	20.7803	9.73736	1.47599	7.02087	0.553627	1.91012	7.90478	0.411024	13.573	10.9972	8.09882	5.29804	5.05712	10.1453		2.14701		7.86749	11.8219		0.850282	1.51798	10.5705	6.05873	0.836334	0.383346		0.764149
9.83812	0.288125	1.73192	1.24434		0.639864		1.02047	1.03628	14.8379	0.128874	6.7343	6.3629	0.212575	1.74833	0.577844	0.186155	4.30073	2.63667	12.4413	1.97128	8.31866	20.7931	9.73736	1.48045	7.00963	0.553627	1.91012	7.88106	0.416787	13.5355	10.9972	8.13949	5.29804	5.23196	10.1994		2.15946		7.86749	11.8619		0.925244	1.06031	10.6075	6.07062	0.86665	0.383346		1.80043
9.76592	0.300398	1.48548	1.28619		0.650004		1.02047	0.298606	14.8828	0.162569	6.7023	6.33044	0.279743	0.23742	0.577844	0.242699	4.30073	2.67787	12.4329	1.97128	8.3615	20.7931	9.73736	1.47774	7.00963	0.471856	1.95277	7.84216	0.450799	13.5355	10.984	8.13949	5.29804	5.23196	10.1844		2.57577		1.27812	11.8619	14.3761	0.883446	1.06031	10.5151	6.07062	0.923733	0.383346		1.81377
9.76592	0.413369	1.52792	1.28619		0.650004		1.07771	0.298606	14.9172	0.166452	6.7023	6.33148	0.26962	0.245852	0.534172	0.242699	4.30073	3.22135	12.4329	0.768894	8.31896	20.7931	9.7833	0.882606	7.05038	0.471856	1.99262	7.84216	1.64629	13.498	10.984	8.09882	5.24435	5.23196	10.1063		2.57577		1.27812	11.9821	14.3717	0.831049	1.06031	10.5335	6.56636	0.86665	0.370865		1.80043
9.83126	0.413369	1.48153	0.74804		0.650004		1.03628	0.259491	14.8603	0.154278	6.7023	6.35257	0.301805	0.259491	0.577844	0.0736253	4.30073	3.22135	12.4329	0.768894	8.31873	20.8235	9.77452	0.887856	7.03939	0.445675	1.99053	4.49481	1.64629	13.516	10.9574	8.11025	5.24435	5.23196	10.1304		2.57577		1.2673	11.9949	14.3761	0.883446	0.913431	10.4964	6.53596	0.89798	0.370865		4.2391
9.82308	0.365333	1.48548	0.74804		0.543204		1.03628	0.259491	14.8258	0.166452	6.71818	6.29864	0.261235	0.861602	0.586881	0.0736253	4.29958	3.23174	12.4329	0.754726	8.4042	20.8606	9.7833	1.43323	7.05038	0.445675	1.94992	4.49481	1.64629	13.516	10.9441	8.15086	5.24435	5.23196	10.0913		2.42566		1.2673	11.9949	14.4897	0.83338	0.913431	10.515	6.29102	0.940087	0.405467		4.2391
9.78617	0.371388	1.48548	0.74804		0.543204		1.05688	0.277571	14.8828	0.205536	6.7343	6.3629	0.24473	0.871857	0.628914	0.0736253	4.29958	3.27269	12.4329	0.794964	8.4042	20.8235	9.74652	1.43323	6.61239	0.481573	1.99262	4.49481	1.68906	13.516	10.9707	8.15086	5.28382	5.23196	10.2775		2.46592		1.55793	12.1152	14.4897	0.83338	0.913431	10.5519	6.34292	0.940087	0.370865		4.2391
9.78617	0.371388	1.40066	1.00506		0.560091		1.01456	0.391701	14.8258	0.166452	6.7343	6.3629	0.316668	0.0436092	0.586881	0.300063	4.21409	3.26244	12.4329	0.754726	8.40427	1.0837	9.74652	1.38964	6.58514	0.298606	2.03533	1.14745	5.80881	12.7371	10.9707	8.06966	5.28382	5.33171	10.2235	0.663725	2.42566		1.55793	12.0751	14.4844	0.83338	1.19249	10.515	6.30224	1.1767	0.390472		4.97013
9.82308	0.371388	1.35828	1.00684		0.560091		1.10467	0.379213	14.8258	0.195302	2.05285	6.33044	0.316668	0.0436092	0.586881	0.268025	4.21409	3.26244	12.4664	0.808444	8.14828	1.11651	9.74652	1.47535	6.46667	0.930042	2.11877	1.14745	5.80881	12.7371	10.9309	8.09882	5.16555	5.32343	10.2627	0.663725	2.58719		1.5499	12.0879	14.5807	0.831049	1.19249	10.6449	6.22095	1.17578	0.358323		4.97013
9.78617	0.371388	1.35828	1.00506		0.560091		1.10467	0.352575	14.8828	0.205536	2.05285	6.54534	0.316668	0.0436092	0.586881	0.300063	4.21409	3.31369	12.4746	10.0617	8.19064	1.11651	9.7009	1.47535	6.47932	0.978461	2.07602	1.14745	9.92857	12.7553	10.8777	8.11025	5.16555	5.29011	10.1844	0.695749	2.54669		1.5499	12.2633	14.5807	0.813611	1.22704	10.6449	6.26158	1.17578	0.390472		4.97013
9.79438	0.371388	0.18386	0.792026		0.112556		1.05688	0.245852	14.8948	0.205536	2.05285	6.48991	0.354909	0.0436092	0.586881	0.324626	4.21409	3.27269	12.4746	10.0617	8.19064	0.864853	9.65541	1.47599	6.47932	0.936517	2.07602	1.27775	9.92857	13.5376	10.8777	8.05817	5.16555	7.01413	10.1304	0.706565	2.58719		1.59971	12.2633	14.5379	0.831049	1.2621	10.6449	6.22095	2.62879	0.444941		5.15224
9.79438	0.413369	0.154959	0.792026		0.112556		1.05688	0.23742	14.8948	0.221732	1.97172	6.54534	0.316668	0.112556	0.687008	0.268025	4.25683	3.27269	12.508	10.1811	0.576708	0.864853	9.69224	1.38964	5.7343	0.553627	2.16347	1.27775	9.92857	13.5	10.8777	8.06966	5.16555	7.01413	10.1304	0.672317	2.50497		1.59971	12.2633	14.5114	0.798087	1.29761	10.7566	6.35426	2.62879	0.390472		5.15224
9.98611	0.448625	0.154959	0.792026		0.112556		1.02047	0.23742	14.8948	0.166452	1.97172	6.33044	0.316668	0.153546	0.687008	0.268025	4.21527	3.27269	12.5162	10.2131	0.576708	0.864853	1.03554	1.39047	5.7343	0.553627	2.11745	1.31566	9.20688	13.5376	10.2273	8.06966	5.15124	8.73814	9.2208	0.672317	2.49146		1.5499	11.397	14.4792	0.798087	1.2621	10.7193	6.35426	2.62879	0.387107		4.86702
9.9495	0.491399	0.211457	0.792026		0.112556		1.01456	0.719807	14.8725	0.166452	1.87834	6.33044	0.354909	0.195302	0.645967	0.268025	4.21409	3.26244	12.5417	10.2131	0.576708	0.779405	1.03554	1.38964	5.7343	0.553627	2.11745	1.35101	9.20688	13.4824	10.2273	8.06966	5.16555	8.77791	9.25965	0.721756	2.49146		1.59971	11.397	14.4792	0.763007	1.10194	10.7013	6.35426	2.50281	0.387107		4.86702
9.98611	0.448625	0.211457	0.792026		0.23742		1.06255	0.713243	14.8379	0.205536	1.91892	6.33044	10.6622	0.153546	0.645967	0.239366	4.21409	3.26244	12.5417	10.4065	0.344282	0.7837	1.02223	1.43242	5.68121	0.577918	1.98915	1.35101	9.21919	13.4824	10.1739	8.11025	5.45524	8.77791	9.27509	0.721756	2.30542		1.59189	11.397	14.5494	0.779248	1.12509	10.5151	6.42437	2.54478	0.387107	3.6584	4.86702
9.86	0.407904	0.211457	0.630816		0.23742		1.10467	0.719807	14.9071	0.195302	1.86637	6.29804	10.6622	0.153546	0.645967	0.268025	4.21324	3.31369	12.5417	10.4478	0.344282	0.726563	1.03554	1.43242	5.72119	0.555233	1.98915	1.31415	9.09778	6.91811	10.8643	8.05817	5.45524	8.72465	10.1695	0.610529	2.30542		1.58492	12.2509	14.5494	0.813611	1.44362	10.5522	6.41338	2.49608	0.319773	3.6584	5.06728
9.86	0.405852	0.455497	0.630816	2.42587	0.205536		1.10467	0.0218842	14.8848	0.195302	1.89615	6.29804	10.8711	0.930042	0.728249	0.300063	4.21409	3.30357	12.5337	10.4478	0.405092	0.758801	1.02223	1.43242	5.7343	0.593261	1.98915	1.42574	9.13823	6.91811	10.8777	8.15086	5.41532	8.56783	10.1695	0.610529	2.30542		1.55793	12.2106	14.5494	0.776676	1.44362	10.534	6.41338	2.36998	0.319773	3.6584	5.06728
9.86	0.407904	0.455497	0.630816	2.42587	0.205536		1.0695	0.0432845	14.8502	0.195302	1.82564	6.29804	10.8893	0.936517	0.687008	0.268025	4.21324	3.31369	12.5834	10.2545	0.405092	0.701663	1.01014	0.581169	6.49451	0.639098	2.28852	1.42574	9.08531	6.91811	10.8777	8.09882	4.90073	8.60731	10.1844	0.573671	2.6684		1.57881	12.2106	14.5424	0.813085	1.44362	10.6449	6.42437	2.41199	0.319773		5.04652
9.91819	0.491399	0.505076	0.630816	1.42087	0.205536		1.10467	0.0218842	14.9071	0.195302	1.86637	6.31984	10.8545	0.894652	0.687008	0.295312	4.21324	3.30357	12.5417	10.3051	0.405092	0.669427	1.01014	0.581169	6.50688	0.663725	2.24575	1.46355	9.08531	0.353834	10.9042	8.15086	4.86153	8.80519	10.1695	0.610529	2.6684		1.53649	12.09	14.5424	8.10927	1.44362	10.6821	6.42437	2.5596	0.263829		5.1235
9.91819	0.492509	0.263455	0.79501	1.39458	0.259491		1.06255	0.0208894	1.53443	0.195302	1.85509	6.28717	10.5608	0.986033	0.657549	0.324626	4.21409	3.30357	12.5497	10.3051	0.370456	0.669427	1.02223	1.09699	6.50688	0.663725	2.24575	1.35101	9.12582	0.353834	10.9042	8.11025	4.86153	8.80519	10.194	0.355003	2.62776		1.53649	12.0498	14.5462	8.07785	1.02558	10.6449	1.59404	2.5596	0.27111		5.1235
9.88121	0.534172	0.129826	0.79501	1.42087	0.259491		1.15327	0.0431112	1.50166	0.195302	1.85509	6.32011	10.5748	1.02772	0.657549	0.268025	4.21409	3.29385	12.5497	9.61579	0.444408	0.669427	0.969385	1.09699	5.70831	0.413214	2.16022	1.35101	9.12582	0.353834	10.7314	8.15086	5.24257	8.76555	10.1548	0.355003	2.54669		0.593911	12.09	14.5285	8.10927	1.02558	10.6821	1.58683	2.5596	0.355003		5.1235
10.0326	0.535168	0.114697	0.638897	1.44639	0.298606		1.15327	0.0208894	1.29246	0.23742	1.85509	6.32011	10.5608	1.02772	0.645967	0.269621	4.21527	3.29385	12.5497	9.61579	0.423048	0.620898	0.969385	1.09699	5.72119	0.413214	2.11877	1.68764	9.13823	0.474301	10.705	8.19149	5.29583	8.71211	10.1795	0.741055	2.54669		0.593911	12.1704	14.5628	7.85573		10.6821	1.45713	2.58677	0.387107		5.1235
10.0326	0.535168	0.114697	0.597406	1.39122	0.245852		1.14685	0.0432845	1.29246	0.23742	1.80328	6.32011	10.8249	0.205536	0.671032	0.269621	4.21409	3.26244	0.42056	9.60635	0.413014	0.655483	0.969385	1.09699	5.72119	0.413214	2.16022	1.64944	9.09778	0.474301	10.7314	8.19149	5.24257	8.75178	10.1402	0.77937	2.54669		0.593911	12.1704		7.84261		10.5713	1.49786	2.58027	0.387107		5.15352
10.0691	0.535168	0.114697	0.597406	1.41858	0.23742		1.81854	0.0431112	1.26214	0.245852	1.8445	6.28717	10.8249	0.259491	0.657549	0.239366	4.21409	3.26244	0.42056	9.55569	0.444408	0.655483	0.999318	0.623609	5.81419	0.338694	2.16022	1.64944	9.1787	0.582448	10.9972	8.19149	5.03312	8.75178	10.194	0.77937	0.517947		0.559259	12.1704		7.84261		10.5906	1.45713	2.54478	0.353298		5.15352
9.87362	1.09507	0.114697	0.301805	1.39021	0.245852		1.81071	0.0208894	1.39642	0.277531	1.79318	6.28717	10.783	0.245852	0.645967	0.215439	4.258	3.22135	0.42056	9.55569	0.456811	0.67106	0.958115	0.620533	5.78857	0.307691	2.16022	1.633	9.1912	0.535811	10.9972	8.18018	5.0187	8.89736	10.2188	0.686306	0.555233		0.559259	11.4244		7.96744		10.7386	1.49786	2.67083	0.353298		5.10269
9.87362	1.09507	0.0780914	0.301805	1.39021	0.322176		1.19525	0.0218842	1.43029	0.23742	1.79318	6.26586	10.783	12.0168	0.820392	0.269621	4.30073	3.33515	0.306605	9.51434	0.413014	0.67106	0.958115	0.620533	5.81419	0.338694	2.11679	1.633	9.1787	0.540059	10.984	8.18018	5.0187	8.89736	10.2333	0.686306	0.796071		0.559259	11.4244		7.98954		10.7386	1.49786	2.67083	0.353298		5.08208
9.83661	1.09507	0.0780914	1.31912	1.41858	0.364692		1.24434	0.0218842	1.39642	0.23742	1.79318	6.20045	10.783	11.9883	0.820392	0.239366	4.258	3.29385	0.270032	9.54649	0.413014	0.67106	0.948197	0.713243	0.81594	0.300812	2.15957	1.67158	9.21919	0.663234	11.077	8.15086	5.26984	8.88412	10.2333	0.725011	0.741055		0.559259	12.2386		7.96744		10.7761	1.45713	2.7129	0.336891		5.04652
10.0227	0.534172	0.114522	1.31912	1.41858	0.279738	5.2033	1.23728	0.0218842	1.4535	0.279738	1.79318	6.20045	10.783	11.3065	0.811207	0.239366	4.256	3.29385	0.306605	9.54649	0.413014	0.746223	0.948197	0.67104	0.792037	0.338265	2.11745	1.68764	9.20688	0.663234	11.0903	8.09882	5.25609	8.96401	9.37641	1.00437	0.741055		0.559259	12.2386		7.9455		10.6459	1.59046	2.6224	0.336891		4.99681
10.0227	0.535168	0.114522	1.31912	1.41858	0.277531	5.11444	1.80362	0.063663	1.44255	0.279738	1.79318	6.17914	10.79	11.2941	3.9136	0.239366	4.25683	3.25899	0.226345	9.55569	2.99729	0.746223	0.948197	0.793727	0.792037	0.300812	2.15957	1.68764	9.1787	0.705943	11.1036	8.11025	5.29583	8.92405	9.36129	1.00437	0.741055		0.629563	12.2386		7.89124		10.5906	1.57966	2.6224	0.336891		4.99681
9.98611	0.493151	0.114697	1.31399	1.41858	0.279738	5.116	1.80362	0.0431112	1.44255	0.286881	1.83461	6.23341	10.755	11.2941	3.9136	0.836318	4.25683	3.25129	0.226345	9.54649	2.99267	0.746223	1.0315	0.797832	0.826151	0.338265	2.15957	1.68764	9.20688	0.663234	10.8112	8.15086	5.26923	8.97714	10.2188	0.965532	0.605166		0.666054	12.0775		7.92374	11.2173	10.5906	1.59046	2.6224	0.370865		4.99681
10.0691	0.493151	0.114522	0.582448	1.39021	0.277531	4.6368	1.85257	0.0208894	1.49938	0.286881	1.78381	6.20118	10.8059	11.2662	3.9136	0.876842	4.25683	3.25899	0.24991	9.59705	3.09236	5.51506	1.07328	0.793727	0.826151	0.338265	2.11679	1.44362	9.21919	0.663234	10.798	8.23215	5.25628	8.61903	10.2333	0.843486	0.605166		0.629563	12.0651		7.93477	11.2577	10.6833	0.725011	7.74545	0.405467		5.24177
10.0691	0.497736	0.063663	0.582448	1.39021	0.277531	4.59435	2.38979	0.0208894	1.47783	0.245852	1.82545	6.23341	10.8443	11.2538	7.01599	0.83411	4.25683	3.5282	0.216542	9.54649	3.09818	5.51506	5.06838	0.705943	0.82028	0.338265	2.11745	1.40659	9.21919	0.666092	10.8112	8.23215	5.25628	8.60534	10.2188	0.871857	0.831172		0.703253	12.0775		7.93477	11.0962	10.6833	0.764149	7.7425	0.370865		5.27809
9.98611	0.577844	0.063663	0.792026	1.39021	0.277531	4.58958	2.35214	0.0432845	1.46462	0.245852	1.78381	6.17899	10.8443	11.2415	7.01599	0.878928	4.258	3.48555	0.24991	9.54649	3.09236	10.2839	5.06838	0.708609	0.82028	0.263383	2.20426	1.42574	9.21919	0.751156	11.0106	8.23215	5.2164	8.59328	9.38541	0.871857	0.883589		0.703253	12.0529		7.95628	11.0962	10.6833	0.725011	7.78517	0.370865		5.20554
9.9495	0.577844	0.114697	0.790814	1.99518	0.322816	4.67926	2.34737	0.0431112	1.47783	0.278408	1.75181	6.17899	10.743	11.2941	7.01599	0.878928	4.08585	3.48555	0.271211	9.58789	3.14035	10.2839	5.06838	0.666092	0.82028	0.300812	2.24701	1.55649	9.20688	0.708609	11.0106	8.19149	5.2164	8.57938	9.40034	0.9365	0.871857		0.703253	12.0529		7.8713	11.1084	10.5532		8.08393	0.370865		5.16941
9.99599	0.577844	0.114697	0.749303	1.99518	0.32961	4.6368	2.34318	0.0432845	1.45692	0.315275	1.74223	6.17899	10.743	11.3344	6.24534	0.919578	4.08585	3.57162	0.297178	9.52851	3.18252	10.2686	9.06348	0.840199	0.895238	0.301249	2.20426	1.51859	9.1787	0.748659	10.8777	8.13949	5.2164	8.59328	9.40034	0.923931	0.697889		0.685581	12.0529		7.89229	11.3101	10.5532		8.12661	0.370865		5.16941
9.77028	0.534172	0.114697	1.87181	1.99518	0.371388	4.67926	2.34318	0.0431112	1.49307	0.239366	1.78381	6.17899	10.743	11.2941	6.28136	0.921552	4.08585	3.57162	0.26962	9.52851	3.18252	10.2899	9.06348	0.84573	0.87827	0.338694	2.20426	1.55649	9.20688	0.755511	10.8245	8.2209	5.29583	8.79148	10.165	0.950386	0.697889		0.685581	11.4772		7.89229	11.2697	10.5159		8.46314	0.370865		5.27809
9.79961	0.491399	0.129826	1.91428	2.01774	0.371388	4.67926	1.28619	1.15327	1.52957	0.211457	0.163576	6.20118	6.28021	11.2819	6.26153	0.921552	0.286881	3.5711	0.26962	9.53743	3.14653	10.2899	9.11311	0.840199	0.87827	0.300812	2.2489	1.74755	9.21919	0.755511	10.8643	8.18018	5.29583	8.77791	10.165	0.629563	0.750498		0.666054	11.4646		7.979	11.3101	0.154959		8.46091	0.370865		5.27809
9.79961	0.535811	0.129826	1.91428	2.01774	0.371388	4.67926	1.24434	1.19525	1.47333	0.211457	0.184778	6.17899	6.28021	11.2819	6.28136	0.96419	0.286881	3.5711	0.279743	9.65299	3.15314	10.235	9.12092	0.769657	0.895238	0.300812	2.16347	1.76049	9.20688	0.751156	10.9175	8.18018	5.30947	8.76448	9.30722	0.629563	0.790707		1.69491	12.2106		7.95801	5.79494	0.186948		8.46091	0.409704		5.31451
9.70362	0.535811	0.0988434	5.29583	2.46487	0.371388	4.72173	1.23728	1.11135	1.51029	0.211457	0.163576	6.10486	1.81738	11.2819	6.28136	0.887856	0.496462	3.61374	0.279743	9.64433	3.14653	10.1969	9.11311	0.728249	0.895238	0.31771	2.16347	1.76049	9.21919	0.797832	10.9175	8.2209	5.17675	0.369839	9.29229	0.610529	0.790707		1.70744	12.2106		7.9462	5.79494	0.129361		8.37546	0.409704		4.94837
9.70362	0.535811	0.748659	5.29583	2.41	0.371388	4.72667	2.51327	1.11135	0.280724	0.243481	0.163576	6.13691	1.77533	11.2819	6.28572	0.84573	0.496462	3.61529	0.316668	9.61148	3.16019	10.1969	9.11311	2.3366	0.895238	0.31771	2.12075	5.76055	9.2597	0.797832	10.9042	8.25059	5.19072	0.333688	9.29229	0.896739	0.790707		0.869849	12.2106	14.4044	7.96745	5.79494	0.0780107		8.37546	0.439659		4.98316
9.74782	0.540059	0.748659	5.29583	2.46487	0.413369	4.7691	2.51327	1.06255	0.280724	0.243481	0.184778	6.13691	1.81809	11.2819	6.30136	0.887856	0.503191	3.61529	0.279743	9.60278	3.15314	10.1969	9.01395	2.37924	0.917123	0.303756	2.29162	5.76055	9.20688	0.797832	10.9709	8.26163	0.617535	0.412526	9.29229	0.896739	0.657549		0.869849	11.6103	14.4044	7.9462	0.279743	0.129361		8.37772	0.439659		5.00476
5.48402	0.540059	0.748659	5.33561	2.09734	0.422113	4.81153	1.11924	1.85257	0.280724	0.243481	0.187699	6.08112	1.81738	11.2697	6.30136	0.887856	0.538782	3.61659	0.316668	9.64433	3.15314	10.142	9.01395	2.33959	0.917123	0.297828	2.24701	5.76055	9.19471	0.96419	10.9709	8.2209	0.671032	0.389963	10.3227	0.790707	0.671032		0.814161	11.6379		7.979	0.261235	0.0780107		8.45884	0.439659		4.92681
5.48402	0.535811	0.114522	5.3223	2.09734	0.413369	4.7691	1.11924	1.85257	0.192978	0.243481	0.155606	6.0597	1.87638	11.2819	6.26153	0.887856	0.538782	9.46715	0.32961	9.54418	3.14653	10.142	8.92251	5.77522	0.917123	0.303756	2.28976	9.76061	9.20688	0.967515	10.984	8.18018	0.657549	0.412526	10.3227	0.831172	0.657549		0.833549	11.6103		7.91656	0.300398	0.0988434		8.46091	0.441644		4.94053
5.48402	0.540059	0.151533	5.33561	2.07429	0.422113	4.81153	1.07771	1.84565	0.192978	0.243481	0.155606	6.07288	1.87638	11.3222	6.28136	0.882606	0.544964	9.49008	0.32961	9.51108	3.09818	10.1802	8.92251	5.8146	0.917123	0.327322	5.78007	9.71068	9.20688	0.967515	10.7713	8.2098	1.08716	0.389963	9.33143	0.831172	5.04754		1.03755	11.6505		7.9372	1.26895	0.0988434		8.50157	0.441644		4.96175
1.22022	0.540059	0.162953	5.34925	2.15537	0.413369	4.7642	0.911246	1.11135	0.239039	0.211457	0.212575	6.12761	1.79172	11.2819	6.24534	0.882606	0.538782	9.49008	0.288125	9.50258	3.18862	10.2184	8.9572	5.772	0.917123	0.387107	5.78007	9.93544	9.20688	4.88157	10.758	8.2098	1.07771	0.53769	9.33143	0.831172	5.03147		1.07373	12.3718		7.88351	1.23132	0.106437		8.49967	0.441644		4.98316
1.22022	0.540059	0.129361	5.37668	2.17689	0.371388	4.7642	0.911246	1.15327	0.239039	0.186948	0.187699	6.12761	1.83404	11.2819	6.2254	0.882606	0.538782	9.49008	0.365333	0.376092	3.18862	10.1802	8.88051	4.36419	0.902115	0.379552	9.27037	9.89382	9.20688	4.88157	10.7713	8.18018	1.09781	0.53769	9.33143	0.610529	5.04754		1.07373	12.4121		7.91656	0.708609	0.113164		8.49967	0.338694		5.01807
1.21881	0.582448	0.129361	5.16302	2.14238	0.413369	4.81153	0.927047	1.20257	0.239039	0.186948	0.155606	6.07031	1.82936	11.2294	6.24534	0.840199	0.538782	9.46715	0.320304	0.413257	3.19514	10.1802	8.92251	4.36419	0.956311	0.319773	9.22767	9.94384	9.24745	8.79562	10.2	8.18018	1.09781	0.53769	10.3227	0.610529	5.58366		5.73688	12.3718		7.88351	0.708609	0.113164		8.49967	0.338694		4.98316
1.58047	0.582448	0.705267	5.12332	0.183287	0.491399	4.7642	0.267315	1.87769	0.196911	0.18386	0.187699	6.07031	1.05253	11.2697	6.18934	0.84573	0.581169	9.44433	0.582448	0.413573	3.14653	10.1802	8.91516	4.36419	0.956311	0.27111	9.27037	9.94384	9.24745	8.83835	10.2	0.725916	1.10963	1.37602	10.3227	0.484806	5.60013		5.73688	12.2264		7.91344	0.708609	0.154171	3.27724	8.66893	0.338694		5.05309
1.58683	0.582448	0.662493	5.12332	0.162569	0.493151	4.7642	0.294669	1.87769	0.196911	0.154959	0.187699	6.09229	1.0495	11.2294	6.26153	0.84573	0.581169	9.44433	0.535811	0.319432	3.14653	10.142	8.92251	4.36419	0.956311	0.307691	9.22767	9.93544	9.23533	8.79562	10.2	0.725916	1.10963	1.38846	10.3227	0.538783	5.58366		5.73688	12.2264		7.89229	1.32809	0.154171	3.22168	8.66893	0.307691		5.07439
1.0695	0.162953	0.662493	5.16302	0.129826	0.493151	4.68424	0.294669	1.87769	0.196911	0.186948	0.187699	6.08233	1.01001	11.2697	6.26153	0.803671	0.581169	9.47858	0.582448	0.319432	3.14653	10.202	8.92251	4.31139	0.956311	0.31771	9.22593	10.2935	9.27596	8.0216	10.9979	0.618462	0.407276	1.38846	9.38541	0.538783	5.9854		10.4	0.155136		7.91344	1.32809	0.154171	4.57954	8.71168	0.319773		5.35102
1.0695	0.114522	0.663234	5.33651	0.0744828	0.534172	4.67926	0.3559	1.08716	0.207664	0.16734	0.187699	6.05023	1.83947	11.2697	6.26153	0.811207	0.636392	9.44433	6.35444	0.370456	3.18862	10.1637	8.92251	4.36048	0.956311	0.282625	10.4831	10.2851	9.27596	8.0216	10.9979	0.606112	0.407276	0.593261	9.42456	0.912734	6.00097		10.4	0.107431	14.482	7.97021	1.32809	4.88273	4.59353	8.62789	0.319773		5.33192
1.07771	0.114697	0.663234	5.28376	0.0986521	0.493151	4.67926	0.380525	1.11924	0.196911	0.13053	0.187699	6.05023	1.83947	11.2819	6.26153	0.811207	0.623609	9.44433	6.31301	0.389974	3.18862	10.1637	8.83852	4.27539	1.02223	0.31771	10.4405	10.3351	9.27596	8.0216	11.0109	0.646919	0.407276	0.593261	9.38541	0.902958	5.99422		10.3729	0.155136	14.482	7.9372	1.75513	4.88273	4.59353	8.67063	0.354501		5.33192
1.66184	0.114697	0.666092	5.33651	0.0744828	0.491399	0.950271	0.380525	1.07771	0.207664	0.154959	0.187699	6.17375	1.83404	11.3101	6.26153	0.811207	0.750498	9.44433	6.31168	0.413014	3.18252	10.142	8.83852	4.27539	1.02223	0.387107	10.4432	10.4267	9.27596	8.0216	10.9179	0.618462	1.24281	0.631895	9.40034	0.871857	5.97816		10.4129	0.437153	14.482	7.91656	1.75513	4.88273	4.36784	8.67063	0.354501		5.35753
1.66184	0.114697	0.151533	5.37668	0.0208894	0.491399	0.950271	0.380525	1.0695	0.207664	0.13053	0.212575	6.19713	1.01456	11.2697	6.29775	0.811207	0.750498	9.41015	6.35334	0.357781	3.14035	10.1254	8.83852	4.31793	1.02223	0.387107	10.2699	10.4352	9.28803	8.0216	10.9179	0.287841	1.23116	0.648113	9.40034	0.953776	5.97816		10.4259	0.412526	14.482	7.92513	1.75513	9.61129	4.42154	8.58515	0.354501		5.35753
1.66184	0.708609	0.151533	5.37668	0.063663	0.493151	0.950271	0.3559	1.07771	0.207664	0.0986521	0.212575	6.08715	1.01456	11.2697	6.26153	0.811207	0.750498	9.41015	6.31168	0.410626	3.14035	10.142	8.83852	4.32169	1.02223	0.387107	10.2699	10.4768	9.31662	8.10923	10.905	0.339545	1.46888	0.648113	9.38541	0.994965	5.99422		10.3329	0.412526	14.4849	7.92513	1.62885	9.61129	4.40732	8.58703	0.37348	1.24973	5.35753
1.9286	0.713243	0.114522	4.96503	0.0208894	0.535811	1.77518	0.481573	1.11924	0.131586	0.154959	0.240755	6.08715	1.01001	11.2863	6.26153	0.852877	5.08647	9.41015	6.31168	0.382728	3.14035	10.1254	8.83852	4.31793	1.02223	0.301249	10.2673	10.5183	9.31662	8.10923	10.9979	0.260388	1.50291	1.70744	9.40982	0.986033	5.97816		10.3329	0.517947	14.4715	7.92513	1.62885	9.61129	4.07831	8.88267	0.37348	1.30004	2.0931
1.9286	0.708609	0.151533	4.96503	0.0208894	0.534172	1.78381	0.481573	1.07771	0.168494	0.663234	0.24708	6.11056	1.01456	11.2458	6.2254	0.852877	5.08647	0.871699	6.31168	0.382728	3.22472	10.1254	8.83111	4.3145	1.02223	0.300812	10.31	10.5099	9.29299	8.10923	10.9979	0.278408	1.46102	1.70744	9.38541	1.54985	5.93964		10.3199	0.517947	14.5089	7.88073	1.62885	10.0401	4.07831	8.88434	0.37348	1.25847	2.10248
1.93885	0.129826	0.151533	4.92559	0.0218842	0.576946	1.78381	0.481573	1.07771	0.168494	0.708609	0.261235	6.05554	0.972279	5.87756	6.24187	0.852877	5.08647	0.871699	6.35334	0.473136	3.26693	10.1856	8.87313	4.3145	1.10333	0.306405	10.3126	10.4768	9.36926	8.02376	10.9979	0.278408	1.12258	1.70744	10.3481	1.54985	5.97816		9.33626	0.517947		7.89229	6.22758	10.0517	4.07831	8.88267	0.225987	0.413588	2.0931
1.73534	0.129826	0.114522	4.97932	0.0218842	0.497736	1.62814	0.502774	1.11924	0.168494	0.666092	0.195934	6.08715	1.80362	5.87756	6.24187	0.811207	9.42244	0.871699	6.35444	0.473136	3.22472	10.1473	8.83111	4.3145	1.10333	0.307691	10.31	5.49018	9.35729	8.02511	11.077	0.22259	1.12258	5.85083	10.3481	1.54985	5.76464		9.33626	0.559259		7.88073	6.22758	9.90684	3.88372	8.67063	0.225987	0.358323	1.68342
1.77691	0.129826	0.114522	4.92559	0.063663	0.493151	1.66928	0.32391	1.12833	0.155136	0.708609	0.2234	6.08715	1.84565	5.87756	6.24187	0.811207	9.42244	0.78488	6.31168	0.473136	3.17686	10.202	8.83111	4.22618	1.10333	0.307691	10.4432	5.49018	9.38136	8.02376	11.0509	0.16734	1.10963	5.85083	10.3481	2.11366	5.76464		9.33626	0.559259		7.73561	6.22758	9.90684	3.84505	8.62789	0.225987	0.390472	1.68342
1.7857	0.130771	0.151533	4.94	0.063663	0.497736	1.75181	0.3559	1.11924	0.155136	0.708609	0.167604	6.158	2.11124	0.509294	6.24187	0.852877	9.45885	0.78488	6.26892	0.428888	3.17686	10.1637	8.83111	4.31139	3.45328	0.307691	10.4006	0.503573	9.35729	8.02259	11.0653	0.206463	1.43632	5.85083	10.2296	2.1495	5.67168	1.78322	9.26952	0.593911		7.76963	10.8263	9.90684	3.86821	8.67063	0.481573	0.65424	1.68342
1.23116	0.130771	0.129361	4.25521	0.0431112	0.450514	1.75181	9.58814	1.16962	0.155136	0.628914	0.407904	6.158	2.0693	0.509294	6.24187	0.852877	9.38091	0.78488	6.31301	0.428888	3.21913	10.1856	8.83111	4.26878	3.45328	0.380525	10.3608	0.482407	9.19471	8.0216	11.0653	0.186948	1.44628	9.99423	10.2296	2.1495	5.63366	1.7406	9.28296	0.53769		7.73561	10.8263	9.90684	3.82938	8.88434	0.481573	0.65424	1.00669
1.23116	0.130771	0.129361	4.27095	0.063663	0.450514	1.79318	9.58814	1.16962	0.811207	0.623609	0.405852	6.158	2.11124	0.488474	6.29775	0.894652	9.38091	0.720265	6.31168	0.410139	3.21913	10.202	8.83111	4.22618	5.69913	0.3559	10.3579	0.482407	9.23533	8.02259	11.0653	0.186948	1.44628	9.99423	10.3203	2.20553	5.65493	1.78322	9.28296	0.53769		7.90215	10.8644	9.11423	3.88372	8.8416	0.481573	0.65424	1.00669
1.23116	0.191984	0.18386	4.27095	0.0208894	0.413369	1.12339	9.58814	1.16962	0.769657	0.586881	0.407904	5.93603	9.97513	0.376092	6.26153	9.04086	9.38838	0.720265	6.26892	0.410139	3.21913	10.1473	8.87313	4.22618	5.69913	0.380525	10.3153	0.482407	1.13331	8.02259	11.0653	0.16734	1.41651	9.99423	10.2807	2.20553	5.59571	1.11144	9.29653	0.610529	2.35575	7.90215	10.8431	9.11423	3.53908	8.88434	0.303756	0.918009	0.9695
1.96979	0.234757	0.197967	0.344282	0.191984	0.493151	1.15885	18.8204	3.21309	0.811207	0.628914	3.10445	5.8828	9.97513	0.376092	6.26153	8.99895	9.38838	0.720265	6.27181	0.4486	3.26142	10.202	8.83852	4.22618	5.69913		10.3153	0.13053	1.09212	8.02259	11.1055	0.0431112	1.40534	10.1917	10.2669	2.20553	5.55783	1.11144	9.28296	0.629563	2.33108	7.90215	10.8431	9.80866	3.53908	8.96983	0.303756	0.907668	1.00669
1.96042	0.195302	0.197967	0.344282	0.0208894	0.534172	1.12339	18.8204	3.22482	0.820392	0.666092	3.11116	5.90269	9.97513	0.338623	6.26153	8.99895	9.3979	0.6761	6.31456	0.428888	3.26142	10.1856	8.87313	4.26878	5.69913		10.5711	0.154959	1.08209	8.06533	10.9979	0.0431112	1.40534	10.1917	9.98808	2.7057	5.59571	1.11144	9.28296	0.648113	2.33108	7.83842	11.4824	9.80866	3.296	8.97164	0.369839	0.949163	1.04431
1.96979	0.195302	0.197967	0.336441	0.0208894	0.535811	1.66928	19.1625	3.22482	0.820392	0.67104	3.11116	6.12675	17.839	0.300875	6.26153	9.13187	9.32462	0.679135	6.31456	6.89207	3.21913	10.1637	8.91516	4.26878	5.62336		10.5285	0.14921	0.939675	8.06533	10.9979	0.0431112	5.60233	10.1917	9.98808	2.7228	5.74792	0.439659	9.28296	12.9218	2.60718	7.7846	11.4824	9.80866	3.296	9.01257	0.369839	0.942842	2.10248
1.69382	0.195302	0.114697	0.370456	0.0208894	0.491399	1.71051	19.1312	7.42494	0.107431	0.577844	5.15137	6.158	17.839	0.389517	6.26153	9.17378	9.33439	0.6761	6.27025	6.89207	1.04746	10.202	8.87313	3.95606	5.66509		10.4432	0.106437	0.906704	8.0665	10.9979	0.113164	5.6132	9.73199	8.0547	2.42582	5.74792	0.469304	9.2432	12.9372	2.57721	7.92513	11.4441	9.80866	3.296	9.22467	0.369839	0.903038	2.05153
1.72711	0.195302	0.151757	0.370456	0.0208894	0.491399	1.66928	19.1312	7.42494	0.107431	0.620533	5.14197	6.158	17.8	0.338319	6.26153	9.13187	9.36126	0.713616	6.27181	13.3553	1.04746	10.1856	8.90797	3.99883	5.6731		10.4858	0.113164	1.19225	8.06435	10.3593	0.154171	5.6132	9.73199	8.0547	2.44334	5.70977	0.444941	9.2432	12.976	2.57721	7.91344	11.3676	9.76822	3.33336	9.22467	0.350828	0.918031	2.10248
1.73534	0.245852	0.184778	0.303258	0.112556	0.491399	1.75181	19.3264	7.42494	0.107431	0.577844	5.14197	6.18933	17.9318	0.357781	6.26153	9.13919	9.47811	0.713616	6.27359	13.3553	1.04746	10.1856	8.90797	3.95656	5.71479		10.4432	0.878928	1.1866	8.06435	10.3593	0.113164	5.87992	9.82496	8.04407	2.42582	5.69313	1.36246	9.2432	13.0544	2.5821	7.8713	11.3294	9.76822	3.40687	8.75612	0.350828	0.615892	2.16016
0.994965	0.245852	0.184778	0.357781	0.112556	0.534172	1.71051	19.381	8.51391	0.107431	0.0988434	4.98647	6.22072	17.9318	0.389974	6.28136	9.13919	9.49042	0.679135	6.27181	13.3061	0.195934	10.202	8.91516	3.95606	5.72297		10.2699	0.836318	1.19225	8.06435	10.3992	3.32458	5.87992	9.80824	8.0547	2.42582	5.69313	1.31498	9.28296	13.0385	2.55183	8.25093	11.3461	9.02137	3.3887	8.79886	0.324068	0.636908	2.16796
0.994965	0.298606	0.155606	0.336441	0.153546	0.535811	1.71051	19.3498	8.53538	0.107431	0.0741806	4.98647	6.18933	17.9669	0.389974	6.29775	9.13919	9.47811	0.679135	6.27359	13.2569	0.195934	10.1856	8.9572	1.76214	5.70684		10.3126	0.83411	1.19225	8.06353	11.0653	3.32458	5.87992	9.80824	5.55596	2.26159	5.65493	1.36246	9.28296	13.0544	2.5821	8.25093	11.6685	9.00925	3.35141	8.75797	0.337184	0.636908	2.16796
1.03628	0.298606	0.151757	0.357781	0.112556	0.491399	1.83461	19.5064	8.53538	0.107431	0.0741806	4.98647	6.18933	18.0145	0.444408	6.24187	9.09733	9.36126	0.679135	6.31456	13.264	0.280377	10.1856	8.91516	1.80328	5.70684		10.2699	0.0741806	1.27151	8.06353	11.0252	6.536	5.79837	9.84643	5.55596	2.28209	5.97816		9.30936	12.9227	2.62932	8.25093	11.6301	9.02137	3.35141	8.96817	0.337184	0.7855	1.6511
1.64371	0.298606	0.114697	0.357781	0.106437	0.493151	1.83461	19.5064	8.54403	0.0436092	3.23733	5.01801	6.158	18.0118	0.413014	6.29775	9.05548	9.36126	0.679135	6.35906	13.2219	0.238057	10.1637	8.99212	1.74223	5.70684		10.5285	0.0741806	1.27151	8.06289	11.0527	6.536	5.78737	9.84643	2.20234	2.94652	5.97816		9.30936	12.9613	2.62932	7.76908	11.6301	9.00925	3.35141	9.01092	0.337184	0.809367	1.60842
1.68538	0.221732	0.114697	0.357781	0.106437	0.491399	1.87611	19.5064	8.56592	0.0436092	3.23733	5.02766	6.16562	17.9888	0.410626	6.26153	9.05548	9.37099	0.679135	6.35906	13.2219	0.238057	10.2567	8.99212	1.78381	5.76461		10.5285	0.0741806	1.2673	8.06353	10.2796	6.536	5.87992	9.84643	2.15957	2.89162	6.01674		9.2297	12.9613	2.65869	7.80243	11.6799	9.00925	3.46365	9.01092	0.302584	0.889376	1.6511
1.07771	0.242699	0.198687	0.303258	0.191984	0.46332	7.17807	19.4748	8.22493	0.114103	3.27996	5.02766	6.13418	18.0262	0.410626	6.26153	9.08998	9.2978	0.679135	6.31633	13.2219	0.322816	10.202	9.07629	1.7007	5.76461		10.5285	0.887856	1.27151	8.06353	10.2663	6.49482	5.86908	9.79164	2.15957	2.90858	5.6767		9.2297	12.9227	2.53336	7.80243	11.6038	9.00925	3.46365	8.96817	0.37348	0.87711	1.6511
1.07771	0.221732	0.163576	0.336441	0.14921	0.446577	7.17807	19.4435	8.24785	0.114103	2.12682	5.02766	6.13418	18.0231	0.410626	0.833587	9.08998	9.28799	0.496462	6.31633	13.2148	0.322816	10.202	8.99924	1.74223	5.71479		10.4887	0.887856	1.2673	8.1052	10.3593	6.49482	5.87992	9.79164	0.906704	2.87506	5.6767		9.2297	12.9773	2.53336	7.9998	11.7014	9.00925	3.46365	8.93089	0.301249	0.889376
1.0695	0.221732	0.163576	0.336441	0.14921	0.446577	12.48	19.4435	8.22493	0.114103	2.08429	5.02766	6.11056	18.0231	0.473136	0.833587	9.08998	9.28799	0.492509	6.3573	13.3061	0.288125	10.295	9.04129	1.7007	5.6731		10.4887	0.882606	1.31399	8.06289	10.3992	6.49482	5.6243	9.79164	0.948197	2.85889	5.60589	1.52764	9.2297	12.9387	2.53336	8.03221	11.5975	9.02137	3.65307	8.93089	0.344476	0.896207
	0.221732	0.151757	0.440915	0.0208894	0.46332	12.5187	1.00903	10.7817	0.0750403	2.08429	4.97674	6.13418	18.1354	0.449991	0.833587	9.12471	9.35171	0.492509	6.4018	13.3061	0.365333	10.2403	8.9572	1.74223	5.71479	6.91349	10.4887	6.22572	1.31399	8.06289	10.3593	6.36144	5.6243	9.97766	0.906704	2.87506	5.60589	1.57022	9.2297	12.9613	2.55749	7.9998	11.5754	9.62307	3.69127	8.88617	0.555497	0.896207
	0.333688	0.198687	0.416015	0.063663	0.446577	12.48	1.00903	10.8384	0.738504	2.04177	4.98647	6.16562	18.1324	0.449991	0.83411	9.12471	9.35171	0.535168	6.4018	13.3832	0.322816	10.2403	8.96451	1.7007	5.72297	6.91349	10.5684	6.22572	1.30991	8.06289	11.131	6.32029	5.66502	9.9612	1.02364	2.85358	5.64443	1.57022	9.2432	12.9933	2.61256	7.82987	11.6138	9.61129	3.48405	8.88617	0.531592	0.896207
	0.333688	0.198687	0.416015	0.063663	0.446577	12.5826	1.00903	10.8063	0.77935	1.99926	4.97674	6.16562	18.15	0.473136	0.921552	9.07573	9.34234	0.535168	6.19015	13.3061	0.322816	10.2567	8.9572	1.7007	5.75649	6.90514	10.5258	11.5688	1.35253	7.67754	11.131	6.32029	5.76604	9.97766	1.02364	2.85358	0.962268	1.55116	9.30936	12.9387	2.5821	7.81753	11.6084	9.78511	3.4462	8.88816	0.555497	0.903038
	0.277571	0.198687	0.449991	0.195302	0.44714	12.5826	0.91027	11.1586	0.738504	1.99926	4.9355	6.158	18.1127	0.473136	0.876842	9.07573	9.24171	0.535168	6.1497	13.3411	0.363078	10.2567	8.9572	1.77518	5.7486	7.27275	10.6537	11.5688	1.35253	7.63477	11.0909	6.27915	5.76604	9.82989	0.981624	2.89162	0.962268	1.55116	9.32274	12.9227	2.5821	7.8505	11.6084	9.78511	3.4462	9.44176	0.613028	0.903038
	0.259491	0.198687	0.449991	0.153546	0.44714	12.5826	0.877807	11.1586	0.790707	2.73825	4.92596	6.158	18.1127	0.473136	0.919135	9.06882	9.24171	0.535168	6.19015	13.3061	0.363078	10.2403	0.587393	1.77518	4.87436	7.27275	10.6537	11.5688	1.35253	7.67722	5.87739	6.32029	5.76604	9.86818	1.10179	2.76065	0.999371	1.55116	9.32274	12.9613	2.55183	7.90909	11.6084	9.78511	3.12914	9.48277	0.613028	0.929751
	0.259491	0.23455	0.449991	0.166452	0.44714	12.6821	0.91027	11.1586	0.790707	2.69123	4.89428	6.1509	18.1362	0.52184	0.919135	9.07573	9.29642	0.535168	6.19015	13.3132	0.405852	10.2403	0.620898	1.85136	4.91614	7.27275	10.6537	12.3794	1.4378	0.364073	5.87739	6.32029	5.77659	9.92291	1.10179	2.76065	1.33568	1.53211	9.96094	12.15	2.63271	7.90909	11.5919	9.13052	3.11068	9.44002	0.555896	0.824322
	0.221732	0.23455	0.166452	0.063663	0.426445	12.6821	0.869509	10.6707	0.790707	2.08089	4.92596	6.1509	18.1784	0.541975	1.00468	9.07573	9.29642	0.534172	0.303258	13.264	0.448625	10.2403	0.690985	1.80932	4.87436	7.8391	10.6537	12.3794	1.4378	0.406846	5.87739	6.40262	5.77659	9.9065	1.10179	2.76065	1.29549	1.57457	9.96094	12.15	2.57358	7.92928	11.5371	9.09008	3.11068	1.62116	0.588158	0.809367
	0.221732	0.198687	0.153546	0.112556	0.426445	12.7207	0.838813	10.6977	0.750498	2.03829	4.9355	6.18203	18.1734	0.581481	1.00506	9.08278	9.29642	0.535168	0.271211	13.3061	0.450514	10.2403	0.690985	1.85136	4.87436	7.8391	10.611	12.3794	1.4378	0.408253	0.663877	6.40262	5.77659	9.9612	1.30991	2.57291	1.29549	1.57457	9.96094	12.15	2.57721	8.01184	11.5371	9.09008	3.58188	1.62116	0.531592	0.809367
	0.242699	0.198687	0.195302	0.106437	0.353475	12.4291	0.869509	10.6977	0.750498	2.03829	4.9355	5.86939	18.1354	0.59731	1.00506	9.11769	9.23224	0.535168	0.428888	13.3481	0.534172	10.2786	0.655483	1.81701	4.87436	7.32223	10.611	12.672	0.395003	0.207664	0.663877	6.40262	5.91033	9.94486	1.2673	2.61013	1.05862	1.86848	9.25621	12.9613	2.57358	8.04472	11.4939	9.87785	3.59826	1.62712	0.555497
	0.186155	0.195934	0.191984	0.211457	0.390775	12.4674	0.814188	10.84	0.113494	2.0355	4.89428	5.83615	18.1324	0.581481	1.0495	9.11769	9.24171	0.538782	0.393126	13.3553	0.491399	10.2786	0.690985	1.85136	4.87436	7.33009	10.6563	12.6187	0.411024	0.207664	0.667373	6.33033	5.91033	10.1254	1.2642	2.79865	1.07484	1.86848	9.26952	12.9454	2.60305	8.01184	11.4772	9.88959	3.56009	1.70592	0.500009
	0.277571	0.238057	0.195302	0.239366	0.390775	12.4291	0.814188	10.84	0.0744828	2.0355	4.89428	5.83615	18.1448	0.567697	1.0495	9.07573	9.23224	0.538782	0.428888	13.3553	0.491399	10.2786	0.712331	1.81701	5.65732	7.33009	10.6563	12.6585	0.395003	0.114344	0.876361	6.32029	5.91033	10.1089	1.2642	2.79865	1.07484	1.86848	9.25621	12.9454	2.57721	7.86297	11.5975	9.87785	3.6699	1.70592	0.477188
	0.299287	0.277531	0.205536	0.413369	0.278408	12.4674	0.845763	10.867	0.0744828	2.0355	4.89428	6.00055	18.1482	0.567697	1.0495	9.07573	5.14456	0.538782	0.410139	13.3061	0.492509	10.295	0.690985	1.78381	5.65732	7.33009	10.6563	12.4733	0.568636	0.114891	0.919578	6.36144	5.75571	10.0542	1.2642	2.7438	1.36223	0.609177	9.36256	12.0953	2.63271	7.88351	11.5975	9.93009	3.65307	1.66353	0.477188		6.34073
	0.277571	0.277531	0.195302	0.450514	0.260388	12.4291	0.869509	10.9261	0.154959	2.0355	4.89428	6.03222	18.1482	0.567697	1.09217	9.11769	5.14456	5.82896	0.4486	13.2719	0.492509	10.2786	0.764226	1.78381	5.61553	8.04829	10.5285	12.4733	0.598369	0.114891	0.967515	6.33033	5.69855	10.0159	1.30496	0.986033	1.33793	0.609177	9.36256	12.1336	2.63271	7.89611	11.7514	9.9184	3.65307	1.66934	0.381407		6.31929
23.7171	0.221732	0.280377	0.195302	0.413369	0.260388	12.4127	0.869509	10.8992	0.129361	1.99571	4.89428	6.03222	18.1448	0.581481	1.09217	9.07573	1.05688	5.82896	0.465832	13.3625	0.492509	5.38947	0.764226	1.78381	4.91614	8.09016	10.5258	12.4871	0.411024	0.306405	0.967515	6.32029	5.75571	10.0707	1.3496	0.986033	1.32287	0.622065	9.30936	12.1117	2.63271	8.01596	0.306605	9.93009	4.42582	1.66353	0.418446		6.30594
23.693	0.221732	0.320304	0.259491	0.32961	0.339545	12.5221	0.836334	10.9261	0.18386	2.0355	4.98647	5.93153	18.1108	0.567697	1.09217	9.11769	1.05688	5.82896	0.474301	13.3698	0.534172	5.38947	0.801761	1.82545	4.91614	8.265	10.5285	12.5789	0.411024	0.128874	0.967515	6.37142	5.6634	9.98326	1.30496	0.978461	1.22271	1.91911	9.29611	12.0406	2.79479	7.99575	0.263455	9.85476	4.40298	1.7861	0.418446	0.795903	5.03395
	0.286881	0.322816	0.277571	0.32961	0.339545	12.5604	0.807147	11.0985	0.755511	2.03829	4.94531	5.93153	18.1143	0.567697	1.13484	9.06882	1.05253	11.1191	0.48778	13.3553	0.534172	5.38947	0.801761	1.78381	4.91614	8.265	10.5232	12.5392	0.411024	0.128874	1.09507	6.37142	5.67365	9.9671	1.3041	0.352575	1.18491	1.91911	9.30936	12.0953	2.79479	7.99575	0.233763	9.86624	4.44425	1.7861	0.444941	0.809367	5.03395
	0.286881	0.320304	0.277571	0.32961	0.353475	12.5058	0.807147	11.0985	0.713243	1.99285	4.98647	1.40066	17.9347	0.608231	1.13484	9.12471	1.05253	11.1191	0.48778	13.3973	0.534172	0.500298	0.801761	1.81701	0.509692	8.265	10.5232	12.5925	0.429734	0.314401	1.09507	6.37142	5.71467	9.9671	1.3041	0.314401	1.18491	1.9242	9.4024	12.0569	2.79479	7.80942	0.198687	9.85476	4.8999	1.82865	0.390472	0.809367	3.76196
	0.259491	0.365333	0.245852	0.32961	0.0436092	12.5826	1.19249	11.0453	0.755511	1.99285	4.89428	1.39645	17.9347	0.567697	1.13484	9.08278	1.09781	11.1191	0.515053	13.3625	0.534172	0.500298	0.783615	1.81701	0.543282	8.265	10.5232	12.4597	0.317545	0.277571	1.09507	6.33033	5.71467	9.98326	1.3041	0.314401		1.02462	9.34923	12.1173	2.62932	7.77628	0.198687	9.81414	4.90863	1.8712	0.390472	1.65539	3.76196
	0.205536	0.322816	0.245852	0.197967	0.0218842	12.5385	1.21506	10.9887	0.748659	1.99571	4.9355	1.40066	17.9347	0.608231	1.37004	9.08278	1.04612	11.2615	0.474301	7.11872	0.534172	0.495514	0.862602	1.86714	0.499449	7.86616	10.6085	12.4733	0.317545	0.277571	1.18019	6.28926	5.70449	9.92291	1.38964	0.3559		1.02462	9.36256	12.1173	2.62932	0.831172	0.163576	9.82567	4.90863	1.82865	0.439659	1.64963	3.77905
	0.205536	0.365333	0.245852	0.197967	0.0436092	12.5221	1.18172	11.0453	0.751156	1.99285	4.89428	1.39645	9.84154	0.608231	1.37004	9.08278	1.02953	11.2615	0.474301	7.11872	0.534172	0.495514	0.862602	1.9008	0.531064	7.82426	10.6085	12.4597	0.37348	0.242699	1.13762	6.32029	5.56147	9.94486	1.34707	0.389963		1.02462	0.131586	12.0466	2.62932	0.843486	0.0741806	9.85476	2.76516	1.8712	0.496164	1.65209	4.16211
	0.205536	0.320304	0.286881	0.129361	1.06255	12.5385	1.37564	0.306405	0.793727	1.95313	4.98647	1.59404	9.84154	0.608231	1.36366	9.08278	1.02953	11.2524	0.556109	7.11872	1.16526	0.495514	4.19955	1.9008	0.531064	7.86616	10.611	12.7118	0.425601	0.242699	1.18019	6.38161	5.56147	10.0926	1.34707	0.3559		1.9999	0.168494	12.0627	2.76678	0.843486	0.0741806	9.14248	2.76516	2.20874	0.454334		4.2165
1.58835	0.191984	0.320304	0.286881	0.151533	1.0695	12.5385	1.37564	0.343208	0.793727	1.99926	4.98647	1.62885	9.84154	0.578487	5.13334	9.04086	0.989827	11.1786	0.597406	0.874962	1.12363	0.495514	4.19955	1.90888	0.499449	7.99192	0.582156	12.7118	0.446336	0.242699	1.09507	6.34058	5.60233	10.0542	0.500519	0.738504		1.9999	0.131586	12.0627	2.76678	0.871857	0.113164	9.14248	2.76516	2.21193	0.425478		4.16211
1.58835	0.195302	0.320304	0.286881	0.188751	0.23742	11.7515	1.40825	0.306405	0.791382	1.99571	4.9355	1.55226	1.74833	0.578487	5.13334	9.04086	1.01676	11.1878	0.608231	0.882952	1.59189	0.498036	4.19955	1.90888	0.552139	7.99192	0.587858	11.8236	0.24138	0.294669	1.09507	6.37142	5.69484	10.0542	0.500519	0.77935		1.99641	0.162569	12.0627	2.73859	0.912734	0.206737	9.15457	0.621691	2.25142	0.417204		4.0774
1.58835	0.191984	0.320304	0.245852	0.300398	0.23742	11.7347	1.46489	0.402711	0.708609	1.01001	4.9355	1.55226	1.74833	0.578487	5.13334	9.07573	1.01676	11.1878	0.649052	0.874962	1.59189	0.498036	7.53649	1.90888	0.608863	7.64943	0.536803	11.8236	0.213281	0.294669	1.05253	6.38161	5.654	10.0056	0.500519	0.738504			0.154278	12.1558	9.49786	0.912734	0.206737	9.79682	0.621691	1.96061	0.381407		4.0774
1.27613	0.195302	0.277531	0.259491	0.340431	0.23742	11.6966	1.46489	0.420112	0.708609	1.01456	4.9355	1.55226	1.7861	0.259491	8.90301	9.12471	1.01676	11.1878	0.649052	0.759077	1.59189	0.587393	7.49596	1.90888	0.524443	7.64228	0.57948	11.8236	0.213281	0.267315	1.18404	6.38161	5.654	9.98326	0.492747	0.738504			0.183287	12.1397	9.49786	0.77937	0.24708	9.79682	0.645291	1.96061	0.381407		4.09245
1.27648	0.195302	0.279738	0.286881		0.279738	11.718	1.49799	0.473185	0.708609	1.01001	4.9355	1.6021	1.73256	0.259491	8.90301	9.07573	0.989827	11.1786	0.621138	0.759077	1.63391	0.587393	7.48432	1.90888	0.524443	7.64943	0.494143	11.8377	0.53769	0.32391	1.18404	6.38161	5.8891	9.9671	0.492747	0.462451			0.333688	12.9684	9.49786	0.741055	1.45534	9.9184	0.581368	1.96061	0.376157		4.2202
1.27613	0.153546	0.279738			0.279738	11.7347	1.49799	0.44099	0.972279	0.820392	4.9355	1.55226	1.73256	0.259491	8.92559	9.11769	1.02953	11.312	0.690109	0.791309	1.64154	0.587393	7.61762	1.85889	0.552139	0.314401	0.536803	11.8236	0.517947	0.32391	1.18404	6.38161	5.8891	0.267315	0.500519	0.462451			0.314401	12.9915	9.85315	0.77937	1.41599	9.87785	0.581368	1.57881	0.473253		4.2202
1.17433	0.279738	0.279738			0.279738	11.7728	1.53156	0.44099	0.925046	0.852877	4.9355	1.59404	1.73256	0.364692	8.92559	9.13187	0.976516	11.2706	0.690109	0.656525	1.64154	0.587393	7.68149	1.9008	0.524443	0.352575	0.188496	12.6322	0.502774	0.32391	1.18019	6.39199	6.08493	0.267315	0.488199	0.861602			0.277571	12.9527	9.85315	0.685581	5.33492	9.9184	0.455565	1.54276	0.473253		4.2344
1.18089	0.286881	0.328355			0.279738	11.7515	1.53156	0.495493	0.972279	0.852877	4.96728	1.41919	1.64917	0.370125	8.92559	9.13187	1.02953	11.2706	1.34772	0.769721	1.63391	0.563893	7.64102	1.76731	0.563893	0.352575	0.22426	12.6061	0.577918	0.269804	1.18404	0.408895	5.85846	0.267315	0.48861	0.861602			0.3559	12.2008	9.83146	0.650209	5.33492	9.90684	0.455565	1.57881	0.48809	1.02462	3.18388
1.17433	0.234757	0.286881			0.279738	11.7347	1.53156	0.473185	0.882606	0.129717	4.97674	1.37742	1.64917	0.370125	8.86906	9.13187	1.06948	11.2615	1.34772	0.736838	1.63391	0.754726	7.68149	1.76731	0.563893	0.484806	0.163973	12.6322	0.605166	0.3559	1.39645	0.408895	5.81751	0.469162	0.454334	0.902958			0.32391	12.2553	9.5958	0.666054	5.33492	9.90684	0.455565	1.91813	0.527006	0.97581	3.18388
1.10129	0.277531	0.286881			0.279738	11.7347		0.473185	0.836318	0.186155	4.96728	1.37004	1.64917	0.577918	8.83518	9.12471	1.06948	11.2706	1.34772	0.759137	1.59189	0.768894	7.68149	1.76731	0.563893	0.484806	0.130324	12.513	0.617535	0.380525	1.35393	0.408895	5.81751	0.446336	0.450703	0.764149			0.32391	12.2167	9.54268	0.785453	9.25384	9.89541	0.491525	1.92321	0.550433	1.0181	3.18388
1.10129	0.279738	0.286881			0.277531	11.8277		0.520367	0.836318	0.129717	4.96728	1.46888	1.64917	0.538783	8.8465	9.12471	1.09781	11.3029	3.92222	0.727694	1.62712	6.23045	7.64102	0.13053	0.563893	0.484806	0.130324	12.4994	0.593261	6.65012	1.39645	0.366323	5.72507	0.593911	0.450703	0.803658	13.6348		0.407276	12.2008	9.5958	0.797892	9.23101	9.81414	0.491525	1.96559	0.550433		3.23951
1.09488	0.23742	0.286881			0.277531	11.811		0.550433	0.155606	0.166452	4.96728	1.46888	1.65183	0.577918	8.86906	9.07573	1.0572	11.2615	3.92222	0.727694	1.59189	6.23045	7.69337	0.13053	0.598692	0.944441	0.130324	12.4994	0.573671	6.65965	1.30799	0.364073	5.72507	0.615776	0.417204	0.764149	13.5999		0.425601	12.2167	9.55674	0.785453	9.25384	9.81414	0.528764	1.92321	0.405467		3.22082
1.07941	0.234757	0.286881			0.279738	11.811		0.520367	0.129826	0.186155	4.96728	1.46102	1.69443	0.577918	8.83518	9.12471	2.17773	11.2615	3.92222	0.727694	1.63391	6.23045	7.69337	0.16734	0.598692	0.944441	0.114891	12.7118	0.610529	5.89943	1.30799	0.364073	5.76604	0.559259	0.450703	0.407276	13.6348		0.425601	12.1236	9.53744	1.18491	9.35521	9.76209	0.473253	1.92321	0.39129		3.22082
1.07941	0.234757	0.370125			0.277531	11.7562		0.576087	0.840199	0.166452	0.848306	1.56055	1.69184	0.577918	8.8465	9.12471	2.17773	11.2615	4.0132	0.727694	1.63391	11.692	7.61257	0.15451	0.578071	0.944441	0.114891	12.7118	0.280583	5.8891	1.30799	0.321299	5.63266	0.615776	0.450703	0.407276			0.517947	12.1236	9.55674	1.16783	9.35521	9.07821	0.50901	1.97128	0.405467		1.29549
1.09488	0.978461	0.370125			0.277531	11.7728	18.7033	0.576087	0.840199	0.259491	0.848306	1.51054	1.69443	0.503191	8.86906	9.13187	2.2202	11.2615	4.05911	0.727694	1.64154	11.744	7.64102	0.15451	0.598692	0.986033	0.163973	12.7118	0.280583	5.89943	1.39645	0.321299	5.63266	0.650209	0.380154	2.96494		1.12004	0.555233	12.1236	9.55674	1.18491	9.35521	9.10704	0.473253	1.82865	0.413632		1.28323
1.09488	0.936517	0.370125			0.279738	11.7562	18.6702	0.576087	0.793727	0.245852	0.835454	1.55226	1.64917	0.503191	8.81253	9.16664	2.45472	11.2706	4.05911	0.779217	2.23096	11.744	7.61257	0.15451	0.652688	0.986033	0.199016	12.6053	0.280583	6.76159	1.35393	0.278526	5.63266	0.629563	0.380154	2.96494		1.12004	0.555233	0.491329	9.53744	1.01795	9.45724	9.06648	0.741698	1.8712	0.413632		0.338606
1.11178	0.154171	0.407262			0.279738	0.491646	18.7033	0.576451	0.840199	0.221732	0.530262	1.51906	1.65183	0.471856	8.83518	9.15966	2.44837	11.2615	4.14422	0.779217	2.27945	11.8483	7.61257	0.16734	0.615024	0.986033	0.163973	12.6187	0.270335	6.76159	1.39645	0.239039	5.52064	0.639098	0.417204	2.96494		1.12004	0.631895	0.491329	9.49572	1.01795	9.49139	9.90684	0.728878	0.648113	0.413632		0.338606
0.991176	0.154171	0.407262			0.279738	0.528877	18.5275	0.576451	0.797832	0.166452	0.530262	1.51906	1.64917	0.471856	8.81253	9.07573	2.49065	11.2939	4.14097	0.86665	2.26766	11.8599	7.61257	0.15451	0.615024	0.678033	0.151401	12.4461	0.302584	6.76159	1.35393	0.239039	5.52064	0.639098	4.32785	5.52261		1.14942	0.631895	0.491329	9.49572	0.999371	9.45724	9.90684	0.785453	0.686306	0.473253		0.338606
0.991176	0.154171	0.365333			0.279738	0.488234	18.5275	0.663725	0.797832	0.221732	0.578071	1.77966	1.69443	0.471856	8.77864	9.08278	2.49065	11.2524	4.14422	0.809575	8.17922	11.8599	7.66507	0.13053	0.615024	0.678033	0.114344	12.4461	0.270335	5.80704	1.31143	0.239039	5.9613	0.615776	4.32785	5.52261		1.14942	0.631895	0.491329	9.49572	1.16605	9.63856	9.08411	0.819404	0.686306	0.437794		0.328355
0.991176	0.322176	0.365333			0.320304	0.381232	18.5275	0.663725	0.0741806	0.953776	0.578071	1.7829	1.64917	0.454226	8.81253	9.08278	2.49065	0.58321	8.48166	0.840839	8.17922	11.7789	7.61257	0.113494	0.636002		0.114344	12.4597	0.270335	5.85846	1.30799	0.107431	6.00249	0.819404	4.32785	5.52261		1.14942	0.593261	0.576451	9.4993	1.16605	9.62674	9.08411	0.819404	0.233498	0.473253		0.338606
0.611395	0.322176	0.365333			0.320304	0.381232	18.3575	0.663725	0.0741806	0.986033	0.615024	1.7829	1.69184	0.454226	8.78998	9.20163	2.48495	0.58321	8.48166	6.66405	8.17922	11.7672	7.61257	0.13053	0.652688		0.162569	12.4461	0.24138	5.81751	2.05077	0.107431	5.9613	0.797892	8.23849	5.8766			0.593261	0.576451	9.48046	1.29553	9.62674	9.0955	0.819404	0.233498	0.301249		0.462451
0.611395	0.322176	0.365333	22.5247		0.277531	0.456811	18.3575	0.663725	0.0741806	0.994965	0.615024	1.76021	1.73281	0.454226	8.78998	9.20859	2.53294	0.58321	12.8191	6.70613	14.0908	11.8077	7.61257	0.150205	5.00671		0.162569	0.462566	0.24138	5.76604	2.05628	0.0646577	0.74804	0.925655	8.19923	5.91146			0.610529	0.663725	9.4993	1.33293	9.57024	0.484806	0.689516	0.233498	0.338694		0.446336
0.574519	0.234757	0.365333	22.5314		0.279738	0.405092	18.3575	0.623609	0.154171	0.298606	0.634466	1.75388	1.69008	0.454226	8.756	9.20859	2.53294	0.413294	12.8633	6.70613	14.0908	11.7672	7.61257	0.150205	5.00671		0.162569	0.432452	0.270335	5.76604	2.05628	0.0646577	0.748659	0.869849	9.00522	5.8766	13.6381		0.610529	0.663725	9.51829	1.33293	9.57024	0.484806	0.663725	0.233498	0.301249		0.425601
0.437877	0.234757	0.365333	22.5425		0.277531	0.370456	17.5987	0.666092	0.14921	0.298606	0.634466	1.71808	1.77555	0.454226	8.81253	9.16664	2.48495	0.381246	12.8618	6.65771	14.0867	11.8077	7.65296	0.192978	5.78155		0.114344	0.287841	0.213281	5.76604	2.22523	0.0646577	0.748659	0.889592	8.99135	6.48973	13.6539		0.610529	0.663725	9.53744	9.93617	9.54788	0.484806	0.659987	0.248258	0.210758		1.29549
0.381246	0.191984	0.448625	22.5668	1.65183	1.15327	0.423048	17.574	0.663234	0.113164	0.286881	0.652688	1.95277	1.77721	0.461601	8.77864	9.16664	2.44258	0.413294	12.906	6.70613	13.9633	11.8194	7.66507	0.107431	5.77297		0.114344	0.287841	0.199016	5.80704	2.18296	0.0646577	0.83411	0.869849	9.00522	6.45404	13.6381		0.648113	0.695749	9.47726	9.89664	9.6507	0.484806	0.716346	0.248258	0.166452		1.33568
0.356671	1.85716	0.448625	22.5668	1.65183	1.16087	0.389974	17.4926	0.705943	0.063663	0.298606	0.690947	1.95277	1.77555	0.471856	8.81253	9.12471	2.48495	0.239366	12.9046	6.6156	13.9633	11.7789	7.60056	0.15451	5.77297		2.52158	0.329323	0.21704	5.84806	2.18876	0.0646577	0.836318	0.814161	8.13086	6.48973			10.512	0.695749	9.47726	9.92221	9.62868	0.500244	0.746078	0.687008	0.128874		1.29549
0.356671	1.85716	0.448625		1.65183	1.15327	0.423048	17.5247	0.663234	0.063663	0.298606	0.690947	1.91376	1.8199	0.461601	8.78998	9.16664	2.48495	0.215439	12.906	6.65771	13.9633	11.7384	7.60056	0.0218842	5.20221		2.51715	0.196278	0.199016	5.84806	2.23722	0.0646577	0.83411	0.869849	8.13086	6.74984			10.4616	0.695749	9.42488	10.2136	9.62868	0.500244	0.650209	0.728249	0.154278		0.573671
0.300063	1.85716	0.448625		1.69008	10.6162	0.439023	17.4926	0.748659	0.113164	0.286881	0.729707	1.2673	1.8199	0.461601	8.756	9.20859	2.44258	0.248678	12.7764	6.6156	13.7596	11.7789	7.53203	0.0218842	5.20221		2.52158	0.196278	0.24138	5.79678	2.23092	0.0208894	0.882606	0.906713	8.13086	6.74984			9.95571	0.819404	9.47726	10.1876	9.54788	0.538783	0.672317	0.697889	0.0980096		0.593261
0.268025	9.13894	0.450514		1.69184	10.6557	0.382728	9.16094	0.751156	0.0988434	0.328355	0.690947	1.24876	1.8199		8.78998	9.20859	2.44837	0.215439	12.8191	6.70613	13.8064	11.7789	7.60056	0.0436092	5.19154		6.92835	0.15451	0.270335	5.84806	2.23092	0.0218842	0.882606	0.888953	8.13086	6.74984			9.95571	0.785453	9.57946	10.1876	9.52561	0.577918	0.672317	0.738504	0.156294		1.72711
0.300063	9.13894	0.450514		1.69184	11.1697	0.439023	9.16094	0.751156	0.0741806	0.328355	0.754726	1.27812	1.8199		8.77864	8.93603	2.49065	0.215439	12.8191	6.66405	13.811	11.7672	7.60056	0.0218842	5.40687		6.92835	0.15451	0.270335	5.8891	2.23092	0.0218842	0.882606	0.944076	8.13086	6.42461			9.91437	0.819404	9.57946	10.2669	9.57224	0.538783	0.814161	0.738504	0.188496		1.68538
0.324626	9.12652	0.407904	1.43646	1.81829	11.1697	0.473136	9.16094	0.793727	0.0741806	0.370125	0.701551	1.99891	1.82229		8.77864	8.94288	2.44258	0.188751	12.7764	6.6706	13.8064	11.8194	7.60056	0.0218842	5.36588		6.97097	0.15451	0.270335	5.8891	2.23092	3.31574	0.96419	1.65462	8.13086	6.44568			9.79043	0.898637	9.32162	10.2807	9.59425	0.577918	0.833549	0.445675	0.188496		1.68538
0.243481	9.36256	0.407904	1.44994	1.77721	11.1847	0.449991	0.829256	0.793727	0.0741806	0.379213	0.715153	1.99891	1.8199		8.81253	0.22259	2.44258	0.151533	12.7764	6.62198	13.764	11.8194	7.64102	0.0436092	5.40687		7.40002	0.15451	0.24138	5.93017	2.23722	3.31574	0.919578	1.62764	8.18465	6.42461		6.25007	9.78103	0.854148	9.35651	10.2807	9.57224	0.577918	0.851304	0.484806	0.512587		1.46886
0.243481	9.36256	0.407904	1.49413	1.64735	10.3228	0.416015	0.85721	0.748659	0.0741806	0.379213	0.608231	1.99891	1.81829		8.77864	0.22259	2.51776	0.189003	12.775	6.62198	13.802	11.8077	7.64102	0.0427977	4.49454		7.40002	0.0646577	0.270335	5.8891	2.23722	3.31574	0.967515	1.66747	8.13086	6.50196		6.25007	9.79043	1.11439	9.34051	10.1876	9.67282	0.577918	0.927047	0.471856	0.524507		1.52151
0.243481	9.37601	0.407904	1.49413	1.69184	10.3228	0.465832	0.829256	0.748659	0.797832	0.338606	0.783053	1.95277	1.8199	12.879	8.81253	0.211457	2.51776	0.212575	12.8177	6.62198	13.8064	11.8194	7.60056	0.0427977	4.48371		7.40002	0.0646577	0.573671	5.93017	2.23722	6.6096	0.967515	4.89728	8.22398	6.50196		6.22219	10.4478	1.10194	9.35651	10.2015	9.67282	0.657549	0.927047	0.484806	0.484806		1.48145
0.154959	8.67518	0.407904	1.50524	1.69184	10.3381	0.449991	0.581909	0.751156	0.755511	0.328355	0.824111	1.95633	1.8199	12.889	8.82403	0.153546	2.52227	0.212575	12.8191	6.6156	13.764	11.8194	7.60056	0.0427977	4.48371		7.19688	0.0646577	0.517947	5.8891	2.24413	6.65033	1.01001	4.89728	8.15594	6.85733	13.7692	7.23654	10.4478	1.11439	9.59773	10.148	9.67282	0.697889	0.911246	0.333688	0.131586		1.52151
0.186948	8.67518	0.407904	1.48389	1.94799	10.3381	0.59731	0.581909	2.38569	0.797832	0.298606	0.824111	1.91376	1.33251	12.889	8.8465	0.153546	2.52227	0.212575	12.7764	6.6156	13.7596	11.7789	7.60056	0.0427977	5.21208		7.19339	0.107431	0.270335	5.83788	1.88168	6.66155	1.01001	8.1271	8.17022	6.87747	13.7529	7.26127	10.4065		9.61616	10.3861	9.5599	0.657549	0.55043	0.299287	0.168494		1.48145
0.186948	8.58207	0.493151	1.53529	1.94799	10.2993	0.59731	0.581909	2.38217	0.063663	0.391701	0.824111	1.95277	1.33251	13.2485	8.81253	0.153546	2.56474	0.300398	12.8177	6.60942	13.8064	11.7789	7.60056	0.0427977	5.21208		7.23943	0.0646577	0.270335	5.79678	1.87638	6.55131	1.01001	8.0742	8.1954	6.85733		7.26127	9.71749		9.61616	10.4125	9.5599	0.738504	0.525803	0.277571	0.155136	1.21101	1.80547
0.129361	8.58207	0.493151	1.52531	1.9465	10.2839	0.581481	0.42056	2.42821	0.063663	0.391701	1.43374	1.95633	1.33251	13.2803	0.280724	0.191984	2.56973	0.300398	12.8177	6.65771	13.7596	11.7266	7.60056	0.0427977	5.22216		6.66976	0.0646577	0.24138	5.82792	2.14071	6.58027	1.01001	8.08706	8.0234	6.85733		7.63305	9.67627		9.61358	10.4125	9.5599	0.738504	0.582449	0.697889	0.0436092	1.21101	1.81644
0.154959	8.58207	0.450514	1.48389	1.94574	10.2297	2.11681	0.441513	5.79139	0.0741806	0.379213	1.43374	1.99891	0.928809	12.9966	0.280724	0.195302	4.08423	0.261235	12.8206	6.65771	13.802	11.7384	7.57704	0.0427977	4.48371		6.67271	0.0208894	0.610529	5.879	2.14664	6.59183	1.18019	8.30022	8.06283	6.82142		7.63305	9.71749		9.61358	10.2669	9.57224	5.1749	1.96034	0.645967	0.0783715	1.21101	1.81644
0.18386	8.67518	0.407904	1.48389	1.94574	10.245	2.16023	0.42056	5.79139	0.0741806	0.328355	1.43374	1.22612	0.928809	12.9966	0.114103	0.195302	4.08423	0.37262	12.8206	6.65771	13.802	11.7384	0.454466	0.0427977	4.48371	0.205536	6.66976	0.0427977	0.629563	5.879	2.14664	6.63239	1.13762	8.34033	8.0234	6.89332		7.6897	9.66661		9.61358	10.2669	9.57224	5.1749	1.97472	0.314401	0.0994934		1.59046
0.0218842	8.67518	0.450514	1.57653	1.21881	10.245	2.15957	0.389517	5.79139	0.0741806	0.338606	2.73445	1.2373	0.958115	12.9966	0.0750403	0.245852	4.38508	0.354909	12.8191	6.6156	13.802	11.7384	0.454466	0.112556	4.47317	0.195302	7.44881	0.0736253	0.666054	5.879	2.18876	6.59183	1.13762	8.28753	8.11651	6.85733		4.37908	9.67627		9.59773	10.2411	9.53781	5.1749		0.333688	0.333688		1.63123
0.0432845	8.68957	0.493151	1.5668	1.26156	10.3076	8.42346	0.403073	9.15457	0.852877	0.328355	2.73445	1.19661	0.958115	12.9755	0.0994934	0.23742	4.38508	0.474301	12.8177	6.6156	13.7935	11.7266	0.375782	0.112556	4.47317		7.44881	1.50291	0.22426	5.83788	2.22523	6.59183	2.29152	8.32605	8.11651	6.78137		4.37908	9.66661		9.59773	10.2807	9.82882	9.61129		0.369839	0.333688		1.59046
0.0218842	8.71459	0.535811	1.53529	1.26156	10.3076	8.46453	0.368508	9.15457	0.852877	0.420249	2.73445	1.31399	0.917056	13.1897	0.151401	0.245852	4.34233	0.433938	12.8177	6.69373	13.8359	11.7503	0.423048	0.129717	4.47317		7.61603	1.45409	0.245516	5.83788	2.22523	6.55131	2.29152	8.31306	8.15594	6.80132		1.06847	9.74915		9.59773	10.2669	9.8501	9.61129		0.333688	0.299287
0.0780914	8.59645	0.493151	1.57653	1.26291	10.3076	8.46453	0.353591	9.15457	0.852877	0.420249	2.82589	1.30991	1.04065	13.1897	0.114344	0.286881	4.34347	0.474301	12.8177	6.69373	13.7935	11.7384	0.375782	0.0736253	4.43219		7.61603	1.45409	0.245516	5.83788	2.39974	6.58027	2.29152	8.31306	8.08824	6.78137		1.06847	9.70787		9.54339	10.2533	9.81514	9.61129		0.389963	0.233498
0.0780914	8.58207	0.114522	1.64999	1.21855	10.2686	7.83959	0.389517	9.2071	0.852877	0.420249	2.82589	4.40199	1.04065	13.1358	0.114344	0.328355	4.34347	0.722329	12.8177	6.65157	13.7935	11.7266	0.355041	0.0980096	4.42184		7.65864	5.69124	0.280583	5.879	2.35751	6.55131	1.83404	8.03352	8.08824	6.63766		1.06847	9.70787		9.54339	10.386	9.62868	9.7278	13.2557	0.3559	0.225987
0.114697	4.4557	0.0780107	1.60837	1.21881	10.2686	7.83959	0.343386	9.24742	0.811207	5.1087	2.82589	4.44283	1.04065	13.1143	0.23875	0.286881	4.30073	0.680548	12.8605	6.64564	13.7935	11.7789	0.319432	0.129361	4.42184	1.28619	7.65864	5.69124	0.245516	5.879	2.39974	6.53967	1.83404	8.03352	8.11651	6.65805		1.06847	9.69838		9.54339	10.3461	9.6507	9.71586	13.2557	0.333688	0.23875
0.114522	4.4557	0.114522	1.69167	1.21881	10.2686	7.83959	0.375782	9.2071	0.803671	5.1087	2.82589	4.40199	0.999318	13.1143	0.210758	0.338606	4.30402	0.690109	12.8177	6.69373	13.8318	11.7384	0.319432	0.154959	4.52463	1.27936	7.65864	5.69124	0.245516	5.92014	2.61653	6.58027	1.83404	7.98033	8.1023	1.37685		1.03569	9.69838	9.18501	9.54339	10.2398	9.69773	9.76822	13.3238	0.369839	0.248258
0.0780107	4.4557	0.129361	1.7007	1.21881	10.2925	7.93213	0.375782	9.2071	0.852877	9.79715	2.82589	4.70958	0.999318	13.1253	0.210758	0.338606	4.26597	5.88918	12.8605	6.65157	13.8359	11.7266	0.357781	0.154959	4.51418	1.55226	6.62183	9.92838	0.77937	5.92014	2.6224	6.59183	2.08836	8.00707	8.1023	1.36223		1.03569	9.69838	9.21471	9.57763	10.2398	9.67596	9.7278	13.3238	0.299287	0.248258
0.151533	0.329323	0.154959	1.7007	1.21881	10.2925	7.93213	0.376092	9.19492	0.811207	9.7772	2.82589	4.66872	0.999318	13.1253	0.23875	0.328355	4.17407	5.88918	12.8605	6.68784	13.8359	11.7789	0.357781	0.154959	4.52463	1.54485	6.66702	9.89594	0.77937	5.92014	2.61653	6.59183	2.09309	7.98033	8.12781	1.37685		1.02558	9.70787	9.17767	9.57763	10.2398	9.69773	9.76822	13.3576	0.431519	0.188647
0.151533	0.329323	0.154959	1.68342	1.34707	10.1695	7.93213	0.338623	9.2071	0.803671	9.81475	2.82589	4.66872	1.08209	13.1253	0.242699	0.328355	4.17254	5.89424	1.13044	6.65771	13.9168	11.7384	0.357781	0.18386	4.42184	1.55226	6.62183	10.1121	0.818128	5.92014	2.44773	6.6209	2.08836	7.98033	8.12781	1.64156		0.969195	9.69838	9.17767	9.49306	10.3992	9.57224	9.7278	13.2228	0.445675	0.188647
0.151533	0.371099	0.0986521	1.64154	1.34707	10.1304	7.83959	0.338623	9.21941	0.811207	9.7772	2.82589	4.57621	1.07328	7.39645	0.267315	0.370125	4.2595	5.89424	1.13044	6.65157	13.9168	0.577358	0.32673	0.162953	4.43219	2.10454	6.70966	10.0617	3.40608	0.151905	2.39974	6.66155	2.00847	7.98033	8.1418	1.64156		0.998659	9.66661	9.22456	9.44081	10.3992	9.60675	9.67541	13.2458	0.484806	0.197652		12.2809
0.114522	0.238403	0.0780107	1.55793	1.34707	10.1304	7.83959	0.389974	9.17916	0.811207	9.8675	2.77619	4.57621	1.12363	7.39645	0.333688	0.420249	4.30073	5.89424	1.13044	6.69373	13.9168	0.525874	0.32673	0.162953	4.50403	2.10454	6.70715	10.0617	3.41671	0.151401	2.39974	6.66155	2.05077	7.9272	8.1023	1.65621		0.998659	9.66661	9.26172	9.50917	10.4259	9.62868	9.67541	13.2458	0.820392	0.233498		12.2809
0.151533	0.238403	0.129361	1.59971	1.18019	10.1304	7.83959	0.413014	9.17916	0.883589	9.8856	2.77619	4.57621	1.08209	1.66755	0.333688	0.420249	4.29958	5.89424	1.13044	6.7359	13.9128	0.581421	0.32673	0.129361	4.50403	2.10454	6.70715	9.90509	3.41671	0.151401	2.65878	6.6096	2.05077	7.96712	8.1023	1.69535	1.15172	0.988872	9.66661	9.20619	9.47498	10.0808	9.75414	9.67541	13.4032	0.820392	0.269804		12.2809
0.151533	0.287841	0.129361	1.59971	1.22648	1.03838	7.83959	0.382728	9.17916	0.843486	9.86698	2.77619	4.6279	1.11514	1.66755	0.3559	0.420249	4.30073	5.89424	0.786233	6.69373	13.9593	0.63843	0.393126	0.151533	4.50403	1.75513	6.74981	9.94647	3.59096	0.162569	2.70672	6.5985	10.3018	7.83418	8.1023	1.65621	1.16783	0.979027	9.79043	9.20619	9.50917	10.1205	9.76704	8.90047	13.4261	0.820392	0.233498		11.7553
0.151533	0.2468	0.129361	1.59971	1.22648	1.00271	7.83959	2.82793	9.17916	0.923931	9.70059	2.77619	4.6279	1.16526	1.70398	0.333688		4.29958	5.89953	0.786233	6.65157	13.9593	0.612293	0.393126	0.578487	4.32953	1.76162	6.70715	9.94647	3.59096	0.151401	2.70672	6.63929	10.3018	7.8873	8.07433	1.65621	1.72606	1.0454	9.79043	9.21212	9.64898	10.107	9.75414	8.90047	13.4261	1.64629	0.188647		11.737
0.151757	0.260388	0.129361	0.353475	1.22278	0.876667	7.88045	2.82793	9.17916	0.923931	9.75622	2.77619	4.57621	1.16526	1.6573	0.333688		4.258	5.85193	0.639858	6.65157	7.52613	0.620898	0.59731	0.578487	4.32953	1.75513	6.70715	9.89594	3.63189	0.242699	0.463514	6.62845	10.5273	7.84744	8.07433	1.68764	1.72606	1.0454	9.79043	9.15229	9.64898	10.0537	9.90641	8.94075	7.04674	1.64629	0.188647		11.7553
0.151533	0.192978	0.0780107	0.353475	1.22278	0.866469	7.88045	2.78062	9.17916	0.923931	9.66375	2.77619	4.61709	1.16526	1.44174	0.333688		4.258	5.85726	0.639858	6.65157	7.52613	0.620898	0.59731	0.163576	4.31958	1.49618	6.79763	9.86373	3.76527	0.210758	0.463514	6.65033	10.5127	7.94048	8.08824	1.68764	1.72606	1.01185	5.14578	9.15229	9.66882	10.0537	9.90641	9.82062	7.04674	3.74799	0.197652		12.1127
0.151533	0.15451	0.0780107	0.329323	1.22278	0.876667	7.88045	5.21313	0.611395	0.221732	9.6819	2.81797	4.6279	1.7341	1.47708	8.66216		4.21678	5.89953	0.639858	6.69373	7.52613	0.587393	0.59731	0.163576	0.840839	1.48548	6.79495	9.90509	3.76527	0.210758	0.463514	6.63929	10.5273	7.98033	8.1023	1.69535	1.85777	1.25848	5.14578	9.15229	1.99891	10.0672	9.92781	9.80866	7.04674	3.74799	0.188647		12.1127
0.151533	0.16734	0.0780914	0.287841	1.35061	0.607806	7.81826	5.25391	0.666911	0.221732	9.66375	2.82589	4.56557	1.69137	1.44174	8.66216		4.21678	5.815	0.548111	6.69373	1.09298	0.598692	5.27598	0.163576	0.840839	1.49037	6.74981	9.97879	3.84724	0.210758	0.387107	6.62845	10.3657	7.94048	8.08824	1.73467	1.85777	1.25848	5.14578	9.21207	1.95277	10.4125	9.87148	9.10209	0.667373	3.74799	0.188647		12.1127
0.151533	0.206463	0.0431112	0.260388	1.30799	0.607806	7.81826	5.26499	0.560052	0.221732	8.96569	2.81797	4.56557	1.7341	1.45016	8.82517		4.21678	5.815	0.548111	6.69373	1.11123	0.655483	5.27598	0.197967	0.87308	1.53831	6.70966	9.98786	3.87826	0.210758	0.387107	6.62845	10.3803	8.10008	8.1023	1.69535	1.85777	1.27765	0.501133	9.21207	1.99891	10.3861	9.88511	9.09008	0.663877	5.84969	0.979027		11.7198
0.151533	0.15451	0.0741806	0.2468	1.30799	0.577146	7.81826	5.35762	0.560052	0.769657	9.00194	2.81797	4.56557		1.45016	8.78648		4.21863	5.815	0.548111	6.69983	1.09298	0.655483	5.27598	0.197967	0.807147	1.53831	6.7523	9.98786	3.85772	0.242699	0.437153	6.58759	10.3657	8.10008	8.1418	1.76467	1.25848	1.12509	0.46332	9.17472	1.98915	10.3861	9.87148	9.04966	0.663877	5.80082	0.979027		11.7198
0.162953	0.15451	0.0432845	0.2468	1.26538	0.551158	7.85923	5.35762	0.560052	0.769657	9.00194	2.81053	4.64757		1.42738	8.82517		4.26132	5.80963	0.441513	6.69983	0.72966	0.634466	9.95466	0.197967	0.807147	1.4481	6.70966	9.85454	3.89865	0.242699	0.463514	6.58759	10.3803	7.90065	8.1418	1.74933	1.31415	1.15849	0.501133	9.21207	1.9457	10.3992	9.68511	9.09008	0.61972	5.84969	0.744102		11.7378
0.151533	0.13053	0.0432845	0.260388	1.26538	0.551158	7.80784	5.32842	0.538516	0.769657	8.85389	2.90929	4.64757		1.42738	8.80228		4.22081	5.80963	0.441513	6.73004	0.696508	0.652688	9.95299	0.197967	0.807147	1.44306	7.48526	9.84548	3.89865	0.242699	0.463514	6.5985	10.6844	7.8873	9.0436	1.74933	1.27765	1.149	0.260388	9.25413	2.11679	10.386	9.71959	8.91643	0.61972	5.84969	0.772685		11.832
0.491972	0.0744828	0.0432845	0.2468	1.26538	0.548111	7.81826	5.32842	0.503573	0.861602	8.85389	2.90161	4.64757		1.46306	8.80228		4.22081	5.80963	0.441513	6.76665	0.410268	0.634466	9.95299	0.197967	0.826151	1.44306	7.44264	9.84548	3.84724	0.267315	0.463514	6.72096	10.67	7.94048	9.0436	1.65621	1.61035	5.02036	0.260388	9.22686	2.11679	10.4259	9.68511	8.92852	0.662493	5.84299	0.744102		11.832
0.496044	0.0432845	0.0432845	0.206463	1.30561	0.491972	7.80784	5.32842	0.503573	0.861602	9.81143	2.85978	3.87968		1.44174	8.80228		4.22081	5.84683	0.42056	6.76665	0.380162	0.794964	9.90871	0.197967	0.826151	1.44306	6.70715	9.32126	3.84724	0.277571	0.437153	6.71025	10.6415	7.90065	9.0436	1.67158	1.61035	5.02036	0.22259	9.2168	2.15957	10.586	9.78874	8.91643	0.790814	5.89182	1.02319		0.183287
0.465463	0.0646577	0.0432845	0.206463	1.30561	0.52065	7.79759	5.31171	0.380162	0.861602	9.75589	2.90161	3.86854	13.2252	1.40651	8.83429		4.22081	5.85193	0.387594	6.73004	0.380162	0.794964	9.91024	0.188751	0.826151	2.14664	6.70715	9.32126	3.84724	0.277571	0.437153	6.71025	10.6415	7.91416	8.20706	1.67158	1.64722	5.02036	0.16734	9.2168	1.9465	10.5989	9.78874	8.91643	0.83411	6.73029	1.02319		0.183287
0.520973	0.0432845	0.114344	0.16734	1.26538	0.42056	7.81826	5.25925	0.407799	0.811207	9.75589	2.86758	3.86854	13.2252	1.3918	8.81822		4.18069	5.85193	0.403073	6.72439	0.355535	0.835454	9.95147	0.151533	0.826151	2.14664	6.7523	9.33039	3.81683	0.277571	0.435341	6.66934	10.6557	7.95391	8.20706	1.67158	2.05981	8.89173	0.16734	9.17472	1.99069	10.586	9.82342	8.87604	0.705267	6.73029	1.02319		0.183287
0.465463	0.0431112	0.114344	0.16734	1.22278	0.441513	7.81826	5.29967	0.437877	0.803671	9.81143	2.85245	4.68861	13.2667	1.33643	8.81822		4.17815	5.84683	0.403073	6.77226	0.387594	4.73627	9.86596	0.151533	0.826151	1.41204	7.61312	9.33039	3.76527	0.407276	0.463514	6.62845	10.6415	7.9937	8.20706	1.55649	2.02143	8.89173	0.206463	9.2325	1.94574	10.4659	10.0191	8.91643	0.705267	6.72463	0.829189		0.369839
0.496044	0.0431112	0.114344	0.186948	1.26291	0.454236	7.81826	5.31171	0.351488	0.811207	9.75589	2.90929	4.68861	13.2755	1.28572	8.81822	2.31906	4.17815	5.84683	0.368508	6.73004	0.387594	4.73627	9.86457	3.70117	0.861039	1.36366	7.61312	9.32126	3.76527	0.369839	0.463514	6.65876	10.6415	7.95391	8.1954	1.55649	2.02143	9.45722	0.0986521	9.2325	2.2119	10.479	9.96274	9.00925	0.705943	6.54967	0.829189		0.425601
0.496044	0.0431112	6.28425	0.206463	1.30561	0.353591	7.80784	5.29967	0.351488	0.852877	9.77444	2.90929	4.60655	13.2667	1.3016	8.81822	2.32875	4.13806	5.84683	0.389517	6.72439	0.387594	8.63709	9.82181	3.70117	0.861039	1.36366	7.65864	9.17898	3.79598	0.369839	0.493789	6.71025	10.43	7.98033	8.16742	7.62502	1.76467	9.45722	0.0986521	9.2325	2.2119	10.4922	10.0191	9.00925	0.663234	6.54967	0.829189		0.389963
0.496044	0.0988434	6.2577	0.206463	1.30561	0.343386	7.84887	5.29967	0.351488	0.84573	9.83001	2.90929	4.60655	13.2252	0.48778	8.81822	1.76459	4.13549	5.80449	0.338623	6.72439	0.318036	8.63709	9.73629	3.70256	0.861039	1.37004	7.70431	9.18794	3.8371	0.333688	0.463514	6.71025	10.4694	7.98033	8.16742	7.599	1.78067	9.42354	0.0986521	9.24941	2.20872	10.4523	9.87148	9.73294	0.705943	6.25907	0.859243		0.53769
0.465463	0.0988434	6.2577	0.196278	1.30561	0.343386	7.79759	5.35208	0.381246	0.852877	9.77444	15.5978	4.60655	13.2341	0.503701	8.77971	1.72381	4.17815	5.80449	0.338623	6.68215	0.318036	8.63709	9.77905	3.70117	0.826151	1.79172	7.70755	9.18794	3.8371	0.333688	0.411024	6.66934	10.5203	7.95406	8.15365	7.62502	1.74242	9.43444	0.0741806	9.24489	2.38217	10.4523	9.92781	9.69238	0.705943	6.25907	0.859243		0.53769
0.441513	0.113164	6.4786	0.196278	1.40066	0.944076	7.79759	5.31171	0.351488	2.64753	9.75622	15.5978	4.60655	13.2341	0.567697	8.81822	1.72381	4.17815	5.80963	0.370456	6.68784	0.233763	8.68732	9.82321	3.70256	0.826151	1.79172	7.70431	9.15568	3.8371	0.407276	0.411024	6.76183	10.5065	7.98033	8.16742	7.81087	1.66658	10.4547	0.0741806	9.24941	2.38217	10.4125	9.89295	9.73294	1.80362	6.25907	0.859243		0.53769
0.441513	0.195934	6.45172	0.206463	1.35828	0.944076	7.80784	5.35208	0.324626	2.64753	9.64498	15.4645	3.90935	13.2341	0.567697	8.79585	1.77583	4.17815	5.80963	0.370456	6.76665	0.270032	8.67863	9.82321	3.66382	0.861039	1.45409	6.8376	9.14653	3.68346	0.425601	0.411024	6.72096	10.5203	7.96712	8.18134	7.81632	1.70438	10.49	0.063663	9.20319	2.38217	10.4391	9.73747	8.98544	1.75513	6.30136	0.946995		0.629563
0.42056	0.195934	6.45172	0.206463	1.35828	0.944076	7.80784	5.31171	0.295312	2.61013	9.60811	15.4558	3.90935	13.2252	0.567697	8.79585	1.77583	4.17815	5.80963	0.370456	6.76665	0.233763	8.72018	9.82181	3.66164	0.861039	1.4481	6.8778	9.10512	3.64262	0.425601	0.435341	6.72096	10.5065	7.9272	8.07433	7.81087	1.70438	10.4547	0.14921	9.20319	2.20872	10.4259	9.68906	9.02595	1.80362	6.25324	0.946995		0.629563
0.454236	0.154171	6.39379	0.243481	1.06255	1.31566	7.80784	5.34013	0.324651	2.61013	9.62633	15.4645	3.86854	13.2341	0.581481	8.79585	1.77583	4.13549	5.80963	5.24013	6.72439	10.274	8.72018	9.78045	3.66382	0.861039	1.45409	6.8778	10.0113	3.64262	0.538783	0.409704	6.62845	10.1009	7.87411	8.07433	7.57837	2.04397	10.0017	0.153546	9.23643	2.20617	10.5189	0.797892	8.98544		6.29557	0.922369		0.685581
0.441513	0.279738	6.39379	0.278408	1.06255	1.27775	7.80784	5.29967	0.295312	2.61013	0.151757	15.4645	3.86854	13.2252	0.621138	8.79585	1.77583	4.17815	5.76733	5.24013	0.212575	10.274	8.72883	9.78045	3.70648	0.89661	1.37004	7.57985	10.0113	3.84724	0.538783	0.407126	6.62845	10.1548	7.84744	8.12781	7.57837	2.08282	10.0362	0.14921	9.16581	2.16349	10.4259	0.777597	9.65813		6.4706	0.856546		0.685581
0.295312	0.322176	6.42092	0.356671	1.06255	1.27775	7.80784	5.25925	0.151533	2.70284	0.114697	15.4734	3.86854	13.2164	0.621138	8.79585	1.80547	4.21863	5.80963	5.28288	0.24473	10.2229	8.72018	9.782	3.66164	7.3346	1.37004	7.57655	10.0113	3.84724	0.555233	0.435341	6.66934	10.3512	7.84744	0.188496	7.55606	2.04397	10.5883	0.195302	9.16581	2.33421	10.4391	0.833549	9.69885		6.47647	0.856546		0.685581
0.351488	0.279738	6.76363	0.390775	1.18907	1.31566	7.88991	5.29967	0.151533	2.70284	0.151533	15.4645	3.78704	13.2164	0.556109	8.79585	1.77583	4.21863	5.80963	6.62438	0.212575	10.321	8.73763	9.782	3.70433	7.3346	1.37004	6.88289	9.23845	3.84724	0.538783	0.607076	6.66934	10.3512	8.11324	0.131586	7.116	2.09836	10.5883	0.191984	9.16581	2.37514	10.6119	0.932362	9.65813		6.43419	0.88465		0.685581
0.295312	6.15193	6.76363	0.356671	1.14685	1.37063	7.88991	5.29967	0.113164	2.70284	0.129826	15.4645	3.77598	13.3082	0.597406	8.79585	1.85716	4.21863	5.80963	6.58174	0.300398	10.274	8.69616	9.73925	3.74703	7.36972	1.36366	6.8376	9.28902	3.34475	0.538783	0.582449	6.66934	10.3512	8.11324	0.114891	7.09585	2.15287	10.5883	0.320304	1.53994	2.37924	10.6519	0.898637	8.89268		6.65159	0.946995		0.685581
0.295312	6.15193	6.79053	0.381246	1.26538	1.31566	7.88991	5.28787	0.113164	2.59228	0.155606	15.4734	3.77598	13.3082	0.608231	8.85049	1.89796	0.3559	5.815	6.58174	0.300398	10.274	8.72883	9.74095	3.70256	7.3346	1.32809	6.88289	9.27985	3.33515	0.538783	0.944076	6.69974	10.2581	8.06013	0.114891	7.116	1.83245	10.2095	0.322816	1.53994	2.3366	10.6519	0.875871	8.86403	13.0094	6.64566	0.946995		0.869849
0.295312	6.15193	6.42092	0.380162	1.26895	1.31566	7.84887	5.34013	0.0741806	2.55478	0.0988434	15.4645	4.65801	13.1991	0.690109	8.85049	1.85716	0.333688	5.84683	6.63011	0.300398	10.274	8.72883	9.82475	3.70256	7.3346	1.36366	7.66172	9.32126	3.29385	0.462451	0.925655	6.71025	10.2581	7.96712	0.114344	1.98851	1.86982	10.1964		1.53994	2.33959	10.479	1.67158	9.10704	12.9548	6.64566	0.946995		0.869849
0.301516	12.0241	6.42092	0.381246	1.26895	1.31566	7.88991	5.29967	0.106437	2.55478	0.23742	15.506	4.6279	13.1991	0.649052	8.74124	1.85716	0.3559	5.80449	6.63011	0.371388	10.274	8.72883	9.86596	3.66164	6.54456	1.92392	7.66172	9.32126	0.492394	0.481573	0.944076	6.69974	10.2581	7.96712	0.214952	2.03199	1.83245	10.2095		1.66608	1.78777	10.5189	1.67158	9.10704	12.9933	6.55526	0.859243		0.869849
0.269621	12.0241	6.42092	0.413294	1.18404	1.31566	7.88991	5.29967	0.14921	2.70284	0.279738	15.4973	4.61709	13.1991	0.701551	8.77971	1.85716	0.391701	5.84683	6.58752	0.365333	10.2362	8.74658	9.782	3.70433	6.54456	1.92392	7.61603	9.32126	0.535167	0.462451	5.36223	6.75119	10.4694	7.96712	0.214952	1.98925	1.98323	10.2095		1.64722	1.77583	10.479	1.67158	9.10704	13.0094	6.55526	0.859243		0.910454
0.269621	11.9179	3.40522	0.381246	1.23132	1.31566	7.88991	5.38062	0.113164	2.70284	0.279738	15.506	3.82776	1.39322	0.701551	8.77971	1.89796	0.369839	5.80963	6.58752	0.407904	10.2409	8.74658	9.78369	3.70433	6.54456	1.92982	7.53083	9.09607	0.369839	0.538783	5.3223	6.79215	10.4837	7.94116	0.214952	1.81738	1.96676	10.2444		1.68437	1.77583	10.3194	1.71036	9.80274	12.9436	6.56105	0.859243		0.945708
0.248678	11.8826	3.40522	0.381246	1.23132	1.27775	7.88991	5.38062	0.153546	2.7403	0.370125	15.5388	3.82776	1.39322	0.701551	4.68081	1.9286	0.484806	5.80449	6.58752	0.448625	10.2362	8.70516	9.78369	3.70433	6.5095	1.41919	7.49139	9.14653	0.369839	0.500244	5.34925	6.79215	10.4694	7.95406	0.269075	1.81744	1.96676	10.2095		1.7028	1.72381	10.3593	1.71036	9.79147	12.8888	7.14843	1.14972		0.910454
0.269621	11.8826	0.389517	0.407799	1.18907	1.33293	7.93098	5.34013	0.154171	2.77792	0.328355	15.5388	3.82776	1.44779	0.714783	4.68081	1.96979	0.484806	5.815	6.54815	0.448625	10.2316	8.69616	9.78369	3.74528	6.5095	1.41204	7.53083	9.14653	0.314401	0.593261	6.2533	6.59711	10.3763	7.95406	0.269075	1.90755	0.927047	0.319773		1.7028	1.75409	10.3194	1.69535	9.8322	12.8559	7.14843	1.14972
0.301516		0.417349	0.437877	1.18907	1.33293	7.93098	5.34013	0.106437	2.7403	0.364692	15.5388	0.517947	1.03779	0.714783	0.581909	1.9286	0.484806	5.815	6.59072	0.448625	10.2362	8.70516	9.782	3.66164	6.5095	1.50291	7.05343	8.74658	0.338606	0.577918	6.29342	6.59711	10.3763	7.18324	0.269075	1.90755	0.911246	0.336891		1.81417	1.72381	9.70852	1.02319	9.02098	12.8559	2.00311	0.744102
0.239366		0.389517	0.437877	1.23132	1.33293	7.97206	5.34013	0.154171	2.7228	0.370125	15.5388	0.500244	1.00024	0.690109	0.581909	1.96979	0.524507	5.80963	6.54815	0.491399	10.1892	8.69616	9.782	3.61895	6.46058	1.51054	7.05343	8.79708	0.408895	0.577918	6.29342	6.58705	10.4948	7.20952	0.350828	1.90755	0.911246	0.355349	11.9638	1.81417	1.54981	9.66882	0.988872	9.02098	12.8723	2.04561	0.744102
0.215439		0.338319	0.380162	1.22648	1.38822	7.87977	5.38062	0.106437	2.7228	0.407262	15.5475	0.500244	0.982764	0.701551	0.581909	1.96979	0.484806	0.451062	6.58452	0.491399	10.2272	8.70516	9.82475	3.66164	6.50256	1.51054	7.01079	0.672021	0.414347	0.577918	6.24064	0.729707	10.4948	7.98124	0.350828	1.77966	0.666054	0.376157	12.0057	1.83359	1.54981	9.64294	0.988872	9.02098	12.7028	2.04561	0.744102
0.248678		0.343386	0.380162	1.23132	1.38822	7.87977	5.40962	0.154171	2.68509	0.364692	15.5388	0.555233	0.796949	0.701551	0.42572	1.9286	0.524507	0.451062	6.54492	0.662493	10.2316	8.69616	9.82321	3.70648	6.4538	2.18876	6.84026	0.672021	0.408895	0.53769	6.24064	0.690947	10.4808	7.94116	0.407126	1.82229	0.666054	0.375734	11.9638	1.68556	1.54981	9.62914	1.89659	9.85098	12.7028	2.08813	0.979027
0.243481		0.338319	0.355535	0.978461	1.38822	7.87977	5.38062	7.58212	2.68509	0.364692	15.5388	0.517947	0.796949	0.742188	0.438126	1.9286	0.577918	0.413573	6.50233	0.620533	10.2272	8.69616	9.82475	3.74703	6.37664	2.14664	6.84026	0.629892	0.559259	0.53769	6.24064	0.746223	10.4669	7.98124	0.407126	1.77966	0.666054	0.338694	13.0009	1.66608	1.73531	9.66882	1.89659	9.86189	12.7194	2.13066	0.979027
0.243481		0.380313	0.324651	0.978461	9.63427	0.410268	5.38062	7.63508	2.66554	0.364692	15.5302	0.500244	0.796949	0.752438	0.438126	1.91903	0.577918	0.370456	6.45668	0.620533	10.2272	8.69616	9.82475	3.74915	6.37664	2.19519	6.79763	0.248028	0.559259	0.53769	5.32335	0.742188	10.5484	7.96856	0.407126	1.82936	0.758618	0.454334	12.9218	1.68556	1.70744	10.5059	2.3906	9.85098	12.7958	2.13066	0.979027		17.1277
0.239366		0.338319	0.351488	1.02047	9.63427	0.410268	0.306605	7.58212	2.68509	0.412101	15.5804	0.648113	0.611395	0.709891	0.300875	2.30994	0.524507	0.355041	6.45668	0.708609	10.2316	8.69616	9.82475	3.66164	6.33468	1.88168	6.88024	0.207664	0.559259	0.559259	5.32335	0.754726	10.5343	7.96856	0.380525	1.82936	0.758618	0.491525	13.2787	1.90656	1.73531	10.5459	2.3906	9.02098	12.834	1.8385	0.856546		17.029
0.18386		0.306605	0.351488	1.02047	9.63427	0.410268	0.270032	6.78498	2.70284	0.454226	15.5804	0.648113	0.594153	0.757423	0.338319	2.30139	0.710589	0.39101	6.45668	0.666092	10.2316	8.69616	9.82475	3.65985	6.33468	1.88772	6.8778	0.239039	0.210758	0.559259	5.32335	0.731364	10.4808	7.96856	0.407126	1.82936	0.721756	0.454334	13.3134	1.90656	2.04244	10.5459	2.3906	8.99145	12.834	1.88085	0.829189		17.293
0.211457	1.23451	0.306605	0.324651	1.02047	17.8803	0.270032	0.270032	6.74537	2.7403	0.454226	15.5718	0.631895	0.574519	2.51224	0.338319	2.30994	0.671032	0.423048	6.45384	0.663234	10.2316	8.65471	9.8675	3.66164	6.33468	1.88772	6.92047	0.155136	0.210758	0.53769	6.05327	0.731364	10.4948	7.98124	0.437153	1.70714	0.818128	0.988872	13.2715	5.09043	2.05417	10.2796	2.3906	8.99145	13.0803	1.8385	0.829189		17.3048
0.211457	1.22904	0.338319	0.351488	1.10467	17.9058	0.263455	0.189003	6.66626	2.70284	0.553627	15.5804	0.631895	0.574519	2.49357	0.270866	7.65978	0.657549	0.423048	6.49647	0.666092	10.2272	8.70516	9.86917	3.70433	7.20877	2.11124	7.52787	0.196911	0.629563	0.559259	6.06657	0.690109	10.4808	0.131586	0.407126	1.70714	0.803658	0.988872	12.2225	5.09043	2.05417	10.2796	4.70434	9.07286	13.0803	1.8332	0.491329		17.293
0.211457	1.22904	0.343386	0.324651	1.14685	18.0757	0.24991	0.189003	6.65228	2.77792	0.594911	15.5718	0.631895	0.55611	2.49357	0.307475	7.65978	0.697889	0.423048	6.45384	0.713243	10.2316	8.69616	9.82321	3.70433	7.20877	2.11124	7.52787	0.168494	0.650209	0.53769	6.00019	0.731364	10.5343	0.114103	2.87807	1.75513	0.796071	0.988872	12.2297	5.09043	7.21563	10.3194	4.70434	9.07286	13.1025	1.8385	0.491329		17.3777
0.18386	1.47646	0.376092	0.198687	1.14685	18.1194	0.23455	0.216542	6.6919	2.7403	3.76849	15.5718	0.631895	0.46332	7.14277	0.270866	13.0096	0.697889	0.495514	6.45384	0.713243	10.2316	8.66375	9.82475	3.70433	7.20877	2.10454	6.88024	0.114103	0.650209	0.53769	6.01338	0.731364	10.5203	0.0980096	2.87807	1.66489	0.927047	1.14972	12.2297	8.27429	7.21563	10.6661	7.01808	9.07286	12.8395	1.8332	0.464875		17.3777
0.18386	1.47535	0.338319	0.23455	1.0695	18.1194	0.23455	0.216542	6.66626	2.77792	3.72658	15.6049	0.631895	0.485724	7.16254	0.284319	13.0378	0.710589	0.495514	6.45384	3.78357	10.2316	8.70516	9.86596	3.66382	6.42563	1.92982	6.8778	0.0994934	0.631895	0.593911	6.01338	0.731364	10.4948	0.128874	5.34902	1.62267	0.911246	1.16605	12.3135	8.28973	7.21563	10.6789	7.04545	9.10252	12.8395	1.8712	0.269075		17.3777
0.18386	1.47535	0.30117	4.0837	1.0695	18.0897	0.24991	0.216542	6.66626	2.7403	3.76849	15.5718	0.648113	0.518804	7.0759	0.319432	13.0378	0.738504	0.495514	6.49647	3.78357	10.2272	8.74658	9.91024	3.62116	6.42563	1.97195	6.8376	0.0994934	0.631895	0.593911	6.01338	0.731364	10.612	0.0980096	5.39049	1.70714	0.911246	1.14972	12.3063	8.27429	12.3771	10.6661	7.01603	9.15433	12.971	1.8712	0.269075		17.3303
0.18386	1.34832	0.338623	4.13322	1.11135	17.9803	0.24991	0.26962	6.7058	2.75821	7.80761	15.6049	0.648113	0.518804	7.0759	0.297178	12.9974	0.738504	0.495514	6.49647	6.8539	10.2272	8.73763	9.90871	3.66382	6.46756	1.97195	0.363078	0.156294	0.631895	0.593911	6.16034	0.731364	10.612	0.259491	5.34902	1.70714	0.872447	1.1707	12.3063	8.28973	12.3221	10.5189	7.26759	9.85098	13.0094	1.91376	0.294669		17.3303
0.211457	1.34832	0.30117	4.09148	0.919578	17.9803	0.24991	0.26962	6.65228	2.7403	7.84744	15.6133	0.631895	0.503573	7.09585	0.32673	12.9571	0.687008	0.439023	6.49929	6.82844	10.1848	8.73763	9.90871	3.66382	6.38372	1.09781	0.363078	0.156294	0.524507	0.559259	6.12025	0.731364	10.6256	0.277571	5.37685	1.70714	0.896739	1.20589	12.2923	8.71646	12.3392	10.5589	7.23957	9.85098	12.971	1.88085	0.188647
0.211457	0.709891	0.263455	4.33978	0.919578	17.9053	0.271211	0.24473	6.62677	2.77792	7.86086	15.6133	0.593261	0.503573	7.09585	0.32673	12.9571	0.697889	0.50692	6.53911	6.8539	10.2272	8.77911	9.8675	3.70648	6.38372	1.10963	0.363078	0.0783715	0.538783	0.593911	6.16034	0.731364	10.5325	0.277571	5.37685	1.74942	1.02953	1.1707	12.3412	8.71646	12.5839	10.5589	7.23957	9.89183	12.9872	1.88085	0.188647
0.239366	0.709891	0.26374	4.32953	0.876842	17.8999	0.271211	0.26962	6.66626	2.77792	7.99515	15.6049	0.725011	0.426445	7.12917	0.32673	12.9974	0.728249	0.50692	6.53652	6.65174	10.2272	8.77911	9.8675	3.62116	6.38372	1.06948	0.412101	0.0994934	0.538783	0.685581	6.0932	0.680548	10.5325	0.32391	5.40865	5.668	0.950386	1.36989	12.2923	8.98032	12.5839	10.4129	7.23912	9.18414	12.9872	1.92321	0.188647
0.162953	0.706586	0.26374	4.33978	0.919135	17.8999	0.240755	0.301805	6.65228	2.7403	8.0209	15.6133	0.710589	0.44714	7.09585	4.415	13.0096	4.34345	0.50692	6.49647	6.68165	10.2316	8.78802	9.86596	3.5785	0.301516	0.327322	0.412101	0.0783715	0.471856	0.721756	6.0932	0.965475	10.5325	0.32391	5.45938	5.668	1.02953	1.36989	12.3412	9.03458	12.5839	10.4259	7.21099	9.18414	13.0036	0.877486	0.294669
0.197967	0.709891	0.2468	4.2988	0.876361	17.9302	0.301805	0.279743	6.59882	0.167604	7.99515	15.6049	0.725011	0.390775	7.10931	4.41962	13.0378	4.30069	0.503701	6.54492	6.65174	10.1848	8.74658	9.90871	3.62116	0.301516	0.327322	0.412101	0.0994934	0.461601	0.685581	6.0932	0.922837	10.5203	0.350828	5.40865	5.668	0.989827	1.36989	12.1806	9.03458	12.474	10.3593	6.99731	9.17332	12.971	0.880212	0.294669
0.197967	0.834754	0.2468	4.2988	0.876842	17.9552	0.326701	0.301805	6.62677	0.167604	8.08824	15.6549	0.710589	0.300063	7.08966	4.60997	12.9571	4.30216	0.503701	6.58174	6.68165	10.2316	8.75569	9.8675	3.66382	0.301516	0.327322	0.449871	0.379213	0.471856	0.703253	3.3618	0.965475	10.5203	0.369839	5.4181	9.58658	1.02953	1.89027	12.3482	8.78648	12.474	10.3461	6.99731	9.65525	12.971	0.920223	0.214952
0.18386	0.834754	0.206463	4.2988	0.876842	17.925	0.301805	0.301805	6.57316	0.187699	8.07433	15.6549	0.710589	0.334511	7.05615	4.60997	12.9046	4.47062	0.503701	6.58174	6.7087	10.2272	8.74658	9.91024	3.70648	0.226345	0.294669	0.449871	0.379213	0.708609	0.648113	3.3618	3.30357	10.5587	0.369839	5.42779	9.58658	1.02953	1.87371	12.3554	8.82517	12.474	10.3593	6.99731	9.65525	12.971	0.0736253	0.183287
0.18386	0.877486	0.260388	4.24741	0.833587	9.77147	0.316668	0.301805	6.6127	0.155606	8.08824	15.6465	0.657549	0.691778	7.05615	4.65217	12.9449	4.47173	0.515053	6.58174	6.67891	10.1848	8.79708	9.87099	3.66164	0.189003	0.269075	0.449871	5.0491	0.666092	0.703253	0.630402	3.34475	10.5722	0.369839	5.38661	9.58658	1.04351	1.90741	12.3902	8.82517	12.6812	10.3593	7.00102	9.66595	12.971	0.0427977	0.248258		17.5424
0.0436092	0.877486	0.22259	4.32953	0.919578	9.77147	0.279743	0.336358	6.59882	0.187699	7.30728	15.6465	0.657549	0.560052	7.0759	4.69439	12.9449	4.47173	0.527518	6.58174	6.67891	10.2272	8.79708	9.86917	0.340431	0.189003	0.324068	0.492509	5.0491	0.713243	0.629563	0.611395	3.29385	10.5722	0.389963	5.37685	9.85722	0.98188	10.5535	12.3832	8.74782	12.6431	10.3992	6.99731	0.803658	12.9489	0.205536	0.267315		17.5424
0.188751	0.877486	0.206463	4.35033	0.962318	9.77147	0.316668	0.336358	6.58512	0.130771	7.3322	15.6465	0.645967	0.551158	7.0759	4.69439	12.9046	6.77911	0.515053	6.58174	6.65174	10.2316	8.78802	9.86917	0.340431	0.212575	0.344476	0.492509	5.0491	0.708609	0.629563	0.611395	3.59096	10.612	0.412526	5.51022	9.81832	0.944076	10.5169	12.3695	8.74782	12.6264	10.3992	6.91504	0.818128	12.9326	0.166452	0.23875		17.5424
0.151533	0.834754	0.2468	4.35033	1.00506	1.61798	0.316668	0.336358	6.59882	0.155606	7.3322	15.6049	0.297178	0.494515	7.09959	4.70022	12.9571	6.73634	0.556109	6.53911	6.64927	10.2316	8.78802	0.798425	0.340431	0.184778	0.338694	0.492509	9.719	0.708609	0.610529	0.426445	3.56107	10.612	0.412526	5.51022	9.87257	0.962268	10.5169	12.3763	8.74782	12.605	10.3992	6.85903	0.818128	12.9326	0.205536	0.23875		17.4894
1.47646	0.834754	0.2468	4.33978	1.17881	1.64755	0.316668	0.546856	6.58512	0.167604	8.08824	15.6298	0.297178	0.494515	7.08093	4.69439	12.9853	6.73612	0.546856	6.53911	6.62198	10.1892	8.78802	0.798425	0.38106	0.212575	0.301249	0.581169	9.719	0.713243	0.725011	0.390775	3.59096	10.5722	0.469162	5.46899	9.86489	0.906713	11.0888	6.51987	8.7941	12.5669	10.4391	6.91504	0.888953	12.9164	0.205536	0.500244		17.4894
1.51918	0.834754	0.206463	4.2988	1.13395	1.58875	0.556109	0.546856	6.63848	0.921552	8.1418	15.5965	0.297178	0.52065	7.08093	4.70022	12.9853	9.74813	0.546856	6.53911	6.62467	10.2316	8.79708	0.798425	0.371388	0.212575		0.586881	9.719	0.687008	0.741055	0.390775	3.63189	10.612	0.469162	5.4181	9.86489	0.944076	11.1259	6.51987	8.84837	12.5839	10.4523	6.94122	0.834036	13.1025	0.166452	0.462451		17.4894
1.51811	0.210758	0.206463	4.2988	1.13395	1.27861	0.556109	0.546856	6.63848	0.921552	8.1418	15.6381	0.271211	0.464195	7.13348	4.65806	13.0423	9.74592	0.588779	6.58452	6.59479	10.274	8.74658	0.563235	0.413369	0.212575		0.581169	9.64433	0.697889	0.725011	0.390775	3.63189	10.5189	1.27196	5.4181	10.1519	1.19049	11.0703	6.51987	8.83297	12.36	10.4391	6.94122	0.872447	13.064	0.0780914	0.462451		17.4365
2.07611	0.210758	0.16734	4.2988	0.919135	1.30666	0.515053	4.60389	6.67819	0.921552	7.1896	15.6381	0.271211	0.464195	7.15225	4.70634	13.0542	9.8358	0.582448	6.58174	6.62198	10.274	8.74658	0.566147	0.455497	0.24473		0.577844	9.59421	0.645967	0.725011	0.390775	3.63189	10.5722	1.31289	5.44087	10.1673	1.16247	10.8323	0.663488	8.03526	12.36	10.4523	6.91504	1.07484	13.0256	0.0741806	0.502774		17.4365
2.07611	0.210758	0.16734	4.41178	0.919135	1.30728	3.83515	4.60389	6.62487	0.206737	7.21416	15.6381	0.271211	0.494515	7.13348	4.70022	13.0542	9.8358	0.715153	0.498717	6.62198	10.321	0.913434	0.455417	0.505076	0.24473		0.586881	9.55264	0.861602	0.790707	0.390775	3.64262	9.64294	1.3238	5.40865	10.1673	1.14998	10.8323	0.706261	8.07371	12.343	10.4523	6.94122	1.05862	13.064	0.0431112	0.502774
2.07611	0.210758	0.13053	4.41178	0.919135	1.16638	3.83515	8.66093	6.62487	0.167604	7.29282	15.7213	0.32673	0.437877	7.15679	4.65806	13.0423	9.83347	0.715153	0.498717	6.53545	10.2833	0.913434	0.500298	0.497736	0.24473		1.40586	9.04568	0.861602	0.750498	0.381246	3.68346	9.64294	7.59509	5.40865	9.98961	1.02319	10.9788	0.706261	7.98066	12.5669	10.3992	6.91143	1.09748	13.0256	0.38106	0.525803
1.99069	0.210758	0.16734	4.42184	1.05078	1.37726	3.83515	8.68637	6.67819	0.167604	7.29282	15.7213	0.297178	0.469927	7.15679	4.60997	13.0423	9.83347	0.715153	0.498717	6.53545	10.321	0.932786	0.492609	0.505076	0.38106		1.40586	9.04568	0.840199	0.790707	0.390775	3.64262	9.64294	7.63508	5.40865	9.98961	0.988872	10.9978	0.34137	7.99685	12.5669	10.3992	6.91143	1.13663	13.0256	0.371388	0.555233
2.0334	0.23875	0.16734	4.42184	1.0912	0.997577	7.15524	8.70041	6.67819	0.167604	7.30728	15.7213	0.32673	0.437877	7.19895	4.61591	13.0423	9.70782	2.0141	0.450742	6.56505	10.321	1.05002	0.51146	0.540059	0.38106		0.761692	9.04568	0.594911	0.697889	0.390775	3.64262	10.4657	7.63508	5.45	9.97374	1.02319	10.9978	0.330579	8.03526	12.7245	10.386	6.71333	1.09748	13.1187	0.38106	0.555233
2.0334	0.186155	0.16734	4.42184	1.0912	1.19407	7.16329	9.03336	6.63848	0.187699	7.32191	15.6381	0.32673	0.324651	7.18105	4.53164	13.0542	9.70782	2.0141	0.451062	6.4767	10.321	1.01083	0.51146	0.582448	0.371388		0.713243	9.00422	0.605166	0.738504	0.268025	3.63189	10.4657	7.98033	5.45	10.1908	4.84586	10.9788	0.271767	8.7941	12.7576	10.5059	6.77305	1.08292	13.0803	0.0988434	0.573671
1.99069	0.186155	0.154959	0.751156	0.790814	1.07386	7.12162	8.99392	6.63848	0.167604	7.28273	15.6797	0.32673	0.301516	7.19895	4.53164	13.0423	9.66516	2.0141	0.450742	6.44913	10.321	0.971946	0.51146	0.546856	0.422113		0.755511	9.00422	0.564657	0.697889	0.300063	3.67285	10.4792	7.9937	5.44087	10.1908	4.84586	10.9967	0.270335	8.73985	12.7576	10.5459	6.77305	1.21564	13.1187	0.0988434	0.3559
2.0355	0.205536	0.18386	0.751156	0.790814	0.985223	7.16329	9.03336	6.63848	0.167604	7.28273	15.6381	0.271211	0.355535	7.18297	4.57377	13.0542	9.66279	2.14071	0.455417	6.4512	10.321	1.1157	0.509692	0.540059	0.38106		0.755511	9.00422	0.953776	0.524507	0.268025	3.68346	10.5722	7.98033	5.39049	10.1908	4.84586	11.0156	0.245516	8.75526	12.6219	10.5189	6.69108	1.19061	13.0094	0.969385	0.32391		0.744102
2.0334	0.205536	0.154959	0.708609	1.04746	0.980125	7.17153	10.6572	6.63848	0.167604	7.26802	15.7213	0.357781	0.26374	7.14892	4.48341	13.0423	9.66516	2.14071	0.451062	6.47855	10.321	1.10333	0.468707	0.582448	0.422113		0.755511	9.61148	0.944441	0.484806	0.540059	3.69441	10.5587	8.14005	5.43199	10.0511	8.66853	11.1444	0.233498	8.96499	12.6219	10.6119	6.66531	1.28323	12.971	0.981962	0.299287		0.800293
1.81829	0.205536	0.154959	0.23742	1.04746	1.12121	7.17153	10.6192	0.270032	0.195934	7.28273	15.6714	0.32673	0.324651	7.18297	4.48341	13.0542	9.66279	2.14071	0.451062	6.4767	10.3634	1.1157	0.499449	0.582448	0.463477		0.755511	9.61148	0.728249	0.524507	0.505076	3.72434	9.76189	8.15315	5.39945	10.0124	8.66853	11.1261	0.225987	8.96499	12.6219	10.572	6.66531	1.30871	13.0036	0.969385	0.3559		0.77275
2.03199	0.166452	0.0986521	0.279738	1.04746	0.98608	7.17153	10.6192	0.270032	0.24708	7.24358	15.7213	0.32673	0.301516	1.81162	4.52558	13.0423	9.66279	2.09849	0.455417	6.4767	10.3634	1.10333	0.499449	0.582448	0.463477		0.755511	9.61148	0.728249	0.753428	0.546856	3.69441	9.77565	8.14005	5.39945	10.0124	8.71731	11.1261	0.269804	8.98032	12.4191	10.572	6.84931	1.30871	13.0036		0.389963		0.972446
2.03199	0.129717	0.0986521	0.279738	0.919578	0.753785	7.21316	14.2779	0.26374	0.206737	4.01192	15.7548	0.353834	0.301516	1.83238	4.48341	7.02084	9.66279	2.10454	0.455417	6.41985	10.3634	1.10333	0.499449	0.624889	0.422113		0.755511	8.8206	0.697889	0.71088	0.546856	3.72434	9.77565	7.23661	5.43199	10.1829	8.74184	11.1074	0.269804	8.85667	12.4191	10.5852	6.82252	1.30871	13.0036		0.248258		0.979027
1.99285	0.129717	0.13053	0.328355	0.876842	0.777404	7.16329	14.3125	0.23455	0.195934	4.01192	15.763	0.353834	0.282993	1.77573	4.51983	7.02084	9.66056	2.13543	0.39101	6.4767	10.321	1.1746	0.552139	0.630816	0.455497		0.755511	8.8206	0.617535	0.750297	3.46173	3.73518	10.5189	7.21083	5.51503	10.1829	8.74184	11.1261	0.269804	8.87187	12.4023	10.572	6.84931	1.30871	13.0036		0.248258		1.00365
2.0334	0.166452	0.186948	0.322176	0.919578	0.18386	7.15524	14.2653	0.226345	0.195934	4.01192	15.763	0.416015	0.263455	1.75511	4.52558	0.999355	9.66279	2.09309	0.39101	6.44913	10.321	1.21601	0.552139	0.630816	0.463477		0.769657	9.02823	0.605166	0.758407	3.46173	3.73518	10.4922	7.23661	5.51503	9.95799	8.95183	10.7574	0.233498	8.87187	12.5501	10.4259	6.63971	1.28373	13.02		0.248258		0.998659
2.07611	0.166452	0.18386	0.364692	1.05078	0.154959	7.16329	14.2998	0.216542	0.195934	0.780267	8.10702	0.383802	0.226345	1.71912	4.47759	1.00439	9.62251	2.13543	0.427248	6.44913	10.3634	1.20697	0.552139	0.588779	0.463477		0.769657	9.02823	0.564657	0.753428	3.44837	3.73518	10.479	7.23661	5.39049	9.95799	8.95183	10.7383	0.269075	8.77876	12.5669	10.4659	6.64476	1.89796	13.0094		0.269075		0.998659
2.07611	0.166452	0.154959	0.370125	1.05078	0.129361	7.17153	14.2309	0.24991	1.70714	0.834925	8.10702	0.383802	0.226073	1.606	4.47759	1.00439	9.62251	12.2	0.499449	6.41985	10.4013	1.21601	2.63777	0.630816	1.60427		0.728249	9.02823	0.923931	0.796	2.73464	3.71737	9.77456	7.19695	5.39049	9.9967	8.98423	10.7383	0.30103	8.77876	12.5501	10.4259	6.85208	1.86857	13.0094		0.23875		1.08567
2.07611	0.153546	0.129361	0.370125	1.04845	0.129361	7.17153	14.2309	0.24991	1.70714	0.725916	0.451062	0.358903	1.56074	1.64224	4.52558	0.632607	9.62251	12.2499	0.47669	6.30617	10.4013	1.19905	2.63777	0.667373	1.56074		0.678033	9.02823	0.953776	0.753428	2.77368	3.74635	9.77456	7.27631	5.43199	10.1829	9.00849	10.9223	0.324068	8.7941	12.5334	9.61545	6.82252	1.85716	13.1955		0.214952		1.02906
2.08429	0.195302	0.162953	0.370125	1.1767	0.129361	7.16329	14.2309	0.336358	1.70714	0.687201	0.418285	0.393126	1.60427	1.62675	4.43537	0.66179	9.66279	12.2	0.47669	6.33392	10.3545	1.16526	2.63777	0.667373	4.90187		0.719807	8.94514	0.923931	0.583434	2.73464	3.71737	9.77456	7.23661	5.4735	10.1442	9.01672	10.9223	0.350828	8.64674	12.4786	9.65519	6.85208	11.0922	13.1955		0.23875		1.05519
2.12349	0.166452	0.151533	0.412101	1.13395	0.0986521	7.20497	14.2309	0.336358	1.82936	0.687201	0.455417	0.393126	1.56074	1.62254	4.43537	0.632607	9.62251	12.3913	0.468707	6.36301	10.4394	5.67557	5.11802	0.672946	4.9037		0.728249	8.90361	0.671032	0.583434	3.68762	3.68904	10.5189	7.27631	5.43199	10.1442	9.00849	10.8855	0.324068	8.70099	12.4786	9.61545	6.77713	11.0815	13.1955		0.269075		1.08199
2.08089	0.186155	0.211457	0.379213	1.13613	0.0744828	7.19697	14.1524	0.37262	1.82544	0.687201	0.50692	0.428888	2.12349	1.64224	0.488558	0.581909	9.66279	12.3913	0.524713	6.36177	10.4438	5.67557	5.11104	1.95926	4.9037		0.811207	8.99537	0.671032	0.583434	3.64786	3.71431	10.5189	7.27631	5.43199	10.1829	9.07337	10.7005	0.324068	8.68564	12.6098	10.5459	6.75141	11.0815	13.3881		0.294669		1.08199
2.08089	0.166452	0.239366	0.379213	0.920223	0.0986521	7.19697	14.1524	0.358903	1.82544	0.687201	0.52184	0.428888	2.1661	1.64224	0.488558	0.581909	4.99111	12.3913	0.468707	6.33295	10.4438	5.67557	5.11104	1.95926	5.16188		0.803671	8.99537	0.710589	0.631795	3.64786	3.75435	10.5189	7.27631	5.48232	10.1442	9.07337	10.7194	0.350828	8.83297	12.5882	10.5459	6.75141	10.9785	13.3881		0.188647		1.05519
2.08089	0.205536	0.211457	0.431519	0.877486	0.0780107	7.14738	14.187	0.336358	1.78692	0.687201	0.541975	0.428888	2.12349	1.64224	0.488234	0.581909	4.99111	12.3497	0.524713	6.36102	10.4819	10.1859	5.2019	1.95926	5.16415		2.22016	8.99537	0.741055	0.54783	3.59457	3.71431	9.68151	7.27631	5.48232	10.1442	9.10594	10.7194	0.379552	8.84837	12.5716	10.5459	6.82557	10.9989	13.4041		0.197652		1.1423
2.12682	0.245852	0.151533	0.391701		0.163576	7.13971	14.1524	0.336358	1.7829	0.704126	0.608231	1.65183	2.1661	1.58587	0.454466	0.527523	4.99111	12.3581	0.468707	6.36177	10.4862	10.2274	5.2019	6.97241	5.16415		2.26752	8.99537	0.77937	0.598369	3.56853	3.67434	9.69495	7.23661	5.51503	10.0355	9.26079	10.2034	0.379552	8.84837	12.5716	10.479	6.82557	11.2246	13.3655		0.197652		1.17363
2.16935	0.205536	0.162953	0.391701		1.12131	7.18916	14.187	0.336358	1.7829	0.687201	0.567697	1.6065	2.12083	1.58587	0.42572	0.527523	0.319432	12.3081	0.524713	6.36177	10.4862	10.4632	5.24386	6.96593	5.16415		2.26752	8.99537	0.77937	0.639864	2.80441	3.60857	9.72136	7.23661	5.74004	10.0511	9.23705	10.2034	0.463514	8.85667	12.5882	10.479	6.79923	11.1634	13.3495		0.3559		1.17363
2.12682	0.186155	0.154959	0.420249		1.3463	7.15524	14.1524	0.336358	2.43683	0.687201	0.567697	1.64917	2.12349	1.47333	0.462136	0.527523	0.319432	12.3666	0.580941	6.36301	10.4819	10.4122	5.2019	6.97241	5.12149		9.66248	8.99537	0.741055	0.589756	2.82776	3.59617	9.74825	7.23661	5.69855	10.0898	9.23705	10.9222	0.463514	8.87187	12.5501	10.479	6.90828	11.0815	13.3495		0.380525		1.19892
2.12682	0.186155	0.154959	0.431519		1.11893	7.15524	14.1305	0.336358	2.442	0.687201	0.638897	3.81767	2.07816	1.47333	0.376092	0.343386	0.319432	12.3581	0.580941	6.33539	10.4819	10.4122	5.2019	6.95964	5.16669	4.06278	9.66248	8.89498	0.77937	0.598369	2.82776	3.71737	9.73474	7.18324	5.74004	10.2217	9.17133	10.9407	0.463514	8.83297	12.5882	10.3729	6.90828	10.1694	6.77076		0.350828		1.17363
2.1308	0.221732	0.129361	0.461601		0.977531	7.19697	14.1651	0.336358	1.74449	0.687201	0.638897	3.78352	2.08089	1.52957	0.376092	0.343386	0.26962	12.3251	0.624889	6.33392	5.57565	10.3519	5.2019	6.97241	5.12149	4.06278	9.66248	8.89498	0.77937	0.598369	2.82776	3.67692	9.73474	7.18324		10.2217	9.17133	10.9407	1.44153	8.91082	12.4909	10.386	6.90828	10.1694	6.77076		0.282625		1.17363
2.16935	0.186155	0.233763	0.461601		0.893291	7.19697	14.1305	0.336358	1.78692	0.648995	0.757423	3.81767	2.12349	1.51029	0.381232	0.375782	0.301805	12.3251	0.582448	6.36301	5.57565	10.3104	5.20903	6.97241	5.12149	2.07611	9.92146	9.68588	0.703253	0.589756	2.77368	3.67692	9.72136	7.22298		10.2217	9.17133	10.9407	1.48145	8.91082	12.4909	10.386	6.80302	10.1177	6.77076		0.31771		1.1423
2.12682	0.186155	0.188751	0.454226		0.836334	7.19697	7.36841	0.336358	1.78692	0.55611	0.709891	3.77583	2.16349	1.54755	0.344282	0.375782	0.37262	12.3251	0.624889	6.30617	5.57565	10.3613	5.2019	6.93024	5.12406	2.0334	9.92575	9.68588	0.741055	0.598369	2.77368	3.71737	9.73474	7.30256		10.2373	9.04089	10.388	1.46886	9.00393	12.4909	10.5189	6.77713	10.1177	0.191984		0.31771		1.1423
1.64917	0.186155	0.233763	0.454226		0.7837	7.19697	7.36841	0.316668	1.7829	0.55611	0.709891	3.76849	2.12349	1.49171	0.344282	0.338319	0.37262	12.301	0.752438	6.30617	0.669427	10.3613	5.2019	6.93024	5.16415	2.07816	9.92575	9.68588	0.741055	0.639864	3.63442	3.71737	9.73474	7.30256		10.2373	9.00849	10.388	5.60653	8.9888	12.36	10.5189	6.80302	10.1694	0.191984		0.741698		1.35161
1.64917	0.186155	0.226073	0.553627		0.212575	7.19697	7.36841	0.316668	1.7829	0.484806	0.749303	3.73401	2.1661	1.49171	0.381232	0.381232	0.358903	12.2595	0.752438	6.27711	0.669427	10.3198	5.2019	6.97241	5.16669	2.75973	9.84536	9.72745	0.872447	0.639864	3.58133	3.67692	9.73474	7.3424		10.2373	9.1386	10.5336	5.60653	8.9888	12.36	10.5321	6.90828	10.1694	0.191984		0.777597		1.40825
0.243481	0.186155	0.197967	0.553627		0.212575	7.19697	0.60628	0.413369	1.7829	0.484806	0.792026	3.77583	2.16349	1.49171	0.336441	0.381232	0.474301	12.2595	0.709891	6.27711	0.644527	10.3708	5.19504	6.97241	5.08429	2.75973	9.84536	9.68588	0.834036	0.639864	3.63442	3.67692	9.73474	7.3424		5.3458	9.10594	10.5336	5.60653	9.04291	12.381	10.5321	6.90828	10.0878	0.191984		0.741698		1.37564
0.278408	0.186155	0.154959	0.512587		0.383802	7.19697	0.636692	0.433938	1.74449	0.524507	0.749303	3.78352	2.12083	1.49171	0.336441	0.381232	0.474301	12.301	0.752438	6.30498	0.677927	10.3519	5.20903	6.97241	5.08143	2.75878	9.79845	9.68588	1.08292	0.250343	2.66583	3.67692	10.719	7.35581		5.3458	9.10594	10.5705	9.7442	9.00393	12.6431	10.572	6.90828	10.1286	0.195302		0.519961		1.37564
0.278408	0.277571	0.18386	0.524507		1.0541	7.19697	0.581909	0.433938	1.74037	0.645967	0.876361	3.78352	2.11882	1.52942	0.336441	3.45925	0.463477	12.301	0.752438	5.82968	0.701663	10.3613	5.25093	6.97241	5.08429	2.75878	9.92575	9.68588	1.04351	0.271767	2.68056	3.70572	10.719	7.27631		0.454334	9.10594	0.364073	9.78589	9.05811	12.6431	10.6783	6.96188	10.1177	0.191984		0.582449		11.7495
0.239366	0.259491	0.278526	0.53769		0.940087	7.19697	0.581909	0.463477	1.74037	0.645967	0.876361	3.77583	2.16154	1.43669	0.370456	3.49194	0.474301	12.3337	0.757423	5.86059	0.701663	10.2689	5.20903	6.88808	5.08143	3.05892	9.97261	9.03688	1.04351	0.250343	2.7197	3.74635	10.719	7.31604	14.391	0.450703	9.20415	0.364073	9.7442	9.00393	12.7028	10.6783	6.93258	10.0361	0.279738		0.576451		11.7845
0.239366	0.298606	0.238403	0.389963		0.974679	7.18916	0.551005	0.463477	2.4792	0.687008	0.833587	3.76849	2.16349	1.56738	0.336441	3.50069	0.515053	12.2595	0.752438	5.80516	0.690985	10.2689	5.16714	6.93024	5.03879	3.06021	9.01715	9.0784	0.437153	0.666054	2.66583	3.75787	10.586	7.31604	14.4305	0.450703	9.23705	0.364073	8.97813	8.9888	12.7028	10.6783	6.96188	10.047	0.279738		0.493789		11.6583
0.239366	0.221732	0.280724	0.259491	2.39843	0.963284	7.18916	0.576708	0.455497	2.442	0.657549	0.876361	3.77583	2.20425	1.52942	0.389974	3.68451	0.527518	12.2595	0.706586	6.24821	0.712331	10.2689	5.16714	6.84593	4.99617	3.5317	9.01715	9.02823	0.469162	0.666054	2.62658	3.75787	10.586	7.28925	14.7777	0.592142	9.23705	0.196911	8.98668	9.00393	12.7028	10.6251	6.90828	10.047	0.279738		0.463514		11.6583
0.233763	0.205536	0.192978	0.299527	2.4119	0.963284	7.19697	0.551005	0.500244	2.442	0.657549	0.876361	3.73401	2.20425	1.52942	0.357781	3.68451	0.515053	12.301	0.749303	6.27711	0.712331	10.2274	5.16714	6.88808	5.12149	3.48899	8.97469	8.98668	0.437153	0.666054	2.64153	3.81016	10.626	7.30256	14.7777	0.592142	8.912	0.248028	9.02823	9.05811	12.6098	10.6119	6.90828	10.1804	0.328355		0.463514		11.6451
0.215439	0.245852	0.192978	0.299527	2.45163	0.940087	7.20497	0.496044	0.524507	1.82544	0.671032	0.919135	3.77583	2.20425	1.56151	0.389974	3.67545	0.515053	12.2685	0.749303	5.82371	0.72727	10.2274	5.20903	6.88808	5.12149	3.53357	9.14048	8.98668	0.818128	0.764149	2.73464	3.71737	9.77456	7.30256	14.8314	0.592142	8.87934	0.207664	9.02823	9.05811	12.6098	10.6519	6.58904	10.1286	0.322176		0.762966		11.7281
0.197967	0.245852	0.235752	0.299527	2.06651	0.50692	7.19697	0.527523	0.524507	1.82544	0.750498	0.919578	3.76849	2.20298	1.56151	0.410626	3.69394	0.527518	12.2685	0.752438	5.82968	0.67106	10.2274	5.20903	6.93024	5.12406	4.04166	9.09799	9.76903	0.857267	0.764149	2.73464	3.70572	9.77456	7.35581	14.5561	0.645341	8.88811	0.151905	9.02823	9.04291	12.648	10.5454	6.61429	10.1286	0.322176		0.797892		11.7147
0.188751	0.245852	0.192978	0.278408	2.11941	0.465832	7.19697	0.491972	0.725011	1.74942	0.710589	0.919578	3.76849	2.20298	1.60351	0.410626	3.68451	0.597406	12.2685	0.709891	5.85441	0.675186	10.2689	5.16714	6.93024	5.08143	3.99945	9.09799	9.72745	0.857267	0.818128	2.77368	3.71737	9.77456	7.35581	14.5169	0.645341	0.437877	0.114891	9.719	8.92608	12.6862	10.5852	6.61429	10.0878	0.420249		0.762966		11.7495
0.226073	0.205536	0.235752	0.278408	2.10671	0.474301	3.82572	0.465463	0.671032	1.74942	0.725011	0.919578	3.76849	2.20298	1.60351	0.410139	3.69394	0.597406	12.2685	0.715153	6.27711	0.690947	10.2274	5.12527	6.92372	5.08143	4.04221	9.02144	9.72745	0.741055	0.843486	2.84312	3.75787	10.7319	7.35581	14.5561	0.645341	0.437877	0.151905	9.719	8.88721	12.6812	10.5454	6.61429	10.1177	0.379213		0.728878		11.7495
0.188751	0.166452	0.238403	0.278408	2.03963	0.433938	3.82572	0.441513	0.725011	1.74449	0.803658	1.00468	3.76849	2.20425	1.56074	0.410139	3.73521	0.556109	12.2685	0.667373	6.27711	0.652688	10.2689	5.16714	6.93024	5.07884	3.14326	9.06388	8.96973	0.741055	0.803658	2.8975	3.71737	10.719	7.30256	14.7098	0.91285	0.413294	0.233498	9.719	8.87187	12.698	10.6251	6.79923	10.1286	0.797832		0.728878		11.7495
0.188751	0.205536	0.192978	0.243481	2.03963		0.454466	0.441513	0.834036	1.78692	0.803658	0.961908	3.76849	2.20298	1.51796	0.410139	3.73521	0.649052	12.3099	6.92596	6.27711	0.701551	10.3198	5.12527	6.93024	5.12406	3.14336	9.06388	8.96973	0.741055	0.796071	2.84312	3.75787	10.4529	7.30256	14.724	0.88465	0.413294	0.233498	9.01972	8.98032	12.6862	10.6251	6.79923	10.047	0.803671		0.797892		11.7281
0.151533	0.259491	0.192978	0.268025	2.03963		0.413257	0.441513	0.796071	1.79172	0.803658	1.00468	3.76151	2.24573	1.51796	0.428888	3.72589	0.608231	12.2685	6.9233	5.80516	0.701551	10.2689	5.12527	6.92372	5.12406	3.14336	9.10208	8.96148	0.843486	0.77937	3.56853	0.642906	10.493	7.31604	14.724	0.972446	0.413294	0.214952	8.98668	8.98032	12.7028	10.6251	6.71703	10.0769	0.761692		0.814161		0.54747
0.188751	0.259491	0.196278	0.239366	2.32065		0.491646	0.353591	0.77937	1.79172	0.803658	1.09055	3.76849	2.24573	1.56074	2.12387	3.69394	0.649052	12.3099	6.88328	5.8362	0.714783	10.3104	5.16714	6.97241	5.1269	3.65664	9.10632	9.794	0.857267	0.834036	3.55479	0.677986	10.4529	7.30256	13.9043	0.972446	0.390775	0.350828	9.01972	9.00393	12.7028	10.7739	6.71703	10.0769	8.01554		0.833549		0.54747
0.263455	0.277571	0.150205	0.186948	2.32065		0.413014	0.368508	0.741055	1.74449	0.803658	1.04781	3.71952	2.24573	1.60351	2.13514	3.69394	0.742188	12.3753	9.1018	5.80516	0.824111	10.3104	0.696855	6.97241	5.12149	3.61387	9.10632	9.794	0.843486	0.803658	3.60816	0.659393	9.72136	7.30256	13.8504	0.972446	0.594911	0.324068	9.06979	9.04291	12.5882	10.7739	6.68709	10.0769	7.97422		0.672317		0.54747
0.263455	0.234757	0.150205	0.154959	2.36116	8.42517	0.439023	0.389517	0.741055	1.74037	0.818128	1.09055	3.73401	2.16023	1.60351	2.1874	4.39257	0.701551	12.3425	9.1018	6.19144	0.824111	10.3104	0.722889	6.97241	5.12406	3.65651	10.0106	9.83567	0.818128	0.764149	3.96679	0.617546	9.72136	7.31604	13.8504	0.885657	0.605166	0.350828	9.06979	9.04291	12.6098	10.7739	6.71703	10.1177	8.02498		0.672317		0.563406
0.189003	0.234757	0.150205	0.186948	2.48316	8.42517	0.413014	0.343386	0.703253	1.74449	0.803658	1.09023	3.76849	2.20298	1.60351	2.1874	4.39257	1.07328	12.3337	9.14662	6.21947	0.824111	10.2783	0.722889	6.97241	5.12149	3.31445	9.97261	9.18619	0.857267	0.803658	3.92706	0.60899	9.72136	7.20952	13.9828	0.915841	0.67104	0.294669	9.06979	9.04291	12.6098	10.5189	6.79923	10.0252	10.0878		0.672317		0.596357
0.226073	0.234757	0.192978	0.186948	2.48316	8.41285	0.440915	0.389517	0.703253	1.74449	0.803658	1.09055	3.76849	2.24573	1.56087	2.1874	4.39257	1.02364	12.2922	9.09985	6.22031	11.2426	10.2689	0.665658	6.97241	5.16188	3.31435	9.96819	9.14456	0.857267	0.818128	6.69122	0.60899	9.74803	7.18324	13.9581	0.885657	0.666092	0.294669	9.16148	9.00393	12.7081	10.5189	6.79923	10.0361	10.0878		0.925655		0.577358
0.226345	0.211457	0.235752	0.18386	2.48316	8.44797	0.410626	0.353591	0.741055	1.74449	0.803658	1.09055	3.73401	2.24573	1.60351	2.22788	8.71826	1.06572	12.2922	9.14259	6.21913	11.2851	10.2689	0.695462	6.97241	5.1192	3.69942	9.10208	9.13632	0.706565	0.857267	6.65131	0.593269	9.76123	7.38228	13.9435	0.91285	0.67104	0.294669	9.16148	9.00393	12.741	10.5589	6.60505	10.0252	10.0769		0.889592		0.509692
[truncated: 280 more columns]

## Sheet: L2H
7.58066	0.764149	0.706565	13.3133	4.22183	0.130324	0.896739	0.226447	1.46997	1.09781	0.979027	0.353298	0.114344	7.66893	0.883589	0.852877	0.769657	0.869849	5.57423	9.52763	8.42024	5.88418	14.9627	0.463477	1.14745	0.437153	2.39018	1.20257	1.81854	6.63336	7.64205	1.00321
7.52271	0.803658	0.728878	0.153546	4.22183	2.55467	0.294669	0.233498	1.4854	1.00437	0.988872	0.353298	0.151401	7.60995	1.00522	0.852877	0.936517	0.869849	5.57423	9.52763	8.39735	5.56413	14.9627	0.463477	1.18554	0.469162	2.43269	1.11924	1.86023	6.59733	7.67502	1.00321
7.52271	0.764149	0.728878	0.153546		2.55467	0.294669	0.269804	1.50162	0.989827	0.988872	0.31771	0.214952	7.66565	0.964483	0.852877	0.930042	0.814161	6.21992	8.905	8.42024	5.56413	14.9717	0.463477	1.16605	0.525803	2.47522	1.11924	1.81854	6.54133	7.67502	1.12245
7.55162	0.843486	0.889592	0.153546		2.57389	0.269075	0.269804	1.4854	1.00437	0.966803	0.368112	0.248258	7.60995	0.964483	0.84573	0.936517	0.687989	6.20148	8.94421	8.38261	5.56413	15.286	0.493151	0.650209	0.525803	2.64163	1.11924	1.27196	6.50535	7.63305	1.12245
7.55068	0.883589	0.889592	0.112556		3.33249	1.16247	0.233498	1.78848	1.13859	0.988872	0.306405	0.324068	7.74527	0.912734	0.852877	0.820392	0.744102	6.21992	9.88065	8.43097	6.91173	15.286	0.450514	0.650209	0.53769	2.68425	1.32149	1.26171	6.54133	7.60038	1.12245
7.52271	0.843486	0.854148	0.112556		3.33249	1.16247	0.269804	1.78848	1.14998	1.00189	0.306405	0.324068	7.7478	0.923931	0.84573	0.861602	0.744102	0.716346	9.9193	8.43097	6.91173	15.2969	0.493151	0.650209	0.53769	2.64163	1.32809	1.22055	3.4052	7.60038	1.15151
7.52271	0.790707	0.77937	0.32391	12.6271	3.33249	1.17602		1.77414	1.14998	1.11038	0.306405	0.282625	7.71858	0.923931	0.953776	0.852877	0.777029	0.716346	9.9193	8.38261	6.91173	15.388	0.576946	1.05862	0.525803	2.64163	1.32149	1.48732	3.4052	7.67502	1.12938
7.49482	0.843486	0.77937	0.32391	12.6271	3.40759	1.17602		1.65621	1.16247	1.05481	0.306405	0.30103	7.69204	0.843486	0.994965	0.77935	0.777029	0.659987	8.83059	8.22654	8.25934	15.424	0.576946	1.02008	0.610529	2.68425	1.23728	1.52846	0.269075	7.65146	1.12938
7.49482	0.843486	0.77937	0.267315	12.2553	3.36998	1.17602		1.61725	1.16247	1.11038	0.338265	0.324068	7.72136	0.883589	0.986033	0.750498	0.84204	0.667295	8.83059	8.20207	8.23283	15.4359	0.61972	1.24482	0.629563	2.64163	1.24434	1.48732	0.282625	7.61839	1.08883
7.46701	0.883589	0.639098	0.380525	12.2553	3.36998	1.17602		1.67158	0.950386	1.05812	0.343208	0.324068	7.72136	0.843486	1.07771	0.902958	0.854148	0.667295	8.83059	4.55074	8.23283	15.402	0.61972	1.26912	5.90982	2.77313	1.23728	1.74434	0.248258	8.50059	1.08883
7.49482	0.883589	0.615776	0.3559	12.2553	3.31476	1.20255		1.56309	1.35393	1.05812	0.343208	0.324068	7.77438	0.912734	1.07771	0.902958	0.875871	0.699084	7.40537	4.55074	8.23283	15.402	0.61972	1.24482	5.90982	2.77725	1.37004	1.71305	1.12258	8.48762	1.08883
7.46701	0.871857	0.593911	0.3559	12.185	3.35245	1.20255		1.52414	1.35393	1.05812	0.343208	0.355003	7.74527	0.912734	1.11924	0.902958	0.875871	0.667295	7.42437	4.55074	8.25934	15.402	0.61972	1.19061	5.90982	2.77313	1.36366	1.7857	1.12258	8.11181	0.848242
7.46593	0.923931	0.834036	0.462451	12.1622	3.40759	1.36451	13.7598	1.52414	1.35393	1.05812	0.409704	0.355003	7.74527	0.912734	1.12833	0.894652	0.716346	0.691201	7.42437	0.899413	8.23283	15.402	0.751156	1.16783	11.1901	2.60285	1.25249	1.7857	1.12258	8.14557	0.88311
7.52271	0.923931	0.851304	0.445675	12.3167	3.40759	1.40534	13.7752	1.46355	1.14998	1.02319	0.368112	0.435341	7.7721	1.08716	1.11924	0.871857	0.716346	0.691201	5.50279	0.923125	7.85188	15.4378	0.793727	1.20618	11.1796	2.60285	1.24434	1.82712	1.13663	8.12288	0.848242
7.52271	0.923931	0.834036	0.461601	12.3325	3.40759	1.40534	13.7752	1.40863	1.20255	1.05812	0.368112	0.464875	7.82798	1.04612	1.25249	0.871857	0.716346	0.699084	5.48577	0.899413	7.85188	15.2092	0.748659	0.639098	11.1796	2.60285	1.25249	1.73534	1.17602	8.16845	0.525701
7.46593	0.151757	0.615776	0.610529	12.3167	9.66543	0.710589	13.3565	1.59463	1.20255	1.02319	0.31771	0.435341	7.71622	1.04612	1.24434	0.831172	0.802655	0.699084	5.44779	0.693129	7.87969	15.2447	0.748659	0.639098	11.4838	2.7695	1.32809	1.76889	1.16247	8.19084	0.525701
7.49482	0.151757	0.615776	0.53769	12.301	9.66543	0.710589	13.3336	1.57849	1.16247	1.09211	0.30103	0.435341	7.71622	0.964483	1.25249	0.894652	0.802655	0.945708	1.21101	0.729827	8.3691	15.2311	0.748659	0.672317	11.4838	2.7695	1.3357	1.77691	0.412526	8.20264	0.525701
7.46593	0.151757	0.639098	0.555233	12.208	9.66543	0.710589	13.3722	1.57849	1.10963	1.14745	0.334146	0.34137	7.68725	1.00522	1.21101	0.894652	0.802655	0.966803	1.21101	0.70393	8.3691	1.55624	0.793727	0.615776	11.4838	2.72687	1.3357	1.73534	0.463514	8.5839	0.50901
7.49482	0.151533	1.01676	0.53769	12.208	15.9233	1.31289	13.4653	1.52414	1.16247	1.14745	0.31771	0.355811	7.82618	0.964483	1.21101	0.986033	0.752402	0.966803	1.21101	0.720265	8.3691	1.49938	0.793727	1.16783	11.5313	2.72687	1.16962	1.74434	0.463514	8.5839	0.50901
7.49482	0.151533	1.01676	0.53769	12.2236	15.8867	1.27196	13.4495	1.50162	1.22055	1.16783	0.31771	0.423071	7.82618	0.912734	1.22055	0.936517	0.777029	0.716864	0.492509	0.683174	7.96546	1.52156	0.793727	1.16783	11.5313	2.72371	1.12833	1.69382	0.55043	8.60519	0.498512
7.52383	0.151533	0.777597	0.53769	11.4882	15.8867	1.27196	13.4339	1.53994	1.1795	1.18491	0.31771	0.423071	7.85499	0.912734	1.23116	0.986033	0.809057	0.744102	0.496462	0.683174	7.96546	1.47333	0.751156	1.22271		0.777597	1.12833	1.67209	0.502774	8.34985	0.572072
7.49482	0.151533	0.777597	0.593911	11.5044	15.8309	1.14998	0.199016	1.56309	1.22055	1.18491	0.368112	0.423071	7.45897	0.944441	1.23116	0.852877	0.809057	0.691201	0.887856	0.753785	7.96546	1.49171	0.751156	1.26084		0.777597	1.12833	1.70305	0.593911	8.34985	0.572072
7.55162	0.151533	0.777597	0.582449	12.278	15.8309	1.13859	0.199016	1.56309	1.19049	1.07373	0.368112	0.38201	7.48751	0.902958	1.22055	0.902958	0.809057	1.03755	0.882606	0.753785	8.25611	1.45428	0.793727	1.24016		0.777597	1.13859	1.83642	0.573671	8.6481	0.581195
7.52383	0.151757	0.576451	0.593911	12.2623	15.8118	1.14998	0.306405	1.60223	1.1795	1.11038	0.30103	0.34137	7.45897	0.912734	1.21101	0.894652	0.777029	1.05812	0.882606	1.2225	8.28289	1.41016	0.793727	0.44099		0.777597	0.484806	1.83642	0.573671	8.6481	0.581195
7.52383	0.151757	0.603685	0.593911	12.2623	15.8485	0.564657	0.31771	1.50162	1.02953	1.07373	0.334146	0.38201	0.277571	1.12833	1.21101	0.831172	0.409704	1.02319	0.921552	1.2225	8.25611	1.37056	0.793727	0.44099	0.370456	0.741698	0.471856	1.82712	0.573671	8.6481	0.53524
7.52271	0.151757	0.607076	0.615776	0.339545	15.8485	0.524507	0.269804	1.46355	1.02953	0.27111	0.334146	0.37348	0.277571	1.12833	1.22055	0.871857	0.435341	0.689516	0.925046	1.26519	8.38456	1.39631	0.836318	0.44099	0.355041	0.758618	0.445675	1.82712	0.463514	4.60639	0.545005
7.52383	0.114697	0.685581	0.593911	0.329323	15.8106	0.564657	0.435341	1.50162	0.976516	0.307691	0.423071	0.355811	0.277571	1.16962	0.62217	0.871857	0.379552	0.687989	0.925046	0.598203	8.41058	1.48989	0.836318	0.5227	0.376092	0.758618	0.369839	1.75409	0.463514	4.60639	0.573678
0.836334	0.114697	0.706565	0.629563	0.339545	15.7738	1.3238	0.464875	1.46355	1.02953	0.284701	0.423071	0.355811	0.407276	1.12833	0.62217	0.953776	0.412526	0.716346	0.925046	0.598203	8.20641	1.48989	0.836318	0.5227	0.376092	0.741698	0.333688	1.80547	1.09748	4.60639	0.573678
0.863895	0.0780107	0.728878	0.615776	0.0744828	15.8295	1.28323	0.464875	1.50162	1.23116	0.519961	0.423071	0.34137	0.407276	1.13859	0.620714	0.953776	0.412526	0.746078	1.01001	0.543204	8.23283	1.35631	0.876842	0.486197	0.376092	0.741698	0.298606	1.84644	1.11312	0.56469	0.636131
0.893291	0.0432845	0.53769	0.629563	0.0646577	15.8106	1.27196	0.520367	0.695749	1.1795	0.525803	0.289086	0.34137	0.425601	1.13859	0.663488	1.01456	0.493789	0.746078	1.00684	0.702493	8.23283	1.39631	0.876361	0.368112	0.376092	0.927047	0.912734	0.114103	1.09748	0.542804	0.667295
0.920693	0.0780107	0.517947	0.650209	0.0744828	15.8106	1.1795	0.520367	0.720376	1.26171	0.55043	0.330579	0.34137	0.538783	1.40586	0.663488	0.978461	0.469162	0.716346	1.00684	0.662119	7.88161	1.39631	0.876842	0.368112	0.381232	0.927047	0.902958	0.114103	0.463514	0.542804	0.661186
0.893291	0.0780107	0.53769	0.650209	0.0736253	15.8106	1.23116	0.491329	0.663725	1.27196	0.55043	0.323804	0.393942	0.538783	1.36366	0.577941	1.02047	0.493789	0.672317	0.962318	0.702493	7.88161	1.43646	0.919578	0.368112	0.376092	0.672317	0.902958	0.114103	0.437153	0.61304	0.545005
0.920693	0.063663	0.53769	0.615776	0.063663	0.162569	0.538783	0.519961	0.639098	1.23116	0.650209	0.289086	0.393942	0.538783	1.49618	0.578836	0.986033	0.573671	0.728878	1.00684	0.598203	7.88161	1.43646	0.83411	0.420112	0.375782	0.706565	0.520367	0.151401	0.463514	0.636131	0.545005
0.920693	0.063663	0.53769	0.629563	0.0736253	0.128874	0.577918	0.519961	0.607076	1.23116	0.666054	0.330579	0.354501	0.555233	1.49618	0.578836	0.986033	0.53769	0.706565	0.961908	0.598203	7.91234	1.43646	0.83411	0.420112	0.375782	0.672317	0.491329	0.151401	0.55043	0.581368	0.545005
0.920693	0.063663	0.573671	0.629563	0.129717	0.128874	0.538783	0.547457	0.632972	1.0572	0.593911	0.289086	0.354501	0.538783	1.53831	0.578836	0.986033	0.573671	0.650209	0.962318	0.598203	7.91234	1.38333	0.83411	0.420112	0.375782	0.672317	0.520367	0.431519	0.55043	0.636131	0.6289
0.980824	0.112556	0.686306	0.752145	0.154278	0.282625	0.577918	0.525803	0.785453	1.00522	0.610529	0.330579	0.354501	0.538783	1.53831	0.578836	0.912734	0.3559	0.706565	0.962318	0.636908	7.88518	1.38333	0.83411	0.409704	0.370456	0.927047	0.547457	0.431519	0.55043	0.61304	0.6289
0.980824	0.112556	0.686306	0.709598	0.129717	0.30103	1.30297	0.576451	0.762966	0.53769	0.610529	0.372362	0.327422	0.577918	1.49618	0.421208	0.912734	0.412526	1.22975	0.557067	0.622065	4.25048	1.38333	0.836318	0.435341	0.39101	0.888953	0.547457	0.431519	0.435341	0.61304	0.593269
1.01226	0.153546	0.686306	0.749653	0.205536	0.269075	1.31289	0.576451	0.762966	0.53769	0.610529	0.188496	0.359678	0.577918	0.944441	0.432452	0.923931	0.412526	1.26912	0.557067	0.622065	4.25048	0.753428	0.876842	0.435341	0.450799	0.989827	0.519961	0.314401	0.463514	0.525328	0.699084
0.955121	0.153546	0.463514	0.756494	0.205536	0.32391	0.512587	0.607076	0.797892	0.481573	0.650209	0.156294	0.359678	0.538783	0.936517	0.421208	0.902958	0.593911	1.22975	0.568636	0.390472	4.25048	0.716135	0.876361	0.435341	0.653571	0.989827	0.519961	0.298606	0.463514	0.531592	0.699084
0.955121	0.153546	0.463514	0.756494	0.242699	0.32391	0.524507	0.607076	0.833549	0.703253	0.650209	0.188496	0.416787	0.555233	0.887856	0.371099	0.912734	0.573671	0.413632	0.543204	0.390472	0.615776	0.233498	0.876842	0.435341	0.416787	0.989827	0.547457	0.298606	0.723302	0.500009	0.699084
0.955121	0.153546	0.463514	0.756494	0.242699	0.350828	0.484806	1.48252	0.695749	0.741055	0.650209	0.34137	0.416787	0.555233	0.887856	0.329323	0.902958	0.610529	0.418446	0.560091	0.390472	0.639098	0.248258	0.239039	0.355003	0.507722	0.965532	0.491329	0.352575	0.723302	0.592142	0.617546
0.583434	0.153546	0.648113	0.714226	0.267315	0.380525	0.466703	1.52508	0.706565	0.703253	0.525803	0.30132	0.393942	0.555233	0.936517	0.323164	0.986033	0.573671	0.418446	0.528448	0.376157	0.615776	0.269804	0.248028	0.379552	0.531029	0.927047	0.495493	0.338606	0.723302	0.625545	0.593269
0.62217	0.153546	0.685581	0.714226	0.277571	0.407126	0.449504	1.48252	0.728878	0.631895	0.525803	0.30132	0.245516	0.593261	0.894652	0.287841	0.986033	0.555233	0.344476	0.528448	0.376157	1.19061	0.598369	0.196911	0.379552	0.555896	0.927047	0.464875	0.352575	0.639864	0.625545	0.77275
0.62217	0.205536	0.666054	0.714226	0.242699	0.437153	0.449504	1.52508	0.785453	0.610529	0.764149	0.34137	0.188496	0.593261	0.986033	0.287841	0.986033	0.502774	0.344476	0.557067	0.376157	1.19061	0.598369	0.196911	0.337184	0.496164	0.889592	0.495493	0.196911	0.639864	0.642906	0.77275
0.668361	0.205536	0.573671	0.72078	0.242699	0.437153	0.557067	1.43686	0.762966	0.631895	0.725011	0.289086	0.24138	0.538783	1.02047	0.2468	0.912734	0.469162	0.344476	0.528448	0.678716	1.19061	0.598369	0.196911	0.355811	0.468194	0.925655	0.359678	0.155136	0.639864	0.642906	0.77275
0.71088	0.205536	0.53769	0.672021	0.299287	0.437153	0.557067	1.43686	0.762966	0.559259	0.725011	0.34137	0.22426	0.538783	0.978461	0.287841	0.871857	0.469162	0.344476	0.449504	0.702426	0.672317	0.491329	0.289086	0.37348	0.468194	0.889592	0.359678	0.196911	0.557067	0.642906	0.522806
0.668361	0.183287	0.741055	0.621526	0.32391	0.502774	0.568636	1.47951	0.695749	0.573671	0.750498	0.437153	0.22426	0.555233	0.803658	0.299527	0.861602	0.593261	0.307691	0.434871	0.77003	0.672317	0.491329	0.323804	0.493789	0.469304	1.07484	0.359678	0.389963	0.516005	0.802655	0.522806
0.668361	0.186155	0.77937	0.706936	0.277571	0.502774	0.420112	1.3516	0.695749	0.559259	0.764149	0.412526	0.245516	0.671032	0.843486	0.206463	0.986033	0.617535	0.344476	0.449504	0.77003	0.741698	0.491329	0.281362	0.463514	0.500009	1.11312	0.307691	0.389963	0.282625	0.77275	0.573678
0.625876	0.186155	0.764149	0.664227	0.277571	0.582449	0.387107	1.39423	0.695749	0.671032	1.04351	0.412526	0.21704	0.686306	0.648113	0.2468	0.994965	0.631895	0.344476	0.449504	0.77003	0.741698	0.306405	0.281362	0.354501	0.477188	1.07484	0.284701	0.389963	0.282625	0.77275	0.539649
0.583434	0.286881	0.750498	0.664227	0.242699	0.502774	0.528448	1.3066	0.833549	0.686306	1.04351	0.355811	0.250343	0.671032	0.648113	0.2468	0.77935	0.463514	0.338694	0.449504	0.735761	0.741698	0.31771	0.196911	0.384528	0.829189	0.869849	0.615776	0.464442	0.31771	0.744102	0.413632
0.583434	0.245852	0.750498	0.664227	0.277571	0.502774	0.488698	1.3066	0.833549	0.750498	1.08292	0.355811	0.18536	0.671032	0.686306	0.15451	0.831172	0.463514	0.338694	0.37348	0.735761	0.741698	0.306405	0.207664	0.354501	0.856546	0.869849	0.639098	0.456479	0.506046	0.716864	0.413214
0.583434	0.245852	0.710589	0.664227	0.333688	0.55043	0.488698	1.3066	0.833549	0.725011	0.797892	0.317545	0.18536	0.671032	0.710589	0.15451	0.77935	0.469162	0.319773	0.411024	0.735761	1.28373	0.589756	0.168494	0.354501	0.856546	0.906713	0.615776	0.464442	0.506046	0.716864	0.381407
0.557067	0.205536	0.710589	0.663488	0.299287	0.53769	0.389252	1.09155	0.752402	0.764149	0.797892	0.446336	0.18536	0.631895	0.764149	0.15451	0.77935	0.593911	0.355349	0.37348	0.930982	1.29925	0.589756	0.131586	0.297828	0.800293	1.12258	0.685581	0.464442	0.506046	0.600715	0.39129
0.557067	0.186155	0.491329	0.663488	0.333688	0.53769	0.380154	1.09155	0.762966	0.703253	0.797892	0.389963	0.156294	0.408895	0.710589	0.150205	1.10467	0.582449	0.444941	0.37348	0.930982	0.999371	0.598369	0.131586	0.297828	0.800293	1.08292	0.706565	0.464442	0.30103	0.600715	0.381407
0.582399	1.07771	0.519961	0.663488	0.481573	0.555233	0.389252	1.09155	0.728878	0.666054	0.989827	0.412526	0.168494	0.408895	0.725011	0.150205	1.10467	0.559259	0.444941	0.411024	0.930982	0.999371	0.54783	0.168494	0.502774	1.05519	0.888953	0.650209	0.506046	0.324068	1.00365	0.355349
0.543204	1.07771	0.504591	0.66487	0.425601	0.573671	0.353298	1.04845	0.663725	0.703253	0.989827	0.573671	0.155136	0.536803	0.710589	0.15451	1.10467	0.615776	0.413588	0.302584	1.08282	0.999371	0.54783	0.22426	0.502774	1.02906	0.927047	0.53769	0.506046	0.294669	0.972446	0.355349
0.528448	1.07771	0.504591	0.66487	0.389963	0.573671	0.353298	1.04845	0.663725	0.741055	1.00437	0.593911	0.196911	0.536803	0.725011	0.192978	0.820392	0.593911	0.439659	0.327422	1.08282	0.762966	0.54783	0.168494	0.469162	1.05519	0.927047	0.502774	0.516005	0.30103	0.972446	0.370865
0.516005	0.923931	0.504591	0.625876	0.481573	0.573671	0.389252	1.04845	0.639098	0.725011	0.741698	0.593911	0.150205	0.536803	1.04612	0.192978	0.820392	0.559259	0.423508	0.359678	1.08282	0.762966	0.541044	0.213281	0.280583	0.581368	0.965532	0.53769	0.456479	0.334146	0.343208	0.390472
0.516005	0.923931	0.488698	0.668361	0.481573	0.750297	0.48809	1.0067	0.695749	0.741055	0.741698	0.666054	0.155136	0.451505	1.04612	0.192978	0.978461	0.519961	0.423508	0.359678	1.18101	0.797892	0.536803	0.18536	0.302584	0.581368	0.927047	0.796071	0.464442	0.334146	0.389252	0.413588
0.516005	0.923931	0.650209	0.625876	0.639864	0.750297	0.522806	1.00568	0.689516	0.703253	0.706565	0.666054	0.114103	0.451505	1.04612	0.155136	0.978461	0.491329	0.44055	0.327422	1.15968	1.29549	0.494143	0.248028	0.302584	0.61304	0.965532	0.814161	0.456479	0.282625	0.343208	0.358323
0.528448	0.535168	0.629563	0.66487	0.639864	0.716135	0.48809	1.0067	0.689516	0.721756	0.706565	0.666054	0.107431	0.408895	0.986033	0.150205	0.978461	0.409704	0.46393	0.359678	1.15968	1.29549	0.494143	0.262133	0.327422	0.60569	0.965532	0.672317	0.414347	0.248258	0.418446	0.498768
0.475244	0.538782	0.728878	0.589756	0.639864	0.71088	0.542804	0.963956	0.672317	0.721756	0.706565	0.666054	0.114103	0.408253	0.944441	0.150205	0.972279	0.464875	0.427506	0.327422	0.883907	1.29549	0.451505	0.22426	0.327422	0.60569	0.950386	0.650209	0.423071	0.269075	0.418446	0.498768
0.475244	0.492509	0.728878	0.589756	0.773748	0.716135	0.507722	0.963956	0.706565	0.965532	0.728878	0.666054	0.168494	0.408253	1.01676	0.150205	0.978461	0.435341	0.531592	0.327422	0.883907	0.685581	0.44962	0.188496	0.327422	0.60569	0.725011	0.650209	0.414347	0.30103	0.418446	0.525138
0.475244	0.112556	0.728878	0.589756	0.765196	0.71088	0.507722	0.963956	0.31771	0.965532	0.639098	0.593911	0.168494	0.408253	0.976516	0.150205	0.978461	0.464875	0.555497	0.327422	0.906973	0.685581	0.44962	0.245516	0.354501	0.720376	0.671032	0.964483	0.456479	0.269075	0.418446	0.411306
0.449504	0.063663	0.650209	0.54783	0.765196	0.71088	0.661186	0.966467	0.31771	1.00437	0.615776	0.593911	0.168494	0.408253	0.976516	0.192978	0.769657	0.55043	0.500009	0.297828	0.759563	0.685581	0.44962	0.245516	0.359678	0.720376	0.577918	0.976516	0.456479	0.269075	0.418446	0.411306
0.449504	0.063663	0.650209	0.54783	0.673927	0.753428	0.659987	0.963956	0.31771	0.695749	0.819404	0.593911	0.156294	0.408253	1.15327	0.192978	0.811207	0.519961	0.500009	0.297828	0.759563	1.32287	0.408253	0.207664	0.327422	0.720376	0.631895	0.923931	0.414347	0.269075	0.427506	0.384528
0.355811	0.0218842	0.650209	0.589756	0.681518	0.71088	0.61304	0.927953	0.233498	0.672317	0.819404	0.857267	0.0994934	0.408253	1.11135	0.150205	0.811207	0.493789	0.500009	0.297828	1.16022	1.32287	0.406846	0.188496	0.55043	0.915841	0.631895	0.976516	0.369839	0.30103	0.56469	0.413632
0.355811	0.0431112	0.888953	0.294669	0.681518	0.668361	0.61304	0.923828	0.269804	0.728878	0.819404	0.857267	0.156294	0.280724	1.11135	0.196911	0.811207	0.55043	0.469304	0.270335	1.14465	1.32287	0.408253	0.168494	0.55043	0.915841	0.923931	0.911246	0.369839	0.464442	0.56469	0.413632
0.355811	0.0218842	0.888953	0.294669	0.681518	0.668361	0.61304	0.923828	0.269804	0.746078	0.797892	0.843486	0.188496	0.323164	1.15327	0.196911	0.820392	0.582449	0.555497	0.297828	1.16022	1.74755	0.462566	0.188496	0.55043	0.915841	0.9365	0.911246	0.333688	0.434871	0.56469	0.390472
0.30132	0.0646577	0.888953	0.498719	0.639864	0.650004	0.857267	0.881203	0.481573	0.716346	0.797892	0.818128	0.188496	0.323164	0.77937	0.196911	0.564657	0.525803	0.555497	0.284701	1.16022	1.74755	0.462566	0.188496	0.271767	0.777029	0.9365	0.710589	0.414347	0.464442	0.300812	0.423508
0.289086	0.0646577	0.796071	0.498719	0.639864	0.639864	0.857267	0.881203	0.517947	0.797892	0.797892	0.77937	0.168494	0.323804	0.818128	0.330579	0.564657	0.758618	0.525328	0.284701	0.637974	1.74755	0.421208	0.107431	0.297828	0.746078	0.871857	0.710589	0.414347	0.282625	0.343208	0.390472
0.30132	0.150205	0.796071	0.498719	0.639864	0.639864	0.857267	0.88551	0.517947	0.797892	0.777597	0.796071	0.196911	0.323164	0.610529	0.330579	0.605166	0.814161	0.44055	0.284701	0.637974	1.26084	0.205536	0.15451	0.463514	0.720376	0.883589	0.710589	0.414347	0.31771	0.343208	0.390472
0.355811	0.192978	0.796071	0.27111	0.650004	0.609177	0.559263	0.966467	0.517947	0.797892	0.797892	0.869849	0.114103	0.278526	0.610529	0.330579	0.605166	0.814161	0.423508	0.271767	1.02792	1.26084	0.221732	0.0986521	0.463514	0.833683	0.843486	0.573671	0.330579	0.31771	0.336891	0.390472
0.355811	0.150205	0.721756	0.263829	0.650004	0.622065	0.539649	0.923828	0.481573	0.797892	0.906713	0.906713	0.107431	0.321299	0.610529	0.389963	0.605166	0.721756	0.405467	0.271767	1.02792	0.454334	0.205536	0.0744828	0.463514	0.802655	1.01676	0.573671	0.34137	0.269075	0.336891	0.390472
0.207664	0.192978	0.666054	0.263829	0.650004	0.609177	0.506117	0.923828	0.502774	0.741698	0.906713	0.869849	0.15451	0.321299	1.11924	0.389963	0.564657	0.685581	0.539649	0.271767	1.02792	0.450703	0.338606	0.113494	0.297828	0.802655	1.01676	0.573671	0.481573	0.269075	0.336891	0.344476
0.207664	0.155136	0.721756	0.691067	0.639864	0.598203	0.539649	0.807182	0.648113	0.721756	0.906713	0.648113	0.150205	0.38201	1.07771	0.330579	0.577918	0.685581	0.506117	0.297828	1.02792	0.454334	0.298606	0.0744828	0.24138	0.631975	1.0572	0.666054	0.462451	0.23875	0.507722	0.344476
0.248028	0.155136	0.327422	0.691067	0.639864	0.560091	0.636131	0.807182	0.629563	0.706565	0.962268	0.610529	0.15451	0.372362	0.741055	0.330579	0.577918	0.706565	0.525138	0.297828	0.525138	0.454334	0.298606	0.13053	0.271767	0.631975	1.01676	0.666054	0.462451	0.395003	0.507722	0.307691
0.154959	0.192978	0.327422	0.650004	0.598369	0.598203	0.636131	0.800731	0.631895	0.706565	0.962268	0.686306	0.206463	0.34137	0.741055	0.34137	0.687008	0.650209	0.525138	0.297828	0.525138	0.454334	0.379213	0.113494	0.525803	0.663725	1.01676	0.666054	0.446336	0.34137	0.507722	0.358323
0.154959	0.196911	0.525803	0.358323	0.609177	0.543204	0.381407	0.723302	0.333688	0.706565	0.981559	0.9365	0.238403	0.38201	0.741055	0.34137	0.687008	0.706565	0.5528	0.271767	0.498768	0.473185	0.379213	0.0986521	0.55043	0.689516	1.01676	0.887856	0.425601	0.355811	0.427506	0.336891
0.186948	0.192978	0.493789	0.358323	0.609177	0.582399	0.39129	0.765196	0.389963	0.851304	1.17602	0.9365	0.206463	0.395003	0.77937	0.38201	0.687008	0.706565	0.525138	0.271767	0.468194	0.473185	0.298606	0.0986521	0.525803	0.689516	0.703253	0.887856	0.425601	0.294669	0.39129	0.370865
0.162953	0.239039	0.55043	0.358323	0.557067	0.598203	0.39129	0.716135	0.389963	0.851304	1.17602	0.9365	0.239039	0.355811	0.151905	0.355811	0.738504	0.721756	0.555896	0.24138	0.468194	0.473185	0.259491	0.0986521	0.53769	0.809057	0.703253	0.930042	0.314401	0.30103	0.319773	0.338265
0.197967	0.239039	0.525803	0.307691	0.557067	0.582399	0.695749	0.662119	0.777597	0.814161	1.17602	0.0777458	0.299527	0.37348	0.151905	0.330579	0.697889	0.834036	0.582122	0.297828	0.413588	0.50901	0.259491	0.114522	0.53769	0.833683	0.721756	0.593261	0.314401	0.30103	0.355349	0.375734
0.197967	0.248028	0.615776	0.301249	0.568636	0.598203	0.695749	0.715708	0.741055	0.706565	1.00189	0.0980096	0.162953	0.395003	0.151905	0.330579	0.697889	0.834036	0.469304	0.271767	0.413588	0.522806	0.321299	0.114522	0.53769	0.833683	0.685581	0.617535	0.389963	0.267315	0.319773	0.375734
0.226073	0.248028	0.582449	0.307691	0.582399	0.543204	0.695749	0.662119	0.777597	0.706565	0.981559	0.631895	0.151533	0.355811	0.686306	0.34137	0.645967	0.796071	0.439659	0.234831	0.413588	0.522806	0.321299	0.114522	0.610529	0.802655	0.685581	0.593261	0.389963	0.267315	0.381407	0.226447
0.188751	0.281362	0.758618	0.609177	0.582399	0.504591	0.60569	0.609177	0.758618	0.706565	1.01795	0.631895	0.188751	0.37348	0.686306	0.317545	0.697889	0.741698	0.413588	0.234831	0.982896	0.557888	0.321299	0.0986521	0.593261	0.809057	0.685581	0.631895	0.369839	0.299287	0.381407	0.27111
0.188751	0.289086	0.758618	0.650004	0.568636	0.543204	0.60569	0.609177	0.758618	0.851304	1.22975	0.631895	0.226073	0.411024	0.686306	0.30132	0.871857	0.777597	0.469304	0.234831	1.02317	0.557888	0.299287	0.0986521	0.559259	1.03755	0.24138	0.631895	0.369839	0.299287	0.381407	0.226447
0.162953	0.22426	0.758618	0.650004	0.543204	0.504591	0.60569	0.650004	0.944076	0.888953	1.25547	1.17605	0.188751	0.411024	0.790707	0.317545	0.883589	0.797892	0.469304	0.226447	0.982896	0.573678	0.277571	0.0780914	0.559259	1.05481	0.21704	0.631895	0.207664	0.299287	0.263383	0.263829
0.197967	0.22426	0.758618	0.773748	0.560091	0.466703	0.632972	0.662119	0.906713	0.888953	1.25547	1.17753	0.188751	0.37348	0.790707	0.34137	0.703253	0.797892	0.439659	0.234831	0.615892	0.777029	0.221732	0.0780107	0.582449	1.07373	0.777597	0.631895	0.168494	0.277571	0.301249	0.263383
0.248678	0.262133	0.721756	0.732325	0.528448	0.5227	0.632972	0.650004	0.944076	1.00437	1.16247	1.17753	0.263455	0.37348	0.77935	0.330579	0.686306	0.797892	0.613028	0.250343	0.615892	0.752402	0.314401	0.0780107	0.593911	0.797892	0.741698	0.631895	0.192978	0.380525	0.301249	0.30103
0.239366	0.30132	0.758618	0.368112	0.528448	0.466703	0.632972	0.609177	0.758618	1.00437	1.16247	0.861602	0.226345	0.411024	0.972279	0.330579	0.703253	0.639098	0.588158	0.24138	0.615892	0.659987	0.314401	0.0780107	0.559259	0.777597	0.741698	0.151905	0.196911	0.380525	0.703253	0.30103
0.154959	0.248028	0.857267	0.387107	0.528448	0.449504	0.631975	0.609177	0.741698	1.04351	1.12258	0.902958	0.226073	0.355811	1.01456	0.355811	1.23728	0.582449	0.613028	0.270335	0.715708	0.659987	0.314401	0.0780107	0.593911	0.797892	0.797892	0.151905	0.196911	0.269075	0.721756	0.334146
0.16734	0.22426	0.857267	0.368112	0.504591	0.449504	0.631975	0.609177	0.758618	0.9365	1.12258	0.902958	0.270866	0.395003	0.978461	0.34137	1.23728	0.607076	0.468194	0.213281	0.715708	0.659987	0.314401	0.0432845	0.269075	0.607076	0.797892	0.163973	0.196911	0.294669	0.721756	0.31771
0.15451	0.22426	0.857267	0.582399	0.488698	0.504591	0.706565	0.609177	0.869849	0.9365	1.16247	0.820392	0.23455	0.355811	0.978461	0.355811	1.23728	0.762966	0.468194	0.741698	0.715708	0.659987	0.314401	0.154959	0.269075	0.607076	0.797892	0.250343	0.107431	0.267315	0.319773	0.226447
0.15451	0.168494	0.706565	0.598203	0.504591	0.504591	0.706565	0.609177	0.833549	0.9365	1.21564	0.861602	0.23455	0.317545	0.978461	0.38201	0.183287	0.762966	0.468194	0.741698	0.849246	0.859243	0.461601	0.13053	0.23875	0.607076	0.851304	0.271767	0.150205	0.350828	0.319773	0.263829
0.16734	0.22426	0.706565	0.543204	0.466703	0.504591	0.706565	0.504591	0.851304	0.796071	1.04351	0.831172	0.284319	0.317545	0.852877	0.34137	0.162569	0.797892	0.441644	0.721756	0.891378	0.859243	0.496462	0.154959	0.469162	0.593911	0.814161	0.250343	0.114103	0.350828	0.355349	0.469162
0.238403	0.207664	0.741698	0.582399	0.488698	0.639864	0.706565	0.504591	0.762966	0.758618	1.05862	0.636392	0.23455	0.355811	0.852877	0.34137	0.162569	0.720376	0.468194	0.34137	0.650004	0.84204	0.449871	0.114522	0.446336	0.593911	0.814161	0.24138	0.281362	0.324068	0.306405	0.502774
0.238403	0.262133	0.706565	0.568636	0.466703	0.639864	0.520367	0.504591	0.728878	0.758618	1.04351	0.645967	0.24991	0.317545	0.852877	0.38201	0.197652	0.663725	0.468194	0.30132	0.691067	0.785453	0.448625	0.114522	0.446336	0.814161	0.762966	0.250343	0.235752	0.32391	0.300812	0.469162
0.238403	0.22426	0.706565	0.568636	0.504591	0.716135	0.547457	0.449504	0.762966	0.872447	1.09748	0.678033	0.24991	0.302584	0.936517	0.330579	0.197652	0.689516	0.423071	0.289086	0.650004	0.785453	0.492509	0.0780107	0.199016	0.814161	0.762966	0.250343	0.484806	0.380525	0.338265	0.233498
0.2468	0.22426	0.387107	0.650004	0.488698	0.716135	0.547457	0.449504	0.814161	0.911246	1.11312	0.831172	0.271211	0.359678	0.936517	0.30132	0.197652	0.666054	0.38201	0.262133	0.429734	0.691201	0.113494	0.0780107	0.163973	0.814161	0.762966	0.263829	0.484806	0.380525	0.301249	0.225987
0.196278	0.239039	0.387107	0.650004	0.488698	0.71088	0.301249	0.434871	0.814161	0.989827	1.02008	0.871857	0.23455	0.359678	0.84573	0.289086	1.13762	0.573671	0.411024	0.280583	0.429734	0.691201	0.15451	0.0780107	0.163973	0.833549	0.889592	0.263829	0.471856	0.210758	0.344476	0.225987
0.235752	0.192978	0.387107	0.650004	0.504591	0.681518	0.301249	0.528448	0.851304	0.989827	1.00437	0.871857	0.23455	0.327422	0.840199	0.289086	1.13762	0.666054	0.355811	0.317545	0.429734	0.691201	0.113494	0.114522	0.407126	0.639098	0.889592	0.27111	0.207664	0.210758	0.307691	0.233498
0.235752	0.192978	0.368112	0.622065	0.543204	0.639864	0.301249	0.543204	0.741698	0.989827	1.05862	1.09507	0.23455	0.270335	0.887856	0.481573	0.128874	0.615776	0.429734	0.355811	0.411024	0.687989	0.15451	0.151533	0.380525	0.582449	0.809057	0.615776	0.207664	0.210758	0.319773	0.233498
0.192978	0.150205	0.387107	0.582399	0.449504	0.639864	0.681518	0.543204	0.741698	0.989827	1.13663	1.14163	0.284319	0.327422	0.594911	0.469162	0.128874	0.593911	0.434871	0.38201	0.37348	0.687989	0.454226	0.0780107	0.380525	1.17602	0.84204	0.639098	0.431519	0.267315	0.284701	0.233498
0.280724	0.155136	0.420112	0.622065	0.488698	0.639864	0.681518	0.516005	0.721756	0.989827	1.08292	1.13762	0.24991	0.250343	0.636392	0.502774	0.128874	0.650209	0.423071	0.355811	0.411024	0.716864	0.454226	0.114522	0.213281	1.21564	0.809057	0.639098	0.471856	0.242699	0.319773	0.437153
0.278526	0.150205	0.387107	0.368112	0.395003	0.631795	0.681518	0.528448	0.685581	0.989827	1.13663	0.648113	0.24991	0.271767	0.636392	0.412526	1.10467	0.818128	0.464442	0.355811	0.732325	0.550433	0.107431	0.0986521	0.245516	1.21564	0.809057	0.639098	0.431519	0.242699	0.439659	0.437153
0.238403	0.150205	0.355003	0.409704	0.475244	0.631795	0.300812	0.681518	0.685581	1.04612	0.672317	0.671032	0.151533	0.297828	1.09217	0.412526	1.10467	0.77937	0.38201	0.355811	0.732325	0.550433	0.107431	0.0780107	0.245516	1.02008	0.809057	0.706565	0.471856	0.242699	0.439659	0.437153
0.238403	0.155136	0.368112	0.420112	0.475244	0.589756	0.306405	0.723302	0.685581	1.08716	0.672317	0.648113	0.197967	0.270335	1.0495	0.921552	1.09924	0.525803	0.423071	0.355811	0.732325	0.550433	0.107431	0.0780107	0.280583	1.00437	0.809057	0.639098	0.605166	0.277571	0.457238	0.437153
0.238403	0.150205	0.353298	0.582399	0.475244	0.589756	0.263383	0.673927	0.703253	1.04612	0.672317	0.538783	0.162953	0.280583	1.0495	0.919578	0.114344	0.593911	0.38201	0.355811	0.542804	0.453822	0.628914	0.0986521	0.280583	1.00437	0.809057	0.27111	0.605166	0.462451	0.423508	0.412526
0.594911	0.155136	0.353298	0.636908	0.506046	0.589756	0.263383	0.673927	0.666054	0.9365	0.520367	0.573671	0.18386	0.302584	0.836318	0.876842	0.114344	0.502774	0.582122	0.355811	0.542804	0.437794	0.628914	0.0986521	0.446336	0.869849	0.809057	0.27111	0.636392	0.445675	0.423508	0.412526
0.594911	0.107431	0.617535	0.5227	0.464442	0.598369	0.263829	0.673927	0.648113	0.9365	0.547457	0.517947	0.18386	0.280583	0.836318	0.53769	0.151401	0.437153	0.582122	0.355811	0.542804	0.437794	0.628914	0.0744828	0.469162	0.906713	0.809057	0.284701	0.636392	0.445675	0.555497	0.234831
0.544964	0.155136	0.617535	0.560091	0.464442	0.598369	0.263383	0.631795	0.706565	0.790707	0.547457	0.697889	0.18386	0.245516	0.836318	0.53769	1.0695	0.435341	0.555896	0.359678	1.00028	0.706565	0.555233	0.0646577	0.446336	0.869849	0.833683	0.576451	0.678033	0.710589	0.500009	0.250343
0.196278	0.196278	0.617535	0.543204	0.423071	0.598369	0.226447	0.589756	0.685581	0.790707	0.632972	0.645967	0.151533	0.270335	0.887856	0.53769	1.10467	0.463514	0.469304	0.359678	1.00028	0.706565	0.555233	0.0646577	0.469162	0.721756	0.777029	0.576451	0.577918	0.697889	0.525328	0.234831
[truncated: 816 more rows]

## Sheet: H2L
10.033	5.80516	9.06979	9.04291	8.64063	11.0909	0.0741806	0.0777458	12.5629	8.44776	4.37878	1.10467	0.97959	8.08496	0.234757	17.4027	8.93765	4.63551	8.1499	6.12307	0.502774	13.2193	7.47293	0.686306	1.69443	4.41178	9.75486	0.106437	0.418285	1.35393	1.62267
[truncated: 927 more rows]
