# Supplementary material for: Task-related hemodynamic responses are modulated by reward and task engagement
Source: PLoS Biol. 2019 Apr 19;17(4):e3000080. doi: 10.1371/journal.pbio.3000080 (PMC6493772; doi:10.1371/journal.pbio.3000080)
Supplement: S2 Data — (XLSX) [file pbio.3000080.s010.xlsx]

## Sheet: All
0.594836
0.919524
0.631002
0.705229
0.478302
0.00477354
1.14255
0.467616
0.37559

## Sheet: L2H
0.287229
0.52396
1.0136
0.500646
0.96276
0.00343424
1.38216
0.626361
0.634546

## Sheet: H2L
0.272285
0.135812
-0.101837
0.620814
0.94011
0.00541347
0.844425
0.699207
0.708559
