# Supplementary material for: Task-related hemodynamic responses are modulated by reward and task engagement
Source: PLoS Biol. 2019 Apr 19;17(4):e3000080. doi: 10.1371/journal.pbio.3000080 (PMC6493772; doi:10.1371/journal.pbio.3000080)
Supplement: S3 Data — (XLSX) [file pbio.3000080.s011.xlsx]

## Sheet: tmbs
0.0166666
0.0333332
0.0499997
0.0666663
0.0833329
0.0999995
0.116666
0.133333
0.149999
0.166666
0.183332
0.199999
0.216666
0.233332
0.249999
0.266665
0.283332
0.299998
0.316665
0.333332
0.349998
0.366665
0.383331
0.399998
0.416664
0.433331
0.449998
0.466664
0.483331
0.499997
0.516664
0.53333
0.549997
0.566664
0.58333
0.599997
0.616663
0.63333
0.649997
0.666663
0.68333
0.699996
0.716663
0.733329
0.749996
0.766663
0.783329
0.799996
0.816662
0.833329
0.849995
0.866662
0.883329
0.899995
0.916662
0.933328
0.949995
0.966661
0.983328
0.999995
1.01666
1.03333
1.04999
1.06666
1.08333
1.09999
1.11666
1.13333
1.14999
1.16666
1.18333
1.19999
1.21666
1.23333
1.24999
1.26666
1.28333
1.29999
1.31666
1.33333
1.34999
1.36666
1.38333
1.39999
1.41666
1.43333
1.44999
1.46666
1.48333
1.49999
1.51666
1.53333
1.54999
1.56666
1.58332
1.59999
1.61666
1.63332
1.64999
1.66666
1.68332
1.69999
1.71666
1.73332
1.74999
1.76666
1.78332
1.79999
1.81666
1.83332
1.84999
1.86666
1.88332
1.89999
1.91666
1.93332
1.94999
1.96666
1.98332
1.99999
2.01666
2.03332
2.04999
2.06666
2.08332
2.09999
2.11666
2.13332
2.14999
2.16666
2.18332
2.19999
2.21665
2.23332
2.24999
2.26665
2.28332
2.29999
2.31665
2.33332
2.34999
2.36665
2.38332
2.39999
2.41665
2.43332
2.44999
2.46665
2.48332
2.49999
2.51665
2.53332
2.54999
2.56665
2.58332
2.59999
2.61665
2.63332
2.64999
2.66665
2.68332
2.69999
2.71665
2.73332
2.74999
2.76665
2.78332
2.79998
2.81665
2.83332
2.84998
2.86665
2.88332
2.89998
2.91665
2.93332
2.94998
2.96665
2.98332
2.99998
3.01665
3.03332
3.04998
3.06665
3.08332
3.09998
3.11665
3.13332
3.14998
3.16665
3.18332
3.19998
3.21665
3.23332
3.24998
3.26665
3.28332
3.29998
3.31665
3.33332
3.34998
3.36665
3.38332
3.39998
3.41665
3.43331
3.44998
3.46665
3.48331
3.49998
3.51665
3.53331
3.54998
3.56665
3.58331
3.59998
3.61665
3.63331
3.64998
3.66665
3.68331
3.69998
3.71665
3.73331
3.74998
3.76665
3.78331
3.79998
3.81665
3.83331
3.84998
3.86665
3.88331
3.89998
3.91665
3.93331
3.94998
3.96665
3.98331
3.99998
4.01665
4.03331
4.04998
4.06664
4.08331
4.09998
4.11664
4.13331
4.14998
4.16664
4.18331
4.19998
4.21664
4.23331
4.24998
4.26664
4.28331
4.29998
4.31664
4.33331
4.34998
4.36664
4.38331
4.39998
4.41664
4.43331
4.44998
4.46664
4.48331
4.49998
4.51664
4.53331
4.54998
4.56664
4.58331
4.59998
4.61664
4.63331
4.64998
4.66664
4.68331
4.69997
4.71664
4.73331
4.74997
4.76664
4.78331
4.79997
4.81664
4.83331
4.84997
4.86664
4.88331
4.89997
4.91664
4.93331
4.94997
4.96664
4.98331
4.99997

## Sheet: All_Lo
-0.445964
-0.445585
-0.445128
-0.444584
-0.444028
-0.44339
-0.442557
-0.441452
-0.440184
-0.439021
-0.438326
-0.438417
-0.439463
-0.441475
-0.444387
-0.448136
-0.452687
-0.458009
-0.464048
-0.470692
-0.477905
-0.485664
-0.493873
-0.502462
-0.511509
-0.521224
-0.531813
-0.54337
-0.555867
-0.569264
-0.5836
-0.598979
-0.615487
-0.633084
-0.651588
-0.670697
-0.689995
-0.709013
-0.727333
-0.74465
-0.760768
-0.775516
-0.788678
-0.799986
-0.809125
-0.815752
-0.819542
-0.820261
-0.817782
-0.81209
-0.803275
-0.7915
-0.776963
-0.759849
-0.740343
-0.718673
-0.695145
-0.670141
-0.644068
-0.617329
-0.590324
-0.563484
-0.537288
-0.512217
-0.48875
-0.46735
-0.448438
-0.43236
-0.419333
-0.409406
-0.402511
-0.398533
-0.397359
-0.398843
-0.402772
-0.408821
-0.41659
-0.425664
-0.435625
-0.446088
-0.4567
-0.46717
-0.477276
-0.486836
-0.495706
-0.503779
-0.51101
-0.517451
-0.523232
-0.528511
-0.533411
-0.537991
-0.542252
-0.546183
-0.549796
-0.55309
-0.556063
-0.558723
-0.561094
-0.563209
-0.565118
-0.566872
-0.568482
-0.569934
-0.571235
-0.572438
-0.573611
-0.57473
-0.57565
-0.576185
-0.576201
-0.575662
-0.574611
-0.573145
-0.57136
-0.569257
-0.566704
-0.56349
-0.559399
-0.554311
-0.548298
-0.541555
-0.53425
-0.526411
-0.517957
-0.508816
-0.498993
-0.488532
-0.477448
-0.465715
-0.453241
-0.439887
-0.425539
-0.410215
-0.394083
-0.377386
-0.360351
-0.343124
-0.32575
-0.308253
-0.290747
-0.27344
-0.256525
-0.240048
-0.223907
-0.207941
-0.192069
-0.176342
-0.160896
-0.145807
-0.130936
-0.115963
-0.10061
-0.0848374
-0.0688176
-0.0527756
-0.0368685
-0.0211412
-0.00555822
0.00992968
0.0252909
0.0403632
0.0549304
0.0688709
0.0822802
0.0954589
0.108759
0.122425
0.136532
0.151087
0.166204
0.182156
0.199236
0.217622
0.23735
0.258364
0.28059
0.303971
0.328436
0.353888
0.380175
0.407027
0.434044
0.460805
0.48704
0.512708
0.537934
0.562862
0.587524
0.611803
0.635514
0.658497
0.680686
0.702115
0.722869
0.743053
0.762791
0.782209
0.801402
0.820449
0.839372
0.858101
0.876478
0.894332
0.911562
0.928181
0.944283
0.960008
0.975523
0.99098
1.00646
1.02192
1.03727
1.05236
1.06704
1.08113
1.09455
1.10725
1.11924
1.13053
1.14103
1.15066
1.15929
1.16681
1.17312
1.17809
1.18159
1.18349
1.18378
1.18256
1.18001
1.17638
1.17191
1.16677
1.16104
1.15472
1.14775
1.14015
1.13194
1.12317
1.11379
1.10368
1.0927
1.08075
1.06778
1.05376
1.03863
1.02231
1.00474
0.985899
0.965744
0.944337
0.92184
0.898444
0.874315
0.849612
0.824539
0.799391
0.77454
0.750353
0.727101
0.704925
0.683879
0.664012
0.645399
0.628131
0.612244
0.59774
0.58458
0.572628
0.561658
0.551459
0.541887
0.532837
0.524173
0.515715
0.507272
0.498703
0.48994
0.48095
0.471682
0.462062
0.452047
0.441695
0.431162
0.42062
0.410199
0.399989
0.390037
0.380353
0.370935
0.361775
0.352875
0.344236
0.335817
0.327546
0.319379
0.311359
0.303615
0.296265

## Sheet: All_LoSEM
0.064537
0.0641985
0.0638424
0.0634976
0.0631706
0.0628629
0.0625799
0.0623345
0.0621328
0.061972
0.0618414
0.061726
0.0616152
0.0615056
0.061398
0.0612942
0.0611952
0.0610996
0.0610034
0.0609053
0.0608165
0.060756
0.0607427
0.060792
0.0609131
0.0611107
0.0613896
0.0617608
0.0622397
0.0628425
0.0635791
0.0644487
0.0654425
0.0665492
0.0677545
0.0690392
0.0703763
0.0717313
0.0730665
0.0743491
0.0755569
0.0766783
0.0777068
0.0786387
0.0794735
0.080218
0.0808842
0.0814835
0.0820229
0.0825069
0.0829384
0.0833176
0.0836454
0.083927
0.0841715
0.0843877
0.0845792
0.0847427
0.0848721
0.0849639
0.0850177
0.0850331
0.0850093
0.0849464
0.084846
0.0847119
0.0845496
0.0843665
0.0841714
0.0839738
0.0837822
0.0836022
0.0834369
0.0832865
0.0831473
0.0830156
0.0828919
0.0827804
0.0826863
0.0826117
0.0825547
0.0825109
0.0824762
0.0824479
0.0824213
0.0823903
0.082348
0.082288
0.0822044
0.0820955
0.0819666
0.0818304
0.0817029
0.0815966
0.0815142
0.0814503
0.081396
0.081342
0.0812798
0.0812034
0.0811109
0.0810068
0.0809005
0.0807996
0.0807053
0.0806139
0.0805226
0.0804333
0.0803527
0.0802891
0.0802482
0.0802328
0.0802461
0.0802927
0.0803761
0.0804972
0.0806525
0.0808334
0.0810265
0.0812138
0.0813734
0.0814849
0.0815343
0.0815139
0.0814189
0.081246
0.0809978
0.0806857
0.0803274
0.0799431
0.0795536
0.079182
0.0788505
0.0785756
0.0783652
0.0782208
0.0781393
0.0781168
0.0781478
0.0782216
0.0783204
0.0784257
0.0785244
0.0786108
0.0786815
0.0787335
0.0787639
0.0787706
0.0787509
0.0787032
0.0786313
0.0785463
0.0784625
0.0783915
0.078339
0.0783066
0.0782962
0.0783125
0.0783593
0.0784341
0.0785283
0.0786319
0.0787389
0.0788461
0.0789505
0.0790505
0.0791462
0.0792376
0.0793213
0.0793922
0.079446
0.0794806
0.0794941
0.079484
0.0794441
0.0793655
0.0792398
0.0790643
0.0788439
0.0785884
0.0783078
0.0780088
0.0776972
0.0773802
0.0770669
0.0767661
0.0764837
0.0762209
0.0759777
0.0757554
0.0755564
0.0753831
0.0752372
0.0751197
0.0750292
0.0749614
0.0749098
0.0748691
0.0748375
0.0748165
0.074808
0.0748122
0.0748279
0.0748536
0.0748876
0.0749281
0.0749718
0.0750134
0.075044
0.0750512
0.0750224
0.074947
0.0748183
0.0746329
0.0743909
0.0740934
0.0737412
0.0733346
0.0728773
0.0723789
0.0718526
0.0713117
0.0707661
0.0702209
0.0696791
0.0691422
0.0686109
0.0680842
0.0675601
0.0670366
0.0665121
0.0659851
0.0654535
0.0649143
0.0643659
0.0638076
0.0632408
0.0626705
0.0621086
0.0615716
0.0610781
0.0606477
0.060298
0.0600416
0.0598864
0.0598339
0.0598779
0.0600048
0.0601958
0.0604291
0.0606839
0.0609426
0.0611888
0.0614085
0.0615899
0.0617218
0.06179
0.0617786
0.0616759
0.0614796
0.0611962
0.0608346
0.0604022
0.0599087
0.0593707
0.0588082
0.0582375
0.0576687
0.0571061
0.0565498
0.0560023
0.0554719
0.0549706
0.054508
0.0540872
0.0537091
0.0533766
0.0530952
0.0528713
0.0527105
0.0526137
0.0525744
0.0525809
0.0526247
0.0527054
0.052828
0.0529972
0.053212
0.0534615
0.0537262
0.0539861
0.0542297
0.0544552
0.0546626
0.0548495
0.0550109
0.0551417
0.0552387
0.0553025
0.0553389

## Sheet: All_Hi
-0.308745
-0.309167
-0.309519
-0.309813
-0.309989
-0.310042
-0.31016
-0.310561
-0.311437
-0.312843
-0.314662
-0.316704
-0.318876
-0.321234
-0.323978
-0.327391
-0.331726
-0.337134
-0.343591
-0.350908
-0.358937
-0.367632
-0.377047
-0.38731
-0.398483
-0.410428
-0.422833
-0.435368
-0.447865
-0.460344
-0.472919
-0.485697
-0.498713
-0.511916
-0.525175
-0.538278
-0.550914
-0.56269
-0.573205
-0.582109
-0.589111
-0.59392
-0.596253
-0.59591
-0.592828
-0.587042
-0.5786
-0.567501
-0.553691
-0.537066
-0.517485
-0.494834
-0.469135
-0.440597
-0.409613
-0.37666
-0.342175
-0.306519
-0.270017
-0.23308
-0.19625
-0.160102
-0.12515
-0.091813
-0.060423
-0.031263
-0.00459735
0.019311
0.0401719
0.0577061
0.0717668
0.0823827
0.0896978
0.0939003
0.0951565
0.0936134
0.089391
0.0825737
0.0732486
0.0615376
0.0476181
0.0317139
0.0140765
-0.0050076
-0.0251916
-0.0461051
-0.0673562
-0.0884829
-0.108943
-0.12817
-0.14564
-0.160941
-0.173817
-0.184184
-0.192052
-0.197437
-0.20036
-0.200897
-0.199227
-0.195641
-0.190503
-0.184194
-0.177036
-0.169234
-0.160876
-0.152073
-0.143018
-0.133938
-0.124985
-0.116163
-0.107333
-0.0982625
-0.0887245
-0.0785971
-0.067874
-0.0566099
-0.0448608
-0.0326539
-0.0200136
-0.00697256
0.00641663
0.0200751
0.0339064
0.0478538
0.0619012
0.0760464
0.0903105
0.104728
0.11937
0.134356
0.149828
0.165933
0.182838
0.200704
0.21967
0.239823
0.261177
0.283678
0.307199
0.331592
0.356735
0.382559
0.409073
0.43636
0.464458
0.493307
0.522779
0.552737
0.58313
0.613996
0.645328
0.676989
0.708747
0.740342
0.77159
0.802464
0.833075
0.863532
0.893803
0.923696
0.952925
0.981277
1.00873
1.03541
1.06138
1.08669
1.11132
1.13536
1.159
1.18247
1.20594
1.22938
1.25264
1.27552
1.29782
1.31943
1.34035
1.36068
1.38056
1.40011
1.41929
1.43809
1.45663
1.47516
1.49392
1.513
1.53242
1.5522
1.57235
1.59287
1.61377
1.63504
1.65662
1.67846
1.70053
1.72286
1.74553
1.7686
1.79204
1.81567
1.8392
1.86232
1.8848
1.90652
1.92749
1.94769
1.96708
1.98557
2.00297
2.01905
2.03357
2.04637
2.05743
2.06678
2.07452
2.08079
2.08581
2.08979
2.09291
2.09536
2.0973
2.09883
2.0999
2.10034
2.09995
2.09857
2.09623
2.09303
2.08911
2.08449
2.07899
2.07238
2.06443
2.05498
2.04393
2.03123
2.0169
2.00101
1.98366
1.965
1.94512
1.92414
1.9021
1.87902
1.85491
1.82977
1.80367
1.77673
1.74908
1.7208
1.69201
1.66277
1.63304
1.60275
1.57174
1.53992
1.50725
1.47388
1.44005
1.40609
1.37228
1.33889
1.30616
1.27427
1.24342
1.2138
1.18556
1.15872
1.13326
1.10911
1.08633
1.06504
1.04537
1.02729
1.01057
0.994872
0.979864
0.965241
0.950778
0.936314
0.921763
0.907088
0.892286
0.877412
0.862599
0.848024
0.833846
0.820127
0.806795
0.793736
0.78092
0.768474
0.756621
0.74557
0.735434
0.726267
0.718121
0.711036
0.704979
0.699777

## Sheet: All_HiSEM
0.061112
0.061217
0.0613166
0.0613911
0.0614513
0.061502
0.0615426
0.0615719
0.0615908
0.0616073
0.0616324
0.061677
0.0617468
0.0618406
0.0619538
0.0620817
0.0622192
0.062359
0.0624919
0.0626091
0.0627069
0.0627868
0.0628494
0.0628931
0.0629195
0.0629394
0.0629738
0.0630467
0.0631782
0.0633821
0.0636675
0.0640402
0.0645019
0.0650528
0.0656964
0.0664411
0.0672958
0.0682634
0.0693358
0.0704932
0.0717116
0.0729713
0.0742598
0.0755674
0.0768801
0.0781804
0.0794517
0.08068
0.0818529
0.0829636
0.084011
0.0849954
0.0859131
0.0867568
0.0875188
0.0881951
0.088789
0.0893094
0.0897658
0.0901603
0.0904848
0.0907281
0.0908842
0.090956
0.0909517
0.0908828
0.0907628
0.0906062
0.0904258
0.0902332
0.0900419
0.0898654
0.0897124
0.0895823
0.089467
0.0893585
0.089255
0.0891623
0.0890896
0.0890431
0.0890232
0.0890227
0.0890331
0.0890469
0.0890569
0.089054
0.0890287
0.0889747
0.0888922
0.0887868
0.0886679
0.088548
0.0884389
0.0883459
0.0882674
0.0881978
0.0881319
0.0880663
0.0879979
0.0879219
0.0878315
0.08772
0.0875853
0.0874316
0.0872686
0.0871074
0.0869539
0.086807
0.0866598
0.0865026
0.0863277
0.0861333
0.0859203
0.0856881
0.0854338
0.0851553
0.0848542
0.0845348
0.0842018
0.08386
0.0835144
0.0831705
0.082833
0.0825072
0.0822024
0.0819322
0.0817086
0.0815384
0.0814236
0.0813646
0.0813641
0.0814259
0.0815491
0.0817254
0.0819405
0.0821755
0.0824096
0.0826235
0.0828003
0.0829283
0.0830005
0.0830149
0.0829749
0.0828921
0.0827875
0.0826846
0.0826003
0.0825406
0.0825025
0.0824791
0.0824661
0.0824613
0.0824612
0.0824617
0.0824576
0.0824427
0.0824078
0.0823403
0.0822273
0.0820588
0.0818276
0.0815258
0.0811479
0.0806982
0.0801941
0.0796587
0.0791123
0.0785685
0.0780361
0.0775231
0.0770393
0.0765957
0.0762008
0.0758587
0.0755674
0.0753195
0.0751046
0.0749112
0.0747327
0.0745718
0.0744391
0.0743422
0.0742789
0.0742351
0.0741879
0.0741107
0.0739823
0.0737907
0.0735317
0.0732007
0.0727878
0.0722817
0.0716744
0.0709649
0.0701603
0.0692741
0.06832
0.0673051
0.0662335
0.0651167
0.0639805
0.06286
0.0617926
0.0608074
0.0599168
0.0591147
0.0583852
0.0577135
0.0570944
0.0565287
0.0560174
0.0555561
0.0551347
0.0547391
0.0543551
0.0539721
0.0535849
0.0531933
0.0527997
0.0524072
0.0520175
0.0516315
0.0512549
0.0509005
0.0505831
0.0503139
0.0500985
0.0499378
0.0498288
0.0497665
0.0497481
0.049774
0.0498492
0.0499842
0.0501898
0.0504697
0.0508169
0.0512137
0.0516343
0.0520499
0.0524352
0.0527743
0.0530645
0.0533118
0.053521
0.0536899
0.0538099
0.0538696
0.053863
0.0537941
0.0536755
0.0535208
0.0533412
0.053151
0.0529702
0.0528223
0.0527276
0.0526955
0.0527227
0.0527969
0.0529014
0.0530205
0.0531437
0.0532689
0.0534003
0.0535423
0.0536939
0.0538467
0.0539876
0.0541043
0.0541877
0.0542303
0.0542279
0.0541834
0.0541049
0.0540046
0.0538958
0.0537891
0.0536911
0.0536035
0.0535254
0.0534551
0.0533921
0.053339
0.0533001
0.05328
0.0532805
0.053299
0.053333
0.0533847
0.0534584
0.0535557
0.0536721
0.0537964
0.0539157
0.0540206
0.0541065
0.0541725
0.0542211
0.0542561

## Sheet: L2H_Lo
-0.0818025
-0.0885905
-0.0947429
-0.10022
-0.105357
-0.110278
-0.115044
-0.119729
-0.124712
-0.130474
-0.13742
-0.145887
-0.155961
-0.167365
-0.179516
-0.191783
-0.203591
-0.214393
-0.223646
-0.230808
-0.23549
-0.237323
-0.235917
-0.231185
-0.223628
-0.214133
-0.203474
-0.192004
-0.179736
-0.166629
-0.15293
-0.139342
-0.12688
-0.116456
-0.108629
-0.103632
-0.101526
-0.102328
-0.10612
-0.112992
-0.122868
-0.135401
-0.150038
-0.166242
-0.183568
-0.201479
-0.21925
-0.236168
-0.251898
-0.266529
-0.280281
-0.293218
-0.305092
-0.315339
-0.323285
-0.328455
-0.330702
-0.330056
-0.326525
-0.320011
-0.310466
-0.298056
-0.283184
-0.266453
-0.248453
-0.229557
-0.209919
-0.189764
-0.169676
-0.150527
-0.13326
-0.118808
-0.108054
-0.10168
-0.0999208
-0.102596
-0.109321
-0.119605
-0.13286
-0.148445
-0.165761
-0.18437
-0.204003
-0.224465
-0.245576
-0.267128
-0.288883
-0.310656
-0.332247
-0.353301
-0.37332
-0.39184
-0.408648
-0.423801
-0.437382
-0.449265
-0.459059
-0.466173
-0.470008
-0.470081
-0.466157
-0.458359
-0.447002
-0.432473
-0.415246
-0.395874
-0.375113
-0.353921
-0.333203
-0.313676
-0.295882
-0.280221
-0.267011
-0.256525
-0.248855
-0.243807
-0.240857
-0.23933
-0.238596
-0.23814
-0.237663
-0.237034
-0.236019
-0.234171
-0.230821
-0.22527
-0.217118
-0.206393
-0.193357
-0.178334
-0.161552
-0.14302
-0.122714
-0.100743
-0.0773258
-0.052675
-0.026901
3.55758e-05
0.0282915
0.0579593
0.0887888
0.120075
0.150841
0.180258
0.208007
0.234242
0.259227
0.283086
0.305742
0.32696
0.346528
0.364456
0.380942
0.396266
0.410601
0.42394
0.43614
0.447083
0.456779
0.465421
0.473249
0.480358
0.486644
0.491934
0.496301
0.500208
0.504246
0.508813
0.514021
0.519842
0.526332
0.533646
0.541937
0.55135
0.562064
0.574276
0.58806
0.603243
0.619492
0.636585
0.654532
0.673454
0.693366
0.714081
0.735476
0.757667
0.780906
0.805419
0.831275
0.858295
0.886147
0.914473
0.942915
0.971026
0.998284
1.02426
1.04877
1.07174
1.0931
1.11278
1.13069
1.14668
1.1605
1.17194
1.18103
1.18804
1.19333
1.19733
1.20053
1.2033
1.2059
1.2085
1.21119
1.21392
1.21661
1.21915
1.22147
1.22352
1.22526
1.22672
1.22794
1.22879
1.22898
1.22818
1.22633
1.22346
1.21948
1.21411
1.20717
1.19877
1.18935
1.17958
1.17021
1.16193
1.15521
1.15008
1.1462
1.14314
1.14059
1.13845
1.13667
1.13502
1.13301
1.13007
1.12584
1.12028
1.11346
1.10539
1.09604
1.08527
1.07286
1.05862
1.04253
1.0248
1.00581
0.985949
0.965633
0.945224
0.924865
0.90444
0.88373
0.862563
0.840935
0.819116
0.79758
0.776751
0.756751
0.737532
0.719086
0.701488
0.684876
0.669411
0.655287
0.642666
0.631538
0.62176
0.613245
0.606005
0.599903
0.594476
0.589096
0.583293
0.57691
0.570025
0.562768
0.555206
0.547366
0.539355
0.531396
0.523749
0.516519
0.509571
0.502709
0.495829
0.48888
0.481871
0.47494
0.468338
0.462178
0.456245

## Sheet: L2H_LoSEM
0.239136
0.236243
0.233006
0.229839
0.226981
0.224454
0.222208
0.22021
0.218463
0.216969
0.215688
0.214554
0.21351
0.212523
0.211571
0.210641
0.209729
0.20885
0.208043
0.207348
0.206798
0.206409
0.206197
0.206206
0.206502
0.207128
0.208061
0.209252
0.210702
0.212502
0.21477
0.217563
0.220866
0.224635
0.228807
0.233269
0.237832
0.242322
0.246628
0.25067
0.25436
0.257584
0.260215
0.262147
0.263351
0.263901
0.263916
0.263488
0.26262
0.261276
0.259415
0.257023
0.254167
0.251043
0.247936
0.245103
0.242689
0.240757
0.239347
0.238502
0.238244
0.238524
0.239221
0.240158
0.241185
0.242268
0.243517
0.245087
0.247067
0.249443
0.252132
0.255026
0.258033
0.261072
0.264068
0.266929
0.269541
0.271805
0.273679
0.275185
0.276394
0.277373
0.278121
0.278557
0.278552
0.278006
0.276883
0.275218
0.273093
0.270614
0.267867
0.264911
0.261805
0.258649
0.255568
0.252667
0.250014
0.247627
0.245478
0.243516
0.241724
0.240156
0.238916
0.238071
0.237593
0.237372
0.237278
0.237233
0.237226
0.237275
0.23738
0.237508
0.237602
0.237582
0.237351
0.23681
0.235882
0.234556
0.232893
0.230971
0.228832
0.226494
0.223987
0.22137
0.218707
0.216052
0.213491
0.21114
0.209093
0.20737
0.205952
0.204845
0.204106
0.203803
0.20395
0.204484
0.205306
0.206324
0.207448
0.208568
0.209561
0.210351
0.210949
0.211409
0.211762
0.212034
0.212262
0.21247
0.212628
0.212666
0.212558
0.21234
0.212074
0.211792
0.211513
0.211266
0.211114
0.211131
0.211377
0.211857
0.212489
0.213139
0.213689
0.214079
0.214291
0.214308
0.21411
0.213672
0.21295
0.211925
0.210631
0.209137
0.207496
0.205726
0.203852
0.20196
0.2002
0.198753
0.197776
0.197364
0.197522
0.198172
0.199211
0.200573
0.20223
0.204117
0.206096
0.20796
0.209514
0.210651
0.211325
0.211485
0.211064
0.210022
0.208414
0.206392
0.204176
0.202011
0.200127
0.198733
0.197988
0.197971
0.198681
0.200073
0.202084
0.204652
0.207722
0.211213
0.215017
0.218994
0.222992
0.22688
0.230572
0.23399
0.237067
0.23974
0.241949
0.243661
0.244892
0.24574
0.246366
0.246931
0.247526
0.248127
0.248613
0.248873
0.24889
0.248719
0.248428
0.248057
0.247588
0.246957
0.246069
0.244846
0.243286
0.241426
0.239319
0.237025
0.234613
0.232156
0.229747
0.227527
0.22568
0.224367
0.223637
0.223409
0.223528
0.223836
0.224211
0.224556
0.224779
0.224801
0.224541
0.223938
0.222991
0.221725
0.220148
0.21824
0.215982
0.213396
0.210553
0.20755
0.204481
0.20145
0.198572
0.195945
0.19364
0.19172
0.190238
0.189205
0.188569
0.188244
0.188124
0.188096
0.188061
0.187932
0.187631
0.187101
0.186363
0.185561
0.1849
0.184511
0.184404
0.184503
0.184696
0.184866
0.184916
0.184778
0.184359
0.183535
0.182248
0.180599
0.178793
0.177021
0.175405
0.173998
0.172798
0.171786
0.171017
0.17064

## Sheet: L2H_Hi
-0.241831
-0.241795
-0.241199
-0.239597
-0.237186
-0.234355
-0.231875
-0.230211
-0.229635
-0.230405
-0.23267
-0.236495
-0.241874
-0.248821
-0.257514
-0.26824
-0.281303
-0.296841
-0.314533
-0.333642
-0.353658
-0.374361
-0.395559
-0.417041
-0.43859
-0.459943
-0.480658
-0.500107
-0.517755
-0.53335
-0.546958
-0.558845
-0.569177
-0.577951
-0.585041
-0.590308
-0.593662
-0.594905
-0.593587
-0.58904
-0.580601
-0.567811
-0.550524
-0.529015
-0.503927
-0.475953
-0.445503
-0.412759
-0.378079
-0.342166
-0.306015
-0.270615
-0.236633
-0.20434
-0.173765
-0.144916
-0.117951
-0.0931389
-0.0706973
-0.0506816
-0.032963
-0.0172033
-0.00295283
0.0102181
0.0226431
0.0345368
0.0460501
0.0572756
0.0681743
0.0786198
0.0884487
0.0974492
0.105348
0.111866
0.116679
0.119472
0.120097
0.118699
0.11568
0.111417
0.105953
0.0990131
0.0902527
0.0794504
0.0666129
0.0519341
0.0356893
0.0181268
-0.000553671
-0.020004
-0.0395704
-0.0583915
-0.0756772
-0.0909797
-0.104307
-0.115905
-0.125946
-0.134399
-0.141081
-0.145763
-0.148221
-0.148237
-0.145646
-0.14041
-0.132641
-0.122736
-0.111509
-0.100157
-0.0898065
-0.0810061
-0.0735507
-0.0666982
-0.0595725
-0.0515544
-0.0424645
-0.0323427
-0.0210431
-0.00813541
0.00676149
0.023674
0.0421526
0.061439
0.0809652
0.100814
0.121703
0.14439
0.168971
0.194619
0.220014
0.243997
0.265965
0.286002
0.304755
0.322952
0.340973
0.358835
0.376661
0.395045
0.414926
0.437166
0.462208
0.490085
0.520622
0.553557
0.588682
0.62585
0.664883
0.705378
0.74665
0.787841
0.828
0.866348
0.902495
0.936457
0.968449
0.998671
1.02729
1.05449
1.0805
1.10549
1.12961
1.15315
1.17646
1.19984
1.22336
1.24693
1.27057
1.29435
1.31831
1.34219
1.36536
1.38707
1.40674
1.42424
1.43967
1.45332
1.46549
1.47665
1.48741
1.4983
1.50965
1.52184
1.53547
1.55113
1.569
1.58883
1.6102
1.63261
1.65538
1.67778
1.69925
1.71954
1.73867
1.75682
1.77424
1.79113
1.80755
1.82358
1.83936
1.85508
1.87071
1.88612
1.90118
1.91588
1.93026
1.94446
1.95868
1.97303
1.98718
2.00043
2.01191
2.02091
2.02709
2.03055
2.03181
2.03159
2.03047
2.02877
2.02666
2.02414
2.02111
2.01738
2.01253
2.00596
1.99713
1.98578
1.97217
1.95686
1.94049
1.92352
1.90621
1.88858
1.8706
1.85224
1.83361
1.81483
1.79621
1.77816
1.76107
1.74499
1.72969
1.71485
1.70011
1.68513
1.66964
1.6534
1.63624
1.61799
1.59856
1.57813
1.55714
1.53609
1.51539
1.49521
1.47547
1.45585
1.43611
1.41636
1.39705
1.37867
1.36152
1.34554
1.33029
1.3153
1.30033
1.28533
1.27027
1.25491
1.23878
1.22139
1.20241
1.1819
1.16024
1.13787
1.11491
1.09096
1.06547
1.03809
1.00894
0.978591
0.9478
0.917278
0.887491
0.858709
0.831136
0.805106
0.78115
0.759799
0.741311
0.725525
0.712015
0.70048
0.690988
0.683807
0.679022
0.676327
0.675032
0.674243
0.673161
0.671207

## Sheet: L2H_HiSEM
0.133672
0.135046
0.136371
0.137701
0.139002
0.140264
0.141551
0.142952
0.144471
0.146043
0.147591
0.149047
0.150375
0.151555
0.152564
0.153364
0.153909
0.154179
0.15424
0.15424
0.154329
0.154627
0.155236
0.156238
0.157681
0.159576
0.161934
0.16478
0.168085
0.171738
0.175569
0.179401
0.183112
0.186639
0.189991
0.193238
0.19649
0.199863
0.203468
0.207403
0.211735
0.216495
0.221694
0.227329
0.233395
0.239897
0.246861
0.254287
0.262066
0.269985
0.277779
0.285212
0.292128
0.298437
0.30408
0.309001
0.313133
0.316429
0.318905
0.320626
0.321656
0.322031
0.321765
0.320875
0.319401
0.317457
0.315232
0.31293
0.310685
0.308535
0.306451
0.304373
0.302232
0.29997
0.297544
0.294941
0.29217
0.289275
0.286337
0.283455
0.280707
0.278121
0.275696
0.27341
0.2712
0.268969
0.266617
0.264074
0.261327
0.25843
0.255473
0.252519
0.24956
0.246511
0.243236
0.239627
0.235666
0.231429
0.22703
0.222576
0.218121
0.213697
0.209379
0.205321
0.20171
0.198695
0.196329
0.194546
0.193201
0.19215
0.191317
0.190697
0.190326
0.19022
0.190328
0.190528
0.190698
0.19076
0.190699
0.190544
0.190326
0.190049
0.189724
0.189406
0.189213
0.189309
0.189838
0.190856
0.192335
0.194216
0.196475
0.199121
0.202165
0.205585
0.209306
0.213225
0.217237
0.221241
0.225122
0.228751
0.231985
0.234678
0.236708
0.238019
0.238656
0.23875
0.238434
0.2378
0.236906
0.235826
0.234674
0.233547
0.232499
0.231578
0.230827
0.230257
0.22981
0.229368
0.228786
0.22796
0.226841
0.225408
0.223646
0.221572
0.219262
0.216832
0.214401
0.212067
0.209918
0.208072
0.206674
0.205806
0.20544
0.205479
0.205823
0.206404
0.207187
0.208132
0.209179
0.210279
0.211383
0.212411
0.213249
0.213799
0.214002
0.2138
0.213136
0.212012
0.210539
0.208863
0.207076
0.205175
0.203113
0.200878
0.198508
0.196046
0.1935
0.19083
0.188003
0.185052
0.182067
0.179149
0.176377
0.173804
0.171453
0.169315
0.16735
0.16552
0.16382
0.162249
0.160796
0.159429
0.158118
0.156876
0.155766
0.154888
0.154363
0.154295
0.15475
0.155737
0.157208
0.159085
0.161288
0.163718
0.166253
0.168764
0.171147
0.173342
0.175312
0.177047
0.178547
0.179788
0.18071
0.181253
0.181399
0.18118
0.180684
0.180027
0.179309
0.178557
0.177732
0.176805
0.175826
0.174909
0.174142
0.17352
0.172954
0.17232
0.171545
0.170648
0.169715
0.168804
0.167885
0.166869
0.165678
0.164295
0.162758
0.161142
0.159535
0.157979
0.156456
0.154933
0.153449
0.152119
0.151079
0.150393
0.150019
0.149854
0.149833
0.149979
0.150385
0.151115
0.15214
0.153359
0.154677
0.156056
0.157466
0.15887
0.160201
0.161373
0.162316
0.163
0.163422
0.16359
0.163504
0.163131
0.162383
0.161133
0.159265
0.156758
0.153726
0.15034
0.146764
0.143131
0.139601
0.136372
0.133669
0.131683
0.130526
0.130224

## Sheet: H2L_Lo
-0.00142044
-0.0093197
-0.0171945
-0.0236124
-0.0280269
-0.0307281
-0.0326946
-0.0347364
-0.0375457
-0.0416565
-0.0475239
-0.0553744
-0.0652208
-0.0769897
-0.0907735
-0.10688
-0.125724
-0.147612
-0.172436
-0.199582
-0.228392
-0.258394
-0.289366
-0.321239
-0.353846
-0.38693
-0.420229
-0.453521
-0.48666
-0.519616
-0.552347
-0.584731
-0.616637
-0.64799
-0.678739
-0.708747
-0.737754
-0.76539
-0.791295
-0.815211
-0.837022
-0.856766
-0.874569
-0.890561
-0.904686
-0.916635
-0.925992
-0.932486
-0.936159
-0.937366
-0.936457
-0.933625
-0.928976
-0.922614
-0.914581
-0.904849
-0.893431
-0.880457
-0.866154
-0.850663
-0.834015
-0.816271
-0.797653
-0.778542
-0.759423
-0.740826
-0.723276
-0.707123
-0.692514
-0.679447
-0.667874
-0.657884
-0.649773
-0.644033
-0.641269
-0.64193
-0.646133
-0.653585
-0.663568
-0.675179
-0.687571
-0.69994
-0.711463
-0.721399
-0.729238
-0.734734
-0.737893
-0.738882
-0.738105
-0.736281
-0.734346
-0.733091
-0.732742
-0.733036
-0.733703
-0.734798
-0.736775
-0.740174
-0.745249
-0.751935
-0.759945
-0.768834
-0.778102
-0.787383
-0.796378
-0.804737
-0.812038
-0.817723
-0.821214
-0.82231
-0.821456
-0.819514
-0.817277
-0.815277
-0.813855
-0.813183
-0.813209
-0.813527
-0.813423
-0.812122
-0.808961
-0.803524
-0.795738
-0.785607
-0.772751
-0.75646
-0.736221
-0.711996
-0.684141
-0.653251
-0.619968
-0.584724
-0.547606
-0.508626
-0.468043
-0.426425
-0.384608
-0.343623
-0.304611
-0.268586
-0.23624
-0.208117
-0.184814
-0.166669
-0.153328
-0.143752
-0.136795
-0.131779
-0.128614
-0.127421
-0.128046
-0.129892
-0.132252
-0.134693
-0.136945
-0.138584
-0.139064
-0.138039
-0.135414
-0.131158
-0.125377
-0.118468
-0.110967
-0.103269
-0.0954081
-0.087001
-0.0775665
-0.066855
-0.0548245
-0.0413748
-0.0261622
-0.00869966
0.0112657
0.0335574
0.0578257
0.0838583
0.11166
0.141276
0.172665
0.205606
0.239596
0.273892
0.307687
0.340275
0.371299
0.40085
0.429236
0.456736
0.483496
0.509512
0.534673
0.558874
0.582138
0.604655
0.626643
0.648133
0.668924
0.688812
0.707922
0.726808
0.746142
0.766381
0.787535
0.809185
0.830808
0.852197
0.873597
0.895577
0.91872
0.943392
0.969582
0.996874
1.02452
1.05159
1.0774
1.10164
1.12425
1.14513
1.16406
1.1808
1.19527
1.20788
1.21934
1.23038
1.24137
1.25221
1.2625
1.27185
1.28022
1.28791
1.29541
1.30314
1.31119
1.31913
1.32641
1.33269
1.33791
1.34226
1.34591
1.34883
1.35069
1.35092
1.34914
1.34546
1.34044
1.33448
1.32747
1.31887
1.30811
1.29487
1.27908
1.26089
1.24048
1.21792
1.19314
1.16593
1.13613
1.10394
1.0701
1.03574
1.0018
0.96862
0.936127
0.904381
0.873696
0.844391
0.816581
0.790266
0.765435
0.741974
0.719696
0.698534
0.678669
0.660424
0.643931
0.628983
0.615148
0.602045
0.589617
0.578091
0.56764
0.558077
0.548995
0.540121
0.53142
0.522954
0.514742
0.506703
0.498606
0.490149
0.481255
0.472212
0.46351
0.455503
0.448181
0.441258
0.434372
0.427295
0.420086
0.413117

[truncated: 3 more sheets: H2L_LoSEM, H2L_Hi, H2L_HiSEM]
