# Supplementary material for: Task-related hemodynamic responses are modulated by reward and task engagement
Source: PLoS Biol. 2019 Apr 19;17(4):e3000080. doi: 10.1371/journal.pbio.3000080 (PMC6493772; doi:10.1371/journal.pbio.3000080)
Supplement: S4 Data — (XLSX) [file pbio.3000080.s012.xlsx]

## Sheet: HRprfl_Hi
1.32367
1.32582
1.32803
1.32996
1.33204
1.33477
1.33784
1.34101
1.3444
1.34807
1.35164
1.3548
1.35767
1.36051
1.36322
1.36612
1.36911
1.37173
1.37409
1.37635
1.37807
1.37972
1.38154
1.38317
1.38464
1.38638
1.38839
1.39072
1.39346
1.39634
1.3995
1.40276
1.40623
1.40961
1.41292
1.41645
1.41984
1.42289
1.42546
1.42777
1.42993
1.43207
1.43398
1.43596
1.43775
1.43954
1.44122
1.44281
1.44445
1.44607
1.44757
1.44904
1.45043
1.45151
1.45199
1.45226
1.45178
1.45084
1.44944
1.44766
1.4457
1.44346
1.44051
1.4374
1.43403
1.43033
1.4263
1.42233
1.41805
1.41389
1.40974
1.40579
1.40206
1.39862
1.39539
1.39236
1.38991
1.38822
1.38716
1.38635
1.38577
1.38566
1.38568
1.38597
1.38611
1.38643
1.38691
1.38768
1.38826
1.38886
1.38941
1.38998
1.39056
1.39154
1.39292
1.39425
1.3954
1.39682
1.39831
1.39985
1.40134
1.40276
1.40403
1.4053
1.40684
1.40814
1.40898
1.40967
1.41037
1.41068
1.41068
1.41056
1.41048
1.41034
1.41027
1.41036
1.41033
1.41026
1.41043
1.41085
1.41096
1.41098
1.41106
1.41123
1.41146
1.41148
1.41162
1.41164
1.41147
1.4114
1.41151
1.41173
1.41191
1.41163
1.41099
1.41037
1.40959
1.40894
1.40817
1.40724
1.40606
1.4047
1.4031
1.40171
1.39994
1.39811
1.39614
1.39413
1.39227
1.39017
1.38825
1.3864
1.38463
1.38284
1.38057
1.37863
1.37732
1.37623
1.37539
1.37448
1.37324
1.37222
1.37128
1.37048
1.36975
1.36915
1.36855
1.3678
1.36692
1.36589
1.36465
1.36366
1.36274
1.36159
1.36045
1.35896
1.35742
1.35565
1.35373
1.35153
1.34928
1.34681
1.34415
1.34125
1.33848
1.33601
1.3335
1.3314
1.329
1.3268
1.32492
1.32347
1.32271
1.32217
1.32153
1.32083
1.32056
1.32063
1.32062
1.32066
1.32142
1.32231
1.32342
1.3246
1.32556
1.32647
1.32768
1.3292
1.33064
1.33194
1.33314
1.3342
1.33492
1.33511
1.33484
1.33419
1.33326
1.33244
1.33128
1.33
1.32827
1.32622
1.32396
1.32187
1.32001
1.31818
1.31653
1.3155
1.31511
1.31498
1.31481
1.31497

## Sheet: HRprfl_HiSEM
0.0129637
0.0129477
0.0129094
0.0128605
0.0127887
0.0126633
0.01251
0.0123438
0.0121762
0.0120019
0.0118346
0.0116893
0.0115762
0.0114845
0.011401
0.0113502
0.0113298
0.0113136
0.0112743
0.0112481
0.011135
0.0110278
0.0109396
0.0108531
0.0107456
0.0106517
0.0105834
0.0105369
0.0105043
0.0104933
0.0104816
0.0104398
0.0104245
0.0104119
0.0103985
0.0103493
0.0103112
0.0102941
0.0102822
0.0102875
0.0103105
0.010322
0.0103279
0.0102996
0.010303
0.0103237
0.0103305
0.0103296
0.0103729
0.010419
0.0104521
0.0104945
0.010539
0.0105942
0.0106629
0.0107621
0.0107951
0.0108403
0.0109072
0.0109922
0.011126
0.0112754
0.0114219
0.0115924
0.0118099
0.0120415
0.0122791
0.0125051
0.0126968
0.0128623
0.0130035
0.0131085
0.0131908
0.0132631
0.0133364
0.0133708
0.0133643
0.0133118
0.0132712
0.0131418
0.0129968
0.0128111
0.0126098
0.0124092
0.0122127
0.0120236
0.0118107
0.0116212
0.0114481
0.0112902
0.0111469
0.011015
0.0109073
0.0108085
0.0107332
0.0106487
0.0105674
0.0105218
0.0104976
0.0104966
0.0105096
0.0105399
0.0105882
0.0106926
0.0108083
0.0109311
0.011071
0.0112035
0.0113323
0.01146
0.011591
0.0116202
0.0116631
0.0117164
0.0117384
0.0117527
0.0117862
0.0118447
0.0118864
0.0119557
0.0120392
0.0120802
0.0121272
0.0121753
0.0121796
0.0121804
0.012174
0.0121285
0.0120669
0.0119783
0.0118652
0.0117406
0.0115906
0.0114552
0.0113605
0.0112981
0.0112557
0.0112518
0.011293
0.0113694
0.011479
0.0116106
0.0117918
0.0119963
0.0122156
0.0124099
0.0125834
0.012754
0.0129038
0.0130828
0.0132322
0.0133395
0.0134309
0.0135061
0.0135555
0.0135501
0.013498
0.013441
0.0133925
0.0133619
0.0133273
0.0132342
0.0131852
0.0131229
0.0130517
0.0129819
0.0128899
0.012796
0.0127209
0.0127295
0.0127189
0.0126549
0.0125827
0.0125425
0.0125244
0.0125424
0.0125844
0.0125169
0.0124559
0.0124386
0.012406
0.0123767
0.0123524
0.012351
0.0123907
0.0125005
0.0125985
0.0126769
0.0127724
0.0128822
0.0130034
0.0131176
0.0132264
0.0132645
0.0132612
0.0132612
0.0132361
0.0131726
0.013117
0.0130634
0.0129762
0.0129142
0.0128379
0.0127527
0.0126908
0.0126225
0.0125669
0.0125116
0.0124185
0.0122688
0.0121217
0.012017
0.0119011
0.011789
0.0116888
0.0115992
0.0115523
0.0115347
0.0114913
0.0114568
0.0114534
0.0114892
0.0115678
0.0116508
0.0117077
0.0117691
0.0118427
0.0119084
0.0119691
0.0120362
0.0120799
0.0121014

## Sheet: HRprfl_Lo
1.33763
1.33868
1.34016
1.34186
1.34349
1.34557
1.34829
1.35124
1.35434
1.35749
1.36077
1.36392
1.36655
1.36884
1.3709
1.37263
1.37419
1.37539
1.37635
1.37715
1.37759
1.378
1.37853
1.37925
1.38007
1.3812
1.3827
1.38426
1.38568
1.38705
1.38842
1.38994
1.39155
1.39314
1.39485
1.39672
1.39817
1.39979
1.4016
1.4036
1.40587
1.40804
1.4101
1.41229
1.41459
1.41679
1.41883
1.42076
1.42255
1.42412
1.42519
1.42603
1.42683
1.42743
1.42794
1.42821
1.42823
1.42773
1.42683
1.42538
1.42358
1.42132
1.41876
1.41579
1.4121
1.40788
1.40339
1.39875
1.3936
1.38847
1.38363
1.3796
1.37589
1.37273
1.36985
1.36772
1.36676
1.36639
1.36662
1.36755
1.36916
1.3716
1.37426
1.37714
1.37983
1.38237
1.38485
1.38724
1.38951
1.39147
1.39318
1.39447
1.39526
1.39579
1.39576
1.39532
1.39443
1.39293
1.3915
1.39005
1.38841
1.38632
1.38413
1.38218
1.38053
1.37907
1.37792
1.3773
1.37694
1.37675
1.37719
1.37803
1.37882
1.37962
1.3804
1.38137
1.3828
1.38443
1.38612
1.38788
1.38972
1.39172
1.39378
1.39586
1.39795
1.39991
1.40162
1.40309
1.40464
1.40595
1.40662
1.40706
1.40717
1.40755
1.40789
1.40819
1.40881
1.40938
1.40983
1.41004
1.40998
1.40993
1.40985
1.40985
1.40979
1.40948
1.40936
1.40935
1.40946
1.40969
1.40982
1.41044
1.41121
1.412
1.41311
1.41423
1.41501
1.41563
1.41637
1.41698
1.41736
1.41777
1.4181
1.41806
1.41781
1.41741
1.41683
1.41613
1.41553
1.41461
1.41353
1.41209
1.41057
1.4088
1.40702
1.40507
1.4032
1.4009
1.39784
1.39464
1.39159
1.38887
1.38643
1.38447
1.38265
1.3812
1.37997
1.37891
1.378
1.37736
1.37703
1.37674
1.37599
1.37549
1.37499
1.37444
1.37379
1.37305
1.37213
1.37137
1.37067
1.36987
1.36906
1.3681
1.36709
1.36595
1.36442
1.36268
1.36075
1.35859
1.35692
1.3551
1.3531
1.35107
1.34907
1.34691
1.34437
1.34202
1.3401
1.3384
1.33669
1.3349
1.33311
1.33172
1.331
1.33049
1.33029
1.33056
1.33104
1.33193
1.33307
1.33457

## Sheet: HRprfl_LoSEM
0.0140629
0.0139836
0.0138186
0.0136121
0.0134517
0.0133243
0.0131981
0.0130362
0.0129193
0.0128204
0.0127432
0.0126897
0.0126049
0.0125473
0.0125123
0.0124876
0.0124523
0.0123958
0.0123175
0.0122461
0.0121978
0.0121139
0.0120396
0.0119477
0.0118294
0.0117291
0.0116321
0.0115087
0.0114003
0.0112912
0.0111963
0.0111174
0.0110372
0.0109709
0.0109096
0.0108745
0.0108158
0.0108034
0.0108047
0.0107995
0.0107904
0.0107973
0.0107909
0.0108009
0.0107805
0.010777
0.0107396
0.0106817
0.0106246
0.0105661
0.0104992
0.0104237
0.0103414
0.010269
0.0101953
0.0101249
0.0101111
0.0101211
0.0101588
0.0102439
0.0103825
0.0105411
0.0107194
0.0109067
0.0111494
0.0113589
0.0115549
0.0117459
0.0118755
0.0120161
0.0121226
0.0121747
0.0121825
0.0121681
0.0121618
0.0121419
0.0121106
0.0120709
0.0120264
0.0119469
0.01184
0.0117048
0.0115702
0.0114414
0.0113015
0.0111509
0.0110001
0.0108641
0.0107346
0.0106111
0.0105212
0.0104596
0.0104576
0.0104965
0.0105798
0.0106782
0.0108028
0.010907
0.0110198
0.0111748
0.0113541
0.0115209
0.0116603
0.0117683
0.0119067
0.0120702
0.0122462
0.0124142
0.012528
0.0126409
0.0127607
0.0128751
0.0129176
0.0129401
0.0129491
0.0129545
0.0129209
0.0128905
0.0128237
0.0127513
0.0126991
0.0126523
0.0126369
0.0126306
0.0126105
0.0125623
0.0124978
0.0124452
0.0123917
0.012355
0.0123381
0.0123107
0.0123125
0.0124096
0.0125354
0.0126471
0.0127678
0.0129394
0.0131391
0.013319
0.013513
0.0136617
0.0138038
0.0139572
0.0141284
0.0142546
0.0143346
0.0144029
0.0144434
0.0145092
0.0145532
0.0145676
0.0145762
0.014557
0.0145364
0.0145135
0.0144648
0.0144152
0.0143748
0.0143258
0.0142872
0.0142631
0.0142247
0.0142003
0.0141936
0.0141864
0.0141882
0.0141645
0.0141555
0.014188
0.0142551
0.0143231
0.014395
0.014466
0.014563
0.014637
0.0147008
0.0147267
0.014757
0.0148324
0.0149071
0.0149638
0.0150454
0.0151393
0.0152503
0.0153687
0.01548
0.0155621
0.0156285
0.0156449
0.0155992
0.0155661
0.015449
0.0153246
0.0152056
0.0151173
0.0150311
0.0149494
0.0148752
0.0148535
0.0148414
0.0148419
0.0148267
0.0148192
0.0148333
0.0148772
0.0149268
0.0149616
0.0150356
0.0151003
0.0151463
0.0151815
0.0152452
0.0153129
0.0154053
0.0154505
0.0155223
0.0155896
0.0156277
0.0156472
0.015631
0.0156025
0.0155695
0.0155401
0.0154724
0.0154101
0.0153479
0.0152632
0.0151671
0.015093
0.015025
0.0149433

## Sheet: HRprfl_sdHi
0.0387406

## Sheet: HRprfl_sdLo
0.0251614
