# Supplementary material for: Task-related hemodynamic responses are modulated by reward and task engagement
Source: PLoS Biol. 2019 Apr 19;17(4):e3000080. doi: 10.1371/journal.pbio.3000080 (PMC6493772; doi:10.1371/journal.pbio.3000080)
Supplement: S5 Data — (XLSX) [file pbio.3000080.s013.xlsx]

## Sheet: ErrorStartsLo
57
7
6
83
23
49
18
45
41
63
47
63
43
38
49
50
61
61
36
49
34
26
11
36
53
53
83
53
138
51

## Sheet: CorrectLo
276
59
45
268
77
170
53
230
242
222
131
155
152
59
141
148
141
151
152
132
87
80
108
131
288
288
306
200
630
221

## Sheet: ErrorFractionLo
0.206522
0.118644
0.133333
0.309701
0.298701
0.288235
0.339623
0.195652
0.169421
0.283784
0.358779
0.406452
0.282895
0.644068
0.347518
0.337838
0.432624
0.403974
0.236842
0.371212
0.390805
0.325
0.101852
0.274809
0.184028
0.184028
0.271242
0.265
0.219048
0.230769

## Sheet: ErrorStartsHi
17
2
7
62
14
30
26
38
38
36
26
27
41
35
28
28
54
44
29
45
24
18
9
50
23
23
46
32
137
13

## Sheet: CorrectHi
238
40
36
260
75
160
50
220
240
220
128
150
150
55
139
140
147
150
150
130
90
77
100
128
275
275
310
185
605
218

## Sheet: ErrorFractionHi
0.0714286
0.05
0.194444
0.238462
0.186667
0.1875
0.52
0.172727
0.158333
0.163636
0.203125
0.18
0.273333
0.636364
0.201439
0.2
0.367347
0.293333
0.193333
0.346154
0.266667
0.233766
0.09
0.390625
0.0836364
0.0836364
0.148387
0.172973
0.226446
0.059633
