# Supplementary material for: Task-related hemodynamic responses are modulated by reward and task engagement
Source: PLoS Biol. 2019 Apr 19;17(4):e3000080. doi: 10.1371/journal.pbio.3000080 (PMC6493772; doi:10.1371/journal.pbio.3000080)
Supplement: S7 Data — (XLSX) [file pbio.3000080.s015.xlsx]

## Sheet: TimeBase
0.0666648
0.13333
0.199994
0.266659
0.333324
0.399989
0.466654
0.533318
0.599983
0.666648
0.733313
0.799978
0.866643
0.933307
0.999972
1.06664
1.1333
1.19997
1.26663
1.3333
1.39996
1.46663
1.53329
1.59996
1.66662
1.73329
1.79995
1.86661
1.93328
1.99994
2.06661
2.13327
2.19994
2.2666
2.33327
2.39993
2.4666
2.53326
2.59993
2.66659
2.73326
2.79992
2.86659
2.93325
2.99992
3.06658
3.13325
3.19991
3.26658
3.33324
3.39991
3.46657
3.53324
3.5999
3.66656
3.73323
3.79989
3.86656
3.93322
3.99989
4.06655
4.13322
4.19988
4.26655
4.33321
4.39988
4.46654
4.53321
4.59987
4.66654
4.7332
4.79987
4.86653
4.9332
4.99986
5.06653
5.13319
5.19986
5.26652
5.33318
5.39985
5.46651
5.53318
5.59984
5.66651
5.73317
5.79984
5.8665
5.93317
5.99983
6.0665
6.13316
6.19983
6.26649
6.33316
6.39982
6.46649
6.53315
6.59982
6.66648
6.73315
6.79981
6.86648
6.93314
6.99981
7.06647
7.13313
7.1998
7.26646
7.33313
7.39979
7.46646
7.53312
7.59979
7.66645
7.73312
7.79978
7.86645
7.93311
7.99978
8.06644
8.13311
8.19977
8.26644
8.3331
8.39977
8.46643
8.5331
8.59976
8.66643
8.73309
8.79976
8.86642
8.93308
8.99975
9.06641
9.13308
9.19974
9.26641
9.33307
9.39974
9.4664
9.53307
9.59973
9.6664
9.73306
9.79973
9.86639
9.93306
9.99972
10.0664
10.1331
10.1997
10.2664
10.333
10.3997
10.4664
10.533
10.5997
10.6664
10.733
10.7997
10.8664
10.933
10.9997
11.0664
11.133
11.1997
11.2664
11.333
11.3997
11.4663
11.533
11.5997
11.6663
11.733
11.7997
11.8663
11.933
11.9997
12.0663
12.133
12.1997
12.2663
12.333
12.3997
12.4663
12.533
12.5996
12.6663
12.733
12.7996
12.8663
12.933
12.9996
13.0663
13.133
13.1996
13.2663
13.333
13.3996
13.4663
13.533
13.5996
13.6663
13.733
13.7996
13.8663
13.9329
13.9996
14.0663
14.1329
14.1996
14.2663
14.3329
14.3996
14.4663
14.5329
14.5996
14.6663
14.7329
14.7996
14.8663
14.9329
14.9996
15.0662
15.1329
15.1996
15.2662
15.3329
15.3996
15.4662
15.5329
15.5996
15.6662
15.7329
15.7996
15.8662
15.9329
15.9996
16.0662
16.1329
16.1995
16.2662
16.3329
16.3995

## Sheet: yTrcsHiReward
-0.0106787	-0.00893108	0.000355778	-0.0033502	-0.00308296	-0.0119556	-0.00753481	-0.011124	-0.00687867	-0.00499143	-0.00567674	-0.00421137	-0.00948549	-0.0049097	0.00383232	-0.000259007	-0.00407272	-0.00655865	-0.00991394	-0.0070551	0.0168559	0.00763933	0.00454315	0.00679951	-0.0149937	-0.00792514	0.00192614	0.00445086	-0.00583263	-0.00755655	0.0154525	0.00584221	0.00608698	-0.00059033	-0.00626375	-0.00926751	-0.00319582	-0.0062958	-0.00938977	-0.00383451	-0.00387565	0.00384455	-0.00222532	-0.0120129	0.00573017	-0.00674551	-0.000220718	0.00543433	0.00191763	0.00632013
-0.0107192	-0.00914294	0.000401078	-0.00367752	-0.0029056	-0.0122807	-0.00744862	-0.011327	-0.0069271	-0.00519148	-0.00593016	-0.00430064	-0.0096959	-0.00478026	0.00338294	-0.00051912	-0.00437162	-0.00669976	-0.0101714	-0.00721837	0.0167344	0.00730963	0.00428708	0.00660746	-0.0151138	-0.00831575	0.00182468	0.00411334	-0.00591188	-0.00781131	0.0153066	0.00577393	0.00590832	-0.000622169	-0.00670561	-0.00939544	-0.00342234	-0.00630693	-0.00942392	-0.00408966	-0.00392722	0.00366669	-0.00234369	-0.0121612	0.00550259	-0.00685894	-0.000687163	0.00511892	0.00192449	0.00626347
-0.0107626	-0.00933907	0.000427872	-0.00401841	-0.00273109	-0.012581	-0.0073609	-0.0115408	-0.00698779	-0.00541167	-0.0061783	-0.00436961	-0.00989292	-0.00464972	0.00294848	-0.000745523	-0.00467415	-0.00682126	-0.01041	-0.00736177	0.0166165	0.00696877	0.00401866	0.00641895	-0.0152464	-0.00871431	0.00173349	0.00377265	-0.00597778	-0.00809106	0.0151375	0.00569715	0.0057569	-0.000645885	-0.007149	-0.00952002	-0.00363731	-0.00633844	-0.0094659	-0.0043578	-0.00398157	0.00349639	-0.00247365	-0.0122899	0.00529505	-0.00698866	-0.00115193	0.00482144	0.0019528	0.0062152
-0.0108061	-0.00951381	0.000432335	-0.00436911	-0.00256575	-0.0128532	-0.00728278	-0.0117689	-0.00705918	-0.00565364	-0.00642068	-0.00441935	-0.0100822	-0.0045031	0.00252927	-0.000940096	-0.00497174	-0.0069287	-0.0106337	-0.00749639	0.0164993	0.00661777	0.00373855	0.0062363	-0.0153914	-0.00910869	0.00163719	0.00342932	-0.00601967	-0.0083958	0.0149448	0.00561163	0.00563699	-0.000661019	-0.00760527	-0.00964208	-0.00385001	-0.00638495	-0.00952619	-0.00463391	-0.00404627	0.00333397	-0.00262153	-0.0124061	0.00510437	-0.00713331	-0.00160329	0.00454356	0.00199818	0.00616804
-0.0108461	-0.00966859	0.000414282	-0.00472116	-0.00241355	-0.0130988	-0.00722245	-0.0120094	-0.00713709	-0.00591214	-0.00665191	-0.00445456	-0.0102696	-0.00433397	0.00211427	-0.00110994	-0.00525613	-0.00703022	-0.0108493	-0.00763621	0.0163722	0.00626226	0.0034508	0.00605742	-0.015546	-0.00948719	0.00152139	0.00308723	-0.00603157	-0.00872084	0.0147306	0.00552034	0.00554377	-0.000668316	-0.00807875	-0.00976476	-0.00406997	-0.00642551	-0.00960631	-0.00490973	-0.0041244	0.00317883	-0.00278926	-0.0125196	0.00492388	-0.00728842	-0.00203511	0.00427836	0.00205227	0.00611427
-0.010881	-0.0098175	0.000375185	-0.00505778	-0.00227593	-0.013324	-0.00718389	-0.0122508	-0.00721306	-0.00616962	-0.00686802	-0.00448513	-0.0104611	-0.00414226	0.00168911	-0.00126303	-0.00552013	-0.00713174	-0.0110623	-0.00778937	0.0162311	0.00590896	0.00315881	0.00588015	-0.0157027	-0.00984439	0.00137944	0.00275206	-0.0060159	-0.00905824	0.0144996	0.00542588	0.00546235	-0.000666412	-0.00856873	-0.00989258	-0.00430041	-0.00644157	-0.00970085	-0.00517847	-0.00421549	0.00302598	-0.00297044	-0.0126379	0.00474569	-0.00744784	-0.0024474	0.0040162	0.00210627	0.00605303
-0.0109098	-0.00997999	0.000318015	-0.00536585	-0.00215139	-0.0135417	-0.00716153	-0.0124836	-0.00728145	-0.00640825	-0.00706609	-0.00452015	-0.0106622	-0.00393355	0.00124863	-0.00140496	-0.0057601	-0.00723474	-0.0112743	-0.00796045	0.0160697	0.00556508	0.00286666	0.0056987	-0.0158456	-0.0101857	0.00121081	0.00242851	-0.0059859	-0.00939639	0.0142653	0.00533158	0.00537962	-0.000652299	-0.00907179	-0.0100292	-0.00453374	-0.006428	-0.00980126	-0.00544163	-0.00431666	0.00286833	-0.00314502	-0.0127646	0.00456079	-0.00760304	-0.00284472	0.00374855	0.0021516	0.00598292
-0.0109328	-0.0101613	0.000252157	-0.00564005	-0.00203591	-0.0137681	-0.00713253	-0.0127075	-0.00734529	-0.00662794	-0.00724343	-0.00456802	-0.0108718	-0.00371717	0.000793108	-0.0015426	-0.00597975	-0.00734059	-0.011484	-0.00815044	0.0158815	0.00523622	0.00257835	0.00550509	-0.0159654	-0.0105237	0.00102032	0.00211694	-0.00595823	-0.00972374	0.0140349	0.00524066	0.00528532	-0.00063294	-0.0095818	-0.0101747	-0.00476223	-0.00638874	-0.0099	-0.00570542	-0.00442352	0.00269817	-0.00329548	-0.0129012	0.00436278	-0.00774796	-0.00323408	0.0034694	0.00218085	0.00590284
-0.0109516	-0.010358	0.000174084	-0.00588183	-0.00191971	-0.014007	-0.00707574	-0.0129272	-0.0074122	-0.00683907	-0.0074088	-0.00463437	-0.0110788	-0.00350305	0.000325712	-0.00168077	-0.00619456	-0.00744744	-0.0116908	-0.00835375	0.0156652	0.00492098	0.00229393	0.00529332	-0.0160615	-0.0108632	0.000816418	0.00181066	-0.00594235	-0.0100353	0.0138114	0.00515342	0.00517122	-0.000621122	-0.010089	-0.0103252	-0.00498047	-0.00633361	-0.00999077	-0.00597631	-0.00452937	0.00251016	-0.00341685	-0.0130461	0.00415049	-0.00788362	-0.00362025	0.00317691	0.00219258	0.00581339
-0.0109707	-0.0105639	7.41655e-05	-0.00609847	-0.00179002	-0.0142552	-0.00698807	-0.0131481	-0.00748959	-0.00705422	-0.00756879	-0.00471628	-0.0112728	-0.00329682	-0.000147057	-0.00182296	-0.00642119	-0.0075511	-0.011894	-0.0085537	0.0154237	0.00460598	0.00200496	0.00506339	-0.0161395	-0.0112051	0.000612657	0.00149977	-0.00594333	-0.010331	0.0135966	0.00506655	0.00503399	-0.000627733	-0.0105845	-0.0104752	-0.00518417	-0.00627358	-0.0100665	-0.00625787	-0.00462948	0.00230584	-0.0035128	-0.0131941	0.00392698	-0.00801569	-0.00400282	0.00287181	0.0021907	0.00571572
-0.0109996	-0.0107698	-5.43348e-05	-0.00629895	-0.00165008	-0.0145069	-0.00687777	-0.013374	-0.00758061	-0.00728295	-0.00772889	-0.00479599	-0.0114474	-0.0031091	-0.000612438	-0.00197154	-0.00666576	-0.00764777	-0.0120939	-0.00873337	0.0151659	0.00427835	0.0017006	0.00482527	-0.016208	-0.0115496	0.000425921	0.00117807	-0.00596204	-0.0106138	0.0133856	0.00497835	0.00487826	-0.000655778	-0.0110618	-0.0106172	-0.00537172	-0.00621962	-0.0101296	-0.00654893	-0.00472697	0.00209682	-0.00359256	-0.0133396	0.0036975	-0.00815084	-0.00438255	0.00255764	0.00218212	0.00561192
-0.0110448	-0.0109625	-0.000214288	-0.0064921	-0.00151267	-0.0147548	-0.00675792	-0.0136061	-0.00768225	-0.00752974	-0.0078941	-0.00485647	-0.0115991	-0.00295078	-0.00105642	-0.00212452	-0.00692818	-0.00773588	-0.0122912	-0.00888675	0.0149093	0.00393345	0.00137651	0.00459324	-0.0162736	-0.0118929	0.000261351	0.000841784	-0.00599196	-0.01089	0.0131625	0.00488186	0.00471878	-0.00069768	-0.0115168	-0.0107424	-0.00554608	-0.00618491	-0.0101894	-0.00684346	-0.00482927	0.00189397	-0.00366654	-0.01348	0.00346667	-0.00829316	-0.0047576	0.00223957	0.00217298	0.00550593
-0.0111096	-0.0111327	-0.000405335	-0.00668932	-0.00139067	-0.0149889	-0.0066406	-0.0138421	-0.00778861	-0.00779383	-0.00806247	-0.00489236	-0.0117287	-0.00282619	-0.00147359	-0.00227195	-0.00720503	-0.00781614	-0.0124884	-0.00901525	0.0146602	0.00357144	0.00103294	0.00437302	-0.0163379	-0.0122236	0.000115605	0.000489673	-0.00601433	-0.0111703	0.0129183	0.00476758	0.00456723	-0.000746726	-0.0119493	-0.0108453	-0.00571722	-0.00617482	-0.010256	-0.00713661	-0.00494325	0.00170459	-0.00374568	-0.0136173	0.00323824	-0.00844245	-0.00512466	0.0019206	0.0021691	0.00539292
-0.011194	-0.0112753	-0.000616283	-0.00689538	-0.00129145	-0.0152082	-0.0065342	-0.0140799	-0.00789357	-0.00807347	-0.00821887	-0.00490548	-0.0118413	-0.00273158	-0.00186524	-0.00241063	-0.00748891	-0.00789189	-0.012693	-0.00912498	0.0144183	0.0031954	0.000673429	0.00416554	-0.0164033	-0.0125349	-1.87396e-05	0.000125747	-0.00601153	-0.0114631	0.0126496	0.00462908	0.00442987	-0.000798502	-0.0123638	-0.0109275	-0.00589881	-0.00618734	-0.0103352	-0.00742386	-0.00507161	0.00153389	-0.00384272	-0.0137551	0.00301628	-0.0085961	-0.00548153	0.00159968	0.00217935	0.00526391
-0.0112928	-0.0113895	-0.000838984	-0.00711039	-0.00121306	-0.0154133	-0.00644478	-0.0143178	-0.00799036	-0.00836432	-0.0083523	-0.00490207	-0.0119487	-0.00265282	-0.00223713	-0.00254513	-0.00776607	-0.00796989	-0.0129108	-0.00922506	0.0141807	0.00281122	0.000304006	0.00396924	-0.0164681	-0.0128194	-0.000151324	-0.000237653	-0.00597716	-0.0117675	0.0123567	0.00446671	0.00430937	-0.000848466	-0.0127717	-0.0110021	-0.00609862	-0.0062153	-0.0104262	-0.00770172	-0.00521157	0.0013835	-0.00396159	-0.0138991	0.00279765	-0.00874945	-0.00582795	0.00127619	0.00220139	0.00511221
-0.0113933	-0.0114792	-0.00106562	-0.00733217	-0.00114554	-0.0156064	-0.00637564	-0.014554	-0.00807369	-0.00866011	-0.00845713	-0.00489093	-0.0120671	-0.00257004	-0.00259759	-0.00268365	-0.00802549	-0.00805876	-0.0131454	-0.00932771	0.0139399	0.00242902	-6.68774e-05	0.00377819	-0.0165274	-0.0130719	-0.000294318	-0.000588376	-0.00591311	-0.0120772	0.0120437	0.00429083	0.00420376	-0.000893496	-0.013183	-0.0110845	-0.0063199	-0.00624947	-0.0105269	-0.00797172	-0.00535736	0.00124899	-0.00409883	-0.0140561	0.00257461	-0.00889618	-0.00616758	0.000945347	0.00222504	0.00493635
-0.0114824	-0.0115507	-0.00128824	-0.00755519	-0.00108573	-0.0157919	-0.00632598	-0.0147892	-0.00814459	-0.00895806	-0.00853191	-0.00488339	-0.0122032	-0.00247675	-0.00295649	-0.00283388	-0.00826466	-0.00816501	-0.0133975	-0.00944351	0.0136799	0.00205914	-0.000429671	0.00357963	-0.0165767	-0.0132924	-0.000455171	-0.000920538	-0.00582743	-0.0123844	0.011716	0.00411645	0.00410672	-0.000934863	-0.0136003	-0.0111817	-0.00656182	-0.00627867	-0.0106321	-0.00824426	-0.00550211	0.00111652	-0.00424675	-0.0142307	0.00233991	-0.00903096	-0.00651223	0.000600315	0.00223926	0.00474178
-0.0115528	-0.0116113	-0.00150813	-0.00776713	-0.00103256	-0.015972	-0.00629116	-0.0150318	-0.00821531	-0.00926517	-0.0085802	-0.00489016	-0.0123574	-0.00237468	-0.00332143	-0.00299779	-0.00848687	-0.00828825	-0.0136631	-0.00957724	0.0133917	0.00170507	-0.00077669	0.00336402	-0.0166143	-0.0134857	-0.000635558	-0.00123247	-0.00573085	-0.0126841	0.0113785	0.00395027	0.00400775	-0.000980767	-0.0140218	-0.011296	-0.00681782	-0.00629201	-0.0107334	-0.00852963	-0.00563784	0.000971218	-0.00439671	-0.0144219	0.00209052	-0.00915364	-0.00686693	0.000236456	0.00223763	0.00454026
-0.0116015	-0.0116684	-0.00174558	-0.00796025	-0.000984263	-0.0161449	-0.0062656	-0.0152961	-0.00829962	-0.00959125	-0.00860868	-0.00491718	-0.0125263	-0.00226949	-0.0036974	-0.00316797	-0.00869847	-0.00841784	-0.0139322	-0.00972909	0.0130719	0.00136546	-0.00110242	0.0031257	-0.0166427	-0.0136624	-0.000832296	-0.00152604	-0.0056354	-0.0129766	0.0110376	0.00379465	0.00389807	-0.00103879	-0.0144449	-0.0114261	-0.00707354	-0.00628605	-0.0108235	-0.00883338	-0.00575829	0.000807927	-0.00453936	-0.0146211	0.00183068	-0.0092719	-0.00723213	-0.000146153	0.00222099	0.00433848
-0.0116292	-0.0117245	-0.0020153	-0.00813793	-0.000942583	-0.0163133	-0.00624357	-0.0155832	-0.00840285	-0.0099388	-0.00862694	-0.00496605	-0.0127023	-0.00217094	-0.00408721	-0.00333599	-0.00890576	-0.00854287	-0.0141956	-0.00989573	0.0127218	0.00103643	-0.00140503	0.00286242	-0.016671	-0.0138387	-0.00103904	-0.00180712	-0.00555291	-0.013266	0.0106959	0.00364943	0.00377259	-0.00111428	-0.0148658	-0.0115655	-0.00731627	-0.00626375	-0.0109008	-0.00915773	-0.00586432	0.000627753	-0.00466678	-0.0148188	0.00156994	-0.00939383	-0.00760631	-0.000541935	0.00219422	0.00414106
-0.0116422	-0.0117799	-0.00231955	-0.00831047	-0.000916116	-0.0164723	-0.00621918	-0.0158857	-0.0085251	-0.0103053	-0.0086501	-0.00503422	-0.0128713	-0.00209336	-0.00449113	-0.00349611	-0.0091133	-0.00865636	-0.014446	-0.0100712	0.0123481	0.000712621	-0.00168904	0.00257615	-0.0167056	-0.0140226	-0.0012501	-0.00208747	-0.00549041	-0.0135562	0.0103539	0.00350893	0.00363004	-0.00120988	-0.0152797	-0.0116985	-0.00753869	-0.00623195	-0.0109748	-0.0095016	-0.00596917	0.000435228	-0.00477785	-0.015007	0.00131318	-0.00952583	-0.00798412	-0.000942141	0.00216059	0.00395147
-0.0116553	-0.0118342	-0.00265271	-0.00848928	-0.000908182	-0.0166135	-0.00619409	-0.0161938	-0.00866305	-0.0106852	-0.00868574	-0.00511541	-0.0130239	-0.00204176	-0.00490565	-0.00364368	-0.009323	-0.00875346	-0.0146768	-0.0102469	0.0119583	0.000388074	-0.00196822	0.00227243	-0.0167506	-0.0142165	-0.00146199	-0.0023785	-0.00545009	-0.0138506	0.0100117	0.0033582	0.00347369	-0.00132401	-0.015689	-0.01181	-0.00773752	-0.00619819	-0.0110582	-0.00985984	-0.00608739	0.000237687	-0.00487707	-0.0151785	0.00106305	-0.00967342	-0.00835379	-0.00133856	0.00212402	0.0037666
-0.011683	-0.0118854	-0.00300456	-0.00868009	-0.000924459	-0.016731	-0.00617443	-0.016499	-0.00881007	-0.0110726	-0.00873621	-0.00519934	-0.0131563	-0.00202157	-0.00532044	-0.00377612	-0.00953435	-0.00883261	-0.0148851	-0.0104168	0.0115583	6.11858e-05	-0.00225462	0.00195953	-0.0168085	-0.0144205	-0.00167101	-0.00268368	-0.0054293	-0.0141526	0.00966713	0.00318628	0.00330915	-0.0014517	-0.0160965	-0.0118955	-0.00791394	-0.00617223	-0.0111569	-0.0102231	-0.00622475	4.74085e-05	-0.0049717	-0.0153295	0.000820881	-0.00983946	-0.0087065	-0.00172304	0.00208878	0.00357037
-0.0117285	-0.0119268	-0.00336601	-0.00887979	-0.000970545	-0.0168237	-0.00616613	-0.0167985	-0.0089549	-0.0114636	-0.00880081	-0.0052782	-0.0132686	-0.00203526	-0.00572638	-0.00389626	-0.00974528	-0.00889803	-0.0150743	-0.0105815	0.0111611	-0.000269036	-0.00255167	0.00164469	-0.0168757	-0.0146283	-0.00187989	-0.00300151	-0.00542096	-0.0144611	0.00931486	0.00298822	0.0031443	-0.00158516	-0.0165053	-0.0119575	-0.00807436	-0.00616651	-0.0112727	-0.010583	-0.0063817	-0.000123662	-0.00506784	-0.0154633	0.00058354	-0.010021	-0.00903609	-0.00208981	0.00205529	0.00334986
-0.0117879	-0.0119593	-0.00373438	-0.00908618	-0.00104729	-0.0168987	-0.00617239	-0.017095	-0.00908606	-0.0118552	-0.00887304	-0.00535006	-0.0133647	-0.00207817	-0.0061265	-0.00401635	-0.00995355	-0.0089638	-0.0152597	-0.0107445	0.0107701	-0.000603242	-0.0028583	0.00133194	-0.0169392	-0.014822	-0.00209544	-0.00332809	-0.00541036	-0.0147683	0.00895702	0.00276381	0.00299017	-0.00171351	-0.0169184	-0.0120032	-0.0082335	-0.00617949	-0.0114044	-0.0109333	-0.00655508	-0.000273312	-0.00517075	-0.0155954	0.000340276	-0.0102055	-0.00933916	-0.00244112	0.00201725	0.00310187
-0.0118546	-0.0119883	-0.00410584	-0.00929418	-0.00115139	-0.0169744	-0.00619362	-0.0173815	-0.00919768	-0.0122371	-0.00893664	-0.00541646	-0.0134502	-0.00214408	-0.00653039	-0.00415014	-0.0101581	-0.00904614	-0.0154594	-0.0109107	0.0103825	-0.000941237	-0.00317151	0.00102368	-0.0169871	-0.0149895	-0.00232386	-0.00365793	-0.00538103	-0.0150655	0.00859716	0.00251751	0.00285172	-0.00182873	-0.017335	-0.0120414	-0.00840717	-0.00619974	-0.0115464	-0.0112693	-0.00673799	-0.000406327	-0.00528764	-0.0157427	8.22927e-05	-0.0103786	-0.00961659	-0.00279354	0.00197069	0.00282971
-0.0119214	-0.0120219	-0.00447279	-0.00949578	-0.0012758	-0.0170562	-0.00622668	-0.0176461	-0.00928823	-0.0125956	-0.00898127	-0.00548041	-0.0135328	-0.00222681	-0.0069473	-0.00430262	-0.0103611	-0.00915056	-0.0156753	-0.0110829	0.00999407	-0.00128246	-0.00348632	0.00072114	-0.0170127	-0.0151298	-0.0025676	-0.0039845	-0.00533225	-0.0153468	0.00823925	0.00225615	0.00272847	-0.00192578	-0.0177477	-0.0120812	-0.00859793	-0.00621378	-0.011687	-0.0115891	-0.00691775	-0.000530708	-0.00541502	-0.0159105	-0.000196399	-0.0105356	-0.00987354	-0.00316429	0.00191026	0.00254069
-0.0119814	-0.0120672	-0.00482666	-0.00968405	-0.00140599	-0.017143	-0.00626486	-0.0178805	-0.00935996	-0.0129208	-0.00900545	-0.0055456	-0.0136226	-0.00230726	-0.00738187	-0.00447312	-0.0105706	-0.00927544	-0.0159001	-0.0112617	0.00959851	-0.00162715	-0.00379435	0.000422208	-0.017013	-0.015249	-0.0028232	-0.00430702	-0.00527352	-0.0156084	0.00788706	0.00198873	0.00261568	-0.00200374	-0.0181502	-0.0121296	-0.00880012	-0.00621249	-0.011816	-0.0118955	-0.00708044	-0.000653934	-0.0055419	-0.0160972	-0.000499234	-0.0106778	-0.01012	-0.00355799	0.00183025	0.00224245
-0.0120342	-0.0121253	-0.00516119	-0.00985782	-0.0015338	-0.0172322	-0.00629845	-0.0180832	-0.00941891	-0.0132133	-0.00901325	-0.00561728	-0.0137186	-0.0023794	-0.00783132	-0.00465794	-0.0107909	-0.00941512	-0.0161245	-0.0114442	0.00918564	-0.00197896	-0.00409082	0.000118845	-0.0169894	-0.0153571	-0.00308147	-0.00462533	-0.00521706	-0.0158495	0.00754004	0.00172758	0.00250569	-0.00206826	-0.0185371	-0.0121903	-0.00900553	-0.00619347	-0.0119252	-0.012199	-0.00722024	-0.000780082	-0.00565692	-0.0162971	-0.000825666	-0.0108092	-0.0103677	-0.00397162	0.00172822	0.00194045
-0.0120798	-0.0121849	-0.00547733	-0.0100275	-0.00165455	-0.017317	-0.00631846	-0.0182627	-0.00947485	-0.013489	-0.00901171	-0.00569827	-0.013813	-0.00244653	-0.00828697	-0.00485046	-0.0110239	-0.00956108	-0.0163401	-0.0116253	0.00875386	-0.00234071	-0.00437763	-0.000192775	-0.0169477	-0.0154619	-0.00333612	-0.00493971	-0.00517272	-0.0160745	0.00719041	0.00147642	0.00238723	-0.0021351	-0.0189044	-0.0122636	-0.00920603	-0.00615669	-0.0120087	-0.0125069	-0.00733736	-0.000908832	-0.00575406	-0.0165021	-0.00117082	-0.0109363	-0.0106207	-0.00439839	0.00160629	0.00164088
-0.0121187	-0.0122345	-0.00578686	-0.0102104	-0.00176534	-0.0173832	-0.00632358	-0.0184307	-0.00953349	-0.0137638	-0.00900687	-0.00578428	-0.0138982	-0.00251515	-0.0087436	-0.00504073	-0.0112694	-0.00970134	-0.0165432	-0.0117986	0.00830559	-0.00271385	-0.00466084	-0.000509319	-0.0168996	-0.0155659	-0.00358205	-0.00525126	-0.00514624	-0.0162941	0.00683293	0.0012333	0.00224943	-0.0022198	-0.0192506	-0.0123477	-0.00939444	-0.0061049	-0.0120652	-0.01282	-0.00743614	-0.00104142	-0.00583549	-0.0167007	-0.00152496	-0.0110683	-0.0108797	-0.00482965	0.00147289	0.00134878
-0.0121525	-0.012269	-0.00609703	-0.0104115	-0.00187091	-0.0174265	-0.0063251	-0.0185866	-0.00959826	-0.0140415	-0.00900193	-0.00586663	-0.0139689	-0.00259543	-0.00919701	-0.00522164	-0.0115234	-0.00982617	-0.0167436	-0.0119589	0.00784656	-0.00309831	-0.00494722	-0.000823686	-0.0168561	-0.0156727	-0.0038156	-0.0055605	-0.00513877	-0.0165209	0.00646322	0.000994314	0.00208784	-0.00232759	-0.0195792	-0.0124384	-0.00956977	-0.00604499	-0.0120998	-0.0131364	-0.00752418	-0.00117932	-0.00590632	-0.0168842	-0.00187698	-0.0112088	-0.0111437	-0.00525557	0.00134175	0.00106756
-0.0121822	-0.012287	-0.00640667	-0.0106285	-0.00198918	-0.0174413	-0.00633205	-0.018725	-0.00967131	-0.0143206	-0.00899972	-0.00593684	-0.0140245	-0.00270437	-0.00964381	-0.00538922	-0.0117766	-0.00993074	-0.0169389	-0.0121065	0.0073843	-0.00349163	-0.00524003	-0.00112873	-0.0168233	-0.0157828	-0.00403943	-0.00586659	-0.0051487	-0.0167605	0.00607751	0.000753574	0.00190419	-0.00245648	-0.0199011	-0.0125285	-0.00973257	-0.00598523	-0.0121268	-0.0134528	-0.00761156	-0.00132286	-0.00597151	-0.0170482	-0.00222112	-0.0113616	-0.0114086	-0.00566909	0.00121936	0.000798597
-0.0122071	-0.0122897	-0.00671142	-0.0108559	-0.00212953	-0.0174229	-0.00634938	-0.018843	-0.00975314	-0.0145992	-0.00899865	-0.00599216	-0.0140721	-0.00285064	-0.0100861	-0.00554192	-0.01202	-0.0100145	-0.0171206	-0.0122503	0.00692209	-0.0038882	-0.00553517	-0.0014221	-0.0168042	-0.0158939	-0.00426658	-0.0061679	-0.00517065	-0.017015	0.00567433	0.000503182	0.00170505	-0.00259995	-0.0202321	-0.0126121	-0.00988547	-0.00592918	-0.0121602	-0.0137664	-0.0077035	-0.00147161	-0.0060375	-0.0171916	-0.00255476	-0.0115301	-0.0116639	-0.0060645	0.00110797	0.000539225
-0.0122272	-0.0122823	-0.00700721	-0.0110854	-0.00229428	-0.0173716	-0.00638049	-0.0189384	-0.00984161	-0.0148726	-0.00899425	-0.00603988	-0.0141161	-0.00303739	-0.0105372	-0.00568074	-0.0122471	-0.0100806	-0.0172824	-0.0123998	0.00645401	-0.00428118	-0.00582524	-0.00170982	-0.0167995	-0.0160032	-0.0045072	-0.00646	-0.00519695	-0.0172837	0.0052559	0.000243755	0.00149845	-0.00274935	-0.0205766	-0.0126919	-0.0100329	-0.00587126	-0.0122052	-0.0140759	-0.00780424	-0.0016241	-0.00611039	-0.0173172	-0.00287741	-0.0117153	-0.0119049	-0.00643841	0.00100753	0.000281675
-0.0122372	-0.0122753	-0.00729205	-0.0113059	-0.00248114	-0.0172912	-0.00642645	-0.0190095	-0.00993026	-0.0151316	-0.0089823	-0.00608963	-0.0141595	-0.00326103	-0.0110108	-0.00580912	-0.0124529	-0.0101351	-0.01742	-0.0125606	0.00597608	-0.00466517	-0.0061069	-0.00199913	-0.0168047	-0.0161083	-0.00476729	-0.0067375	-0.00522353	-0.0175616	0.00483076	-2.41434e-05	0.0012949	-0.00289234	-0.0209321	-0.0127754	-0.0101772	-0.00580663	-0.0122618	-0.0143836	-0.00791715	-0.00177955	-0.00619049	-0.0174305	-0.00319319	-0.011915	-0.0121344	-0.00679128	0.000912571	2.40132e-05
-0.0122294	-0.0122789	-0.00756675	-0.0115118	-0.00268412	-0.0171867	-0.00648416	-0.0190671	-0.0100143	-0.0153752	-0.00896097	-0.0061454	-0.0142056	-0.00351086	-0.0115119	-0.00593197	-0.0126358	-0.0101866	-0.017531	-0.0127364	0.00548516	-0.00503594	-0.00637913	-0.00229327	-0.016808	-0.0162081	-0.00505013	-0.0069971	-0.00525368	-0.0178374	0.00441172	-0.000299601	0.00111093	-0.00301415	-0.0212939	-0.0128697	-0.0103161	-0.00573097	-0.0123277	-0.0146911	-0.00804328	-0.00194257	-0.00626888	-0.017539	-0.0035138	-0.0121246	-0.0123599	-0.00712747	0.000809433	-0.000233002
-0.0121987	-0.0122987	-0.00783574	-0.0116942	-0.00289744	-0.0170676	-0.0065437	-0.0191155	-0.0100969	-0.0156049	-0.00893259	-0.00620872	-0.0142526	-0.00377727	-0.0120394	-0.00605007	-0.0127999	-0.0102425	-0.0176192	-0.0129286	0.00497862	-0.0053912	-0.00664238	-0.0025939	-0.0168008	-0.0163084	-0.00535541	-0.00723991	-0.00528889	-0.0181052	0.00400138	-0.000580279	0.000949658	-0.00311129	-0.0216553	-0.0129782	-0.0104477	-0.00564021	-0.0123968	-0.0149995	-0.00818041	-0.00212003	-0.00633926	-0.0176499	-0.00384621	-0.0123386	-0.0125891	-0.00745681	0.000690843	-0.000487989
-0.0121453	-0.0123369	-0.0081029	-0.0118442	-0.00311778	-0.016938	-0.00659316	-0.0191565	-0.0101856	-0.0158242	-0.00890514	-0.00628001	-0.0142903	-0.00405474	-0.012588	-0.00616354	-0.0129568	-0.0103034	-0.0176798	-0.0131336	0.00445607	-0.00573349	-0.00689997	-0.00290185	-0.016784	-0.0164137	-0.00567844	-0.00747337	-0.00533292	-0.0183628	0.00359658	-0.000865402	0.000804057	-0.00318894	-0.0220082	-0.0130972	-0.0105678	-0.0055326	-0.0124581	-0.0153104	-0.00832156	-0.0023168	-0.00639571	-0.0177638	-0.00419026	-0.0125576	-0.0128255	-0.00779004	0.00055217	-0.000739571
-0.0120788	-0.0123929	-0.00837241	-0.0119579	-0.00333852	-0.0168002	-0.00662853	-0.0191929	-0.010287	-0.0160384	-0.00888403	-0.00635608	-0.0143107	-0.00432582	-0.0131497	-0.00627292	-0.0131177	-0.0103658	-0.0177058	-0.0133412	0.0039197	-0.00607175	-0.00716002	-0.00321495	-0.0167634	-0.0165269	-0.00600864	-0.00770804	-0.00539105	-0.0186107	0.00319316	-0.00115725	0.000663366	-0.00325632	-0.022356	-0.0132165	-0.0106712	-0.00541006	-0.0125058	-0.0156234	-0.00846137	-0.00253299	-0.00643273	-0.0178774	-0.00454172	-0.0127845	-0.0130627	-0.00812747	0.000391054	-0.000987585
-0.0120172	-0.012462	-0.00864835	-0.0120391	-0.00355849	-0.0166573	-0.00665075	-0.0192221	-0.0104037	-0.0162492	-0.00887299	-0.00642728	-0.0143082	-0.00458572	-0.013715	-0.00637906	-0.0132865	-0.0104255	-0.0176949	-0.0135422	0.00337436	-0.00641128	-0.00743183	-0.00352598	-0.0167459	-0.01665	-0.00633388	-0.0079495	-0.00546656	-0.0188509	0.00278585	-0.00145486	0.000516869	-0.00332312	-0.0226956	-0.0133317	-0.0107553	-0.00527795	-0.0125404	-0.0159346	-0.00860272	-0.00276174	-0.00644818	-0.0179871	-0.00489489	-0.0130214	-0.013292	-0.00846377	0.000208929	-0.00123444
-0.0119664	-0.0125354	-0.00893021	-0.0121009	-0.00378008	-0.016508	-0.00666321	-0.0192305	-0.0105307	-0.0164512	-0.00887404	-0.00648499	-0.0142795	-0.00483928	-0.014274	-0.00648285	-0.0134634	-0.0104788	-0.0176483	-0.0137322	0.00282878	-0.0067551	-0.00772107	-0.00382907	-0.0167356	-0.0167805	-0.00665007	-0.00820071	-0.00555909	-0.019086	0.00236838	-0.00176241	0.000354886	-0.00339769	-0.0230202	-0.013441	-0.0108213	-0.00514343	-0.0125661	-0.0162425	-0.00875246	-0.00299214	-0.00644477	-0.0180898	-0.00524594	-0.0132695	-0.0135101	-0.00879323	1.00558e-05	-0.00148522
-0.011925	-0.0126082	-0.00920919	-0.0121601	-0.00400596	-0.016343	-0.00667149	-0.0192146	-0.0106597	-0.0166426	-0.0088842	-0.00652525	-0.0142256	-0.00509385	-0.0148191	-0.00658505	-0.0136473	-0.0105242	-0.017569	-0.0139094	0.00229001	-0.00710555	-0.00803034	-0.00412135	-0.0167314	-0.016909	-0.00695761	-0.00846298	-0.00566377	-0.0193186	0.00194222	-0.00208663	0.000172216	-0.00348421	-0.0233256	-0.0135437	-0.0108769	-0.00501545	-0.012589	-0.0165443	-0.00891659	-0.00321833	-0.00643329	-0.0181841	-0.00559679	-0.0135291	-0.0137166	-0.00911116	-0.000199013	-0.00174393
-0.0118902	-0.0126783	-0.00947868	-0.0122207	-0.00423893	-0.0161647	-0.00668464	-0.019173	-0.0107864	-0.0168218	-0.00889193	-0.00654751	-0.0141512	-0.00535922	-0.0153449	-0.00668944	-0.0138342	-0.0105673	-0.0174664	-0.0140739	0.00176385	-0.00746392	-0.0083591	-0.00440201	-0.0167274	-0.0170263	-0.0072586	-0.00873276	-0.00577132	-0.0195498	0.00150652	-0.00243204	-3.25764e-05	-0.00358466	-0.0236101	-0.0136434	-0.010937	-0.00490378	-0.0126131	-0.016836	-0.00909724	-0.00343676	-0.00643123	-0.0182765	-0.00595351	-0.0137946	-0.013913	-0.00941559	-0.000410248	-0.00201369
-0.0118545	-0.0127442	-0.00973628	-0.0122809	-0.00448119	-0.0159775	-0.00670976	-0.0191064	-0.0109084	-0.0169871	-0.00888582	-0.00655396	-0.0140656	-0.00565098	-0.0158495	-0.00680068	-0.0140178	-0.0106117	-0.0173486	-0.0142293	0.00125401	-0.00782902	-0.00870259	-0.00467188	-0.0167209	-0.017126	-0.0075578	-0.00899796	-0.00587419	-0.0197775	0.00105949	-0.00279885	-0.000256417	-0.00369826	-0.0238749	-0.0137504	-0.0110081	-0.00481522	-0.0126382	-0.0171151	-0.00929029	-0.00364524	-0.00644464	-0.0183703	-0.00631707	-0.0140619	-0.0141034	-0.00971386	-0.000621911	-0.00229613
-0.011804	-0.0128056	-0.00998197	-0.0123379	-0.00472617	-0.0157861	-0.00674983	-0.0190189	-0.0110239	-0.0171386	-0.00885991	-0.006549	-0.0139825	-0.00597684	-0.0163373	-0.00692333	-0.0142007	-0.0106604	-0.0172243	-0.0143838	0.000757587	-0.00819619	-0.00905104	-0.00493349	-0.0167105	-0.0172037	-0.00786345	-0.00924949	-0.00596564	-0.0199984	0.000600981	-0.00318071	-0.000492658	-0.0038217	-0.0241267	-0.0138713	-0.0110917	-0.00474779	-0.0126648	-0.0173817	-0.00948606	-0.00384712	-0.0064724	-0.018467	-0.00668556	-0.0143279	-0.014297	-0.0100088	-0.000835532	-0.00258902
-0.0117328	-0.0128634	-0.0102173	-0.0123862	-0.00497123	-0.0155964	-0.00680465	-0.0189139	-0.0111352	-0.0172778	-0.00881205	-0.00653852	-0.0139091	-0.00633479	-0.0168224	-0.00706046	-0.0143832	-0.0107159	-0.0171034	-0.0145442	0.000258927	-0.00856325	-0.00939576	-0.00519137	-0.0166956	-0.0172587	-0.00817677	-0.00948518	-0.00604099	-0.0202099	0.000130814	-0.00356445	-0.000735723	-0.00395129	-0.0243624	-0.0140125	-0.0111871	-0.00468519	-0.0126897	-0.0176387	-0.00967955	-0.00405584	-0.0065104	-0.0185678	-0.00705654	-0.0145894	-0.014506	-0.0103014	-0.00105287	-0.0028849
-0.0116362	-0.0129208	-0.0104452	-0.012416	-0.00521595	-0.0154082	-0.00687146	-0.0187929	-0.0112539	-0.0174099	-0.00874368	-0.00652723	-0.013849	-0.00671481	-0.0173165	-0.00721049	-0.0145638	-0.0107763	-0.0169862	-0.0147115	-0.000258209	-0.0089317	-0.00973217	-0.00545015	-0.0166781	-0.0172954	-0.00849753	-0.00970704	-0.00610287	-0.0204121	-0.000355197	-0.00394538	-0.000983004	-0.00408418	-0.0245751	-0.0141789	-0.0112884	-0.00461115	-0.0127073	-0.0178896	-0.00986777	-0.00428145	-0.00655054	-0.0186706	-0.00742693	-0.0148477	-0.0147363	-0.0105928	-0.00127664	-0.0031779
-0.0115111	-0.0129778	-0.0106696	-0.0124303	-0.0054598	-0.0152118	-0.00694603	-0.0186686	-0.0113909	-0.0175501	-0.00866045	-0.00651865	-0.013803	-0.00710297	-0.0178201	-0.00736504	-0.0147414	-0.0108337	-0.0168553	-0.0148829	-0.000796058	-0.00930449	-0.010058	-0.0057112	-0.016667	-0.0173258	-0.00882476	-0.00991933	-0.0061669	-0.0206112	-0.000863225	-0.00432311	-0.00122919	-0.00421879	-0.0247607	-0.0143717	-0.0113815	-0.00452131	-0.0127127	-0.0181365	-0.0100485	-0.00452686	-0.00657942	-0.0187679	-0.00779314	-0.0151122	-0.0149883	-0.0108811	-0.00151278	-0.0034633
-0.011359	-0.0130313	-0.0108951	-0.0124311	-0.0057052	-0.015005	-0.00702632	-0.0185419	-0.0115491	-0.0177002	-0.0085743	-0.00651587	-0.0137657	-0.00749101	-0.0183274	-0.00751688	-0.0149142	-0.0108825	-0.0167032	-0.015055	-0.00134868	-0.00968411	-0.0103728	-0.00597427	-0.0166739	-0.017363	-0.00915637	-0.0101266	-0.00624731	-0.0208208	-0.00139362	-0.00469789	-0.00147625	-0.00435823	-0.0249186	-0.0145871	-0.0114599	-0.00441761	-0.012705	-0.0183816	-0.0102245	-0.00479045	-0.00659083	-0.0188566	-0.00815301	-0.015389	-0.0152589	-0.0111587	-0.00176289	-0.00373697
-0.0111838	-0.0130773	-0.0111235	-0.0124208	-0.00596074	-0.0147847	-0.0071178	-0.0184076	-0.0117257	-0.0178539	-0.00849868	-0.00652089	-0.0137224	-0.00788363	-0.0188318	-0.00766209	-0.0150802	-0.0109169	-0.0165342	-0.0152247	-0.00190764	-0.0100708	-0.0106796	-0.00623862	-0.0167025	-0.0174125	-0.00949148	-0.0103324	-0.00634864	-0.0210441	-0.00194168	-0.005074	-0.00173072	-0.00450801	-0.0250524	-0.0148159	-0.0115183	-0.00430482	-0.0126918	-0.0186273	-0.0104085	-0.00506777	-0.0065791	-0.0189311	-0.00850142	-0.0156803	-0.0155415	-0.0114247	-0.00202279	-0.00399642
-0.0109933	-0.0131123	-0.0113554	-0.0124034	-0.00623224	-0.0145471	-0.00721771	-0.018261	-0.0119154	-0.0180046	-0.00843824	-0.0065326	-0.0136653	-0.00828358	-0.0193284	-0.00779819	-0.0152427	-0.0109311	-0.0163581	-0.0153934	-0.00246485	-0.0104609	-0.0109876	-0.00650288	-0.0167513	-0.0174753	-0.00983402	-0.010539	-0.00646965	-0.0212777	-0.0025002	-0.00546341	-0.00199853	-0.00467241	-0.025178	-0.0150478	-0.0115531	-0.00418998	-0.0126895	-0.0188741	-0.0106102	-0.00535345	-0.00654025	-0.0189847	-0.00883247	-0.0159864	-0.0158258	-0.0116734	-0.00228455	-0.00424335
-0.0108019	-0.0131368	-0.0115907	-0.0123792	-0.00652348	-0.0142906	-0.00731796	-0.0180978	-0.0121118	-0.0181456	-0.00839209	-0.00654698	-0.0135923	-0.00869196	-0.019818	-0.00792403	-0.0153956	-0.0109222	-0.0161857	-0.0155709	-0.00301575	-0.010849	-0.0113037	-0.00676827	-0.0168155	-0.0175503	-0.0101907	-0.0107468	-0.00660579	-0.0215165	-0.00306341	-0.00587147	-0.00228274	-0.00485216	-0.0252996	-0.0152775	-0.0115641	-0.00408391	-0.0127007	-0.0191203	-0.0108329	-0.00564433	-0.00647484	-0.0190136	-0.00914258	-0.0163052	-0.016105	-0.0118976	-0.0025397	-0.00448719
-0.0106099	-0.0131589	-0.011828	-0.0123412	-0.00683619	-0.0140161	-0.00741057	-0.0179151	-0.0123139	-0.0182746	-0.00835677	-0.00656698	-0.0135047	-0.00910991	-0.0203127	-0.00804168	-0.0155286	-0.0108924	-0.016021	-0.0157566	-0.0035635	-0.011232	-0.0116267	-0.00704532	-0.0168888	-0.0176321	-0.0105633	-0.0109559	-0.00675013	-0.0217537	-0.00363097	-0.0063002	-0.00258367	-0.00504551	-0.0254159	-0.0155021	-0.0115548	-0.00399529	-0.0127201	-0.01937	-0.0110761	-0.00594128	-0.0063872	-0.0190192	-0.00943285	-0.0166339	-0.0163736	-0.0120935	-0.0027857	-0.00473865
-0.0104104	-0.0131919	-0.0120662	-0.01229	-0.0071692	-0.0137285	-0.0074912	-0.0177284	-0.0125289	-0.0184062	-0.00832607	-0.00659295	-0.0134063	-0.00953748	-0.0208141	-0.00815941	-0.0156338	-0.0108531	-0.0158551	-0.0159437	-0.00410506	-0.0116083	-0.0119511	-0.00733275	-0.0169649	-0.0177113	-0.0109502	-0.0111656	-0.00689345	-0.0219825	-0.00420166	-0.00674904	-0.00289695	-0.0052506	-0.0255263	-0.01572	-0.0115336	-0.00392686	-0.0127411	-0.0196234	-0.0113362	-0.00624139	-0.0062865	-0.019012	-0.00971271	-0.0169723	-0.0166275	-0.0122621	-0.0030334	-0.00499725
-0.0101973	-0.0132383	-0.0123116	-0.0122216	-0.00751894	-0.0134408	-0.00756368	-0.0175384	-0.0127505	-0.0185355	-0.00829035	-0.00662265	-0.013301	-0.00997369	-0.0213177	-0.00828558	-0.0157101	-0.0108209	-0.0156821	-0.0161255	-0.00463452	-0.0119772	-0.0122709	-0.00762172	-0.0170414	-0.0177879	-0.0113477	-0.0113754	-0.00702831	-0.0222048	-0.00476828	-0.00721445	-0.00321578	-0.00545874	-0.0256264	-0.015934	-0.0115124	-0.00387663	-0.0127562	-0.0198776	-0.0116081	-0.00653937	-0.00618661	-0.0190095	-0.00999672	-0.017325	-0.0168648	-0.0124122	-0.00329724	-0.00525662
-0.00996526	-0.0132948	-0.0125635	-0.0121298	-0.00788329	-0.0131539	-0.00763609	-0.0173373	-0.0129647	-0.0186468	-0.00824606	-0.00665347	-0.0131931	-0.0104189	-0.0218187	-0.00841959	-0.0157691	-0.0107989	-0.0155009	-0.0162964	-0.00514775	-0.0123408	-0.0125826	-0.00790324	-0.0171119	-0.0178602	-0.0117511	-0.0115875	-0.00715097	-0.0224143	-0.00532112	-0.00769272	-0.00353119	-0.0056566	-0.0257059	-0.0161576	-0.0114911	-0.00383937	-0.0127578	-0.0201299	-0.011888	-0.00683039	-0.0060883	-0.019014	-0.0102862	-0.0176877	-0.017088	-0.0125619	-0.00357749	-0.00551025
-0.00971042	-0.0133565	-0.0128164	-0.0120116	-0.00826377	-0.0128627	-0.00770121	-0.0171184	-0.0131584	-0.0187266	-0.00819251	-0.00668264	-0.0130887	-0.0108715	-0.0223114	-0.00855605	-0.0158353	-0.0107829	-0.0153125	-0.0164551	-0.00564335	-0.0127082	-0.0128903	-0.00817098	-0.0171678	-0.0179254	-0.012157	-0.0118122	-0.00726047	-0.0226014	-0.00585243	-0.00818515	-0.00383487	-0.00583252	-0.0257719	-0.016403	-0.0114639	-0.00380937	-0.0127459	-0.0203776	-0.012176	-0.00711255	-0.00598535	-0.0190196	-0.0105757	-0.0180505	-0.0173085	-0.0127149	-0.00386646	-0.00575355
-0.00944423	-0.0134174	-0.0130649	-0.0118676	-0.00865413	-0.0125626	-0.00774461	-0.016875	-0.013326	-0.0187672	-0.00813079	-0.00670838	-0.0129857	-0.0113221	-0.0227909	-0.00868914	-0.0159096	-0.0107675	-0.0151185	-0.0166073	-0.00612498	-0.013092	-0.0132064	-0.00842517	-0.0172029	-0.017982	-0.0125619	-0.0120509	-0.00735814	-0.0227594	-0.00636193	-0.00869621	-0.00412614	-0.00598472	-0.0258221	-0.016667	-0.0114255	-0.00378464	-0.0127144	-0.0206206	-0.0124682	-0.00738933	-0.00587166	-0.01902	-0.0108596	-0.0184033	-0.0175393	-0.0128674	-0.00415521	-0.00598755
-0.00917021	-0.0134721	-0.0133045	-0.0117051	-0.00904274	-0.0122491	-0.00775467	-0.0165979	-0.013475	-0.0187699	-0.00806334	-0.00673185	-0.0128766	-0.011757	-0.0232625	-0.00881503	-0.0159806	-0.010746	-0.0149216	-0.0167474	-0.00660076	-0.0134922	-0.0135318	-0.00867476	-0.0172172	-0.0180292	-0.0129593	-0.0122987	-0.00744762	-0.0228872	-0.00686381	-0.00922267	-0.00441937	-0.00613076	-0.0258497	-0.0169373	-0.0113717	-0.00376895	-0.0126554	-0.0208686	-0.0127576	-0.0076635	-0.00574167	-0.0190082	-0.0111325	-0.0187412	-0.0177776	-0.0130152	-0.0044366	-0.00622326
-0.00888786	-0.0135234	-0.0135337	-0.0115439	-0.00941825	-0.0119187	-0.00772808	-0.0162885	-0.0136182	-0.0187485	-0.00799215	-0.00674807	-0.0127549	-0.0121649	-0.0237172	-0.00893671	-0.0160373	-0.010711	-0.0147283	-0.0168647	-0.00706547	-0.0139012	-0.0138605	-0.00891465	-0.0172227	-0.0180692	-0.0133412	-0.0125495	-0.00753739	-0.0229942	-0.00737544	-0.00975594	-0.00473042	-0.00629383	-0.0258509	-0.0172003	-0.0113011	-0.00375966	-0.0125647	-0.0211186	-0.0130378	-0.00793024	-0.00558951	-0.0189777	-0.0113902	-0.0190701	-0.0180117	-0.0131519	-0.00470877	-0.00646074
-0.00859753	-0.0135671	-0.0137547	-0.0113871	-0.00977657	-0.0115818	-0.00767402	-0.0159425	-0.0137503	-0.018699	-0.00791914	-0.00674917	-0.0126172	-0.0125447	-0.024139	-0.00906699	-0.0160696	-0.0106668	-0.0145524	-0.0169514	-0.00750814	-0.0143105	-0.0141859	-0.00913318	-0.0172349	-0.0181083	-0.0137018	-0.0127972	-0.00763633	-0.0230985	-0.0078954	-0.0102865	-0.00506287	-0.00647576	-0.0258233	-0.0174488	-0.0112255	-0.00375025	-0.0124432	-0.0213609	-0.0133068	-0.00818185	-0.00541924	-0.0189361	-0.0116416	-0.0193993	-0.0182304	-0.0132666	-0.00497573	-0.00669405
-0.00829577	-0.0135949	-0.0139641	-0.011229	-0.0101286	-0.0112378	-0.00760882	-0.0155553	-0.0138583	-0.0186108	-0.00784755	-0.00672924	-0.0124691	-0.0129143	-0.0245165	-0.00920506	-0.0160703	-0.0106119	-0.0143943	-0.0170055	-0.00792096	-0.0147134	-0.0145019	-0.00932136	-0.0172504	-0.0181409	-0.014042	-0.0130381	-0.00774172	-0.023198	-0.00841275	-0.0108094	-0.00541322	-0.00666675	-0.0257645	-0.0176909	-0.0111483	-0.00373451	-0.0122983	-0.0215864	-0.0135702	-0.00841257	-0.00523532	-0.0188824	-0.0118861	-0.0197238	-0.0184274	-0.0133608	-0.00523173	-0.00691764
-0.00797035	-0.013601	-0.014156	-0.0110636	-0.0104875	-0.0108809	-0.00753557	-0.0151282	-0.0139321	-0.0184786	-0.00777225	-0.00668753	-0.012328	-0.0132978	-0.0248476	-0.00934213	-0.0160493	-0.0105423	-0.0142455	-0.0170338	-0.00830165	-0.0151109	-0.0148037	-0.00947572	-0.0172568	-0.0181553	-0.0143747	-0.0132745	-0.00784445	-0.0232808	-0.00891689	-0.0113296	-0.00577483	-0.00685514	-0.0256848	-0.0179461	-0.0110677	-0.00370947	-0.012143	-0.0217897	-0.0138331	-0.00862201	-0.00504348	-0.0188114	-0.0121181	-0.0200322	-0.0186061	-0.0134336	-0.00546685	-0.0071263
-0.00761565	-0.0135835	-0.0143269	-0.0108835	-0.0108478	-0.0105067	-0.00745214	-0.0146649	-0.013968	-0.0183006	-0.00768383	-0.00663178	-0.0121962	-0.0136987	-0.0251463	-0.00946943	-0.0160041	-0.010456	-0.014096	-0.0170528	-0.00865666	-0.015515	-0.015092	-0.00960098	-0.0172428	-0.0181419	-0.0147169	-0.0134998	-0.00793564	-0.0233371	-0.00940057	-0.011852	-0.00613981	-0.00703036	-0.0255829	-0.0182123	-0.0109828	-0.00367822	-0.0119786	-0.0219738	-0.0140907	-0.00881968	-0.00485056	-0.0187202	-0.0123337	-0.020315	-0.0187821	-0.013484	-0.00567404	-0.0073137
-0.00722656	-0.0135484	-0.0144767	-0.010679	-0.0111949	-0.0101109	-0.00735784	-0.0141679	-0.0139715	-0.0180773	-0.00757488	-0.00657422	-0.0120674	-0.0141099	-0.0254429	-0.00958012	-0.0159275	-0.0103518	-0.0139383	-0.0170629	-0.00900567	-0.0159223	-0.0153607	-0.00971111	-0.0172022	-0.0180981	-0.015068	-0.0137034	-0.0080107	-0.0233607	-0.00986293	-0.0123698	-0.00650538	-0.00718448	-0.0254524	-0.0184753	-0.0108889	-0.00364448	-0.0118013	-0.0221524	-0.0143345	-0.0090225	-0.00465738	-0.0186062	-0.0125291	-0.0205688	-0.0189575	-0.0135141	-0.00585185	-0.00747736
-0.00680033	-0.0135086	-0.01461	-0.0104563	-0.011516	-0.00968639	-0.00724882	-0.0136528	-0.0139592	-0.0178273	-0.00744374	-0.00651593	-0.0119345	-0.0145222	-0.0257386	-0.00967035	-0.0158163	-0.0102275	-0.0137722	-0.0170573	-0.00935378	-0.0163209	-0.015602	-0.00980532	-0.0171385	-0.0180343	-0.0154189	-0.0138778	-0.0080732	-0.0233518	-0.0103146	-0.012871	-0.00687989	-0.00731719	-0.0252909	-0.0187213	-0.0107747	-0.00360245	-0.0116093	-0.0223209	-0.0145574	-0.00923292	-0.00445153	-0.0184663	-0.0127001	-0.0208036	-0.0191277	-0.013525	-0.00600541	-0.00761367
-0.00633994	-0.0134606	-0.0147379	-0.0102132	-0.0118057	-0.00923199	-0.00711307	-0.0131264	-0.0139333	-0.0175546	-0.00729892	-0.0064528	-0.0117896	-0.0149251	-0.0260197	-0.00974164	-0.0156687	-0.0100856	-0.0136082	-0.0170314	-0.00969871	-0.0167	-0.015812	-0.00987703	-0.01707	-0.0179742	-0.0157601	-0.0140218	-0.0081353	-0.02333	-0.0107567	-0.0133459	-0.00725245	-0.0074235	-0.0250972	-0.0189409	-0.010635	-0.00354227	-0.0113996	-0.022466	-0.0147584	-0.00944569	-0.00422251	-0.0183063	-0.0128496	-0.0210427	-0.0192884	-0.0135133	-0.0061427	-0.00772084
-0.00585097	-0.0133934	-0.014861	-0.00994407	-0.0120729	-0.00874676	-0.00694861	-0.0125913	-0.0138899	-0.0172573	-0.0071579	-0.00638145	-0.0116235	-0.0153076	-0.026274	-0.00978935	-0.0154806	-0.00992301	-0.0134417	-0.0169809	-0.010038	-0.0170529	-0.0159915	-0.00992292	-0.0169984	-0.0179196	-0.0160846	-0.0141464	-0.00820025	-0.0232976	-0.011186	-0.0137924	-0.00760205	-0.00749828	-0.0248718	-0.0191321	-0.0104646	-0.00345635	-0.0111656	-0.022578	-0.0149474	-0.00965514	-0.00396715	-0.0181222	-0.0129738	-0.0212841	-0.0194339	-0.0134814	-0.00626453	-0.00780122
-0.00533837	-0.0132986	-0.0149754	-0.00964663	-0.0123369	-0.00823234	-0.00675786	-0.0120509	-0.013828	-0.016937	-0.00702594	-0.00629809	-0.0114356	-0.0156672	-0.0264908	-0.00980776	-0.0152596	-0.00973513	-0.0132608	-0.016901	-0.0103651	-0.0173804	-0.0161495	-0.00994031	-0.016917	-0.0178611	-0.0163907	-0.0142717	-0.00826667	-0.0232479	-0.0116009	-0.0142241	-0.00791155	-0.00754122	-0.0246342	-0.0193022	-0.0102608	-0.00334349	-0.0109138	-0.0226527	-0.0151438	-0.00985462	-0.00368734	-0.017907	-0.0130675	-0.0215135	-0.0195562	-0.0134287	-0.0063701	-0.00785885
-0.0048137	-0.0131724	-0.0150784	-0.00931967	-0.0125974	-0.0076944	-0.00654708	-0.0115018	-0.0137441	-0.0165905	-0.00690142	-0.00619811	-0.0112194	-0.0159987	-0.0266613	-0.00979529	-0.0150048	-0.00952114	-0.0130554	-0.0168046	-0.0106632	-0.0176897	-0.0163036	-0.00992506	-0.0168204	-0.0177897	-0.0166894	-0.0143965	-0.00833251	-0.0231767	-0.0119982	-0.014664	-0.00817531	-0.00755506	-0.0243868	-0.0194438	-0.010026	-0.00321182	-0.010649	-0.0226953	-0.0153493	-0.0100349	-0.00338871	-0.017658	-0.01313	-0.0217181	-0.0196561	-0.0133547	-0.00646076	-0.00789729
-0.00428641	-0.0130194	-0.0151668	-0.00895962	-0.0128452	-0.0071374	-0.00632526	-0.0109254	-0.0136275	-0.0162017	-0.00678099	-0.00608654	-0.0109677	-0.0162973	-0.0268028	-0.00975367	-0.0147132	-0.00928264	-0.0128204	-0.0166934	-0.0109247	-0.0179755	-0.0164559	-0.00988771	-0.016702	-0.0176963	-0.0169806	-0.0145091	-0.00839318	-0.0230775	-0.0123705	-0.015112	-0.00840448	-0.00754427	-0.0241233	-0.0195451	-0.00976485	-0.00307341	-0.0103758	-0.0227272	-0.0155558	-0.0101948	-0.00307781	-0.0173756	-0.013163	-0.0218889	-0.0197267	-0.0132616	-0.00653661	-0.00792578
-0.00376489	-0.0128617	-0.0152374	-0.00857071	-0.0130729	-0.00655931	-0.006096	-0.0103174	-0.0134806	-0.015774	-0.00665759	-0.00596449	-0.0106784	-0.0165632	-0.0269142	-0.00968917	-0.0143871	-0.00902329	-0.012556	-0.016564	-0.0111466	-0.0182281	-0.0166006	-0.00983229	-0.016552	-0.0175708	-0.0172591	-0.0145994	-0.00843962	-0.0229369	-0.0127176	-0.0155557	-0.00861702	-0.00751861	-0.0238396	-0.0195998	-0.00948476	-0.00293227	-0.0100996	-0.0227487	-0.0157551	-0.0103334	-0.00275964	-0.0170632	-0.0131704	-0.0220216	-0.019759	-0.0131512	-0.00659308	-0.00794956
-0.00325606	-0.0127013	-0.0152988	-0.00815235	-0.0132739	-0.00596445	-0.00584821	-0.00968184	-0.0133071	-0.0153121	-0.00651695	-0.00583148	-0.0103539	-0.0167999	-0.0269866	-0.00961837	-0.0140281	-0.00875717	-0.0122676	-0.0164148	-0.0113313	-0.0184425	-0.0167328	-0.00976039	-0.016372	-0.0174178	-0.0175212	-0.0146601	-0.00846705	-0.0227552	-0.0130352	-0.0159834	-0.00881237	-0.00747983	-0.0235297	-0.0196077	-0.00920175	-0.00278942	-0.00981959	-0.0227503	-0.0159391	-0.0104511	-0.00244215	-0.0167395	-0.013169	-0.0221289	-0.0197498	-0.013022	-0.00663405	-0.00797213
-0.00275742	-0.0125298	-0.0153527	-0.00770376	-0.0134418	-0.00535893	-0.00557295	-0.00902758	-0.0131123	-0.0148226	-0.00634942	-0.00568848	-0.0100016	-0.0170165	-0.0270166	-0.00954387	-0.0136328	-0.00849053	-0.0119531	-0.0162421	-0.0114867	-0.0186186	-0.0168466	-0.00967563	-0.0161565	-0.0172344	-0.017763	-0.0146881	-0.00846859	-0.0225296	-0.0133186	-0.0163856	-0.00898296	-0.00742679	-0.0231816	-0.0195769	-0.00892128	-0.00264619	-0.00952174	-0.022725	-0.0160994	-0.0105512	-0.00213367	-0.0164105	-0.0131646	-0.0222114	-0.0197013	-0.012883	-0.00666437	-0.00799699
-0.00224774	-0.0123402	-0.0153973	-0.00722847	-0.0135831	-0.00475012	-0.00527261	-0.00836627	-0.0129044	-0.0143157	-0.00614948	-0.00553418	-0.00963769	-0.0172336	-0.027	-0.00946127	-0.013217	-0.00822537	-0.0116097	-0.0160337	-0.0116202	-0.0187632	-0.0169336	-0.00957624	-0.0158993	-0.0170162	-0.0179792	-0.0146974	-0.00843815	-0.0222584	-0.0135686	-0.0167559	-0.00912348	-0.00736006	-0.0228014	-0.0195299	-0.00864287	-0.00249994	-0.00919678	-0.022666	-0.0162374	-0.0106358	-0.00184175	-0.0160753	-0.0131568	-0.0222656	-0.0196212	-0.012741	-0.00668983	-0.00802231
-0.001711	-0.0121241	-0.0154314	-0.00672905	-0.0136976	-0.00414588	-0.00495679	-0.00770262	-0.0126852	-0.013794	-0.0059161	-0.0053591	-0.00926535	-0.017451	-0.0269258	-0.00936718	-0.0127887	-0.00796308	-0.0112384	-0.0157887	-0.0117341	-0.0188994	-0.0170009	-0.00944603	-0.0156001	-0.0167635	-0.0181731	-0.0146898	-0.00837486	-0.0219466	-0.0137884	-0.0171015	-0.00922977	-0.00727813	-0.0223903	-0.0194709	-0.00836534	-0.0023394	-0.00884224	-0.0225635	-0.0163511	-0.0107035	-0.00157109	-0.0157336	-0.0131452	-0.0222909	-0.0195314	-0.0126008	-0.0067169	-0.00803569
-0.00114943	-0.0118686	-0.015452	-0.00620208	-0.0137839	-0.00354704	-0.00463716	-0.00702592	-0.0124409	-0.0132406	-0.00565369	-0.00515513	-0.00888227	-0.0176573	-0.0268012	-0.0092563	-0.0123518	-0.0076993	-0.0108407	-0.0155062	-0.0118384	-0.0190307	-0.0170506	-0.0092768	-0.0152618	-0.0164771	-0.0183396	-0.0146616	-0.00828269	-0.0215991	-0.0139834	-0.0174222	-0.00929604	-0.00717385	-0.0219485	-0.0193955	-0.0080831	-0.00215982	-0.00846062	-0.0224257	-0.0164386	-0.0107566	-0.00131883	-0.0153794	-0.0131244	-0.022285	-0.0194382	-0.0124667	-0.00674599	-0.00803323
-0.000575493	-0.0115729	-0.0154495	-0.00565627	-0.0138441	-0.00293976	-0.00432088	-0.00632986	-0.0121635	-0.0126491	-0.00536923	-0.00492221	-0.00848733	-0.0178423	-0.0266258	-0.00911715	-0.011911	-0.00741736	-0.0104165	-0.0151872	-0.0119382	-0.0191512	-0.017083	-0.00906987	-0.0148895	-0.0161536	-0.0184714	-0.0146118	-0.00817179	-0.021216	-0.0141733	-0.0177159	-0.00932732	-0.00705257	-0.0214804	-0.0193015	-0.00778167	-0.00196247	-0.00805859	-0.0222539	-0.0165013	-0.0107943	-0.0010688	-0.0149943	-0.0130772	-0.0222387	-0.0193403	-0.0123361	-0.00676352	-0.00801831
-3.93514e-06	-0.0112348	-0.0154216	-0.00509978	-0.0138784	-0.00231604	-0.00400637	-0.00561368	-0.0118548	-0.0120213	-0.00507078	-0.00466677	-0.00807643	-0.0179976	-0.0263993	-0.00895049	-0.0114625	-0.00710726	-0.0099757	-0.014838	-0.0120361	-0.0192557	-0.0171005	-0.00883378	-0.0145043	-0.0157975	-0.0185666	-0.0145367	-0.00806085	-0.0208139	-0.014365	-0.0179838	-0.00932537	-0.00692049	-0.0209863	-0.0191828	-0.00745715	-0.00175247	-0.0076428	-0.0220484	-0.016541	-0.010815	-0.000805883	-0.0145709	-0.0129958	-0.0221559	-0.0192359	-0.0121929	-0.00675838	-0.00799796
0.000556261	-0.0108539	-0.0153661	-0.00454059	-0.0138783	-0.00168032	-0.00369762	-0.00487985	-0.0115233	-0.011365	-0.00477012	-0.00439832	-0.00763758	-0.0181155	-0.0261279	-0.00876019	-0.0109835	-0.00676833	-0.00952296	-0.0144634	-0.0121342	-0.0193367	-0.0171021	-0.00858125	-0.014112	-0.0154107	-0.0186265	-0.0144252	-0.00795619	-0.0203994	-0.0145576	-0.0182258	-0.00929354	-0.00678436	-0.0204559	-0.019023	-0.00711149	-0.00153654	-0.00721783	-0.0218141	-0.0165573	-0.0108198	-0.000529507	-0.0141088	-0.0128811	-0.0220341	-0.019118	-0.0120256	-0.00673166	-0.00797993
0.00110947	-0.0104365	-0.0152827	-0.00398675	-0.0138439	-0.00104317	-0.00340017	-0.00413347	-0.0111808	-0.0106923	-0.00447245	-0.00412394	-0.0071724	-0.0182043	-0.0258151	-0.00855289	-0.0104612	-0.00640623	-0.00906129	-0.014062	-0.0122297	-0.0193786	-0.0170793	-0.00832022	-0.0137101	-0.0149967	-0.0186574	-0.0142776	-0.00785714	-0.0199739	-0.0147498	-0.0184367	-0.00924061	-0.00665125	-0.0198893	-0.0188248	-0.00675034	-0.00131813	-0.00679507	-0.0215517	-0.0165576	-0.0108099	-0.00024673	-0.0136141	-0.0127404	-0.0218704	-0.0189671	-0.0118329	-0.00669163	-0.00796679
0.00166586	-0.00998769	-0.0151751	-0.00343726	-0.0137773	-0.00041525	-0.0031181	-0.00337899	-0.0108348	-0.0100104	-0.00417913	-0.0038433	-0.00668619	-0.0182694	-0.0254535	-0.00833728	-0.00989628	-0.00603015	-0.00859501	-0.0136455	-0.0123087	-0.0193824	-0.0170335	-0.00804666	-0.0132968	-0.0145626	-0.0186825	-0.0140908	-0.00776131	-0.0195398	-0.0149342	-0.0186214	-0.00917002	-0.00652096	-0.0192874	-0.0185924	-0.0063816	-0.00109139	-0.00638085	-0.0212501	-0.0165411	-0.0107863	3.40056e-05	-0.0130973	-0.0125845	-0.021668	-0.0187776	-0.0116197	-0.00664839	-0.00795038
0.00222404	-0.00950584	-0.0150472	-0.00287169	-0.0136837	0.000199205	-0.00285342	-0.00261755	-0.0104839	-0.00931583	-0.00389026	-0.00355855	-0.00618682	-0.0183164	-0.0250582	-0.008116	-0.00929816	-0.00564693	-0.00812307	-0.0132196	-0.012366	-0.0193496	-0.0169609	-0.00776342	-0.0128655	-0.0141114	-0.0187074	-0.0138631	-0.00766144	-0.0190929	-0.0150918	-0.0187775	-0.00906873	-0.00637874	-0.0186536	-0.0183318	-0.00600898	-0.000848786	-0.00597748	-0.0209125	-0.016504	-0.0107614	0.000305939	-0.0125657	-0.0124203	-0.0214304	-0.0185494	-0.0113939	-0.00660861	-0.00792217
0.00277739	-0.0090005	-0.0149025	-0.00227474	-0.0135719	0.000809315	-0.0026035	-0.00185647	-0.0101353	-0.00861716	-0.00360171	-0.00327575	-0.00568383	-0.0183528	-0.0246386	-0.00787887	-0.0086813	-0.00525596	-0.007633	-0.0127868	-0.0124071	-0.0192842	-0.0168562	-0.00747631	-0.0123971	-0.013636	-0.0187283	-0.0135985	-0.00754003	-0.0186144	-0.0152143	-0.0189004	-0.00893456	-0.00621466	-0.017996	-0.0180529	-0.00562741	-0.000591068	-0.00558527	-0.0205404	-0.0164457	-0.0107415	0.000565843	-0.012015	-0.0122443	-0.021158	-0.0182877	-0.0111623	-0.00657098	-0.00788027
0.00332008	-0.00847699	-0.0147548	-0.00164761	-0.0134468	0.00142852	-0.00235964	-0.00110374	-0.00979503	-0.00792186	-0.0033005	-0.00300216	-0.00517927	-0.0183792	-0.0242017	-0.00762097	-0.00805535	-0.00485715	-0.00712373	-0.0123505	-0.0124428	-0.0191945	-0.0167193	-0.00719165	-0.011888	-0.0131438	-0.018741	-0.0133016	-0.00738748	-0.0181027	-0.0153009	-0.0189908	-0.00877774	-0.00602518	-0.0173195	-0.0177588	-0.00523476	-0.000324174	-0.00519943	-0.0201366	-0.0163657	-0.0107278	0.000816852	-0.0114447	-0.0120577	-0.0208724	-0.018003	-0.0109272	-0.00653331	-0.00782659
0.00384807	-0.00793922	-0.0146082	-0.00100115	-0.0133038	0.00205731	-0.00211692	-0.000366212	-0.00946581	-0.00723481	-0.0029803	-0.00274383	-0.00465891	-0.018385	-0.0237565	-0.00734	-0.00741733	-0.00445292	-0.00659808	-0.0119079	-0.0124851	-0.0190844	-0.0165522	-0.00691537	-0.0113405	-0.0126428	-0.0187369	-0.0129724	-0.00720355	-0.0175616	-0.0153564	-0.0190505	-0.00861508	-0.00581092	-0.0166201	-0.0174382	-0.00482836	-5.54757e-05	-0.00480666	-0.0197084	-0.016263	-0.0107202	0.00105984	-0.0108592	-0.0118619	-0.0205823	-0.017702	-0.0106917	-0.00649856	-0.00776491
0.00435968	-0.00739285	-0.0144604	-0.000349271	-0.0131521	0.00268947	-0.00187429	0.000351816	-0.00914877	-0.00655945	-0.00264488	-0.00250068	-0.00411211	-0.0183735	-0.0233016	-0.007036	-0.00676894	-0.00404692	-0.00606078	-0.0114451	-0.0125382	-0.0189463	-0.0163591	-0.00664735	-0.010762	-0.0121406	-0.0186974	-0.0126269	-0.0069948	-0.0169988	-0.0153907	-0.0190799	-0.00846276	-0.0055764	-0.0159091	-0.0170937	-0.00440567	0.000209567	-0.00440054	-0.0192591	-0.0161525	-0.0107134	0.00129534	-0.0102659	-0.0116584	-0.0202888	-0.0173833	-0.0104587	-0.00647151	-0.00769982
0.00485616	-0.00683732	-0.0143096	0.000298859	-0.0129976	0.00331801	-0.00163167	0.00105334	-0.00884024	-0.00589234	-0.00230385	-0.00226243	-0.00353682	-0.0183376	-0.0228126	-0.00671285	-0.00611541	-0.00364299	-0.00551799	-0.0109628	-0.0125951	-0.0187847	-0.01616	-0.00637771	-0.0101648	-0.0116449	-0.0186177	-0.0122735	-0.00677191	-0.0164251	-0.0154109	-0.0190979	-0.00832396	-0.00532756	-0.0151945	-0.0167231	-0.00396672	0.000469543	-0.00398106	-0.0187837	-0.0160402	-0.0106919	0.00152498	-0.00967305	-0.0114496	-0.0199922	-0.0170576	-0.0102304	-0.00645598	-0.00763814
0.00533194	-0.00625716	-0.0141505	0.000946287	-0.0128426	0.00393661	-0.00138893	0.00175568	-0.00852986	-0.00521683	-0.00196779	-0.00202256	-0.0029366	-0.0182652	-0.022285	-0.00637492	-0.00546302	-0.00324227	-0.00497133	-0.0104644	-0.0126528	-0.0185995	-0.0159618	-0.00610575	-0.0095549	-0.0111546	-0.0184972	-0.0119163	-0.00654237	-0.0158444	-0.0154175	-0.0191135	-0.00817713	-0.00507137	-0.0144813	-0.0163224	-0.0035134	0.000721019	-0.00355167	-0.0182946	-0.0159267	-0.0106443	0.00174879	-0.00908346	-0.0112361	-0.0196853	-0.0167264	-0.0100083	-0.00645303	-0.00759131
0.00577986	-0.00564947	-0.0139734	0.00159894	-0.0126899	0.00453973	-0.00114645	0.00247859	-0.00821457	-0.00452191	-0.00164143	-0.00178377	-0.00231904	-0.0181505	-0.0217226	-0.00602449	-0.00481773	-0.0028411	-0.00441194	-0.00995447	-0.0127064	-0.0183889	-0.0157634	-0.00583433	-0.00892503	-0.0106503	-0.0183393	-0.0115592	-0.00630672	-0.0152469	-0.0154179	-0.0191294	-0.00800393	-0.00482056	-0.0137739	-0.0158918	-0.00304876	0.000958571	-0.00311742	-0.0177982	-0.0158122	-0.0105664	0.00196215	-0.00848898	-0.011014	-0.0193444	-0.0163846	-0.00979098	-0.00646121	-0.00756397
0.00619663	-0.00502157	-0.013783	0.0022524	-0.0125365	0.00512457	-0.000905846	0.00322376	-0.00789334	-0.00380793	-0.00131835	-0.00155225	-0.00169121	-0.0179937	-0.0211335	-0.00567236	-0.00417988	-0.0024414	-0.00383383	-0.00943889	-0.0127485	-0.0181547	-0.0155628	-0.00556666	-0.00827731	-0.0101196	-0.0181533	-0.011198	-0.00606989	-0.0146316	-0.0154139	-0.0191474	-0.00780273	-0.00458107	-0.0130688	-0.0154328	-0.00258277	0.00117762	-0.00268168	-0.0172967	-0.0156914	-0.0104596	0.00216072	-0.00789009	-0.0107882	-0.0189608	-0.0160285	-0.00957466	-0.0064827	-0.00755515
0.00658359	-0.00438627	-0.0135802	0.00289762	-0.0123691	0.00568626	-0.000665267	0.00398245	-0.00756558	-0.00308145	-0.000990676	-0.00133306	-0.00105494	-0.0177998	-0.0205292	-0.00532802	-0.00353782	-0.00204843	-0.00323659	-0.00891845	-0.0127742	-0.0178979	-0.0153528	-0.00530529	-0.00761286	-0.009562	-0.0179455	-0.0108096	-0.00583195	-0.0139968	-0.0154031	-0.0191611	-0.0075819	-0.00435388	-0.0123463	-0.0149454	-0.00212363	0.00137631	-0.00224415	-0.0167925	-0.0155485	-0.0103301	0.00234092	-0.00729366	-0.0105654	-0.018533	-0.0156536	-0.00936221	-0.00651907	-0.00756102
0.0069479	-0.00375718	-0.0133642	0.00352681	-0.0121856	0.00622116	-0.00042077	0.00474339	-0.00723176	-0.00235097	-0.000654769	-0.00112759	-0.000415006	-0.0175883	-0.0199146	-0.00499879	-0.00288443	-0.0016679	-0.00262352	-0.00838279	-0.0127833	-0.017615	-0.015114	-0.00504943	-0.00693205	-0.00898369	-0.0177137	-0.0103808	-0.00558948	-0.0133403	-0.0153837	-0.0191487	-0.00735412	-0.00413777	-0.0115943	-0.0144472	-0.00167774	0.00155722	-0.00180415	-0.0162818	-0.0153774	-0.0101853	0.00250095	-0.00670841	-0.010352	-0.018065	-0.0152507	-0.00915623	-0.00656955	-0.00757508
0.0073052	-0.00313828	-0.0131357	0.00413696	-0.0119865	0.0067296	-0.000167972	0.00549677	-0.00689246	-0.00162224	-0.000308905	-0.000931143	0.000218696	-0.017372	-0.019278	-0.00468878	-0.00222674	-0.00130356	-0.00200036	-0.00782664	-0.0127835	-0.0173197	-0.014838	-0.00479263	-0.00623758	-0.0083941	-0.0174656	-0.00991337	-0.00533956	-0.0126637	-0.015353	-0.0191004	-0.00712977	-0.00392704	-0.0108128	-0.0139471	-0.0012488	0.00172965	-0.00135863	-0.0157481	-0.0151731	-0.0100324	0.0026421	-0.00614134	-0.0101524	-0.0175675	-0.0148231	-0.00895787	-0.00663125	-0.00758889
0.00766087	-0.00251431	-0.0128935	0.00473276	-0.011774	0.00721498	9.62286e-05	0.00623827	-0.00654746	-0.000894167	4.6904e-05	-0.000733523	0.000834797	-0.0171601	-0.0186165	-0.00439367	-0.00157836	-0.000954008	-0.00137189	-0.00724743	-0.0127881	-0.0170205	-0.014523	-0.0045285	-0.00553001	-0.00780037	-0.0172034	-0.00941886	-0.00507964	-0.0119687	-0.0153047	-0.0190117	-0.00691433	-0.00370828	-0.0100092	-0.0134482	-0.000833121	0.00190476	-0.000903443	-0.0151879	-0.0149334	-0.00988196	0.00276788	-0.0055921	-0.00996477	-0.0170487	-0.0143772	-0.00876706	-0.00670057	-0.00759852
0.00801549	-0.00187191	-0.0126315	0.0053192	-0.0115516	0.00768448	0.000370696	0.00697318	-0.00619552	-0.00016249	0.000409631	-0.000530383	0.00142513	-0.0169592	-0.0179317	-0.00409436	-0.00095129	-0.000608876	-0.000740001	-0.00664497	-0.0128037	-0.0167219	-0.0141726	-0.00425228	-0.00480102	-0.00720403	-0.016926	-0.00891315	-0.00480579	-0.0112556	-0.0152442	-0.0188825	-0.0067195	-0.00347353	-0.00919426	-0.0129525	-0.0004138	0.0020846	-0.000435873	-0.0146014	-0.0146614	-0.00973862	0.00288365	-0.00504821	-0.00977649	-0.0165087	-0.0139223	-0.00858139	-0.00677448	-0.00759967
0.0083694	-0.00120908	-0.0123513	0.00589195	-0.011321	0.00815162	0.000645708	0.00769781	-0.0058339	0.00057331	0.000771606	-0.000320647	0.00199097	-0.016764	-0.0172278	-0.0037734	-0.000349208	-0.000254818	-0.000111819	-0.00602249	-0.0128322	-0.0164275	-0.0137961	-0.00396055	-0.00404954	-0.00660895	-0.0166345	-0.00840605	-0.00452051	-0.0105355	-0.015178	-0.0187198	-0.00655249	-0.00322261	-0.00837565	-0.0124539	2.5683e-05	0.0022666	4.36569e-05	-0.0139908	-0.0143627	-0.00960307	0.00299949	-0.00449767	-0.00957614	-0.0159586	-0.0134687	-0.00839516	-0.00684742	-0.00758805
0.00871818	-0.00052995	-0.0120486	0.00644373	-0.0110783	0.00861927	0.000907175	0.00840465	-0.00545989	0.00131179	0.00112309	-0.000104426	0.00254928	-0.0165515	-0.016512	-0.00342598	0.000237729	0.000113183	0.000507204	-0.00538431	-0.0128725	-0.0161329	-0.013401	-0.00365224	-0.00328591	-0.00601785	-0.0163277	-0.0078935	-0.00423123	-0.00981684	-0.0151123	-0.0185312	-0.00641382	-0.00296009	-0.00755309	-0.0119315	0.000490461	0.00244767	0.000530157	-0.013362	-0.0140443	-0.0094743	0.0031226	-0.00393547	-0.00935733	-0.0154019	-0.0130183	-0.00820256	-0.00691352	-0.00756139
0.00904895	0.000158467	-0.0117174	0.00697017	-0.0108243	0.00908474	0.00115216	0.00908889	-0.00507245	0.00205101	0.00145699	0.00011418	0.00311657	-0.0163131	-0.0157881	-0.00305529	0.000824105	0.000495211	0.001114	-0.00473509	-0.012919	-0.0158194	-0.0129882	-0.00333045	-0.00252666	-0.00543182	-0.0159969	-0.00737466	-0.00394802	-0.00910586	-0.015053	-0.0183236	-0.00629835	-0.00269236	-0.00672791	-0.0113748	0.000978367	0.00262386	0.00101412	-0.0127184	-0.0137238	-0.00934783	0.003258	-0.00336003	-0.009117	-0.0148376	-0.0125595	-0.00799748	-0.00696745	-0.00752094
0.00936165	0.000849322	-0.0113556	0.00747108	-0.0105571	0.00954534	0.00138468	0.00974898	-0.00467321	0.00278868	0.00176891	0.000322591	0.0036945	-0.0160401	-0.0150539	-0.00266899	0.00141596	0.000888909	0.00170747	-0.00408738	-0.0129611	-0.0154788	-0.0125654	-0.00300538	-0.00178702	-0.00485116	-0.0156481	-0.00685265	-0.00367953	-0.00840688	-0.0149993	-0.0181159	-0.00619696	-0.00242396	-0.0059019	-0.0107788	0.00148293	0.00278916	0.00148966	-0.012057	-0.0134061	-0.00921285	0.00340847	-0.00277201	-0.00885594	-0.0142653	-0.0120894	-0.0077744	-0.00700576	-0.00747407
0.00965586	0.00153872	-0.0109646	0.00795293	-0.0102739	0.00999647	0.00161083	0.0103876	-0.00426831	0.00352291	0.00205827	0.000508378	0.00427728	-0.0157252	-0.0143201	-0.00227634	0.00201539	0.00128842	0.00229107	-0.00344736	-0.0129949	-0.0151054	-0.0121363	-0.00269042	-0.00107031	-0.00427412	-0.0152896	-0.00633148	-0.00342635	-0.00771622	-0.014941	-0.017913	-0.00609814	-0.00215546	-0.00507641	-0.0101433	0.00199551	0.00294349	0.00195338	-0.0113825	-0.0130885	-0.00906517	0.00357034	-0.00217591	-0.00857954	-0.0136814	-0.0116023	-0.00753062	-0.00703055	-0.00742878
0.00993121	0.00222226	-0.0105508	0.00843217	-0.00997476	0.0104293	0.00183759	0.011012	-0.00386862	0.00425115	0.00233	0.000668438	0.00485752	-0.0153689	-0.0135932	-0.00188781	0.0026225	0.00168224	0.00287727	-0.00281663	-0.0130112	-0.0146965	-0.0117018	-0.00238917	-0.000359276	-0.00369543	-0.014931	-0.00581493	-0.00317687	-0.0070152	-0.0148763	-0.0177109	-0.00599308	-0.00188638	-0.00425264	-0.00947488	0.00250625	0.00308878	0.00240404	-0.010695	-0.0127678	-0.00890754	0.00372878	-0.00158277	-0.00830016	-0.013075	-0.011091	-0.00726881	-0.00705464	-0.00738192
0.0101901	0.00289149	-0.0101344	0.00891339	-0.00966079	0.0108452	0.00207347	0.0116185	-0.00347838	0.00496692	0.00259798	0.00080642	0.00542849	-0.0149776	-0.0128759	-0.00151357	0.00323232	0.00206141	0.00347904	-0.00219513	-0.0129991	-0.0142553	-0.0112633	-0.00209925	0.00036273	-0.00311443	-0.014581	-0.00530336	-0.00292193	-0.00628868	-0.0147966	-0.0175042	-0.00587502	-0.0016139	-0.00343024	-0.00878147	0.00300739	0.00322838	0.00284538	-0.00999288	-0.0124369	-0.00874654	0.003872	-0.0010024	-0.00803273	-0.0124484	-0.0105525	-0.00700128	-0.00709231	-0.00732506
0.0104339	0.00353752	-0.00972085	0.00939508	-0.00933702	0.011247	0.00232513	0.0121993	-0.00309766	0.00566287	0.00287876	0.000929389	0.0059861	-0.0145613	-0.0121689	-0.00115774	0.00383214	0.00242207	0.00409686	-0.00157788	-0.0129533	-0.0137875	-0.0108186	-0.00181638	0.00109996	-0.00253459	-0.0142394	-0.00478931	-0.00265387	-0.00553235	-0.01469	-0.0172849	-0.00573968	-0.00133395	-0.00260536	-0.00806829	0.00349337	0.00336647	0.00329095	-0.00927635	-0.0120814	-0.00858933	0.00399751	-0.000437335	-0.00778243	-0.0118073	-0.00998835	-0.00674442	-0.00714406	-0.00725112
0.0106591	0.00415551	-0.00930739	0.00987537	-0.00902061	0.0116384	0.00259586	0.0127501	-0.00272509	0.00633488	0.0031778	0.00104476	0.00653443	-0.0141397	-0.0114673	-0.000819336	0.00441354	0.00276421	0.00472389	-0.000949801	-0.0128761	-0.0133009	-0.0103568	-0.00153446	0.0018506	-0.00196077	-0.0138902	-0.00426867	-0.00236574	-0.00474903	-0.0145491	-0.0170383	-0.00558696	-0.00104362	-0.00177819	-0.00734765	0.00396116	0.00350407	0.00375613	-0.00854524	-0.0116981	-0.0084388	0.00410817	0.00011463	-0.00754805	-0.0111595	-0.00940377	-0.00650135	-0.00720268	-0.00715722
0.0108677	0.00474804	-0.00889062	0.0103485	-0.00871524	0.0120245	0.00288564	0.01327	-0.0023562	0.00698462	0.0034936	0.00115805	0.00707226	-0.0137225	-0.0107565	-0.000493929	0.00496932	0.00309084	0.00535177	-0.000299479	-0.0127802	-0.012813	-0.00987653	-0.00124416	0.00260975	-0.00139677	-0.0135258	-0.0037488	-0.00205453	-0.00394636	-0.0143745	-0.0167631	-0.00542077	-0.000743085	-0.00095412	-0.00662671	0.00441114	0.00363384	0.00424479	-0.00779761	-0.0112887	-0.00829167	0.00420946	0.000657857	-0.00732521	-0.0105136	-0.00881112	-0.00626751	-0.00725976	-0.00704777
0.0110593	0.00533116	-0.00846303	0.0108016	-0.00841594	0.0124063	0.00319147	0.0137628	-0.00198145	0.00762463	0.00382152	0.00127374	0.00759665	-0.0133133	-0.0100283	-0.00017529	0.00549461	0.00340689	0.00597386	0.000373268	-0.0126848	-0.0123297	-0.00938429	-0.000939469	0.00337028	-0.000842601	-0.0131391	-0.0032422	-0.00172361	-0.00313308	-0.0141785	-0.0164613	-0.00524926	-0.000437203	-0.000140427	-0.00590915	0.00484764	0.00374574	0.00475323	-0.00704377	-0.0108593	-0.00814609	0.0043073	0.00119733	-0.00710658	-0.00987117	-0.00822057	-0.00603663	-0.00730851	-0.00693641
0.0112333	0.00592755	-0.00800892	0.0112327	-0.00811654	0.0127759	0.00350901	0.0142463	-0.00159533	0.00827586	0.00415372	0.00139548	0.00810714	-0.0129118	-0.00927898	0.000146277	0.00598995	0.00371988	0.0065885	0.00106165	-0.0125952	-0.0118498	-0.00889078	-0.00061992	0.00412456	-0.000291754	-0.012724	-0.00275916	-0.00138475	-0.0023165	-0.0139842	-0.0161381	-0.00507867	-0.000135571	0.000657372	-0.00519702	0.00528246	0.00383868	0.00527422	-0.00628856	-0.0104189	-0.00799603	0.00440825	0.00173816	-0.0068798	-0.009221	-0.00764075	-0.00580135	-0.0073464	-0.00682727
0.0113913	0.00653929	-0.00752512	0.0116394	-0.00780899	0.0131292	0.00383452	0.014727	-0.00119543	0.0089426	0.0044778	0.00152587	0.00860359	-0.0125105	-0.00850744	0.000480958	0.00646073	0.00403773	0.00720088	0.00175635	-0.0125087	-0.0113707	-0.00840671	-0.000288885	0.00486872	0.000265567	-0.012279	-0.00230186	-0.00105163	-0.00150409	-0.013798	-0.0158021	-0.00491097	0.000155454	0.00143928	-0.00448599	0.00573	0.0039176	0.00579948	-0.00553327	-0.00997194	-0.00783286	0.00451903	0.00228351	-0.00663512	-0.00855829	-0.00707725	-0.00555289	-0.00737857	-0.00671953
0.0115349	0.00715691	-0.00700999	0.0120205	-0.00748191	0.0134634	0.00416701	0.0152056	-0.000781529	0.00961939	0.00478615	0.0016661	0.00908624	-0.012092	-0.00771605	0.000827408	0.00691924	0.0043604	0.00781063	0.00245067	-0.0124209	-0.0108853	-0.00793475	4.85114e-05	0.00559385	0.000834645	-0.0118082	-0.00186098	-0.000732388	-0.000701945	-0.0136169	-0.0154576	-0.00474564	0.000432055	0.00221489	-0.00375718	0.00618851	0.00398962	0.00632174	-0.00477885	-0.00951435	-0.00765017	0.00463964	0.00283314	-0.00637095	-0.00787738	-0.00652633	-0.00528955	-0.00740461	-0.00661178
0.0116647	0.00776922	-0.00646433	0.0123783	-0.0071321	0.0137769	0.00450525	0.0156825	-0.000355473	0.0102986	0.00507627	0.00181459	0.00956344	-0.011652	-0.0069091	0.00117704	0.00738618	0.00468341	0.00841477	0.00314598	-0.0123237	-0.0103772	-0.00746313	0.000388514	0.00629021	0.00141767	-0.0113223	-0.00142436	-0.000431366	8.58053e-05	-0.0134358	-0.0151012	-0.00458008	0.000693048	0.00299828	-0.00299545	0.00664691	0.00406099	0.00683828	-0.00402163	-0.0090482	-0.00744777	0.00476558	0.00338472	-0.00609151	-0.0071722	-0.00596824	-0.00501041	-0.00742178	-0.00649913
0.0117929	0.00836574	-0.00589355	0.0127156	-0.00675572	0.0140716	0.00484706	0.016152	7.99132e-05	0.0109707	0.00534952	0.00196705	0.0100336	-0.0111838	-0.00609129	0.00152029	0.0078672	0.00500206	0.00901102	0.00384911	-0.0122028	-0.00983884	-0.00698132	0.000732308	0.00695348	0.0020143	-0.0108407	-0.000984606	-0.000148864	0.000857884	-0.0132455	-0.0147407	-0.00441072	0.000942525	0.00379502	-0.00220437	0.00709356	0.00413578	0.00734383	-0.00324691	-0.00857092	-0.00723593	0.00489133	0.00393546	-0.00580386	-0.00644068	-0.0053864	-0.00471599	-0.0074285	-0.00636849
0.0119239	0.00893822	-0.00530185	0.0130336	-0.00635029	0.0143506	0.00518984	0.0165976	0.000522634	0.011625	0.00561014	0.00212507	0.0104897	-0.0106819	-0.00526749	0.00185093	0.00835862	0.00531286	0.00959728	0.00455871	-0.01205	-0.00927112	-0.00648436	0.00108516	0.00758654	0.00262011	-0.0103705	-0.000536057	0.000121004	0.00161789	-0.0130291	-0.0143719	-0.0042322	0.00119423	0.00460558	-0.00139916	0.00752087	0.00421982	0.0078326	-0.00244264	-0.00807722	-0.00703108	0.00501289	0.00448384	-0.00551415	-0.00568528	-0.00477478	-0.00440908	-0.00742304	-0.00621023
0.0120573	0.00949007	-0.00468692	0.01334	-0.00591765	0.01462	0.00553242	0.0170179	0.000972888	0.012262	0.00586288	0.0022908	0.0109264	-0.0101477	-0.00443906	0.00216751	0.0088539	0.00561478	0.010172	0.00526879	-0.0118628	-0.00868119	-0.00597017	0.00144809	0.00820309	0.00322474	-0.00991093	-7.52437e-05	0.000394262	0.00237971	-0.0127789	-0.0139838	-0.00403953	0.0014642	0.00542771	-0.000597846	0.00792782	0.00431896	0.00830166	-0.00160656	-0.00756431	-0.00683917	0.00512975	0.005034	-0.00522631	-0.00491279	-0.00413458	-0.00409177	-0.00740127	-0.00602062
0.0121924	0.0100192	-0.00405173	0.0136351	-0.00546141	0.0148965	0.00587775	0.0174087	0.00143052	0.0128766	0.0061129	0.00246532	0.0113403	-0.00958661	-0.00360595	0.00247237	0.00934354	0.00591377	0.0107367	0.00597326	-0.0116443	-0.00807996	-0.00543975	0.00181903	0.00882493	0.00381817	-0.00945869	0.000394437	0.000687463	0.00315916	-0.0124899	-0.0135681	-0.00383285	0.00175786	0.00625526	0.00018903	0.0083212	0.00443744	0.00875255	-0.000743568	-0.00703175	-0.00665999	0.00524654	0.00559883	-0.0049435	-0.0041355	-0.00347275	-0.00376276	-0.00736011	-0.00580122
0.0123242	0.0105224	-0.00339811	0.0139157	-0.0049854	0.0151853	0.00622622	0.0177655	0.00189435	0.0134619	0.0063663	0.0026485	0.0117336	-0.00900479	-0.00276859	0.00276972	0.00981385	0.00621366	0.0112859	0.00666815	-0.0114038	-0.00747435	-0.0048977	0.00219465	0.00945725	0.00439454	-0.00900549	0.000858017	0.00100602	0.00395337	-0.0121618	-0.0131212	-0.00361723	0.00207352	0.00707746	0.000965938	0.00870401	0.00457651	0.00919536	0.000137231	-0.00648005	-0.00649061	0.00536579	0.00617957	-0.00466437	-0.00336205	-0.00279881	-0.00342151	-0.00729605	-0.00555819
0.0124425	0.0110006	-0.00272831	0.0141807	-0.00449865	0.0154844	0.00657157	0.0180885	0.00236239	0.0140157	0.0066205	0.00283823	0.0121233	-0.00841628	-0.0019264	0.00306612	0.0102611	0.00651697	0.0118118	0.00735441	-0.0111492	-0.00686203	-0.00435325	0.00257133	0.0100957	0.00495127	-0.00853458	0.0013026	0.0013475	0.00474879	-0.0118006	-0.0126428	-0.00340054	0.00240553	0.0078879	0.00173979	0.00907873	0.0047327	0.00964426	0.00102766	-0.00591771	-0.00632401	0.00548879	0.00676979	-0.00438449	-0.00259901	-0.00212257	-0.00306585	-0.00720741	-0.00529856
0.0125482	0.0114552	-0.00204662	0.0144287	-0.00400227	0.0157896	0.00690468	0.0183805	0.00283289	0.0145393	0.00686813	0.00303027	0.0125091	-0.00782771	-0.00107483	0.00336805	0.0106824	0.00682545	0.0123101	0.00803477	-0.0108835	-0.00624388	-0.00381789	0.00294623	0.0107332	0.00548931	-0.008036	0.00172223	0.00170456	0.0055311	-0.0114139	-0.0121425	-0.00318774	0.00274548	0.0086798	0.00250969	0.00944884	0.00489773	0.0100962	0.00192578	-0.00535341	-0.00614699	0.0056161	0.00736166	-0.00409935	-0.00185042	-0.00145409	-0.00269385	-0.0070961	-0.00502713
0.0126379	0.0118878	-0.00135453	0.0146583	-0.00349406	0.016093	0.00721834	0.0186461	0.00330556	0.0150395	0.00710271	0.00321939	0.0128816	-0.00724057	-0.00021288	0.00367689	0.0110768	0.007137	0.0127815	0.00870198	-0.0106178	-0.00561979	-0.00329945	0.0033155	0.0113603	0.00601375	-0.00750604	0.0021161	0.00206789	0.0062916	-0.0110068	-0.0116295	-0.00297785	0.00308274	0.0094473	0.0032726	0.00981406	0.00506728	0.0105392	0.00283105	-0.00479592	-0.00595042	0.00574586	0.00794777	-0.00380662	-0.00111246	-0.000801737	-0.00230597	-0.00696612	-0.00475108
0.0127065	0.012311	-0.000645596	0.0148829	-0.00297331	0.016383	0.00751205	0.0189037	0.00377741	0.0155326	0.0073212	0.00339945	0.0132333	-0.00665361	0.000653331	0.00398654	0.0114482	0.00744282	0.0132354	0.00934511	-0.0103563	-0.00498842	-0.00280248	0.00367214	0.0119633	0.00653811	-0.00694651	0.00248825	0.00242745	0.00703291	-0.0105928	-0.0111136	-0.0027741	0.00341024	0.0101889	0.00402653	0.0101675	0.00523785	0.0109622	0.00373675	-0.00425219	-0.00572778	0.00587241	0.00852392	-0.00350625	-0.000365205	-0.000170959	-0.00190417	-0.00682265	-0.00447611
0.0127519	0.0127214	7.78253e-05	0.0151071	-0.0024383	0.0166593	0.007798	0.0191539	0.00424338	0.0160172	0.00752563	0.00356441	0.0135584	-0.00606077	0.00151391	0.00429367	0.0118013	0.00773524	0.0136938	0.00995687	-0.0100978	-0.00434934	-0.00232758	0.00400884	0.0125388	0.00708084	-0.00636454	0.00284591	0.00277546	0.0077684	-0.0101773	-0.0106044	-0.00257914	0.00372219	0.0109081	0.00477041	0.0105078	0.0054054	0.0113589	0.00463322	-0.00372048	-0.00547573	0.00598983	0.0090925	-0.00320028	0.000411699	0.000437526	-0.00149128	-0.00667718	-0.00420691
0.0127742	0.0131082	0.00080821	0.0153296	-0.00188263	0.0169167	0.00809469	0.0193888	0.00469808	0.0164837	0.00772499	0.00371049	0.0138536	-0.00544737	0.00235975	0.00459115	0.0121417	0.00800833	0.0141612	0.0105369	-0.00983972	-0.00370215	-0.0018692	0.00432142	0.0130835	0.00764371	-0.00576756	0.00320118	0.00310645	0.00849931	-0.0097611	-0.0101013	-0.00239292	0.00401455	0.0116188	0.00550687	0.0108294	0.00556645	0.0117297	0.00551234	-0.00318312	-0.00519612	0.006092	0.00964586	-0.00289486	0.00122036	0.00102925	-0.00107692	-0.00653675	-0.00394696
0.012775	0.0134637	0.00153561	0.0155492	-0.00130974	0.0171482	0.00840545	0.0196018	0.00513776	0.0169242	0.00792564	0.00383959	0.014135	-0.00480401	0.00318909	0.00486984	0.0124851	0.00825819	0.0146324	0.0110972	-0.00957592	-0.00304316	-0.0014111	0.00461191	0.0135961	0.00821804	-0.0051604	0.0035717	0.00341809	0.00922158	-0.00934374	-0.0095872	-0.00221271	0.00428675	0.0123435	0.00624402	0.011125	0.00572102	0.0120855	0.00637305	-0.00262377	-0.00489469	0.00617378	0.0101722	-0.00259858	0.00205135	0.00162065	-0.000668267	-0.00640548	-0.0036944
0.0127617	0.0137838	0.00225064	0.0157606	-0.000726585	0.0173506	0.0087251	0.0197869	0.00556362	0.0173333	0.00813268	0.00396412	0.0143991	-0.00412765	0.00401689	0.00512397	0.0128301	0.00848473	0.0151006	0.0116618	-0.00929243	-0.00237144	-0.000934923	0.00489339	0.0140813	0.0087928	-0.00455143	0.00396302	0.00371212	0.00993214	-0.00892016	-0.00905292	-0.00203415	0.00454248	0.0130833	0.00697418	0.0113916	0.00587669	0.0124305	0.00722852	-0.00203717	-0.00458147	0.00623344	0.0106637	-0.00231832	0.00289097	0.00223093	-0.000270472	-0.00628584	-0.00343736
0.0127336	0.014068	0.00295244	0.0159518	-0.000142139	0.0175249	0.00904669	0.0199372	0.00598702	0.0177078	0.00834978	0.00410003	0.0146327	-0.00342193	0.00486626	0.00535434	0.0131651	0.00869224	0.0155567	0.0122348	-0.00897934	-0.00169542	-0.00043688	0.00518471	0.0145443	0.00935819	-0.00394378	0.00437217	0.00399386	0.010627	-0.00847354	-0.00849242	-0.0018497	0.00479267	0.0138265	0.00768183	0.0116309	0.00604051	0.0127665	0.00809361	-0.00142509	-0.00427031	0.00627425	0.0111196	-0.00205451	0.00372748	0.00286179	0.000113294	-0.00617396	-0.00316932
0.0126878	0.014333	0.00365852	0.0161226	0.000434788	0.0176782	0.00936197	0.0200644	0.0064237	0.0180622	0.00857431	0.00424966	0.0148264	-0.002697	0.00573758	0.00557092	0.0134797	0.00889235	0.0159877	0.0128094	-0.00863908	-0.00102874	7.7778e-05	0.00548939	0.0149906	0.00990868	-0.003337	0.00479234	0.0042757	0.0113006	-0.00799358	-0.00790211	-0.00164853	0.00504976	0.0145604	0.008355	0.0118499	0.00620771	0.0130961	0.00896301	-0.00079408	-0.0039655	0.00630743	0.0115506	-0.00179715	0.00455599	0.00350393	0.000486473	-0.00605405	-0.00289365
0.0126233	0.0145855	0.00438861	0.0162675	0.0010035	0.0178262	0.00966082	0.0201721	0.0068753	0.0184014	0.00879312	0.00440772	0.0149749	-0.00196202	0.00661816	0.00578862	0.0137661	0.00910332	0.0163951	0.013378	-0.00828294	-0.000383274	0.000600523	0.0058024	0.0154382	0.0104486	-0.00272967	0.00521409	0.00457463	0.0119571	-0.0074846	-0.00728396	-0.00142837	0.00531244	0.0152739	0.00899	0.0120653	0.00636748	0.0134174	0.00982146	-0.000152946	-0.00366578	0.00634896	0.0119748	-0.00153423	0.00537661	0.00414486	0.000865207	-0.00591503	-0.00261859
0.0125399	0.0148279	0.00514337	0.0163798	0.0015806	0.0179676	0.00993965	0.0202605	0.0073353	0.0187264	0.00899541	0.00456738	0.0150755	-0.00121796	0.00749364	0.00601532	0.01402	0.00933011	0.0167742	0.0139311	-0.00792518	0.000238565	0.00112199	0.00611689	0.0158884	0.0109758	-0.00211801	0.00562577	0.00488988	0.0125889	-0.00696057	-0.00664355	-0.00119414	0.00557196	0.0159607	0.00959416	0.0122849	0.00651	0.0137196	0.0106551	0.000489215	-0.00336816	0.00640431	0.0123929	-0.00125967	0.00618314	0.00477385	0.00126491	-0.00575662	-0.00235236
0.0124359	0.0150631	0.00591262	0.0164572	0.00218363	0.0180923	0.0101939	0.0203321	0.00779574	0.0190395	0.00917439	0.00472155	0.0151404	-0.000468925	0.00835246	0.00625485	0.014249	0.00956949	0.0171187	0.014456	-0.00757409	0.000851485	0.00163338	0.00642463	0.0163322	0.0114856	-0.00149059	0.00602357	0.0052095	0.0131845	-0.00643819	-0.00598705	-0.000954199	0.00581963	0.016628	0.0101839	0.0125113	0.00663172	0.0140001	0.0114574	0.00112411	-0.00306684	0.00647261	0.0127977	-0.000970699	0.00696793	0.00538392	0.00168854	-0.00558478	-0.00209832
0.0123201	0.015287	0.00668368	0.0165015	0.00281529	0.0181925	0.0104206	0.0203845	0.00824922	0.0193376	0.00932656	0.00486298	0.0151703	0.000276101	0.00919103	0.00650802	0.0144579	0.00981571	0.0174274	0.014955	-0.0072283	0.00147459	0.00213283	0.00671624	0.0167603	0.0119758	-0.00083751	0.00640354	0.00551984	0.0137377	-0.00592623	-0.00532446	-0.00071583	0.00604971	0.0172745	0.0107665	0.0127451	0.00674049	0.0142538	0.0122349	0.0017434	-0.00274914	0.00655041	0.0131836	-0.000667458	0.00772716	0.00597342	0.00213142	-0.00540763	-0.00185094
0.0121975	0.0154814	0.00744638	0.016519	0.00346912	0.0182625	0.0106207	0.0204028	0.0086919	0.019605	0.00945307	0.00499056	0.015163	0.00100779	0.0100178	0.00676909	0.0146518	0.0100603	0.0177022	0.015424	-0.00689174	0.00211225	0.00261788	0.00699241	0.0171642	0.0124463	-0.000164377	0.00676296	0.00581115	0.0142489	-0.00541875	-0.00466694	-0.000483025	0.00626008	0.0178959	0.0113459	0.0129803	0.00685047	0.0144759	0.0130062	0.00234032	-0.00240702	0.00663064	0.0135452	-0.000354796	0.00846217	0.00654117	0.00258558	-0.00523112	-0.00160128
0.0120716	0.0156408	0.00819877	0.0165286	0.00413483	0.0182995	0.010798	0.0203817	0.0091298	0.0198382	0.00955967	0.00510292	0.0151217	0.00172102	0.0108257	0.00702254	0.0148377	0.0102914	0.0179467	0.0158572	-0.00656328	0.00276104	0.00308696	0.00725028	0.0175343	0.0128995	0.000513355	0.00710286	0.00607898	0.014726	-0.00491238	-0.00402542	-0.000260231	0.00645541	0.0184915	0.0119255	0.0132	0.00696414	0.0146666	0.0137741	0.00291246	-0.00204264	0.00669993	0.0138756	-4.46507e-05	0.00918437	0.00708903	0.00304286	-0.00505678	-0.00134561
0.0119462	0.0157603	0.00894756	0.0165324	0.0048026	0.018316	0.0109586	0.0203198	0.00955964	0.0200336	0.00965902	0.00519961	0.0150472	0.00241855	0.0116009	0.00725776	0.0150164	0.0105057	0.0181753	0.0162543	-0.00623666	0.00341499	0.0035412	0.00748623	0.0178731	0.0133456	0.00117925	0.00742655	0.00632361	0.0151913	-0.00440603	-0.00340683	-5.18174e-05	0.00664058	0.0190612	0.0125015	0.0133962	0.00707829	0.0148293	0.0145343	0.00346409	-0.00166523	0.00674949	0.0141827	0.000251604	0.0099124	0.00762258	0.00349744	-0.00488562	-0.00108273
0.0118193	0.0158376	0.00968567	0.0165243	0.00546757	0.0183165	0.0111143	0.0202196	0.00997371	0.0201889	0.00976959	0.00528247	0.0149296	0.00311693	0.0123344	0.00746808	0.0151767	0.0107003	0.0183884	0.016617	-0.00590511	0.0040659	0.00398283	0.00769998	0.0181834	0.0137789	0.00182538	0.00774196	0.00654683	0.0156519	-0.00389793	-0.00280797	0.000140181	0.00682187	0.019605	0.0130572	0.0135644	0.00718941	0.0149698	0.0152829	0.00401178	-0.00128638	0.00677662	0.0144701	0.000527498	0.0106425	0.0081464	0.00394756	-0.00471665	-0.000812751
0.0116763	0.0158767	0.0103999	0.0164994	0.00612835	0.0183028	0.0112659	0.0200894	0.0103665	0.0203082	0.00989748	0.00535339	0.0147753	0.0038362	0.0130238	0.00765035	0.0153162	0.0108734	0.0185805	0.0169485	-0.00556424	0.00470322	0.00441605	0.00789275	0.0184708	0.0141864	0.00245882	0.00806367	0.00675412	0.0161079	-0.00338661	-0.00220877	0.000317358	0.00700591	0.020136	0.0135864	0.0137027	0.00729221	0.0151056	0.0160136	0.00457616	-0.000912786	0.00678336	0.0147403	0.000780514	0.0113592	0.00866386	0.0043894	-0.00454719	-0.000539022
0.0115079	0.0158838	0.0110806	0.0164516	0.00677559	0.0182782	0.0114087	0.0199359	0.0107355	0.0203962	0.0100408	0.00541103	0.0145918	0.00457866	0.0136753	0.00780675	0.01543	0.0110266	0.0187485	0.0172645	-0.00521117	0.00532179	0.00484911	0.00806551	0.0187444	0.014559	0.00308846	0.00838834	0.00695357	0.0165589	-0.0028718	-0.00158992	0.000484332	0.00719328	0.0206493	0.0140836	0.0138143	0.00737681	0.0152443	0.0167153	0.00515777	-0.000541577	0.00677511	0.0149981	0.00101241	0.0120485	0.00918663	0.00481881	-0.00437469	-0.000270584
0.0113139	0.0158642	0.0117252	0.0163722	0.00739731	0.0182404	0.0115393	0.0197577	0.0110818	0.0204561	0.0101944	0.0054527	0.0143889	0.00533497	0.0143044	0.0079435	0.0155128	0.0111628	0.018889	0.0175648	-0.00484444	0.0059142	0.00527761	0.00822316	0.019008	0.0148935	0.00371646	0.00870252	0.00714938	0.0169981	-0.00235322	-0.000946838	0.000650199	0.00737303	0.0211316	0.0145456	0.0139049	0.00743739	0.0153875	0.0173879	0.00574543	-0.000170589	0.00675761	0.0152431	0.00122932	0.0127019	0.00971199	0.00523368	-0.00419821	-1.66044e-05
0.0111002	0.0158367	0.012344	0.0162704	0.00798579	0.0181735	0.011654	0.0195642	0.0114109	0.0205043	0.0103496	0.00547777	0.0141787	0.0060914	0.0149107	0.00807288	0.0155643	0.0112858	0.0189951	0.0178415	-0.00447054	0.00647391	0.00569066	0.00836452	0.0192559	0.0151941	0.00434317	0.00899379	0.00733949	0.0174052	-0.00183102	-0.000283958	0.000827062	0.0075361	0.0215741	0.0149754	0.0139823	0.00747134	0.015535	0.0180261	0.00632608	0.000201462	0.00673612	0.0154612	0.00144359	0.013318	0.0102283	0.005635	-0.00402099	0.00021753
0.0108755	0.0158092	0.0129575	0.0161478	0.00854187	0.0180704	0.0117471	0.0193647	0.0117202	0.0205481	0.0104924	0.00548822	0.0139629	0.00683607	0.0154879	0.00821384	0.0155874	0.011403	0.0190763	0.0180898	-0.00410111	0.00699998	0.00607947	0.0084865	0.0194951	0.0154791	0.00496874	0.00925491	0.0075283	0.0177737	-0.00131296	0.000389574	0.00101643	0.00767789	0.0219728	0.0153782	0.0140633	0.00747975	0.0156806	0.0186244	0.00688914	0.000576466	0.00671749	0.0156452	0.00166921	0.0139072	0.0107245	0.00602895	-0.00385242	0.000429823
0.0106457	0.0157828	0.0135623	0.0160033	0.00908208	0.017929	0.0118244	0.0191678	0.0120049	0.0205894	0.0106164	0.00548821	0.0137195	0.00756443	0.0160335	0.00837056	0.0155863	0.0115125	0.0191393	0.0183054	-0.00374674	0.00749677	0.00644042	0.00858863	0.0197224	0.0157563	0.00559142	0.00948527	0.00771142	0.0181023	-0.00081057	0.00106341	0.00121247	0.007797	0.0223278	0.0157614	0.0141502	0.00746749	0.0158063	0.0191835	0.00742869	0.000955861	0.00670117	0.0157945	0.00191071	0.0144749	0.0111943	0.00642244	-0.00369629	0.00062188
0.0104087	0.0157577	0.0141439	0.0158388	0.00963076	0.0177519	0.0118909	0.0189813	0.0122632	0.0206299	0.0107186	0.00548133	0.0134366	0.00827828	0.016545	0.00853777	0.0155752	0.0116074	0.01919	0.0184817	-0.00341024	0.00797635	0.00677787	0.0086711	0.0199284	0.0160289	0.00620894	0.00969407	0.00787912	0.0183942	-0.00033259	0.00172842	0.00140716	0.00789584	0.0226568	0.0161444	0.014237	0.00743966	0.0159043	0.0197067	0.00794759	0.00133978	0.00668225	0.0159135	0.00216638	0.0150258	0.0116359	0.00681194	-0.00355219	0.00079889
0.0101616	0.0157272	0.0146907	0.0156529	0.010187	0.0175469	0.0119524	0.0188036	0.0124957	0.0206648	0.010799	0.00546801	0.0131182	0.00896952	0.0170173	0.00870736	0.0155641	0.0116832	0.0192357	0.0186307	-0.0030837	0.00845935	0.00710721	0.00873319	0.0201071	0.0163	0.00682516	0.00988674	0.00802406	0.0186587	0.000120261	0.00237918	0.00159398	0.00797952	0.0229678	0.016534	0.0143168	0.00739909	0.015972	0.0202	0.00844593	0.00172826	0.00665602	0.0160111	0.00243152	0.0155667	0.0120556	0.00718919	-0.00341762	0.000971369
0.00990795	0.0156708	0.0151958	0.0154334	0.0107367	0.0173209	0.0120145	0.0186161	0.0127042	0.0206753	0.0108614	0.00545301	0.0127779	0.00962827	0.0174641	0.00886968	0.0155605	0.0117375	0.0192758	0.0187594	-0.00276015	0.00894934	0.0074345	0.00878442	0.0202554	0.0165647	0.00743183	0.0100688	0.00814372	0.0189027	0.000559214	0.00300951	0.00176903	0.00805604	0.0232656	0.0169291	0.014382	0.00735265	0.0160111	0.0206851	0.0089246	0.00212106	0.00661924	0.0160941	0.00269906	0.0160976	0.0124582	0.00754756	-0.00328761	0.00115288
0.00965506	0.015581	0.0156585	0.0151776	0.011266	0.017075	0.012077	0.0184112	0.0129022	0.0206568	0.0109106	0.0054441	0.0124322	0.0102514	0.0178918	0.00901272	0.0155695	0.0117699	0.0192922	0.0188732	-0.00243291	0.00944032	0.00776137	0.00883172	0.0203726	0.0168029	0.00801477	0.0102468	0.00823935	0.019126	0.000999162	0.00361528	0.00193023	0.00813857	0.0235558	0.0173262	0.0144236	0.0073038	0.0160282	0.0211668	0.00938761	0.00251085	0.00656976	0.0161634	0.00295776	0.0166068	0.0128502	0.00788462	-0.00315396	0.00134775
0.00941001	0.015459	0.0160979	0.0148852	0.0117645	0.0168192	0.0121267	0.0181901	0.0130951	0.0206106	0.0109518	0.00544973	0.0120903	0.0108419	0.0183041	0.00913252	0.0155868	0.0117889	0.0192764	0.018979	-0.00209449	0.00992518	0.00808894	0.00888066	0.02047	0.0170048	0.00856391	0.0104208	0.00831712	0.0193392	0.00144699	0.0041975	0.00207681	0.00823472	0.0238352	0.0177171	0.0144433	0.00725421	0.0160296	0.0216416	0.00983719	0.0028867	0.00651078	0.0162298	0.00319892	0.0170949	0.0132389	0.00820557	-0.00300865	0.00155445
0.0091758	0.0153112	0.0165178	0.0145596	0.0122276	0.0165617	0.0121537	0.0179577	0.0132841	0.0205426	0.0109937	0.00547594	0.0117436	0.0114106	0.0187062	0.00922764	0.015591	0.011802	0.0192264	0.0190756	-0.00174003	0.0103952	0.00841266	0.00893639	0.0205551	0.0171662	0.00907741	0.0105772	0.00838539	0.0195453	0.00190562	0.00476102	0.00221081	0.00834787	0.024083	0.0180852	0.0144431	0.00720544	0.0160199	0.0221058	0.0102718	0.00324017	0.0064482	0.0163006	0.00342229	0.0175565	0.0136259	0.00852603	-0.00284469	0.00176921
0.00894889	0.0151487	0.0169158	0.0142086	0.0126669	0.0163089	0.0121542	0.0177208	0.0134709	0.0204616	0.0110346	0.00552105	0.0113869	0.0119806	0.0190959	0.00930008	0.0155679	0.0118162	0.0191449	0.0191432	-0.00137108	0.0108381	0.00871722	0.0089966	0.0206339	0.0172879	0.00956489	0.0107084	0.00845504	0.019743	0.00237533	0.00531689	0.00233708	0.00847808	0.0242931	0.0184264	0.0144264	0.00715581	0.0160126	0.0225518	0.0106978	0.00357044	0.00638962	0.0163794	0.00363355	0.0179839	0.0140032	0.00885043	-0.00265698	0.00198581
0.00872877	0.014978	0.017292	0.0138376	0.0130833	0.0160662	0.0121282	0.0174831	0.0136518	0.0203724	0.0110669	0.00557043	0.0110251	0.0125562	0.0194541	0.0093558	0.0155137	0.0118381	0.0190394	0.0191731	-0.000996527	0.0112536	0.00899482	0.00904503	0.0207124	0.0173768	0.0100452	0.0108106	0.00853589	0.0199314	0.00285076	0.0058834	0.00245978	0.00861944	0.0244619	0.0187377	0.0143989	0.00709834	0.0160093	0.0229652	0.011111	0.00388855	0.00634167	0.0164685	0.00384067	0.0183749	0.0143737	0.00917726	-0.00244449	0.00219427
0.00851926	0.0147956	0.017642	0.0134418	0.0134744	0.0158309	0.0120803	0.0172419	0.0138123	0.0202697	0.0110837	0.00560974	0.0106669	0.0131299	0.0197766	0.00939976	0.0154317	0.0118662	0.0189164	0.0191627	-0.000622873	0.0116427	0.00924011	0.00907195	0.0207888	0.0174408	0.0105251	0.0108826	0.00862851	0.0201071	0.00331808	0.00646228	0.00258091	0.00875741	0.0245885	0.0190187	0.014363	0.00703547	0.0160034	0.0233519	0.0115022	0.00420925	0.00630452	0.0165634	0.00404967	0.0187309	0.0147315	0.0095042	-0.00221157	0.00238999
0.00832465	0.0146033	0.0179498	0.0130239	0.0138412	0.0155856	0.0120167	0.0169964	0.0139482	0.0201538	0.0110813	0.00563534	0.0103208	0.0136923	0.0200623	0.00943413	0.0153301	0.0118841	0.0187778	0.0191149	-0.000259782	0.0120087	0.00945077	0.00907483	0.020848	0.0174857	0.0110054	0.0109286	0.00871859	0.0202596	0.00376805	0.00704478	0.0027056	0.00888274	0.0246793	0.0192742	0.0143119	0.00696971	0.0159886	0.0237116	0.0118652	0.00453845	0.00626727	0.0166493	0.00426323	0.0190551	0.0150658	0.00982531	-0.00196996	0.00257238
0.00814729	0.0144006	0.0182152	0.0125927	0.0141827	0.0153217	0.0119449	0.016745	0.0140593	0.0200241	0.0110582	0.00564934	0.00998988	0.0142327	0.0203126	0.00946664	0.0152171	0.0118787	0.0186349	0.0190381	8.18255e-05	0.0123584	0.00963004	0.00905557	0.0208856	0.0175283	0.0114854	0.0109539	0.00879659	0.0203915	0.00419414	0.00762005	0.00283436	0.008991	0.0247406	0.0195094	0.0142443	0.0069029	0.0159582	0.0240423	0.0121981	0.00487759	0.00621918	0.0167206	0.00448423	0.0193647	0.0153693	0.0101291	-0.00173291	0.0027436
0.00798584	0.0141855	0.0184357	0.0121605	0.0144905	0.0150407	0.0118798	0.0164857	0.0141483	0.0198797	0.0110213	0.00565593	0.0096681	0.0147396	0.0205341	0.00949563	0.0151006	0.011846	0.0184942	0.0189398	0.000395592	0.0126955	0.00978385	0.00901942	0.0208958	0.0175752	0.0119589	0.0109626	0.00885608	0.0205079	0.00459272	0.0081784	0.00296371	0.00908093	0.0247752	0.0197294	0.0141575	0.0068369	0.0159048	0.024346	0.0125021	0.00522569	0.00615429	0.0167766	0.00470994	0.0196693	0.0156408	0.0104136	-0.00150516	0.00290769
0.00783352	0.0139577	0.0186104	0.0117397	0.0147682	0.0147494	0.0118286	0.0162174	0.0142209	0.0197219	0.010977	0.0056612	0.00935159	0.0152154	0.0207319	0.00951393	0.0149939	0.0117875	0.0183586	0.018822	0.00068358	0.013017	0.00991972	0.00897188	0.0208733	0.0176266	0.0124109	0.0109653	0.00889254	0.0206158	0.00496525	0.00871203	0.0030892	0.00915463	0.0248007	0.0199516	0.0140491	0.00677069	0.0158308	0.0246232	0.0127896	0.00557715	0.00606971	0.0168194	0.00493365	0.0199748	0.0158849	0.010673	-0.0012867	0.00306776
0.00768049	0.0137171	0.0187452	0.0113326	0.0150129	0.0144561	0.0117928	0.0159407	0.0142811	0.0195516	0.0109327	0.00567527	0.00904444	0.0156561	0.0209058	0.00951555	0.0149004	0.0117094	0.0182299	0.0186974	0.000959113	0.013329	0.0100533	0.00891701	0.0208182	0.0176807	0.0128379	0.0109718	0.00890606	0.0207231	0.00531734	0.00922122	0.00320775	0.00921675	0.0248255	0.0201763	0.01392	0.006698	0.0157397	0.0248692	0.0130689	0.00591919	0.00596621	0.0168529	0.00514883	0.020285	0.0161171	0.0109003	-0.00107551	0.00322471
0.00752346	0.0134629	0.018845	0.0109221	0.0152202	0.0141656	0.0117713	0.0156603	0.0143259	0.0193692	0.0108955	0.00570703	0.00875307	0.0160579	0.0210696	0.00949689	0.0148167	0.011619	0.0181042	0.0185745	0.00123808	0.0136286	0.0101911	0.00886218	0.0207342	0.0177311	0.0132335	0.0109906	0.00890113	0.0208313	0.00566156	0.00970553	0.00331791	0.00927666	0.0248518	0.0203932	0.0137724	0.00661478	0.0156366	0.025094	0.0133468	0.00624314	0.00584877	0.0168801	0.00535274	0.020595	0.0163446	0.0110937	-0.000866228	0.0033794
0.00736242	0.0132042	0.0189093	0.0104981	0.015391	0.0138738	0.0117571	0.0153874	0.0143559	0.0191854	0.0108649	0.00575679	0.00848182	0.0164247	0.0212274	0.00945564	0.014737	0.0115244	0.0179678	0.0184585	0.00152841	0.0139082	0.010334	0.00880987	0.0206274	0.0177616	0.0135919	0.0110273	0.00888646	0.0209303	0.00601876	0.0101669	0.00341902	0.00934676	0.0248803	0.0205924	0.013609	0.00651688	0.0155282	0.0252954	0.0136297	0.00654324	0.00572843	0.016902	0.00554872	0.0208846	0.0165708	0.0112555	-0.000646074	0.00352879
0.0071979	0.0129485	0.0189557	0.010064	0.0155273	0.0135754	0.0117359	0.0151258	0.0143727	0.0190067	0.0108269	0.00581884	0.00823066	0.0167608	0.0213777	0.00939699	0.0146542	0.0114381	0.017817	0.0183525	0.00183341	0.0141628	0.0104813	0.00875947	0.0205141	0.0177689	0.0139138	0.0110785	0.00887475	0.0210174	0.00639275	0.0106113	0.00351215	0.0094263	0.0249046	0.0207654	0.0134416	0.00640072	0.0154164	0.0254656	0.0139154	0.00681691	0.00561922	0.0169229	0.00574409	0.0211468	0.016798	0.0113939	-0.000404328	0.00366801
0.00703306	0.0127021	0.0189915	0.00962918	0.0156285	0.013269	0.0117009	0.0148739	0.0143789	0.0188362	0.0107702	0.00588544	0.00799085	0.0170683	0.0215195	0.0093282	0.0145598	0.0113664	0.0176522	0.018252	0.00215235	0.0143906	0.0106271	0.00870988	0.0204027	0.0177536	0.0142035	0.0111251	0.00887497	0.021088	0.00677661	0.0110432	0.00360069	0.00950672	0.0249047	0.0209045	0.0132778	0.0062656	0.015294	0.0256013	0.0141859	0.00706632	0.00552826	0.0169398	0.00594427	0.0213762	0.0170217	0.0115265	-0.00014234	0.00379372
0.00687619	0.0124691	0.0190186	0.00920302	0.01571	0.0129554	0.0116493	0.0146288	0.0143783	0.0186752	0.0106897	0.00595094	0.00774462	0.0173659	0.0216485	0.00925867	0.0144543	0.0113106	0.0174759	0.0181388	0.00247832	0.0145914	0.0107547	0.0086584	0.0202965	0.0177196	0.014469	0.0111523	0.0088929	0.0211367	0.0071608	0.0114647	0.00368937	0.00957876	0.0248736	0.021015	0.0131227	0.00611406	0.0151599	0.0257004	0.0144319	0.00729709	0.0054576	0.0169461	0.00615374	0.0215692	0.0172264	0.0116562	0.000130749	0.00390572
0.00673099	0.0122465	0.0190395	0.00878973	0.0157811	0.0126364	0.0115804	0.014385	0.0143729	0.0185193	0.0105846	0.00601547	0.00748977	0.0176585	0.0217537	0.00919755	0.014338	0.0112689	0.0172924	0.0180046	0.00279716	0.0147776	0.010855	0.00860062	0.0201966	0.0176738	0.0147311	0.0111576	0.00893012	0.0211612	0.00753477	0.0118907	0.0037811	0.00963589	0.0248107	0.0211004	0.0129793	0.00595379	0.0150095	0.0257613	0.0146483	0.00751978	0.00540526	0.0169366	0.00637517	0.0217288	0.0174072	0.0117782	0.000403821	0.00400866
0.006597	0.0120184	0.0190491	0.00838252	0.0158484	0.0123149	0.0114966	0.0141333	0.0143607	0.018355	0.010458	0.00608346	0.00723278	0.0179424	0.0218404	0.00914558	0.014212	0.0112351	0.0171041	0.0178493	0.00310049	0.0149568	0.0109292	0.00854097	0.0200968	0.0176201	0.0149963	0.0111452	0.0089808	0.0211631	0.00788798	0.0123191	0.00387738	0.00967665	0.02472	0.0211651	0.0128435	0.00579809	0.0148366	0.0258024	0.0148337	0.00775122	0.00536434	0.0169095	0.00660621	0.0218606	0.0175578	0.011888	0.000669801	0.00411339
0.00647125	0.0117719	0.0190275	0.00797091	0.0159182	0.0119962	0.0114014	0.0138684	0.0143487	0.0181749	0.0103161	0.00615539	0.00698049	0.0182127	0.021911	0.00908762	0.0140789	0.0111965	0.0169085	0.0176777	0.00338025	0.0151348	0.0109856	0.00848144	0.0199774	0.017556	0.0152624	0.0111226	0.00902883	0.021149	0.00822145	0.0127372	0.00398565	0.00970794	0.0246103	0.0212165	0.0126995	0.00565144	0.0146385	0.0258301	0.0149919	0.00799508	0.0053207	0.0168685	0.00683777	0.0219723	0.0176731	0.0119798	0.000929621	0.00422599
0.00634969	0.0115011	0.0189718	0.00755473	0.015987	0.0116901	0.0112996	0.0135863	0.0143416	0.0179736	0.0101684	0.00622955	0.00674028	0.0184618	0.0219662	0.00901079	0.0139398	0.0111456	0.0167046	0.0174971	0.00363042	0.015317	0.0110353	0.00842209	0.0198264	0.0174845	0.0155252	0.0110975	0.00906174	0.0211359	0.00853228	0.013133	0.00410431	0.00973205	0.0244878	0.0212569	0.0125382	0.00551293	0.0144164	0.0258451	0.015129	0.00824675	0.00526222	0.0168258	0.00706276	0.0220852	0.017754	0.012044	0.00118667	0.00434952
0.00623019	0.0112042	0.0188843	0.00713878	0.0160322	0.011402	0.0111978	0.0132847	0.0143417	0.017747	0.0100293	0.00630388	0.00652228	0.0186755	0.0220088	0.00891063	0.0137933	0.0110808	0.0164905	0.0173126	0.00385121	0.0155005	0.0110851	0.00836294	0.0196412	0.017403	0.0157763	0.0110782	0.00907281	0.0211303	0.00881737	0.0134984	0.00422486	0.00974977	0.024353	0.0212773	0.0123556	0.00538008	0.0141748	0.0258494	0.015253	0.00849952	0.00518425	0.0167865	0.00727347	0.0222054	0.0178052	0.0120861	0.00144222	0.00448491
0.00611664	0.0108842	0.0187702	0.00672776	0.0160434	0.0111332	0.0110936	0.012964	0.01435	0.0174949	0.00990597	0.00637604	0.00632949	0.018853	0.022038	0.00878771	0.013641	0.0110041	0.016264	0.017124	0.00404804	0.0156686	0.0111335	0.0083018	0.0194263	0.0173055	0.0159976	0.0110761	0.00905973	0.0211317	0.00907784	0.01383	0.00433793	0.00976268	0.0242154	0.0212788	0.0121501	0.00524721	0.013925	0.0258383	0.0153819	0.00874519	0.00508732	0.016752	0.00746246	0.022329	0.0178336	0.0121083	0.00169727	0.00462781
0.00601573	0.0105475	0.0186391	0.00632609	0.0160193	0.0108821	0.0109799	0.0126271	0.0143632	0.0172213	0.00979993	0.00644302	0.00616243	0.0189934	0.0220443	0.00864654	0.0134782	0.0109197	0.0160248	0.0169332	0.00423225	0.0158126	0.0111819	0.0082323	0.0191918	0.0171883	0.0161822	0.0110921	0.00902535	0.0211379	0.009316	0.014136	0.0044382	0.00976961	0.0240752	0.021258	0.0119242	0.00510116	0.0136761	0.0257922	0.0155216	0.00897371	0.00497566	0.0167222	0.00762624	0.02245	0.0178566	0.0121117	0.0019528	0.00476528
0.00592786	0.0102056	0.0184952	0.00593885	0.015964	0.0106431	0.0108506	0.0122785	0.0143708	0.0169365	0.00970937	0.00649976	0.00601854	0.0190985	0.0220262	0.00849386	0.0132971	0.0108318	0.0157742	0.0167388	0.00442168	0.0159274	0.0112287	0.00815018	0.0189463	0.0170503	0.0163289	0.011119	0.0089765	0.0211419	0.0095355	0.0144197	0.00452562	0.00976353	0.0239269	0.0212092	0.0116824	0.00493096	0.0134355	0.025707	0.0156709	0.0091839	0.00485584	0.0166927	0.00776781	0.0225585	0.0178823	0.0121004	0.00220832	0.00488687
0.00584911	0.00987242	0.0183311	0.00556877	0.0158867	0.0104062	0.0107032	0.0119216	0.0143668	0.0166573	0.0096274	0.00654054	0.00589215	0.019177	0.0219812	0.00833845	0.0130928	0.0107446	0.0155158	0.0165373	0.00462328	0.0160106	0.0112696	0.00805128	0.0186948	0.0168931	0.0164423	0.0111477	0.00892588	0.0211283	0.00974994	0.0146843	0.0045993	0.00974133	0.0237654	0.0211312	0.0114314	0.00473614	0.0132083	0.0255805	0.0158259	0.00937499	0.00473839	0.0166505	0.00790066	0.0226379	0.0179127	0.0120744	0.00246132	0.00498683
0.00577417	0.00955298	0.0181476	0.00521829	0.0157947	0.0101635	0.0105412	0.0115576	0.0143475	0.016386	0.00953981	0.00656085	0.00577934	0.019235	0.0219079	0.00819247	0.0128648	0.0106634	0.01526	0.016326	0.00483658	0.0160651	0.0113017	0.00793248	0.0184486	0.016727	0.0165327	0.0111704	0.00889056	0.0210899	0.0099563	0.0149354	0.00465882	0.00969825	0.0235864	0.0210251	0.0111801	0.00452345	0.0129913	0.0254141	0.0159784	0.00954785	0.00463463	0.0165865	0.00804316	0.0226831	0.0179474	0.0120231	0.00270856	0.00506305
0.00569834	0.00924642	0.0179444	0.00488793	0.0156898	0.00990929	0.0103782	0.0111875	0.0143109	0.0161165	0.00943839	0.00655941	0.00568137	0.0192717	0.0218089	0.0080634	0.0126187	0.010585	0.0150119	0.016104	0.00505723	0.0160966	0.0113236	0.0077936	0.0182117	0.0165593	0.0166078	0.011184	0.00887495	0.0210221	0.0101428	0.0151741	0.00470623	0.00962984	0.0233847	0.0208918	0.0109303	0.00430243	0.0127658	0.0252145	0.0161136	0.00970641	0.00454487	0.0164954	0.00820045	0.0226923	0.0179794	0.0119416	0.00294373	0.00511745
0.00561802	0.00894933	0.0177213	0.00457551	0.0155824	0.00963925	0.0102189	0.0108129	0.0142574	0.0158419	0.00931965	0.0065395	0.00559569	0.0193022	0.0216877	0.00795462	0.0123675	0.0105017	0.0147734	0.015873	0.00527628	0.0161134	0.0113356	0.00763747	0.017982	0.016396	0.0166693	0.0111911	0.00887451	0.0209232	0.0103002	0.015393	0.00474566	0.0095355	0.0231652	0.0207427	0.01068	0.00408031	0.012516	0.0249878	0.0162264	0.00985364	0.0044623	0.016376	0.00836989	0.0226678	0.0179888	0.0118291	0.0031599	0.00515564
0.00552707	0.00865532	0.0174807	0.004278	0.0154759	0.00935146	0.0100635	0.0104347	0.0141901	0.0155548	0.00918335	0.00651173	0.00552287	0.0193315	0.0215464	0.00786574	0.0121178	0.0104062	0.0145446	0.0156418	0.00547763	0.0161341	0.0113425	0.00747106	0.0177555	0.0162419	0.0167294	0.011192	0.00888088	0.0207969	0.010423	0.0155973	0.00478079	0.00941811	0.0229333	0.0205876	0.0104269	0.00385854	0.012238	0.0247322	0.0163147	0.00998978	0.00437842	0.0162318	0.00854599	0.022618	0.0179639	0.0116887	0.00335335	0.00518884
0.00542062	0.00835126	0.0172243	0.00399341	0.0153682	0.0090488	0.00991095	0.0100504	0.0141156	0.0152472	0.00903235	0.00649141	0.00546425	0.0193571	0.0213993	0.0077907	0.0118734	0.0102954	0.0143212	0.0154157	0.00565075	0.0161648	0.0113517	0.00730605	0.0175261	0.0160946	0.0167904	0.0111871	0.00888428	0.0206488	0.0105093	0.0157824	0.0048154	0.00928437	0.0226957	0.0204357	0.010168	0.00363686	0.0119347	0.024457	0.016379	0.0101203	0.00428659	0.0160689	0.00872042	0.0225498	0.0179028	0.0115273	0.00352597	0.00523169
0.00529624	0.00802611	0.0169497	0.00371754	0.0152573	0.00874144	0.00975623	0.00966291	0.0140439	0.0149214	0.00887116	0.00648394	0.00541885	0.0193753	0.0212528	0.00771506	0.0116366	0.0101729	0.0140915	0.0151979	0.00579197	0.016204	0.0113714	0.00714647	0.0172826	0.0159373	0.016848	0.0111774	0.00887291	0.0204865	0.0105702	0.0159389	0.00485807	0.00914864	0.0224594	0.0202948	0.00989928	0.00341567	0.0116139	0.0241679	0.0164241	0.0102428	0.0041824	0.0158958	0.00888023	0.0224659	0.0178116	0.0113503	0.00368684	0.0052874
0.00515416	0.00768122	0.0166652	0.00344815	0.0151388	0.00843799	0.00958646	0.00927773	0.0139755	0.0145787	0.00870653	0.00648885	0.00538568	0.019379	0.0211087	0.00762727	0.0114037	0.0100481	0.0138479	0.0149899	0.00590414	0.0162477	0.0114077	0.00699206	0.0170191	0.0157564	0.0168972	0.011163	0.00883822	0.0203252	0.0106126	0.0160616	0.00490785	0.00901769	0.0222252	0.0201626	0.00962586	0.00319529	0.0112846	0.0238697	0.0164546	0.0103502	0.00406431	0.015726	0.00901789	0.0223805	0.0177019	0.0111572	0.00384827	0.00535218
0.00499824	0.00732575	0.0163793	0.00318334	0.0150043	0.00813757	0.00939491	0.00890118	0.0139053	0.0142204	0.00854662	0.00650338	0.00536719	0.0193536	0.020968	0.00752408	0.0111585	0.0099262	0.0135861	0.0147884	0.00599607	0.0162877	0.0114595	0.0068415	0.0167381	0.0155478	0.016932	0.0111428	0.00877825	0.0201674	0.0106436	0.0161498	0.00495753	0.00889398	0.0219808	0.0200181	0.00935052	0.00297611	0.0109556	0.0235678	0.0164738	0.0104379	0.00393547	0.0155648	0.00912993	0.0222949	0.0175834	0.0109561	0.00401811	0.00542027
0.00483755	0.00697075	0.0160997	0.00292054	0.0148562	0.00783481	0.00917613	0.00853823	0.0138286	0.0138504	0.00838974	0.00652098	0.00535831	0.0192932	0.0208259	0.00740718	0.0108893	0.00981011	0.0133051	0.0145817	0.00607652	0.0163087	0.0115155	0.00669048	0.0164475	0.0153133	0.0169423	0.0111178	0.00869717	0.0200084	0.0106711	0.0162042	0.00499983	0.00877831	0.0217186	0.0198467	0.00907484	0.00275824	0.0106384	0.0232611	0.0164913	0.0105036	0.00380294	0.0154124	0.00921702	0.0222017	0.0174597	0.0107546	0.00420154	0.00548475
0.00468168	0.00662327	0.0158326	0.00265955	0.014698	0.00752449	0.00892682	0.00818785	0.0137413	0.0134698	0.00822863	0.00652904	0.00535018	0.0191978	0.0206666	0.00728094	0.0105927	0.00970154	0.0130066	0.0143608	0.00615269	0.0163059	0.0115661	0.00652988	0.0161573	0.0150594	0.0169271	0.011082	0.00860336	0.019843	0.0106947	0.0162381	0.00503007	0.00866552	0.0214342	0.019645	0.00880053	0.00253917	0.0103383	0.0229349	0.0165059	0.010549	0.00367435	0.0152669	0.00928419	0.0220939	0.0173425	0.0105593	0.00440086	0.00553626
0.00453331	0.0062818	0.0155756	0.0024045	0.0145338	0.00720361	0.00864831	0.00783715	0.0136427	0.013072	0.00805629	0.00652083	0.00533267	0.0190736	0.0204848	0.00715099	0.0102714	0.00959744	0.0126949	0.0141202	0.00623995	0.0162769	0.0116033	0.00635798	0.0158726	0.0147939	0.0168909	0.0110259	0.0085042	0.0196648	0.0106962	0.0162602	0.00504486	0.00853978	0.0211258	0.019416	0.00852587	0.00231672	0.0100555	0.0225865	0.0165101	0.010585	0.00355276	0.0151226	0.0093374	0.0219648	0.0172354	0.0103759	0.00461168	0.005571
0.00439131	0.00593948	0.0153104	0.00215174	0.0143684	0.00687236	0.00834529	0.00747042	0.0135421	0.0126527	0.00786869	0.00649383	0.00529787	0.018932	0.0202791	0.00702507	0.00993189	0.00948682	0.0123779	0.0138571	0.00634213	0.0162227	0.0116205	0.00617442	0.0155913	0.014525	0.0168423	0.0109432	0.00840489	0.0194624	0.0106658	0.0162782	0.00504161	0.00839245	0.0207954	0.019168	0.00824142	0.00209847	0.00978661	0.0222213	0.0164978	0.0106178	0.00343362	0.0149662	0.00938278	0.0218045	0.0171351	0.0102024	0.00481819	0.00558992
0.00425349	0.00559455	0.0150224	0.0018978	0.0142021	0.00653644	0.00802478	0.00708497	0.013441	0.0122095	0.00766607	0.00644868	0.00524668	0.0187811	0.0200512	0.00690936	0.00958134	0.00936103	0.0120657	0.0135725	0.00645413	0.0161482	0.0116151	0.00597976	0.0153131	0.0142633	0.0167917	0.0108337	0.00831456	0.0192323	0.0106006	0.0162989	0.0050235	0.0082215	0.0204476	0.0189093	0.00793864	0.00189652	0.00952505	0.021849	0.0164648	0.0106512	0.00331212	0.0147886	0.00943074	0.0216125	0.0170365	0.0100219	0.00500642	0.00559761
0.00411617	0.00524764	0.014708	0.00164017	0.0140268	0.00620012	0.00769782	0.00668585	0.0133361	0.0117426	0.00745523	0.00638888	0.0051961	0.0186221	0.0198061	0.00680238	0.00922512	0.00921389	0.0117594	0.0132709	0.0065678	0.0160584	0.0115907	0.00577627	0.0150341	0.0140145	0.0167433	0.0107061	0.00823303	0.0189787	0.0105026	0.0163198	0.00499854	0.00802935	0.0200891	0.0186475	0.00761408	0.00172009	0.00925948	0.0214802	0.0164083	0.0106885	0.00318295	0.0145912	0.00948209	0.0213943	0.0169329	0.009823	0.00517217	0.00560043
0.003973	0.00489996	0.0143703	0.00137708	0.0138384	0.00586704	0.00736903	0.00628036	0.0132247	0.0112559	0.00724127	0.00631862	0.00516488	0.018468	0.0195481	0.00669782	0.00886962	0.00904169	0.0114545	0.0129628	0.00667389	0.0159565	0.0115608	0.00556536	0.014747	0.0137806	0.0166906	0.0105765	0.0081534	0.0187118	0.0103791	0.0163213	0.00497544	0.00782184	0.019732	0.0183964	0.00726823	0.00157041	0.00898152	0.0211179	0.0163346	0.0107268	0.00304039	0.0143815	0.00953183	0.0211609	0.0168135	0.00960658	0.00531759	0.00560202
0.00382219	0.00455405	0.0140166	0.00111048	0.013632	0.00554024	0.00703997	0.0058762	0.0131026	0.0107537	0.00702901	0.00624169	0.00515852	0.0183212	0.0192766	0.00658871	0.0085188	0.00884495	0.0111461	0.0126614	0.00676041	0.0158537	0.0115418	0.00534434	0.0144461	0.0135604	0.0166344	0.0104523	0.00806772	0.0184437	0.0102375	0.0162924	0.00495822	0.00760447	0.0193839	0.0181611	0.00690455	0.00143753	0.00869073	0.0207506	0.0162501	0.0107516	0.00288117	0.014169	0.00957463	0.0209255	0.0166738	0.0093801	0.00544878	0.00560015
0.00366566	0.00421174	0.0136546	0.000850279	0.013403	0.00521812	0.00671187	0.00548129	0.0129618	0.0102384	0.00682278	0.00616244	0.00517425	0.0181758	0.0189938	0.0064711	0.0081747	0.00862858	0.0108298	0.0123701	0.00682012	0.0157485	0.0115401	0.00510965	0.0141299	0.0133491	0.0165702	0.0103361	0.00797005	0.0181795	0.0100808	0.0162293	0.00494432	0.00738019	0.019049	0.0179398	0.00652821	0.00130708	0.00839179	0.0203696	0.0161619	0.0107546	0.00270683	0.01396	0.00960555	0.0206933	0.0165162	0.00915251	0.00557336	0.00559246
0.00350737	0.00387058	0.0132931	0.000606585	0.0131505	0.0048881	0.00638188	0.00510077	0.0127976	0.00971833	0.00662138	0.00607979	0.00520484	0.0180246	0.0187005	0.00634686	0.00783807	0.00840378	0.0105019	0.012087	0.0068533	0.0156324	0.0115556	0.00486063	0.0138033	0.0131337	0.0164892	0.0102285	0.00785559	0.0179115	0.00992073	0.0161328	0.0049339	0.00715399	0.0187288	0.0177278	0.00614519	0.00117127	0.00809109	0.0199731	0.0160776	0.0107316	0.00252503	0.013754	0.00961827	0.0204543	0.0163481	0.0089296	0.00570154	0.00557576
0.00335148	0.00354038	0.0129442	0.000381806	0.0128772	0.00453429	0.00603866	0.00473768	0.0126063	0.00920265	0.00641258	0.00599006	0.00524067	0.0178601	0.0183975	0.00622239	0.00750647	0.00818658	0.010166	0.011808	0.00686699	0.0154982	0.0115845	0.00459918	0.0134747	0.0129039	0.0163855	0.0101237	0.00772213	0.0176348	0.00976607	0.0160098	0.00492179	0.00692654	0.0184182	0.0175176	0.00576283	0.00102559	0.00779369	0.0195624	0.0159971	0.0106815	0.0023454	0.0135507	0.00961271	0.0202058	0.0161789	0.00871055	0.00584615	0.00554674
0.00319917	0.00323662	0.0126116	0.000173178	0.0125913	0.00415407	0.00567865	0.00439248	0.0123867	0.00870024	0.00618463	0.00589049	0.00527043	0.0176727	0.0180866	0.00610157	0.00717105	0.0079822	0.00982459	0.0115276	0.00687196	0.0153409	0.0116188	0.00432893	0.0131511	0.0126606	0.0162577	0.0100043	0.00757442	0.0173458	0.00962276	0.0158678	0.0048994	0.00669587	0.0181013	0.0172984	0.00538566	0.000868134	0.00750314	0.0191411	0.0159066	0.0106074	0.00217617	0.0133477	0.00959374	0.019944	0.0160135	0.00849167	0.00600977	0.00550405
0.00304495	0.00297034	0.0122928	-2.45056e-05	0.0123098	0.00375368	0.00530548	0.00406292	0.0121416	0.00821761	0.0059331	0.00577982	0.0052841	0.0174587	0.0177686	0.00598709	0.00682606	0.00778925	0.00948011	0.0112364	0.00687571	0.0151573	0.0116451	0.00405331	0.0128386	0.0124111	0.0161108	0.0098583	0.00742276	0.0170417	0.00949427	0.0157123	0.00486035	0.00646028	0.0177665	0.0170665	0.00501646	0.000703581	0.00722229	0.0187134	0.0157963	0.0105146	0.00202442	0.0131405	0.00957007	0.019664	0.0158496	0.00827206	0.00618753	0.00544905
0.00287991	0.00274284	0.0119827	-0.000216989	0.012039	0.00334259	0.00492674	0.0037455	0.0118757	0.00775227	0.00565863	0.00565804	0.00527337	0.0172196	0.0174406	0.00588053	0.00647531	0.0076039	0.00913518	0.0109313	0.00688018	0.0149533	0.0116524	0.00377428	0.0125412	0.0121642	0.0159576	0.00968099	0.00727806	0.0167224	0.00937619	0.015558	0.00480384	0.00621798	0.0174109	0.0168205	0.00465685	0.000548346	0.00694723	0.0182859	0.015662	0.0104099	0.00189372	0.0129255	0.00955096	0.0193637	0.0156878	0.00805193	0.00637167	0.00538551
0.00270091	0.00254061	0.0116748	-0.000410853	0.0117781	0.00292987	0.00455098	0.00343659	0.0115939	0.00728489	0.00536564	0.00553119	0.00523322	0.0169623	0.0171067	0.00577977	0.00612755	0.00741903	0.00878921	0.010613	0.00689299	0.0147356	0.0116361	0.00349726	0.0122564	0.0119256	0.0158054	0.00947352	0.00714466	0.0163901	0.0092503	0.0154127	0.00473532	0.00596683	0.0170375	0.0165611	0.00430462	0.000417568	0.00666943	0.0178723	0.0155031	0.0103054	0.00178038	0.0127016	0.00953921	0.0190442	0.0155237	0.00783183	0.0065545	0.00532078
0.00250883	0.00234042	0.011361	-0.000614657	0.0115243	0.00252156	0.00418119	0.0031336	0.0113067	0.00679703	0.00506071	0.00540573	0.00516418	0.016697	0.0167731	0.00567632	0.00579115	0.00722178	0.00843368	0.0102852	0.00691226	0.014512	0.0115966	0.0032278	0.0119711	0.0116968	0.0156585	0.00924214	0.00701671	0.0160478	0.00910461	0.0152791	0.00466249	0.00571207	0.0166522	0.0162912	0.00395026	0.000317184	0.00638072	0.0174765	0.0153231	0.0102056	0.00166937	0.0124717	0.00952629	0.0187079	0.0153492	0.00761323	0.00672971	0.00526308
0.00230671	0.00213508	0.0110387	-0.000831032	0.0112703	0.00212104	0.00380795	0.00283713	0.0110196	0.00628693	0.00475227	0.00528806	0.00507261	0.0164298	0.0164469	0.00556123	0.0054693	0.00700541	0.00805857	0.0099533	0.006929	0.0142911	0.0115387	0.00297063	0.0116731	0.0114763	0.0155197	0.00899463	0.00689067	0.0157024	0.00893781	0.0151567	0.00459273	0.0054584	0.0162616	0.0160138	0.00358737	0.000246098	0.00607807	0.0170955	0.0151276	0.0101108	0.00154513	0.0122415	0.009506	0.0183625	0.0151578	0.00739913	0.00689592	0.00522053
0.00209948	0.00192554	0.0107081	-0.00105827	0.0110011	0.00173469	0.00341943	0.00254856	0.0107351	0.00576224	0.00445085	0.00518312	0.0049725	0.0161602	0.0161337	0.00542841	0.0051551	0.00676875	0.00766035	0.00962006	0.00693417	0.0140733	0.0114696	0.00272869	0.0113555	0.0112602	0.015385	0.00873936	0.00676106	0.0153635	0.00875474	0.0150388	0.00453339	0.00520987	0.0158718	0.0157321	0.0032186	0.000197544	0.00576683	0.0167237	0.0149242	0.0100198	0.00140139	0.0120177	0.0094735	0.018017	0.0149482	0.00719414	0.00705255	0.00519836
0.00189575	0.00171471	0.0103713	-0.00129302	0.0107094	0.00136915	0.00301448	0.0022682	0.0104551	0.0052332	0.00416306	0.00508924	0.0048798	0.0158959	0.0158326	0.00527433	0.00483557	0.00651475	0.0072405	0.00928194	0.00692227	0.0138444	0.0113989	0.00249972	0.0110157	0.0110421	0.0152389	0.00848908	0.00662042	0.0150419	0.00856324	0.0149079	0.00448912	0.0049696	0.0154893	0.0154531	0.00285096	0.000162386	0.00545533	0.0163538	0.0147269	0.00992806	0.00123777	0.0118072	0.00942452	0.0176818	0.0147248	0.00700402	0.00720042	0.00519414
0.00170743	0.00151099	0.0100309	-0.0015308	0.0103912	0.00102782	0.00259807	0.00199575	0.0101766	0.00470889	0.00389232	0.00499266	0.00479884	0.0156339	0.0155297	0.00509896	0.0045072	0.00624924	0.00680399	0.00893312	0.00689147	0.0135944	0.0113391	0.00227298	0.0106551	0.010816	0.0150709	0.00824773	0.00646343	0.0147447	0.00836994	0.0147534	0.0044576	0.00473581	0.0151146	0.0151728	0.00249121	0.000129842	0.00514903	0.0159779	0.0145428	0.00982445	0.00105796	0.0116143	0.00935774	0.0173645	0.0144956	0.00683375	0.00734195	0.00519318
0.00153984	0.00133314	0.00968896	-0.00176722	0.0100465	0.000708781	0.00217695	0.00172985	0.00988661	0.00419547	0.003639	0.00487909	0.00472689	0.0153642	0.0152114	0.00490688	0.00417163	0.00597712	0.00635727	0.0085714	0.00684396	0.013319	0.0112924	0.00203935	0.0102798	0.010581	0.014875	0.00801344	0.00629016	0.0144698	0.00817997	0.0145735	0.00442686	0.00449838	0.0147437	0.0148811	0.00214214	8.58194e-05	0.00485221	0.0155963	0.0143739	0.00970603	0.000869479	0.0114371	0.00927573	0.0170634	0.0142682	0.00668492	0.00747916	0.005181
0.00139303	0.00119151	0.00934501	-0.00200454	0.0096791	0.000402336	0.00175738	0.0014611	0.0095793	0.00369494	0.00339832	0.00474368	0.00465864	0.0150776	0.0148745	0.00470955	0.00383199	0.00569949	0.00590713	0.00819725	0.00678559	0.0130176	0.0112543	0.00179683	0.0099028	0.0103431	0.0146488	0.00778262	0.00610815	0.0142005	0.0080012	0.014372	0.00438649	0.0042489	0.0143719	0.0145694	0.00179786	2.29632e-05	0.00456728	0.0152043	0.0142189	0.00957403	0.000686026	0.0112645	0.0091863	0.0167628	0.0140507	0.00655439	0.00761492	0.00515172
0.00126363	0.00109147	0.00899799	-0.00224276	0.00929444	9.83828e-05	0.00134414	0.00118412	0.00925741	0.00320868	0.00315707	0.00458763	0.00458674	0.0147693	0.0145219	0.00452085	0.00349373	0.00541718	0.00546218	0.00781311	0.00672573	0.012694	0.0112178	0.00154708	0.00953906	0.0101088	0.0143956	0.00754942	0.00592769	0.0139203	0.00783251	0.0141572	0.00432838	0.00398223	0.0139956	0.014234	0.00144533	-6.0388e-05	0.00429164	0.0147949	0.0140717	0.00943225	0.000521803	0.0110849	0.00910197	0.01645	0.013849	0.00643175	0.00775539	0.00510456
0.00114502	0.00103275	0.00864265	-0.0024802	0.00889768	-0.000202403	0.000942438	0.000896663	0.00892831	0.00273622	0.00290456	0.00441571	0.00449801	0.0144387	0.0141592	0.00434626	0.00316675	0.00512909	0.00503004	0.00742261	0.00667371	0.0123541	0.0111759	0.00129285	0.00919452	0.00988476	0.0141218	0.00730246	0.00575619	0.0136219	0.00766646	0.0139362	0.00424666	0.00369565	0.0136131	0.013878	0.0010821	-0.000161453	0.00401415	0.0143636	0.0139174	0.00928602	0.000381103	0.010891	0.00903027	0.0161188	0.0136614	0.00630126	0.00789489	0.00504226
0.00102677	0.00100786	0.00827212	-0.00271509	0.00849697	-0.000494779	0.000558357	0.000598378	0.00860038	0.00227498	0.00263963	0.00423522	0.00438116	0.0140904	0.0137928	0.00418596	0.00285916	0.00483317	0.00461657	0.00703068	0.00663172	0.0120042	0.0111202	0.00103773	0.00886869	0.00967763	0.0138371	0.00703533	0.00559927	0.013304	0.00749497	0.0137145	0.00414049	0.00338965	0.0132289	0.0135121	0.000712064	-0.000272539	0.00372266	0.0139103	0.0137471	0.00913792	0.000260946	0.010678	0.00897503	0.015766	0.0134733	0.00615668	0.00802112	0.00497141
0.00090093	0.00100804	0.007882	-0.00294562	0.00809359	-0.000774516	0.000196694	0.000293518	0.00827727	0.00182252	0.00236646	0.00405772	0.0042389	0.0137302	0.0134311	0.00403753	0.00257699	0.00452844	0.00422453	0.00664567	0.00659042	0.0116556	0.0110454	0.000786579	0.00855732	0.00949077	0.0135564	0.00675126	0.00545939	0.0129693	0.00731276	0.0135032	0.00401493	0.00306844	0.012846	0.0131422	0.000340491	-0.00037808	0.00341077	0.0134397	0.0135575	0.0089843	0.000154294	0.0104449	0.00893678	0.0153932	0.0132704	0.00599776	0.00812381	0.00490561
0.000763316	0.00102656	0.00747294	-0.00317096	0.00768529	-0.00103874	-0.000141133	-5.7525e-06	0.00795262	0.00137759	0.00209083	0.00389735	0.00408378	0.0133665	0.0130816	0.00389482	0.0023232	0.00421505	0.00385011	0.00627457	0.00654304	0.0113173	0.0109534	0.000541162	0.00825265	0.00932164	0.0132867	0.00645965	0.00533261	0.0126254	0.00711886	0.0133019	0.00388172	0.00274242	0.012467	0.0127727	-2.63307e-05	-0.00046458	0.00307633	0.0129577	0.0133491	0.00882236	5.27084e-05	0.0101969	0.00890999	0.0150059	0.0130465	0.00582717	0.00819931	0.00486033
0.000612287	0.00104847	0.00705252	-0.0033918	0.00727021	-0.00128545	-0.00045848	-0.000289105	0.00761812	0.000938677	0.0018179	0.00375878	0.00393099	0.0130073	0.0127472	0.00374551	0.00209618	0.00389363	0.00347769	0.00592245	0.00648323	0.0109959	0.0108521	0.000300115	0.00794153	0.00915967	0.0130297	0.00617119	0.00520595	0.0122869	0.00691708	0.013103	0.00375453	0.00242648	0.0120939	0.0124075	-0.000379491	-0.000529487	0.00272123	0.0124624	0.0131257	0.00864969	-5.35216e-05	0.00994777	0.00887975	0.0146164	0.012801	0.00565191	0.00825343	0.004839
0.000448424	0.00106711	0.00663244	-0.00360169	0.0068457	-0.00152103	-0.000763944	-0.000550924	0.00727168	0.00050925	0.00155213	0.00363976	0.00378957	0.0126541	0.0124274	0.00358107	0.00189044	0.00356928	0.00309108	0.00559119	0.00640467	0.0106943	0.0107511	6.02484e-05	0.00761306	0.00899219	0.0127839	0.0058911	0.00506782	0.0119691	0.00671133	0.0128975	0.00364227	0.00212429	0.0117252	0.0120441	-0.000710723	-0.000577729	0.00235175	0.0119498	0.0128925	0.00846438	-0.000172712	0.00971256	0.00883334	0.0142409	0.0125371	0.00548679	0.00829853	0.00483661
0.000275205	0.00108128	0.00622068	-0.00379143	0.00640523	-0.001751	-0.00106487	-0.000789247	0.00691484	9.46402e-05	0.00129539	0.00353458	0.00365695	0.012297	0.012119	0.00340008	0.00169616	0.00324914	0.00268956	0.00527673	0.00630455	0.010408	0.010656	-0.000181709	0.00726467	0.00881128	0.0125427	0.00561449	0.00491057	0.0116778	0.00650626	0.0126786	0.00355007	0.00183269	0.0113539	0.011668	-0.00101446	-0.000617758	0.00197988	0.0114181	0.0126562	0.00826642	-0.00030668	0.00949708	0.008765	0.0138854	0.0122618	0.00534375	0.00834097	0.00484449
0.000100637	0.00109173	0.00582299	-0.00395499	0.00594844	-0.00198077	-0.00136486	-0.00100593	0.00655094	-0.000302074	0.00104488	0.00343547	0.0035297	0.0119316	0.0118178	0.00320575	0.00150016	0.00294108	0.00228101	0.00496584	0.00618542	0.0101192	0.0105659	-0.000426678	0.00689968	0.0086122	0.0122895	0.00533487	0.00472977	0.011412	0.00630608	0.0124431	0.00347825	0.00154647	0.0109731	0.0112671	-0.00128903	-0.000657778	0.00161804	0.0108673	0.0124256	0.00805767	-0.000452295	0.00930099	0.00867391	0.0135483	0.0119874	0.00522619	0.00838494	0.00485362
-6.95003e-05	0.0011046	0.00544232	-0.00409261	0.00548195	-0.00221549	-0.00166641	-0.0012065	0.00618431	-0.00068113	0.000794622	0.00333339	0.00340659	0.0115514	0.0115195	0.00300356	0.00129735	0.00265087	0.00187467	0.00464569	0.00605684	0.00981339	0.0104825	-0.000669657	0.00652464	0.00839404	0.0120121	0.00504862	0.00452564	0.0111653	0.00611068	0.0121951	0.00342018	0.00125873	0.0105769	0.0108372	-0.0015374	-0.000706542	0.00127278	0.0102975	0.0121996	0.00784325	-0.000604051	0.00912	0.00856355	0.0132238	0.0117285	0.00513132	0.00843364	0.00485591
-0.000237391	0.00113766	0.00507454	-0.00421531	0.00501657	-0.00245415	-0.00197159	-0.00140211	0.00582151	-0.00104714	0.000538623	0.00322502	0.00328571	0.0111483	0.0112234	0.00279848	0.00108726	0.00237712	0.00147815	0.00431165	0.00593224	0.00948707	0.0104016	-0.000901157	0.00614621	0.00816209	0.0117097	0.0047533	0.00430397	0.0109286	0.00591308	0.0119377	0.00335965	0.000960715	0.0101612	0.0103795	-0.00176567	-0.000774331	0.000946418	0.00971586	0.0119717	0.00763485	-0.000756538	0.00894645	0.00844069	0.012903	0.0114912	0.00505234	0.00848406	0.00484652
-0.000409154	0.00120109	0.00470279	-0.00434315	0.0045627	-0.00268321	-0.0022791	-0.00160679	0.00547328	-0.0014123	0.000274774	0.00310795	0.00316469	0.010719	0.0109297	0.00259349	0.000871021	0.00210591	0.00109587	0.00396372	0.00582008	0.00914344	0.0103144	-0.00111874	0.00577099	0.00793015	0.0113891	0.00444818	0.00407852	0.0106899	0.00570724	0.0116744	0.00328257	0.000651076	0.00972477	0.00989988	-0.00198348	-0.000859313	0.000637682	0.00912945	0.011735	0.00743773	-0.000904094	0.00876763	0.00831731	0.0125733	0.0112755	0.00498191	0.00852169	0.00482292
-0.000590409	0.00129196	0.00431029	-0.00448077	0.00412262	-0.00289038	-0.00258181	-0.0018237	0.00514548	-0.0017839	7.34902e-06	0.00298057	0.00304306	0.0102655	0.0106382	0.00238986	0.000653644	0.00182223	0.000725238	0.00360437	0.00572537	0.00878918	0.0102132	-0.00132477	0.00540517	0.00770989	0.0110608	0.00413552	0.00386575	0.0104371	0.00548655	0.0114096	0.0031824	0.000328209	0.00927111	0.00940577	-0.00220495	-0.000950974	0.000340646	0.00854554	0.0114853	0.00725265	-0.00104191	0.00857147	0.00820776	0.0122261	0.0110772	0.00491224	0.00853628	0.00478529
-0.000783558	0.00139873	0.00389217	-0.00462425	0.00368294	-0.00307179	-0.00287861	-0.00204942	0.00483935	-0.00216616	-0.000257571	0.00284307	0.0029207	0.00979581	0.0103486	0.00218587	0.000448059	0.00152112	0.000364587	0.00323908	0.00564936	0.00843188	0.0100954	-0.0015235	0.00504758	0.00750826	0.0107329	0.00381987	0.00367159	0.0101662	0.00524475	0.0111436	0.0030584	-8.94152e-06	0.00881093	0.00890439	-0.00243493	-0.00103727	4.13574e-05	0.00797085	0.0112206	0.00707824	-0.00117322	0.00835458	0.00811477	0.0118565	0.0108885	0.00483332	0.0085225	0.00473634
-0.000986306	0.00150687	0.0034513	-0.0047681	0.00322833	-0.00322928	-0.00317268	-0.00227884	0.00455252	-0.00256106	-0.000514769	0.00269715	0.00279282	0.00932345	0.0100604	0.00197807	0.00026181	0.00120348	1.1771e-05	0.00287847	0.00558637	0.00808098	0.00996562	-0.00172037	0.00469214	0.00732854	0.0104089	0.0035048	0.0034949	0.00987877	0.00497939	0.0108701	0.00291513	-0.000359222	0.00835816	0.00840576	-0.00267279	-0.00111058	-0.000273734	0.00740436	0.0109439	0.00690916	-0.00130646	0.00811999	0.00803349	0.0114638	0.0106965	0.00474418	0.00847923	0.00467981
-0.00119191	0.00160826	0.00299472	-0.00490405	0.00275501	-0.00336866	-0.00346897	-0.00250556	0.00427874	-0.00296416	-0.000759666	0.00254683	0.00266671	0.00885746	0.00977241	0.00176352	9.27926e-05	0.000873162	-0.00033634	0.00253068	0.00552009	0.00774701	0.00983137	-0.00192355	0.00433208	0.00716947	0.0100938	0.00319961	0.00333061	0.00958008	0.00469347	0.0105861	0.00276065	-0.000721047	0.00791806	0.00791724	-0.00291624	-0.0011692	-0.000605875	0.00682827	0.0106604	0.00673256	-0.00144991	0.00787426	0.00795652	0.0110518	0.0104906	0.00464992	0.00841052	0.00462139
-0.00139461	0.00170639	0.00253137	-0.00501752	0.0022658	-0.00349713	-0.00377216	-0.00272117	0.00400597	-0.00335949	-0.000989922	0.00239535	0.00255651	0.0084042	0.00948018	0.00154152	-6.69901e-05	0.000536985	-0.000680199	0.00219575	0.00543624	0.00743064	0.00969912	-0.00214341	0.00396323	0.00702518	0.00978711	0.00291602	0.00317029	0.00927719	0.00439624	0.010286	0.00260747	-0.00109432	0.00749062	0.00744372	-0.00315953	-0.00121255	-0.00094874	0.00622501	0.0103772	0.00653729	-0.00160729	0.00762471	0.00787609	0.0106263	0.0102673	0.0045568	0.00832304	0.00456782
-0.00158913	0.00180186	0.00207241	-0.00510037	0.0017664	-0.00362347	-0.00408277	-0.00292415	0.00372148	-0.00373338	-0.00120785	0.00223799	0.00247383	0.00796672	0.00917859	0.00131505	-0.000227054	0.00020682	-0.00101453	0.0018687	0.00532835	0.00712544	0.00957514	-0.00238473	0.00358484	0.00688309	0.0094838	0.00266178	0.00299999	0.00898098	0.00409954	0.00996296	0.00247075	-0.00147887	0.00707348	0.00698724	-0.00338975	-0.00124596	-0.00129381	0.00559412	0.0101012	0.00631947	-0.00177625	0.00737943	0.00778347	0.0101968	0.0100282	0.00447031	0.00822502	0.00451553
-0.00177175	0.00189663	0.00162891	-0.00514978	0.00126415	-0.00376117	-0.00439352	-0.00311581	0.00342035	-0.00408041	-0.00142382	0.00206651	0.00242231	0.00754001	0.0088633	0.00109178	-0.000392574	-0.000106022	-0.00133498	0.00154318	0.00519556	0.00682274	0.0094638	-0.00264733	0.00319873	0.00672871	0.00917797	0.00243591	0.00280773	0.0087025	0.0038122	0.00961421	0.00235551	-0.00187664	0.00666065	0.00654355	-0.00360038	-0.00127969	-0.00163375	0.00494533	0.00983306	0.00608039	-0.00195294	0.00714591	0.00767368	0.0097756	0.00977798	0.00439548	0.00812992	0.0044553
-0.00194446	0.00199514	0.00120497	-0.00516818	0.000768323	-0.00391634	-0.00469627	-0.00329958	0.00310277	-0.00440095	-0.00165208	0.00187474	0.00239586	0.00710584	0.0085321	0.000877423	-0.00056055	-0.000397873	-0.00163636	0.00121468	0.00504185	0.00651558	0.00936326	-0.00292779	0.00281027	0.00655847	0.00886564	0.00222414	0.00259088	0.00844031	0.00354102	0.00924161	0.00225882	-0.00228967	0.00623964	0.00609688	-0.00379361	-0.00132378	-0.00196339	0.00429119	0.00956179	0.00582475	-0.00213094	0.00692443	0.0075477	0.00936337	0.0095227	0.00433233	0.00804525	0.0043789
-0.00212004	0.00210136	0.000799146	-0.00516292	0.000288659	-0.00408936	-0.00498761	-0.00348002	0.00277179	-0.00469996	-0.00189868	0.00166163	0.00238524	0.00664896	0.00818743	0.000676011	-0.000727219	-0.000670696	-0.00191431	0.000882286	0.00487492	0.00620101	0.00926225	-0.00321997	0.00242742	0.00637599	0.00854588	0.00200783	0.00235394	0.00818466	0.00328926	0.00885293	0.00217331	-0.00271775	0.00580158	0.00563328	-0.00397705	-0.00138148	-0.00228119	0.00364147	0.00927526	0.00555891	-0.00230161	0.00671013	0.00741122	0.00895312	0.00927122	0.00427651	0.00797414	0.0042827
-0.00231321	0.00221682	0.00040667	-0.00514092	-0.00016763	-0.00427743	-0.00526686	-0.00365904	0.00243347	-0.00498509	-0.00216412	0.00143319	0.00238295	0.00616323	0.00783962	0.000489304	-0.000889612	-0.000929708	-0.00216828	0.000547769	0.00470813	0.00588027	0.00915079	-0.00351461	0.00205709	0.00618801	0.00822153	0.00178021	0.0021054	0.00792415	0.00305252	0.0084619	0.00208972	-0.00315932	0.00534494	0.00515325	-0.00415976	-0.0014458	-0.00258889	0.00299906	0.00896912	0.00529115	-0.00245777	0.00649656	0.00727176	0.00853679	0.00903242	0.00422076	0.00791669	0.00416831
-0.0025289	0.00234064	2.10678e-05	-0.00510546	-0.000596811	-0.00447372	-0.00553514	-0.00383341	0.00209854	-0.00526696	-0.00244535	0.00120103	0.00238063	0.00564911	0.00750185	0.00031398	-0.00104478	-0.00118138	-0.00240165	0.000213991	0.0045578	0.00555478	0.00902168	-0.00380348	0.00170014	0.00600237	0.00789732	0.00154093	0.00185336	0.00765136	0.00281305	0.00807653	0.00199594	-0.00361207	0.00487309	0.00466547	-0.00434652	-0.00150976	-0.00289119	0.00236408	0.00864403	0.00503016	-0.00259911	0.0062787	0.00713392	0.00810768	0.00880464	0.00415803	0.00786702	0.0040414
-0.00276551	0.00246952	-0.000366842	-0.00506425	-0.000999774	-0.00466547	-0.00579621	-0.00400044	0.00177458	-0.00555829	-0.00273534	0.000972643	0.00237093	0.00511269	0.00717885	0.000138439	-0.00119104	-0.00143256	-0.00262241	-0.000115436	0.00442791	0.00522683	0.00887008	-0.0040836	0.00134788	0.00582911	0.00757932	0.00129268	0.00160478	0.00736407	0.00255262	0.00770163	0.00188026	-0.00406774	0.00439189	0.00418018	-0.00453695	-0.00156643	-0.00319368	0.00174037	0.00830395	0.00477744	-0.00273649	0.00605292	0.00699693	0.00765974	0.00857943	0.00408651	0.00780898	0.00390905
-0.00301781	0.00259606	-0.000765173	-0.00501986	-0.00138244	-0.00484496	-0.00605878	-0.00415535	0.00146167	-0.00586393	-0.00302191	0.000753532	0.00235437	0.00456284	0.00687016	-4.95794e-05	-0.00132955	-0.00168751	-0.00284532	-0.000437628	0.00431391	0.00489914	0.00869545	-0.00435515	0.000990616	0.00567649	0.00727247	0.00104296	0.00136783	0.00706093	0.00226726	0.00733967	0.00174111	-0.00451935	0.00390662	0.00370469	-0.00473526	-0.00160844	-0.00349888	0.00113229	0.00795518	0.00453013	-0.00288204	0.00581642	0.00685989	0.00719168	0.00834756	0.00401141	0.00773106	0.00378019
-0.00327811	0.0027106	-0.00117304	-0.00497192	-0.00175767	-0.00501047	-0.00633351	-0.00429293	0.0011555	-0.00618329	-0.00329517	0.00054731	0.00234212	0.00401114	0.00657286	-0.000256373	-0.00146593	-0.00194744	-0.00307891	-0.000752905	0.00420778	0.00457243	0.00850266	-0.00461967	0.000621841	0.00554581	0.00697668	0.000807797	0.00114276	0.0067462	0.00196199	0.00698593	0.00158495	-0.00496103	0.00341893	0.00324062	-0.00493593	-0.00163133	-0.00380379	0.000541917	0.00760548	0.00428444	-0.0030421	0.00557326	0.00671898	0.0067076	0.00810339	0.00393572	0.0076318	0.00366269
-0.00353533	0.00280571	-0.00158406	-0.00492023	-0.00214007	-0.00516396	-0.00662345	-0.00441077	0.00085062	-0.00651309	-0.00354858	0.000350464	0.002336	0.0034729	0.00628097	-0.000484083	-0.00160952	-0.00221162	-0.00332749	-0.00106856	0.00410038	0.0042438	0.00830355	-0.00488051	0.00023687	0.00543222	0.00668391	0.000599722	0.000923867	0.00642909	0.00164599	0.00662204	0.00142205	-0.00538865	0.00292666	0.00278457	-0.00512714	-0.0016371	-0.00410459	-3.15853e-05	0.00726264	0.00403629	-0.00321961	0.00533222	0.00656849	0.00621627	0.00784597	0.00386678	0.00751618	0.00355665
-0.00377751	0.00288156	-0.00199104	-0.00486235	-0.00253368	-0.00530942	-0.00692653	-0.00451063	0.000542987	-0.00684708	-0.00377874	0.000145508	0.00234183	0.0029546	0.00598296	-0.00073124	-0.00176689	-0.00247845	-0.00359235	-0.00139732	0.0039808	0.0039095	0.00811235	-0.0051454	-0.000165932	0.00532744	0.00638503	0.000423779	0.000703933	0.00611919	0.00132913	0.00623235	0.00126111	-0.0058049	0.00242981	0.00233466	-0.00529884	-0.0016356	-0.00439635	-0.000593268	0.00693487	0.00377818	-0.00341407	0.00510179	0.00640432	0.00572762	0.00757686	0.0038146	0.00739231	0.00344856
-0.00399911	0.00295001	-0.00238924	-0.0047901	-0.0029365	-0.00545091	-0.00723866	-0.00460022	0.000229581	-0.00717433	-0.00398646	-8.48454e-05	0.00236786	0.00245572	0.00566873	-0.000991893	-0.00194201	-0.00274598	-0.00386766	-0.0017437	0.00384183	0.0035637	0.00793636	-0.00542027	-0.000582787	0.00522474	0.00607321	0.000278474	0.000477375	0.00582023	0.0010215	0.00581379	0.00110648	-0.00622483	0.00192985	0.00188874	-0.00544759	-0.00163669	-0.00467384	-0.00114899	0.00662927	0.00350324	-0.00362022	0.00488515	0.00622625	0.00524552	0.00730105	0.00378601	0.00726717	0.00332574
-0.00419979	0.00302412	-0.00277775	-0.00470357	-0.00334451	-0.00559481	-0.00755451	-0.00469359	-9.21996e-05	-0.00748869	-0.00417705	-0.000344628	0.00241825	0.00197149	0.00533563	-0.0012527	-0.00213565	-0.00301245	-0.00413493	-0.00210653	0.00368294	0.00320011	0.0077782	-0.0057011	-0.00100149	0.00512039	0.00574322	0.000156621	0.000240611	0.00552633	0.000732269	0.00537149	0.000961333	-0.00666129	0.00142866	0.00144416	-0.00557956	-0.00165048	-0.00493417	-0.00169569	0.00634898	0.00321695	-0.00382603	0.00467762	0.00603833	0.00476099	0.00702672	0.0037806	0.00714608	0.00318258
-0.00438286	0.00311078	-0.00316044	-0.00460899	-0.0037514	-0.00575054	-0.00786896	-0.00479822	-0.000417195	-0.007791	-0.00436356	-0.000629246	0.00249215	0.0014932	0.00498614	-0.00149885	-0.00234333	-0.00328108	-0.00437869	-0.00248179	0.00350911	0.00281531	0.00763657	-0.00597854	-0.00140796	0.00500785	0.00539309	4.9566e-05	-7.23763e-06	0.00523088	0.000465656	0.00491475	0.000826847	-0.00711753	0.000927974	0.00100089	-0.00570781	-0.00168663	-0.00517894	-0.002227	0.00609029	0.00293225	-0.00401865	0.00447303	0.0058468	0.00426367	0.00676158	0.00378852	0.00703683	0.00301796
-0.00455486	0.00321359	-0.00354225	-0.00451578	-0.0041465	-0.00591308	-0.0081826	-0.00491733	-0.000735604	-0.00808648	-0.00456222	-0.000929841	0.00258498	0.00100562	0.00462537	-0.00172648	-0.00255336	-0.00355586	-0.00459482	-0.00286283	0.00332806	0.00241124	0.00750479	-0.00624387	-0.00179554	0.00488757	0.00502666	-5.16919e-05	-0.000262022	0.00492804	0.00022075	0.00445267	0.000701045	-0.00759108	0.000428599	0.000563557	-0.00583976	-0.00175023	-0.00541597	-0.0027388	0.0058384	0.00266152	-0.00419078	0.0042654	0.00566004	0.00375072	0.00650734	0.00379716	0.00693825	0.00283477
-0.00472644	0.00333282	-0.00392912	-0.0044329	-0.00452503	-0.00606898	-0.0084935	-0.00505125	-0.00103883	-0.00838158	-0.00477432	-0.00123679	0.00268796	0.000495588	0.00425902	-0.00193878	-0.0027543	-0.00384044	-0.00478668	-0.00323985	0.00314571	0.00199656	0.00736745	-0.00649381	-0.00216267	0.00476522	0.00465645	-0.000160624	-0.000515867	0.00461209	-7.51712e-06	0.00399223	0.000579759	-0.00807667	-6.65108e-05	0.000135927	-0.00597984	-0.00183771	-0.00565686	-0.00323011	0.00557645	0.00240968	-0.00433959	0.00404829	0.00548752	0.00322353	0.00625555	0.00379768	0.00684285	0.00263932
-0.0049059	0.00346335	-0.00432592	-0.00436195	-0.00488863	-0.00620576	-0.00879825	-0.00519422	-0.00132449	-0.00868026	-0.00499226	-0.00154138	0.00279279	-3.83716e-05	0.00389149	-0.00214172	-0.00293875	-0.00413692	-0.00496201	-0.00360468	0.00296476	0.00158235	0.00721066	-0.00673509	-0.00251174	0.00464737	0.00429661	-0.000281727	-0.000761029	0.00427985	-0.000225774	0.0035408	0.000459516	-0.0085679	-0.000550741	-0.00027616	-0.00613006	-0.00193393	-0.00590917	-0.00370414	0.00530153	0.0021693	-0.00446673	0.0038172	0.0053359	0.00268584	0.0059971	0.00378338	0.00674224	0.00244213
-0.00509505	0.00359251	-0.00473226	-0.00429255	-0.00524328	-0.00631785	-0.00909434	-0.00532952	-0.00160043	-0.00898307	-0.00520688	-0.00183581	0.00289147	-0.000589546	0.00352317	-0.00234275	-0.00310239	-0.00444355	-0.00512945	-0.00395013	0.00278912	0.0011766	0.00703066	-0.00698124	-0.00284964	0.0045389	0.00395391	-0.000413064	-0.000995008	0.00393333	-0.000442449	0.00310163	0.000336743	-0.00905729	-0.00101665	-0.00066674	-0.0062862	-0.00202365	-0.00617774	-0.00417403	0.00501857	0.00192829	-0.00457884	0.0035734	0.00520368	0.00214278	0.00572594	0.00375104	0.00663096	0.00225668
-0.0052918	0.00370964	-0.00514091	-0.00421638	-0.00559645	-0.00641028	-0.00938076	-0.00544202	-0.00187975	-0.0092908	-0.00541012	-0.00211471	0.00297866	-0.00114773	0.0031546	-0.00255136	-0.00324479	-0.00475304	-0.00529831	-0.00427099	0.00261541	0.000785516	0.00683076	-0.00723694	-0.00319032	0.00444447	0.00363035	-0.000550081	-0.0012229	0.00358054	-0.000667207	0.00267429	0.000204731	-0.00953767	-0.00145965	-0.00103335	-0.00643539	-0.0020981	-0.00646426	-0.00464607	0.00473449	0.00168083	-0.00468962	0.00332703	0.00507636	0.00159999	0.0054379	0.0037049	0.00650843	0.00209061
-0.00549255	0.00380779	-0.00554704	-0.00412715	-0.00595212	-0.00649597	-0.00965711	-0.00552685	-0.00216868	-0.00959826	-0.00559498	-0.00237556	0.00305652	-0.00170432	0.00278656	-0.00277308	-0.00337111	-0.00505707	-0.00547902	-0.00456609	0.00243559	0.000412528	0.00661827	-0.00750174	-0.00354778	0.00436832	0.00332427	-0.000685655	-0.00144925	0.00322944	-0.0009002	0.0022561	6.79369e-05	-0.0100073	-0.00188146	-0.00137841	-0.00656926	-0.00215251	-0.00676406	-0.00512268	0.00445696	0.00142426	-0.00481308	0.00308885	0.00493849	0.0010637	0.00513195	0.00366044	0.00637873	0.00194671
-0.00569327	0.00388316	-0.00594204	-0.00401961	-0.00630817	-0.0065809	-0.00992055	-0.00558623	-0.00246955	-0.00989652	-0.00576087	-0.00261895	0.00313687	-0.002254	0.00241981	-0.00300829	-0.00349558	-0.00534868	-0.00567402	-0.0048398	0.00224237	5.38443e-05	0.00640138	-0.0077732	-0.00392692	0.00430534	0.00302914	-0.000806863	-0.00168077	0.00288932	-0.00113556	0.00184271	-6.20842e-05	-0.0104685	-0.00229393	-0.00171167	-0.00667824	-0.00218676	-0.00706169	-0.00560496	0.00419619	0.00115827	-0.00495424	0.00286568	0.00478345	0.000542305	0.00481193	0.00363128	0.0062455	0.00182341
-0.00588945	0.00393631	-0.00631549	-0.00389187	-0.00666323	-0.00666808	-0.0101684	-0.00562688	-0.00278207	-0.0101782	-0.00591	-0.00284916	0.0032246	-0.00279232	0.00205473	-0.00325367	-0.00363367	-0.00562216	-0.00587997	-0.0051048	0.00203278	-0.000307569	0.0061892	-0.00804558	-0.00432621	0.00424383	0.00273057	-0.000904546	-0.00192577	0.00256981	-0.00136642	0.00142673	-0.000174187	-0.0109246	-0.00271273	-0.00204997	-0.00675368	-0.00220749	-0.00734183	-0.00608839	0.00395848	0.00088715	-0.00511206	0.00266164	0.00460984	4.4093e-05	0.00448853	0.00362467	0.00611283	0.00171373
-0.00608084	0.00397273	-0.00666085	-0.00374718	-0.00701289	-0.00675928	-0.0103998	-0.00565732	-0.0031011	-0.0104416	-0.00604767	-0.00307616	0.00332629	-0.00332049	0.00168954	-0.00350424	-0.00378873	-0.00587482	-0.00609135	-0.00537561	0.00180958	-0.000689353	0.00599152	-0.00830764	-0.00474032	0.0041719	0.00241507	-0.000980765	-0.00219007	0.00227644	-0.00158728	0.00100325	-0.000263135	-0.0113796	-0.00314329	-0.00240041	-0.0067934	-0.00223137	-0.00759909	-0.00655825	0.00374322	0.000621267	-0.00528202	0.00247709	0.0044201	-0.000426476	0.00417481	0.0036431	0.00598452	0.00160294
-0.00627102	0.00400711	-0.00697957	-0.00359599	-0.0073508	-0.00685087	-0.010616	-0.00568689	-0.00341293	-0.0106955	-0.00618091	-0.00330852	0.00344903	-0.00384442	0.00132266	-0.00375628	-0.00395669	-0.0061101	-0.00630222	-0.00565478	0.00158006	-0.00109472	0.00580993	-0.00854967	-0.00516154	0.0040847	0.0020788	-0.00104532	-0.00247295	0.0020063	-0.00179284	0.000575295	-0.00033051	-0.0118364	-0.00358535	-0.00276412	-0.00680255	-0.00227414	-0.00783457	-0.00700523	0.00354402	0.000369314	-0.00545688	0.00230712	0.00422109	-0.000872392	0.00387868	0.00368387	0.00586041	0.001478
-0.00646567	0.00405983	-0.0072856	-0.00345197	-0.00767257	-0.00692983	-0.0108205	-0.00572385	-0.00370325	-0.0109543	-0.00631279	-0.00354468	0.00359503	-0.00437103	0.000960907	-0.00400988	-0.00413067	-0.00634154	-0.006506	-0.0059384	0.00135153	-0.00151806	0.00563976	-0.00876397	-0.00557975	0.00398788	0.00172436	-0.00111023	-0.00276357	0.0017438	-0.00198053	0.000150236	-0.000378208	-0.0122938	-0.00403652	-0.00313951	-0.00679314	-0.00234171	-0.0080534	-0.00742397	0.00335181	0.000141011	-0.00562429	0.00213941	0.00402688	-0.00130814	0.00360413	0.00373964	0.00573363	0.00133425
-0.00666971	0.0041336	-0.00759882	-0.00332253	-0.00797826	-0.00698632	-0.011018	-0.00577228	-0.00396459	-0.011224	-0.00643896	-0.00377791	0.00376101	-0.00490447	0.000614931	-0.00426866	-0.00430289	-0.00658452	-0.0067006	-0.00622139	0.00113174	-0.00195039	0.00547392	-0.00894608	-0.00598758	0.00388591	0.00135775	-0.00118262	-0.00304821	0.00147128	-0.00215563	-0.000264875	-0.000411422	-0.0127497	-0.00449047	-0.00351955	-0.00678028	-0.00243292	-0.00826353	-0.00781276	0.00316071	-5.52163e-05	-0.00577259	0.00196089	0.00385204	-0.00175021	0.00335095	0.00379815	0.005598	0.00117262
-0.00688387	0.00422006	-0.00792614	-0.00321069	-0.00827537	-0.00701243	-0.0112153	-0.00583298	-0.00419529	-0.011506	-0.00655765	-0.00400164	0.0039394	-0.00544624	0.000292845	-0.00453585	-0.00446339	-0.00684346	-0.00688885	-0.00649777	0.00092659	-0.00238253	0.00530594	-0.00909706	-0.00638283	0.00378329	0.000986299	-0.00126287	-0.00331996	0.00118151	-0.00232907	-0.000667129	-0.000439709	-0.0132018	-0.00493328	-0.00388787	-0.00677514	-0.00254141	-0.00847601	-0.0081749	0.00297163	-0.000217002	-0.00590128	0.00176476	0.00370212	-0.002203	0.00311296	0.00384647	0.00544732	0.000997672
-0.00710315	0.00430788	-0.00826704	-0.00311584	-0.00857794	-0.00700337	-0.0114182	-0.00590436	-0.00439927	-0.0117991	-0.00666445	-0.00421205	0.00412033	-0.00599855	-4.46895e-06	-0.00481388	-0.0046045	-0.0071163	-0.00707665	-0.00675874	0.000734601	-0.00280597	0.00513097	-0.00922322	-0.0067671	0.00368587	0.000618531	-0.00135503	-0.00357593	0.00087357	-0.00251199	-0.00105944	-0.000473311	-0.0136485	-0.00535406	-0.00423308	-0.00678627	-0.00265822	-0.00869995	-0.00851648	0.00278453	-0.000349627	-0.00601753	0.00154874	0.00357589	-0.00266456	0.00287542	0.00387769	0.00527605	0.000816292
-0.00732236	0.00438621	-0.00861774	-0.00303184	-0.00889264	-0.00696066	-0.011632	-0.00598228	-0.00458495	-0.0120975	-0.00675372	-0.00440907	0.00429474	-0.00655452	-0.000288553	-0.00510341	-0.004726	-0.00739845	-0.00726999	-0.00700134	0.000542361	-0.00321502	0.00494736	-0.00933749	-0.00714414	0.00359815	0.000260741	-0.00145509	-0.00381651	0.000550604	-0.00270843	-0.00144755	-0.000515379	-0.0140903	-0.00575107	-0.00455065	-0.00681778	-0.00277099	-0.0089394	-0.00884675	0.00260078	-0.000466814	-0.00613105	0.00131456	0.00346747	-0.003131	0.0026246	0.00388969	0.00508226	0.000639359
-0.00753423	0.00444705	-0.00896979	-0.00294308	-0.00922153	-0.00689095	-0.0118601	-0.00605824	-0.00476465	-0.0123874	-0.00682269	-0.00459838	0.00445509	-0.00710143	-0.00057833	-0.0054023	-0.00483344	-0.00768288	-0.00747106	-0.00722845	0.000337575	-0.00360682	0.00475709	-0.00945757	-0.0075183	0.0035201	-8.63184e-05	-0.00155275	-0.00404744	0.000220538	-0.00291186	-0.00183776	-0.000557369	-0.0145337	-0.00612887	-0.00484136	-0.00686429	-0.00286527	-0.00919455	-0.00918194	0.00242292	-0.000585192	-0.00624935	0.00106863	0.00336843	-0.00359577	0.00235434	0.00388481	0.0048691	0.000477582
[truncated: 90 more columns]

## Sheet: yMeanHiReward
0.000365826
0.000177374
-1.05858e-05
-0.000198394
-0.000386132
-0.000573636
-0.000761101
-0.000949054
-0.0011378
-0.00132742
-0.00151775
-0.00170826
-0.00189857
-0.00208825
-0.00227682
-0.00246395
-0.00265003
-0.00283552
-0.00302087
-0.0032064
-0.0033923
-0.00357872
-0.00376572
-0.00395302
-0.00414054
-0.0043282
-0.00451545
-0.00470177
-0.00488719
-0.00507164
-0.00525495
-0.00543712
-0.0056185
-0.00579946
-0.00598052
-0.00616189
-0.00634394
-0.00652717
-0.006712
-0.00689876
-0.0070876
-0.00727846
-0.00747122
-0.00766594
-0.00786267
-0.00806149
-0.00826267
-0.00846645
-0.00867299
-0.00888209
-0.00909326
-0.00930599
-0.00951991
-0.00973512
-0.00995219
-0.0101705
-0.0103881
-0.0106031
-0.0108141
-0.0110203
-0.011221
-0.0114151
-0.0115999
-0.0117738
-0.0119354
-0.0120843
-0.0122205
-0.0123433
-0.0124511
-0.012543
-0.0126183
-0.0126761
-0.0127163
-0.0127392
-0.0127444
-0.0127326
-0.0127037
-0.0126571
-0.0125923
-0.0125102
-0.0124115
-0.0122975
-0.0121692
-0.0120267
-0.0118703
-0.0117016
-0.011522
-0.0113336
-0.0111375
-0.0109337
-0.0107216
-0.0105018
-0.0102745
-0.0100402
-0.00979923
-0.00955174
-0.00929774
-0.00903787
-0.00877233
-0.00850142
-0.00822562
-0.00794513
-0.00765971
-0.00736933
-0.00707333
-0.00677122
-0.00646325
-0.00615018
-0.00583217
-0.00550927
-0.00518078
-0.00484561
-0.00450295
-0.0041522
-0.00379243
-0.00342365
-0.00304709
-0.00266433
-0.00227701
-0.00188646
-0.00149305
-0.00109733
-0.00069993
-0.000300697
0.000100903
0.000505107
0.000912043
0.0013206
0.00172805
0.00213214
0.00253145
0.00292505
0.00331275
0.00369463
0.00407027
0.00443981
0.00480298
0.00515856
0.00550549
0.00584309
0.00617037
0.00648751
0.0067954
0.00709465
0.00738583
0.00766956
0.00794547
0.00821341
0.00847282
0.00872255
0.00896161
0.00918982
0.009407
0.00961404
0.00981242
0.0100034
0.0101876
0.0103653
0.0105353
0.0106963
0.0108479
0.0109897
0.0111214
0.0112431
0.0113549
0.0114566
0.0115483
0.0116297
0.0117006
0.0117614
0.0118115
0.0118508
0.0118796
0.0118984
0.0119075
0.0119074
0.0118983
0.0118799
0.0118513
0.0118115
0.0117602
0.011698
0.0116259
0.0115454
0.0114572
0.0113618
0.0112593
0.0111502
0.0110348
0.0109132
0.0107856
0.010652
0.0105125
0.0103679
0.010219
0.0100666
0.00991051
0.00975042
0.00958611
0.00941772
0.00924506
0.00906813
0.00888769
0.00870478
0.00852004
0.008334
0.00814627
0.00795614
0.00776297
0.00756644
0.00736629
0.00716252
0.00695523
0.00674468
0.00653141
0.00631608
0.00609907
0.0058808
0.00566108
0.00543947
0.00521589
0.00499023
0.00476223
0.00453239
0.00430181
0.0040712
0.00384067
0.00361007
0.00337935
0.00314869
0.00291841
0.00268867
0.00245979
0.00223203
0.00200554
0.00178083
0.00155858
0.00133899
0.00112203
0.00090755
0.000695295
0.000484783
0.00027579
6.8053e-05
-0.00013837
-0.000343133

## Sheet: yTrcsLoReward
-0.00699764	-0.00735684	0.00138869	0.000974269	-0.00202455	-0.00925656	-0.0088296	-0.00391485	-0.00187257	-0.00984006	0.0166711	-0.00425838	-0.00133044	-0.00840793	-0.0066365	-0.00424284	-0.00932169	-0.00929715	0.00174311	-0.00905382	-0.00779977	0.00282258	-0.000343307	-0.00328123	-0.00938721	0.000234659	-0.00107777	0.00392312	0.0060578	-0.0229972	0.00284135	0.00202703	0.000334257	-0.00366851	-0.00188888	-0.0180749	-0.0048006	0.00438927	-0.0033267	-0.00853222	-0.00240514	-0.0111641	0.00994933	0.0115035	-0.00114332	-0.00458129	-0.00897291	-0.000766165	0.00652792	0.0153527
-0.00678304	-0.00754941	0.0014938	0.00105703	-0.00220161	-0.00925801	-0.00860995	-0.00407327	-0.00166714	-0.00990874	0.0161029	-0.00438952	-0.00151673	-0.00832472	-0.00679061	-0.00441874	-0.00946603	-0.00960605	0.00168098	-0.00945045	-0.00806074	0.00288174	-0.000338898	-0.00355771	-0.00928438	4.92671e-05	-0.0011121	0.00386899	0.00583872	-0.0231335	0.00251838	0.00197598	0.000243773	-0.00378813	-0.00205127	-0.0184202	-0.00479753	0.00414856	-0.00365475	-0.00855087	-0.00267955	-0.0111783	0.0104208	0.0113623	-0.00122854	-0.00446879	-0.00895149	-0.000807837	0.00626557	0.0152242
-0.00658641	-0.00769489	0.00157381	0.00114747	-0.00235584	-0.00923768	-0.00839576	-0.00422677	-0.0014569	-0.00999148	0.0155262	-0.00451117	-0.00169066	-0.00824893	-0.00694975	-0.00457971	-0.00960065	-0.00988386	0.00160568	-0.00986192	-0.00830333	0.00292621	-0.000342875	-0.00384958	-0.00916852	-0.000108299	-0.00111488	0.0038308	0.00561673	-0.0232524	0.00218832	0.00190662	0.000182088	-0.003894	-0.00220834	-0.0187524	-0.00480846	0.0038941	-0.00398967	-0.0085537	-0.00294518	-0.0111962	0.0108594	0.0112324	-0.00130727	-0.00434013	-0.008946	-0.000826587	0.00599333	0.0150772
-0.00641193	-0.0078015	0.00164317	0.00123426	-0.00248709	-0.0092011	-0.00819437	-0.00439259	-0.00123158	-0.0100817	0.0149366	-0.00463094	-0.00184386	-0.00818143	-0.00710898	-0.00472564	-0.0097095	-0.0101276	0.00151283	-0.0102891	-0.00853045	0.00294955	-0.000360863	-0.00414953	-0.00904422	-0.000241503	-0.00109921	0.00380658	0.00540573	-0.0233642	0.00186747	0.00182495	0.000143251	-0.00400369	-0.00235455	-0.0190677	-0.00483403	0.00361965	-0.00433183	-0.00853855	-0.00320693	-0.0112202	0.0112767	0.0111123	-0.00136542	-0.00420725	-0.00895303	-0.000824134	0.00571402	0.0149094
-0.00625978	-0.00788696	0.00171111	0.00130984	-0.00260032	-0.00915805	-0.00801015	-0.00457728	-0.000993948	-0.0101586	0.0143397	-0.00475356	-0.00197164	-0.00811788	-0.00725897	-0.00485864	-0.00978816	-0.0103391	0.001401	-0.0107339	-0.00874919	0.00295153	-0.000393307	-0.00444734	-0.00891806	-0.000358014	-0.00108499	0.00379141	0.00521269	-0.0234643	0.00157214	0.00174629	0.000116835	-0.00412459	-0.00248765	-0.0193644	-0.00486993	0.00332429	-0.00467355	-0.00850703	-0.00346465	-0.0112547	0.0116935	0.0109894	-0.00139772	-0.00408592	-0.00896607	-0.000814575	0.0054368	0.0147234
-0.0061249	-0.00796235	0.00178372	0.00136953	-0.00270477	-0.00911228	-0.00783885	-0.00478106	-0.000755198	-0.0102062	0.0137366	-0.00488684	-0.00207715	-0.0080432	-0.00739482	-0.00497926	-0.00984029	-0.0105252	0.00127228	-0.0111911	-0.00896792	0.00293684	-0.000431645	-0.00473298	-0.00879425	-0.00047024	-0.00108032	0.0037776	0.00503968	-0.0235407	0.00130723	0.00168495	9.27812e-05	-0.00425785	-0.00260764	-0.0196449	-0.00490955	0.00301143	-0.00500834	-0.0084647	-0.00372272	-0.0112975	0.0121156	0.0108517	-0.00140602	-0.00398255	-0.00897675	-0.000812398	0.00517	0.0145283
-0.00599348	-0.00803672	0.0018643	0.00141154	-0.00281531	-0.00906438	-0.00766127	-0.00500036	-0.000527219	-0.0102209	0.0131262	-0.00502884	-0.00217732	-0.00794696	-0.00751926	-0.00508271	-0.00987425	-0.0106927	0.00113121	-0.0116594	-0.00919017	0.00291356	-0.000463056	-0.00499768	-0.00867509	-0.00058982	-0.00108651	0.00375377	0.00488497	-0.0235849	0.00106904	0.00164667	6.28673e-05	-0.00440181	-0.00271881	-0.0199023	-0.00494739	0.00268825	-0.00533049	-0.00842105	-0.00397805	-0.011341	0.0125397	0.0106935	-0.00139701	-0.00389678	-0.00897325	-0.00082602	0.00491441	0.014337
-0.00585	-0.00811761	0.00194749	0.00144043	-0.00294594	-0.00901486	-0.00746066	-0.00522735	-0.000316825	-0.010208	0.0125083	-0.00517086	-0.00229284	-0.00783181	-0.00763969	-0.00517433	-0.0098995	-0.0108445	0.00098589	-0.0121388	-0.00940967	0.00289446	-0.000481805	-0.00523654	-0.00856178	-0.000720483	-0.00110174	0.00371488	0.00474184	-0.0235933	0.000848654	0.0016309	1.90657e-05	-0.00454921	-0.00283311	-0.0201273	-0.00497826	0.0023675	-0.00563512	-0.00838524	-0.00422291	-0.0113775	0.0129604	0.0105137	-0.00137941	-0.00382405	-0.00894696	-0.000860162	0.00466644	0.0141568
-0.00569327	-0.00820182	0.00201582	0.00147264	-0.003102	-0.00896094	-0.00723162	-0.00544664	-0.000123963	-0.0101777	0.0118809	-0.00530389	-0.00242762	-0.00770811	-0.00776419	-0.00526199	-0.00992478	-0.0109882	0.000845573	-0.0126283	-0.00961944	0.00289412	-0.000486369	-0.00545364	-0.0084519	-0.000861039	-0.00111811	0.00365898	0.00459675	-0.0235688	0.000635786	0.00163222	-4.06903e-05	-0.0046823	-0.00296021	-0.0203156	-0.00499522	0.0020615	-0.0059204	-0.00836574	-0.00445115	-0.011403	0.0133684	0.010315	-0.00136361	-0.00375602	-0.00889557	-0.000915226	0.00442141	0.0139915
-0.00553043	-0.00826979	0.00206268	0.00152493	-0.00328186	-0.0088921	-0.00697616	-0.00564284	5.36962e-05	-0.0101399	0.0112367	-0.00542252	-0.00257586	-0.00758778	-0.0078965	-0.00535439	-0.00995724	-0.0111265	0.000708724	-0.0131288	-0.00981613	0.002918	-0.000477867	-0.00566753	-0.00833718	-0.001008	-0.00111644	0.0035869	0.00443953	-0.0235304	0.000420602	0.00164242	-0.00011327	-0.00478877	-0.00309989	-0.0204685	-0.00500283	0.00177235	-0.0061893	-0.00836777	-0.00466027	-0.0114196	0.0137486	0.0101035	-0.00135977	-0.00367799	-0.0088225	-0.000985187	0.00417545	0.013842
-0.00537019	-0.00831676	0.00208069	0.00160024	-0.00347883	-0.00880618	-0.00670136	-0.00581193	0.00022085	-0.0101022	0.0105742	-0.005527	-0.00272892	-0.00747741	-0.00803244	-0.00545901	-0.0100004	-0.0112603	0.000567777	-0.0136481	-0.00999864	0.002964	-0.000461876	-0.00589512	-0.00821701	-0.00115583	-0.00108239	0.00350232	0.00426571	-0.0234863	0.000195016	0.00165064	-0.000192954	-0.00486751	-0.00324628	-0.0205953	-0.00501328	0.00149529	-0.00645354	-0.00838811	-0.00485198	-0.0114344	0.0140961	0.00989071	-0.00137184	-0.00357561	-0.00873519	-0.00105387	0.00392754	0.0137032
-0.0052201	-0.00833614	0.00206385	0.00169301	-0.00368411	-0.00870902	-0.00641647	-0.00595805	0.000385466	-0.0100742	0.00989228	-0.00562427	-0.00287707	-0.00737306	-0.00816609	-0.0055749	-0.0100549	-0.0113905	0.000415276	-0.0141887	-0.0101682	0.00302504	-0.000450066	-0.00613985	-0.00809542	-0.00129404	-0.00101169	0.00340904	0.00407471	-0.0234395	-4.53849e-05	0.00164626	-0.000273995	-0.004925	-0.00339231	-0.0207182	-0.00503855	0.0012228	-0.0067319	-0.0084096	-0.00503493	-0.0114528	0.0144063	0.00969129	-0.00139884	-0.00344451	-0.00864054	-0.00110384	0.00368077	0.0135604
-0.00508506	-0.00832092	0.00201327	0.00179453	-0.00388561	-0.00861076	-0.00613168	-0.00608957	0.000555702	-0.0100589	0.00919124	-0.0057197	-0.00300861	-0.0072679	-0.00829313	-0.00568552	-0.010119	-0.0115154	0.00024666	-0.0147495	-0.0103286	0.00309175	-0.000450942	-0.00639786	-0.00797828	-0.00141434	-0.00090815	0.00331022	0.00386912	-0.0233921	-0.000301384	0.00162505	-0.000350709	-0.00497152	-0.00353306	-0.0208444	-0.00508405	0.000947625	-0.00702921	-0.00841505	-0.00521652	-0.0114792	0.0146783	0.00951088	-0.00143654	-0.00328839	-0.00854401	-0.00112865	0.00343543	0.0134018
-0.00496228	-0.00827083	0.00193413	0.00189602	-0.00406849	-0.00852155	-0.00585693	-0.00621567	0.000733827	-0.0100536	0.00847395	-0.00581841	-0.00311696	-0.00715997	-0.00840992	-0.00577641	-0.010189	-0.0116271	6.15479e-05	-0.0153257	-0.0104863	0.00315287	-0.000471359	-0.00666245	-0.0078708	-0.00152042	-0.000781755	0.00321089	0.00365414	-0.0233384	-0.000570566	0.00158803	-0.000419418	-0.00501521	-0.00366943	-0.0209726	-0.00514544	0.000663279	-0.00734134	-0.00839848	-0.00540372	-0.0115162	0.0149181	0.00934881	-0.0014787	-0.00311602	-0.00845535	-0.00112956	0.00319015	0.0132228
-0.00485036	-0.00818989	0.00183533	0.00199037	-0.00423046	-0.00844416	-0.00559831	-0.00634445	0.000913181	-0.0100535	0.00774304	-0.00592454	-0.0031998	-0.00704917	-0.00851465	-0.00584329	-0.0102576	-0.0117277	-0.000133661	-0.0159102	-0.0106529	0.00319843	-0.000516198	-0.0069259	-0.00777343	-0.00162355	-0.000642628	0.00310856	0.00343905	-0.0232592	-0.000847909	0.00153988	-0.000483401	-0.00505959	-0.00380881	-0.0211008	-0.0052154	0.000366021	-0.00766118	-0.0083607	-0.00560192	-0.0115616	0.0151328	0.00920089	-0.00151488	-0.00293708	-0.0083746	-0.0011128	0.00294354	0.0130236
-0.00474757	-0.00808352	0.00173826	0.00207508	-0.00437837	-0.00836805	-0.00535816	-0.00648074	0.00109005	-0.0100527	0.00699762	-0.00603675	-0.00325924	-0.00693597	-0.00860947	-0.00588802	-0.0103209	-0.0118234	-0.000333999	-0.0164987	-0.0108358	0.00322475	-0.000586191	-0.00717872	-0.00767885	-0.00173576	-0.000498052	0.00299668	0.00323323	-0.0231464	-0.0011243	0.00148722	-0.000550281	-0.00511003	-0.00395244	-0.021221	-0.00528844	5.7362e-05	-0.00797941	-0.00830671	-0.00580925	-0.0116073	0.0153283	0.00905956	-0.00153453	-0.00276022	-0.00829518	-0.00108789	0.00269366	0.0128083
-0.0046507	-0.00796608	0.00165095	0.00214782	-0.0045224	-0.00828252	-0.00513505	-0.00662702	0.00125772	-0.0100435	0.00624047	-0.00614661	-0.00330132	-0.00682257	-0.00870298	-0.0059163	-0.0103828	-0.0119219	-0.000534372	-0.0170948	-0.011039	0.00323361	-0.000676908	-0.00741453	-0.00757881	-0.00186307	-0.000359126	0.00286986	0.00303594	-0.022993	-0.00139184	0.00144127	-0.000627424	-0.005166	-0.00409812	-0.0213143	-0.00535864	-0.000256954	-0.00828373	-0.00824491	-0.00601238	-0.0116486	0.0155259	0.0089138	-0.00153946	-0.0025931	-0.00820977	-0.00106784	0.00243651	0.0125831
-0.00455906	-0.00784689	0.0015724	0.00220747	-0.00467198	-0.00818261	-0.00492349	-0.00678358	0.0014077	-0.0100221	0.00547507	-0.00625065	-0.00333172	-0.0067144	-0.00880684	-0.0059357	-0.0104517	-0.0120304	-0.000729809	-0.0177002	-0.0112631	0.0032307	-0.000777058	-0.0076333	-0.00746697	-0.00200014	-0.000230791	0.00272588	0.00284033	-0.0227946	-0.00165312	0.00141607	-0.000717786	-0.00522255	-0.00424323	-0.0213741	-0.00542095	-0.000569917	-0.00856709	-0.00818797	-0.00620204	-0.0116761	0.0157307	0.00875851	-0.0015395	-0.00243928	-0.00811248	-0.00106355	0.00216599	0.0123574
-0.0044788	-0.00773191	0.00149779	0.00225506	-0.00483443	-0.00806641	-0.00471093	-0.00694872	0.00153471	-0.0099922	0.00470559	-0.00633977	-0.00335357	-0.00661824	-0.00892775	-0.00595608	-0.0105348	-0.0121489	-0.00092102	-0.0183108	-0.0115024	0.00322296	-0.000873683	-0.00783997	-0.00733819	-0.00213697	-0.000112874	0.00256733	0.00263886	-0.0225545	-0.0019169	0.0014111	-0.000818753	-0.00527436	-0.00438429	-0.0213981	-0.00547613	-0.000877651	-0.00882467	-0.00814682	-0.00637118	-0.0116787	0.0159375	0.00859021	-0.00154575	-0.0022983	-0.00799796	-0.00108026	0.00187929	0.0121416
-0.00441583	-0.00762422	0.00141668	0.00229273	-0.0050124	-0.007935	-0.00448458	-0.00711946	0.00163969	-0.0099625	0.00393679	-0.00640231	-0.00337193	-0.00654031	-0.00906868	-0.00599021	-0.0106344	-0.012266	-0.00111974	-0.0189205	-0.0117434	0.00322056	-0.000963493	-0.00804172	-0.00719005	-0.00226966	-2.50197e-06	0.00240446	0.0024265	-0.0222795	-0.00219209	0.00141584	-0.000926533	-0.00531779	-0.00451503	-0.0213879	-0.00553498	-0.00118161	-0.00905491	-0.00812666	-0.00651463	-0.0116496	0.0161388	0.00840699	-0.0015651	-0.00216684	-0.00786544	-0.00111833	0.00157685	0.0119375
-0.00437336	-0.00751912	0.00131001	0.00232317	-0.00520547	-0.00779305	-0.0042447	-0.00729199	0.00173254	-0.00994158	0.00316963	-0.0064313	-0.00338619	-0.0064851	-0.00922902	-0.00604321	-0.0107451	-0.0123727	-0.00133578	-0.0195225	-0.0119749	0.00323754	-0.00104846	-0.00824352	-0.00702588	-0.00239685	0.000106455	0.00224279	0.00220251	-0.0219779	-0.00248331	0.00141735	-0.00103382	-0.00535146	-0.00462822	-0.0213507	-0.00560755	-0.0014836	-0.00926084	-0.00812793	-0.00663202	-0.0115907	0.0163243	0.00820962	-0.0015985	-0.00203977	-0.00771984	-0.00117378	0.00126145	0.0117416
-0.00435201	-0.00740136	0.00116909	0.00234789	-0.00540972	-0.00764959	-0.00399945	-0.0074661	0.00182852	-0.00993283	0.0023972	-0.00642809	-0.0033928	-0.00645337	-0.00940309	-0.00611429	-0.0108579	-0.0124624	-0.00157362	-0.0201152	-0.0121906	0.00327278	-0.00113193	-0.00844488	-0.00685755	-0.00251824	0.000227857	0.00208559	0.00197142	-0.0216701	-0.00278872	0.00140634	-0.00113071	-0.00537938	-0.00471871	-0.0212926	-0.00570045	-0.00178794	-0.00944777	-0.00814702	-0.00672818	-0.0115161	0.0164782	0.00800103	-0.00164516	-0.00190728	-0.00757054	-0.00123987	0.000937294	0.0115487
-0.00434927	-0.00726695	0.000988014	0.00236362	-0.00561906	-0.00751486	-0.00375859	-0.00764563	0.00193525	-0.00993272	0.00161667	-0.00640576	-0.00338906	-0.00644101	-0.00957706	-0.00619934	-0.0109658	-0.0125304	-0.00183403	-0.0207083	-0.0123869	0.00331476	-0.00121906	-0.00864338	-0.00669786	-0.0026371	0.000373836	0.00193515	0.00173689	-0.0213653	-0.00310237	0.00138005	-0.0012092	-0.00540745	-0.00478443	-0.0212157	-0.00581747	-0.00210094	-0.00962319	-0.00817749	-0.00681461	-0.0114455	0.0165989	0.00778663	-0.00170087	-0.0017577	-0.00742728	-0.00130584	0.000610069	0.0113532
-0.00436088	-0.00710956	0.000765754	0.00236542	-0.00582948	-0.00739695	-0.00352929	-0.00783603	0.00205585	-0.00993857	0.000831247	-0.00638442	-0.00337314	-0.00643763	-0.009736	-0.00629152	-0.0110623	-0.0125756	-0.00211424	-0.0213154	-0.0125639	0.00335002	-0.00131713	-0.00883686	-0.00655308	-0.00276264	0.000541007	0.00178833	0.00150278	-0.0210659	-0.00341852	0.00133925	-0.00126906	-0.00544261	-0.00482705	-0.0211317	-0.00595811	-0.00242763	-0.00979812	-0.00820922	-0.00690759	-0.0113863	0.0166854	0.00757202	-0.00175784	-0.00159489	-0.00729322	-0.00135973	0.000287463	0.0111506
-0.00438212	-0.00692281	0.000509242	0.00235037	-0.00603992	-0.00730157	-0.00331379	-0.00804126	0.00219022	-0.00994322	4.70058e-05	-0.0063724	-0.00334174	-0.00643016	-0.00987406	-0.00638137	-0.0111433	-0.0126021	-0.00240886	-0.0219315	-0.0127265	0.00336926	-0.00142514	-0.00902326	-0.00642539	-0.00290301	0.000716	0.00163199	0.00127288	-0.0207721	-0.00373054	0.00128453	-0.00132245	-0.00549046	-0.00485168	-0.021042	-0.00611704	-0.0027683	-0.00997351	-0.00823198	-0.00701443	-0.0113391	0.0167395	0.00735489	-0.00180816	-0.00143246	-0.00716124	-0.00140105	-2.64827e-05	0.0109427
-0.00440478	-0.00670671	0.000227046	0.00231875	-0.00624593	-0.00723027	-0.00310834	-0.0082612	0.00233211	-0.00993617	-0.000729973	-0.00637161	-0.00329658	-0.00641166	-0.00999157	-0.00646467	-0.0112113	-0.0126224	-0.00271011	-0.0225416	-0.0128872	0.00337052	-0.00154208	-0.00920144	-0.00631399	-0.00306558	0.000883693	0.00145675	0.00104674	-0.0204765	-0.00403244	0.00121862	-0.00138316	-0.00555043	-0.00486657	-0.0209422	-0.00628246	-0.0031153	-0.0101449	-0.00824494	-0.00713654	-0.0113012	0.0167688	0.007129	-0.00184935	-0.00128459	-0.00702719	-0.00143672	-0.000330333	0.0107304
-0.00442083	-0.00646565	-7.33353e-05	0.00227489	-0.00645289	-0.00717816	-0.00291067	-0.00849023	0.00246658	-0.00990914	-0.00149824	-0.00638085	-0.00324572	-0.00637888	-0.0100926	-0.00653946	-0.0112812	-0.0126548	-0.00300775	-0.0231315	-0.0130587	0.00335723	-0.00166654	-0.00937234	-0.00621342	-0.0032559	0.00103549	0.00125791	0.000815552	-0.0201565	-0.00432464	0.00114616	-0.00145817	-0.00561274	-0.00488158	-0.0208292	-0.00643869	-0.00345735	-0.0103078	-0.00825312	-0.00727174	-0.0112648	0.0167786	0.00688906	-0.00188833	-0.0011589	-0.0068854	-0.00147539	-0.000624278	0.0105153
-0.00442275	-0.00620667	-0.000373127	0.00222934	-0.00667225	-0.00712909	-0.00271802	-0.00872011	0.00258384	-0.00986141	-0.0022653	-0.00639246	-0.00320098	-0.00633128	-0.0101846	-0.00660528	-0.0113677	-0.0127054	-0.00329527	-0.0236944	-0.0132419	0.00333102	-0.00179565	-0.00954045	-0.00611007	-0.00347503	0.00117455	0.00103423	0.000570316	-0.0197997	-0.00461881	0.00106998	-0.00155062	-0.00566833	-0.00490317	-0.0206988	-0.00657803	-0.00378901	-0.0104578	-0.00826289	-0.00741273	-0.0112115	0.016769	0.00663286	-0.00193285	-0.00105221	-0.00672884	-0.00152403	-0.000911508	0.0102993
-0.00440539	-0.00594483	-0.000665337	0.00218952	-0.00691375	-0.0070635	-0.00252677	-0.00894318	0.00267642	-0.00980483	-0.00303933	-0.00638674	-0.00317287	-0.00627404	-0.0102787	-0.00666338	-0.0114771	-0.0127724	-0.0035689	-0.0242397	-0.013431	0.00329471	-0.00192876	-0.00971442	-0.00599081	-0.00371825	0.00130697	0.000788432	0.000306657	-0.0194054	-0.00492545	0.000988803	-0.00166019	-0.00570944	-0.00493578	-0.0205448	-0.00669824	-0.00410807	-0.0105886	-0.00827966	-0.00754354	-0.0111261	0.0167528	0.00636299	-0.00198878	-0.000956066	-0.00655323	-0.00158683	-0.00119877	0.0100825
-0.00437127	-0.005688	-0.000951413	0.00216092	-0.00718066	-0.00697732	-0.0023364	-0.00915195	0.00273945	-0.00975569	-0.00382044	-0.00634849	-0.00316285	-0.00622069	-0.0103811	-0.00671589	-0.0116096	-0.012851	-0.00382734	-0.0247909	-0.0136189	0.00325276	-0.00207013	-0.00990015	-0.00585355	-0.00397405	0.00143542	0.000525867	2.34978e-05	-0.0189809	-0.00524975	0.000902873	-0.00178123	-0.00572935	-0.00498194	-0.0203762	-0.00680084	-0.00441457	-0.0107017	-0.00830675	-0.0076517	-0.0110043	0.0167294	0.00608858	-0.00206087	-0.000866797	-0.00635958	-0.001663	-0.00148755	0.00986142
-0.00433505	-0.00543873	-0.00123576	0.00214693	-0.00746761	-0.00687591	-0.0021522	-0.00934133	0.00277358	-0.0097209	-0.00460467	-0.00627278	-0.00315648	-0.00617899	-0.0104952	-0.00676618	-0.0117616	-0.0129323	-0.00407468	-0.0253461	-0.0137993	0.00320683	-0.00222105	-0.0101014	-0.00570312	-0.00422895	0.00156248	0.000253892	-0.000277152	-0.0185393	-0.00559376	0.000808238	-0.00189935	-0.00572517	-0.00503847	-0.020198	-0.00689314	-0.00471303	-0.0108029	-0.00834152	-0.00773334	-0.0108506	0.0166905	0.00581479	-0.00215092	-0.000781462	-0.00615595	-0.00174955	-0.0017789	0.00963322
-0.00430692	-0.00519598	-0.00152769	0.00214394	-0.00776445	-0.00676785	-0.00197701	-0.00951373	0.00278454	-0.00970198	-0.00538777	-0.00616282	-0.00313818	-0.00615194	-0.0106225	-0.0068169	-0.0119258	-0.0130021	-0.00432278	-0.0258905	-0.0139693	0.0031525	-0.00238426	-0.0103192	-0.00554673	-0.00447559	0.00169081	-1.79919e-05	-0.00059041	-0.0180901	-0.00595633	0.000698818	-0.00199938	-0.00570062	-0.0050923	-0.0200131	-0.00699082	-0.00501427	-0.0109007	-0.00838085	-0.00779105	-0.0106752	0.016629	0.00554508	-0.00225571	-0.00069668	-0.00595436	-0.00184086	-0.00207408	0.00939336
-0.0042895	-0.00495306	-0.00184712	0.00213668	-0.00806389	-0.00666284	-0.00181586	-0.00968479	0.00278612	-0.00969707	-0.00616631	-0.00602807	-0.00310265	-0.00613965	-0.0107621	-0.00686408	-0.0120909	-0.0130512	-0.00457791	-0.02641	-0.0141332	0.00308768	-0.00256292	-0.0105497	-0.00539117	-0.00470993	0.00182004	-0.000284948	-0.000908657	-0.0176345	-0.00633259	0.000570767	-0.00207497	-0.00566914	-0.00513474	-0.0198253	-0.00710462	-0.00532561	-0.0110043	-0.00842074	-0.00783202	-0.0104886	0.0165393	0.00528224	-0.00236488	-0.000613257	-0.00576319	-0.00193041	-0.00237372	0.00913698
-0.00428187	-0.0046939	-0.00220685	0.00211327	-0.00835895	-0.00657111	-0.00167456	-0.00987069	0.00279955	-0.00969933	-0.00693945	-0.00587891	-0.00305016	-0.0061396	-0.0109107	-0.00690058	-0.0122475	-0.0130757	-0.00484161	-0.0268942	-0.0142922	0.00300774	-0.00275825	-0.0107811	-0.00523975	-0.00493043	0.00194613	-0.000544896	-0.00122342	-0.0171771	-0.00671239	0.00042416	-0.00212617	-0.00564701	-0.00516668	-0.0196323	-0.00723923	-0.00565299	-0.0111156	-0.008457	-0.00786439	-0.0102984	0.0164166	0.00502371	-0.00246554	-0.000539724	-0.00558826	-0.00201597	-0.00267784	0.00886156
-0.00428142	-0.00440659	-0.00260566	0.00206847	-0.00864386	-0.0064957	-0.0015559	-0.010076	0.0028288	-0.00969531	-0.00770999	-0.00572289	-0.00298438	-0.00614794	-0.0110621	-0.00692064	-0.0123895	-0.0130758	-0.00511317	-0.0273377	-0.0144463	0.0029072	-0.00296913	-0.0110014	-0.00508883	-0.00514171	0.00206826	-0.000797213	-0.00152807	-0.0167204	-0.00708345	0.000263155	-0.0021576	-0.00564149	-0.00519394	-0.0194222	-0.00739505	-0.00600093	-0.0112243	-0.00848931	-0.00789592	-0.0101146	0.0162712	0.00475738	-0.00254985	-0.000480905	-0.00543189	-0.00210329	-0.00298635	0.00856877
-0.00428427	-0.0040855	-0.00303168	0.0020013	-0.00892037	-0.00643948	-0.00145824	-0.0102985	0.00286726	-0.00967513	-0.00847617	-0.00556879	-0.00291223	-0.00616055	-0.0112099	-0.00692304	-0.0125133	-0.0130561	-0.00539041	-0.0277488	-0.0145963	0.00278372	-0.00319193	-0.0112052	-0.0049393	-0.00535856	0.00217824	-0.0010452	-0.00181759	-0.0162639	-0.0074406	9.56997e-05	-0.00217753	-0.00565423	-0.0052232	-0.019192	-0.00756863	-0.00637062	-0.0113236	-0.00852464	-0.00793514	-0.00994236	0.0161084	0.00447555	-0.00261358	-0.000442205	-0.00528937	-0.00219697	-0.00330044	0.00826626
-0.00428496	-0.00373152	-0.00346776	0.00191455	-0.00920534	-0.00640361	-0.00137346	-0.0105332	0.00290569	-0.00963032	-0.00923434	-0.005423	-0.00284526	-0.0061746	-0.0113575	-0.0069139	-0.0126187	-0.0130228	-0.0056708	-0.0281226	-0.0147415	0.00263896	-0.00341905	-0.0113909	-0.00479429	-0.00559018	0.00226444	-0.00129839	-0.00208953	-0.0158066	-0.00778321	-7.02955e-05	-0.00219794	-0.00568312	-0.00525847	-0.0189356	-0.00775407	-0.00675857	-0.0114082	-0.00856949	-0.00798435	-0.00978251	0.0159328	0.0041741	-0.00265641	-0.000428452	-0.00514495	-0.00230176	-0.0036226	0.00796543
-0.00428017	-0.00335262	-0.00390261	0.00181415	-0.0095156	-0.00638582	-0.00128736	-0.0107726	0.00293364	-0.00955484	-0.00998196	-0.00528929	-0.00279508	-0.00619054	-0.0115131	-0.0069051	-0.0127102	-0.0129826	-0.00595284	-0.028451	-0.0148759	0.00247878	-0.00364613	-0.0115598	-0.00465614	-0.0058373	0.0023192	-0.0015598	-0.0023471	-0.0153458	-0.00811324	-0.000226555	-0.00222847	-0.0057209	-0.00529851	-0.0186462	-0.00794329	-0.00715482	-0.0114735	-0.00862888	-0.00804117	-0.00963316	0.0157506	0.00385151	-0.00268421	-0.000440471	-0.00498389	-0.00242254	-0.00395522	0.00767159
-0.00427097	-0.00295863	-0.00433763	0.00171087	-0.00985522	-0.00638273	-0.00119377	-0.0110075	0.00294002	-0.00944823	-0.0107176	-0.00516854	-0.0027692	-0.00621046	-0.0116842	-0.00690182	-0.0127976	-0.0129449	-0.0062381	-0.0287322	-0.0149942	0.00231396	-0.00387024	-0.0117172	-0.00452653	-0.00609582	0.00234276	-0.0018283	-0.00260175	-0.0148736	-0.00843614	-0.000366739	-0.00227466	-0.00575233	-0.00533865	-0.0183221	-0.00812891	-0.00754793	-0.0115179	-0.00870669	-0.00810133	-0.00948882	0.0155612	0.00350939	-0.00271173	-0.000475079	-0.00479933	-0.00256175	-0.00429927	0.0073867
-0.00426107	-0.00255739	-0.00476972	0.00161856	-0.0102201	-0.00639143	-0.00109104	-0.0112331	0.0029257	-0.0093163	-0.0114412	-0.00505656	-0.00277093	-0.00623624	-0.0118738	-0.00690584	-0.0128868	-0.0129096	-0.00652824	-0.0289671	-0.0150927	0.00215277	-0.00408888	-0.011874	-0.00440731	-0.00635945	0.00234639	-0.00210076	-0.00286156	-0.0143868	-0.00876099	-0.000492554	-0.00233872	-0.00576503	-0.00537612	-0.0179662	-0.00831048	-0.00793566	-0.0115445	-0.00880396	-0.0081599	-0.00933694	0.0153498	0.0031518	-0.00275208	-0.000524025	-0.00458992	-0.0027175	-0.00465338	0.00711118
-0.00425445	-0.00216101	-0.00519701	0.00153968	-0.0106015	-0.00640776	-0.000979295	-0.0114461	0.00288873	-0.00917401	-0.0121563	-0.00493932	-0.00279862	-0.00626868	-0.0120771	-0.00691759	-0.0129787	-0.0128718	-0.00682466	-0.0291586	-0.0151698	0.00200226	-0.00430368	-0.012039	-0.00430084	-0.00662333	0.0023477	-0.00237324	-0.00312848	-0.0138918	-0.00909018	-0.000620072	-0.0024194	-0.00575448	-0.005409	-0.0175865	-0.00849165	-0.00832058	-0.0115625	-0.00891755	-0.00821093	-0.00916764	0.0151127	0.00278402	-0.00281168	-0.000571889	-0.00435923	-0.0028816	-0.00501376	0.006841
-0.00425283	-0.00177836	-0.00562078	0.00146964	-0.0109902	-0.00643357	-0.000863815	-0.011644	0.00282744	-0.00904137	-0.0128616	-0.00480475	-0.00284546	-0.00630729	-0.0122826	-0.00693295	-0.0130715	-0.0128266	-0.00712805	-0.029329	-0.0152268	0.00186742	-0.00452279	-0.0122148	-0.0042116	-0.00688746	0.00235451	-0.00264413	-0.00340151	-0.0134007	-0.0094265	-0.000764497	-0.00251173	-0.00572187	-0.00543611	-0.0172022	-0.00867663	-0.00870613	-0.011588	-0.00903854	-0.00825261	-0.00898425	0.0148464	0.00241152	-0.00289244	-0.000611893	-0.00411507	-0.00304199	-0.00537591	0.00656536
-0.00425181	-0.00141403	-0.00604366	0.00140198	-0.0113792	-0.00647327	-0.000758684	-0.0118272	0.00274423	-0.00892335	-0.0135544	-0.0046561	-0.00289828	-0.00634827	-0.0124855	-0.00694051	-0.0131629	-0.0127699	-0.0074372	-0.0294813	-0.0152675	0.00174514	-0.00474782	-0.0124007	-0.00414365	-0.00715513	0.00236976	-0.00291786	-0.00367838	-0.0129251	-0.00977304	-0.00093024	-0.00260545	-0.00567253	-0.00545918	-0.0168207	-0.00886885	-0.00909673	-0.0116278	-0.00915544	-0.00828788	-0.00879801	0.0145485	0.00203801	-0.00299228	-0.000642259	-0.00387006	-0.0031922	-0.00573534	0.00627941
-0.00424115	-0.00106763	-0.00646898	0.00132996	-0.0117649	-0.00652952	-0.000671881	-0.0119979	0.00264154	-0.00881589	-0.0142335	-0.00450557	-0.00294364	-0.00638729	-0.0126842	-0.00693388	-0.0132508	-0.0126987	-0.00774873	-0.0296092	-0.015298	0.00161801	-0.00497971	-0.0125939	-0.00409805	-0.00742661	0.00239408	-0.00320163	-0.00395604	-0.0124687	-0.0101311	-0.00111532	-0.00269189	-0.00561367	-0.00548661	-0.0164429	-0.00907062	-0.00949913	-0.0116825	-0.00926218	-0.00832287	-0.00862106	0.0142211	0.00166657	-0.00310481	-0.000663368	-0.00363635	-0.00332907	-0.0060875	0.00598079
-0.00421898	-0.000732395	-0.00690296	0.00124739	-0.0121385	-0.00660304	-0.000606654	-0.0121615	0.00251936	-0.00871221	-0.0148987	-0.00436629	-0.00297625	-0.0064196	-0.0128781	-0.0069082	-0.0133348	-0.0126189	-0.00805926	-0.0297097	-0.0153273	0.00147205	-0.00521954	-0.0127906	-0.00407225	-0.00770071	0.00242143	-0.00349748	-0.00423229	-0.0120221	-0.0105	-0.00131432	-0.00277146	-0.00555497	-0.00553052	-0.0160683	-0.00927913	-0.00991468	-0.0117497	-0.00935591	-0.00836404	-0.00845988	0.013868	0.00129975	-0.0032175	-0.000681219	-0.0034199	-0.00345184	-0.00642891	0.00566861
-0.00418857	-0.000391122	-0.00734968	0.00115583	-0.0124898	-0.00669405	-0.000562842	-0.0123234	0.00238433	-0.00860308	-0.0155517	-0.00424561	-0.00299587	-0.00644123	-0.013071	-0.00686027	-0.0134203	-0.0125354	-0.00836366	-0.0297767	-0.0153618	0.00130368	-0.00546715	-0.0129867	-0.0040597	-0.00797623	0.00243312	-0.0038041	-0.0045111	-0.0115761	-0.0108773	-0.00151969	-0.00284975	-0.00550766	-0.00559499	-0.0156901	-0.0094897	-0.0103415	-0.0118222	-0.00943604	-0.00841367	-0.00831272	0.0134917	0.000936778	-0.00331852	-0.000711081	-0.00322192	-0.00356519	-0.00676047	0.0053441
-0.00415437	-2.64944e-05	-0.00780316	0.00105567	-0.0128127	-0.00679715	-0.000536876	-0.0124815	0.00223425	-0.00847616	-0.0162002	-0.00414194	-0.00300507	-0.00645301	-0.0132763	-0.00679041	-0.01351	-0.0124531	-0.00865602	-0.0297988	-0.0154061	0.00111541	-0.00572222	-0.0131848	-0.00405037	-0.00825149	0.00241497	-0.00411872	-0.00479305	-0.0111248	-0.0112623	-0.00172183	-0.00293314	-0.0054727	-0.00567823	-0.0152893	-0.00969624	-0.0107753	-0.0118849	-0.00950696	-0.00846768	-0.00817686	0.0131047	0.000571307	-0.00340551	-0.000760447	-0.00303974	-0.00368313	-0.00709199	0.00500961
-0.00412172	0.00036527	-0.00825136	0.000947237	-0.0131086	-0.0069042	-0.000523957	-0.0126303	0.00206283	-0.00832869	-0.0168457	-0.00405153	-0.00300992	-0.00646504	-0.013505	-0.00670218	-0.0136056	-0.0123766	-0.00893209	-0.0297933	-0.0154634	0.000913155	-0.00598586	-0.0133859	-0.00403778	-0.00852449	0.00236273	-0.00443737	-0.00507653	-0.0106633	-0.0116568	-0.00191236	-0.00302604	-0.00544431	-0.00577549	-0.0148573	-0.0098931	-0.0112105	-0.011927	-0.00958142	-0.00852271	-0.00804686	0.0127139	0.000202045	-0.0034821	-0.000833097	-0.00286696	-0.00381687	-0.00743481	0.004667
-0.004097	0.000778161	-0.00868274	0.000832154	-0.013392	-0.00700503	-0.000519411	-0.0127652	0.00186643	-0.00815921	-0.0174861	-0.00397023	-0.00302292	-0.00648834	-0.0137611	-0.00660349	-0.0137081	-0.0123048	-0.00919269	-0.029764	-0.0155309	0.000703969	-0.00625887	-0.0135898	-0.00401722	-0.0087935	0.00227949	-0.00475502	-0.00536	-0.0101887	-0.0120625	-0.00208699	-0.00313066	-0.00541512	-0.00587998	-0.0143927	-0.0100802	-0.0116449	-0.0119433	-0.00966895	-0.00857319	-0.00791415	0.0123231	-0.000168797	-0.00355419	-0.000929859	-0.00269072	-0.00397025	-0.00778873	0.00431715
-0.00408382	0.0012009	-0.00909323	0.000710768	-0.0136788	-0.00709061	-0.000517479	-0.0128846	0.00164357	-0.00796863	-0.0181204	-0.00389165	-0.00305346	-0.00652508	-0.0140434	-0.00650655	-0.0138153	-0.0122279	-0.00944892	-0.0297077	-0.0155989	0.000493596	-0.00654121	-0.0137958	-0.00398531	-0.00905371	0.00217379	-0.00506698	-0.00564113	-0.00970308	-0.0124802	-0.00224497	-0.00324624	-0.00537879	-0.00598319	-0.0138989	-0.0102688	-0.0120865	-0.0119331	-0.00977149	-0.00861186	-0.00777077	0.0119361	-0.000537697	-0.00362796	-0.0010476	-0.0024975	-0.00414234	-0.00814712	0.00396011
-0.00408724	0.00162235	-0.00949304	0.000579206	-0.0139689	-0.007161	-0.000517102	-0.0129932	0.00139239	-0.00776156	-0.0187464	-0.00380895	-0.00310006	-0.00657242	-0.0143464	-0.00641357	-0.0139214	-0.0121394	-0.00971638	-0.0296246	-0.0156678	0.000284095	-0.00683163	-0.014002	-0.00394472	-0.00929921	0.00205485	-0.0053679	-0.00591742	-0.00921956	-0.0129087	-0.00238851	-0.00336801	-0.00533125	-0.00607776	-0.0133843	-0.010472	-0.0125471	-0.0119005	-0.00988647	-0.00863324	-0.00761517	0.0115496	-0.000901161	-0.00371024	-0.00118146	-0.00228672	-0.00432913	-0.00850254	0.00359612
-0.00411181	0.002034	-0.00989838	0.000433147	-0.0142543	-0.00723356	-0.000519624	-0.013107	0.00111956	-0.00754189	-0.0193622	-0.00372057	-0.00315441	-0.00662606	-0.0146633	-0.00632133	-0.0140248	-0.0120329	-0.00999594	-0.0295099	-0.0157356	7.88861e-05	-0.00712795	-0.0142057	-0.00390963	-0.00952598	0.00192907	-0.00565288	-0.00619006	-0.00875477	-0.013346	-0.00252224	-0.00348804	-0.00527463	-0.0061579	-0.0128557	-0.0106935	-0.0130272	-0.011852	-0.0100093	-0.00863766	-0.00745673	0.0111483	-0.00125886	-0.00380512	-0.00132701	-0.00206612	-0.00452485	-0.00884958	0.00322623
-0.00415916	0.00242816	-0.0103133	0.000268996	-0.0145268	-0.00732546	-0.000526193	-0.0132291	0.000833449	-0.00731167	-0.0199776	-0.00363594	-0.00320658	-0.0066811	-0.0149896	-0.00622606	-0.0141205	-0.0119018	-0.0102803	-0.0293482	-0.0157979	-0.000118257	-0.00742832	-0.0144053	-0.0038906	-0.00973458	0.00180375	-0.00591929	-0.00645417	-0.0083132	-0.013788	-0.00265449	-0.00359853	-0.00521128	-0.00621962	-0.0123148	-0.0109315	-0.0135195	-0.0117972	-0.0101352	-0.00863637	-0.00730635	0.0107273	-0.00161715	-0.00391056	-0.00147918	-0.00184583	-0.00472345	-0.00918905	0.00285153
-0.00422699	0.0028005	-0.0107357	8.48457e-05	-0.0147804	-0.00743977	-0.000538486	-0.0133554	0.000544595	-0.00707997	-0.0205918	-0.00356612	-0.00325049	-0.00673408	-0.0153238	-0.00612299	-0.0142011	-0.0117437	-0.0105614	-0.0291476	-0.0158511	-0.000305072	-0.00773421	-0.0145944	-0.00388761	-0.00993267	0.00168503	-0.00616914	-0.00670204	-0.00789143	-0.0142293	-0.00279324	-0.00369771	-0.0051445	-0.00626192	-0.0117698	-0.0111815	-0.0140153	-0.011748	-0.0102623	-0.00864622	-0.00717042	0.0102871	-0.00198432	-0.00402014	-0.0016362	-0.00163393	-0.00492238	-0.00953022	0.00247248
-0.0043099	0.00315171	-0.0111621	-0.000118203	-0.0150129	-0.00757166	-0.000559753	-0.0134808	0.000263787	-0.00684343	-0.0211981	-0.00351467	-0.00328886	-0.00678726	-0.0156592	-0.00600691	-0.0142613	-0.0115616	-0.0108322	-0.028903	-0.0158932	-0.000482062	-0.00804829	-0.0147641	-0.00389478	-0.0101304	0.00157739	-0.00641225	-0.00692798	-0.00748248	-0.0146631	-0.00293779	-0.00379605	-0.00507816	-0.00628824	-0.0112218	-0.0114374	-0.0145074	-0.011707	-0.0103947	-0.00867121	-0.00705258	0.00983064	-0.00236201	-0.00412652	-0.00179772	-0.00143509	-0.0051196	-0.0098709	0.00209306
-0.00440369	0.00348728	-0.0115863	-0.000336695	-0.0152352	-0.00771334	-0.000586944	-0.0135984	-8.09927e-06	-0.00659177	-0.0217906	-0.00348044	-0.00332973	-0.00683765	-0.0159865	-0.00588347	-0.0143009	-0.0113672	-0.0110913	-0.0286044	-0.0159263	-0.000653968	-0.00836686	-0.0149084	-0.00390464	-0.0103305	0.00148288	-0.00665976	-0.00713131	-0.00707756	-0.0150838	-0.0030826	-0.0039073	-0.00501294	-0.00630981	-0.010668	-0.0116912	-0.0149946	-0.0116708	-0.0105318	-0.00870794	-0.00695309	0.00936365	-0.00274792	-0.00422604	-0.0019631	-0.00125084	-0.00531321	-0.010203	0.00171753
-0.00450586	0.0038142	-0.0119987	-0.000565783	-0.0154492	-0.00785651	-0.000615348	-0.0136985	-0.000291747	-0.00631644	-0.0223643	-0.00345944	-0.00337522	-0.0068794	-0.0162979	-0.00575308	-0.0143286	-0.0111793	-0.0113508	-0.0282496	-0.0159571	-0.000824415	-0.00868259	-0.0150281	-0.0039118	-0.0105325	0.00139835	-0.00691251	-0.00732073	-0.00666672	-0.0154919	-0.00322173	-0.0040346	-0.00494411	-0.00633907	-0.0101057	-0.0119377	-0.0154811	-0.011635	-0.0106699	-0.00875085	-0.00686726	0.00888945	-0.00313878	-0.00432349	-0.00213326	-0.00107969	-0.00550208	-0.0105197	0.00134982
-0.00461343	0.00414126	-0.0123977	-0.000797328	-0.0156526	-0.00799436	-0.000639606	-0.0137805	-0.00060657	-0.00601319	-0.0229183	-0.0034459	-0.00342467	-0.00690782	-0.0165921	-0.00561353	-0.0143576	-0.0110038	-0.0116072	-0.0278396	-0.0159804	-0.000989955	-0.00898828	-0.0151372	-0.00391752	-0.0107355	0.00131104	-0.00716619	-0.00751252	-0.00624321	-0.0159001	-0.00335134	-0.00417503	-0.00486865	-0.00637554	-0.0095318	-0.0121713	-0.0159587	-0.011594	-0.0108054	-0.00879233	-0.00678435	0.00840351	-0.00353072	-0.0044284	-0.00231474	-0.000916764	-0.00568665	-0.0108166	0.000992879
-0.0047227	0.00448118	-0.0127753	-0.00102339	-0.0158447	-0.0081238	-0.000655069	-0.0138387	-0.00095233	-0.00568437	-0.0234675	-0.00343308	-0.00347687	-0.00692112	-0.0168812	-0.00546396	-0.0143881	-0.0108389	-0.0118491	-0.0273772	-0.0159857	-0.00114416	-0.0092812	-0.0152592	-0.00392895	-0.0109365	0.00121092	-0.0074163	-0.00770704	-0.0058006	-0.0163234	-0.00347317	-0.0043235	-0.0047807	-0.0064119	-0.00894049	-0.0123874	-0.0164138	-0.0115403	-0.0109353	-0.00882263	-0.00669369	0.00790119	-0.00392097	-0.00454332	-0.00251142	-0.000755662	-0.00587062	-0.0110927	0.000645363
-0.00483266	0.00483542	-0.0131214	-0.00123642	-0.0160226	-0.00823946	-0.000662337	-0.0138657	-0.00131753	-0.00534492	-0.0240074	-0.00341382	-0.00352872	-0.00692154	-0.0171783	-0.00530263	-0.0144138	-0.0106806	-0.0120669	-0.0268931	-0.0159644	-0.00128189	-0.00956734	-0.0153968	-0.00394536	-0.011131	0.00110126	-0.00765867	-0.00789664	-0.00533411	-0.0167618	-0.00359828	-0.00447354	-0.00467331	-0.00644063	-0.00833548	-0.0125839	-0.016836	-0.0114739	-0.0110589	-0.00883862	-0.00658649	0.00738363	-0.00431117	-0.00466686	-0.00271625	-0.000593007	-0.00605633	-0.0113524	0.000297678
-0.00494856	0.0051971	-0.0134308	-0.00143116	-0.0161797	-0.00833597	-0.000672313	-0.013859	-0.00168757	-0.00500004	-0.0245234	-0.00338018	-0.00357424	-0.00691258	-0.0174787	-0.00512446	-0.0144289	-0.0105209	-0.0122548	-0.0263941	-0.0159144	-0.00140223	-0.0098552	-0.0155402	-0.00396163	-0.0113246	0.000992544	-0.007891	-0.00807435	-0.00484297	-0.0172069	-0.00372876	-0.00461741	-0.00454259	-0.00645632	-0.00772235	-0.012763	-0.0172234	-0.011398	-0.0111762	-0.00883505	-0.00645597	0.00685567	-0.00469796	-0.00479627	-0.00291591	-0.00043174	-0.00623896	-0.0115928	-6.05005e-05
-0.00507117	0.00555668	-0.013705	-0.00161001	-0.0163223	-0.00841106	-0.000697049	-0.0138202	-0.00205169	-0.00465056	-0.025004	-0.0033249	-0.00360877	-0.00689187	-0.0177693	-0.00492881	-0.0144288	-0.0103449	-0.0124118	-0.0258742	-0.0158447	-0.00151142	-0.010143	-0.0156786	-0.00397256	-0.0115159	0.000895584	-0.00812049	-0.00823415	-0.00433119	-0.0176494	-0.00386163	-0.00474946	-0.00438996	-0.00645746	-0.00710787	-0.0129344	-0.0175875	-0.0113181	-0.0112813	-0.00880676	-0.00629978	0.00632351	-0.0050753	-0.00492721	-0.00309777	-0.000275485	-0.00641043	-0.0118086	-0.000430398
-0.00519536	0.00590611	-0.0139564	-0.00178948	-0.0164453	-0.00846659	-0.000740181	-0.0137575	-0.00240943	-0.0042976	-0.0254429	-0.0032444	-0.00362545	-0.00685543	-0.0180379	-0.00471282	-0.014413	-0.0101454	-0.0125461	-0.0253295	-0.0157762	-0.00162149	-0.0104242	-0.0158014	-0.00397415	-0.0116994	0.00081594	-0.00834823	-0.00837281	-0.00380923	-0.0180823	-0.00399342	-0.00486345	-0.00422428	-0.00645147	-0.00649884	-0.0131089	-0.0179463	-0.0112405	-0.0113667	-0.00875245	-0.00612275	0.00579119	-0.00543839	-0.00505369	-0.00325818	-0.000127672	-0.00656416	-0.0119979	-0.000808137
-0.00531336	0.00623964	-0.0142067	-0.00198541	-0.016538	-0.00850946	-0.000800082	-0.0136886	-0.00276469	-0.00393712	-0.025845	-0.00314201	-0.00361734	-0.00680138	-0.018279	-0.00447378	-0.0143948	-0.00991948	-0.0126537	-0.0247503	-0.0157104	-0.001736	-0.0106931	-0.0158996	-0.00396335	-0.0118705	0.000749425	-0.00857192	-0.00850176	-0.00328828	-0.0185066	-0.00411931	-0.00495416	-0.0040597	-0.00644113	-0.00589556	-0.0132858	-0.0182996	-0.0111667	-0.0114273	-0.00867459	-0.00594122	0.00525659	-0.00578569	-0.00517148	-0.00341147	8.38578e-06	-0.00669916	-0.012161	-0.00118873
-0.00541824	0.00655448	-0.0144587	-0.00219958	-0.0165936	-0.00854655	-0.000872403	-0.0136149	-0.00311044	-0.00355385	-0.0262356	-0.00303152	-0.00358123	-0.0067302	-0.0185008	-0.00421214	-0.0143735	-0.0096681	-0.0127267	-0.0241117	-0.0156385	-0.00185415	-0.0109467	-0.0159776	-0.00393671	-0.0120261	0.000685924	-0.00878957	-0.00862043	-0.00276915	-0.0189365	-0.00423191	-0.00502003	-0.00390331	-0.00642716	-0.00528621	-0.0134584	-0.0186391	-0.0110921	-0.011464	-0.00857999	-0.005774	0.00471844	-0.00612039	-0.00527342	-0.00357789	0.000131208	-0.00682512	-0.0122994	-0.00156748
-0.00550938	0.00685148	-0.0147059	-0.00242594	-0.0166102	-0.00857758	-0.000951012	-0.0135297	-0.00343533	-0.00314012	-0.026611	-0.00292687	-0.00351987	-0.00664607	-0.0187249	-0.00393016	-0.0143409	-0.0093965	-0.012762	-0.0234124	-0.0155526	-0.00197466	-0.0111878	-0.0160323	-0.00388952	-0.0121644	0.000622223	-0.00899801	-0.00872228	-0.00224756	-0.0193685	-0.00432785	-0.00506439	-0.00375829	-0.00641047	-0.0046613	-0.0136207	-0.0189583	-0.0110158	-0.0114875	-0.00847908	-0.00562604	0.00418335	-0.00644719	-0.00535187	-0.00375871	0.000242314	-0.00695914	-0.0124227	-0.00194267
-0.00559864	0.00713595	-0.0149416	-0.00265624	-0.0165938	-0.0085996	-0.00102772	-0.0134277	-0.00373107	-0.0026921	-0.0269538	-0.00283192	-0.00344503	-0.00656134	-0.0189523	-0.00363052	-0.01429	-0.0091102	-0.0127594	-0.0226553	-0.0154447	-0.00209341	-0.011426	-0.016058	-0.00381843	-0.0122898	0.000557818	-0.00919036	-0.00880283	-0.00171918	-0.0197898	-0.00440106	-0.00509787	-0.00362549	-0.00638901	-0.004016	-0.0137688	-0.0192518	-0.0109312	-0.0115166	-0.00837253	-0.00549391	0.0036614	-0.00676474	-0.00540286	-0.00394522	0.000346112	-0.00710458	-0.0125347	-0.00231956
-0.00570057	0.00741597	-0.0151579	-0.0028829	-0.016567	-0.00861059	-0.00109431	-0.0133032	-0.00399627	-0.00220976	-0.0272508	-0.0027453	-0.00337373	-0.0064791	-0.0191728	-0.00332211	-0.0142151	-0.00881318	-0.0127191	-0.021848	-0.0153064	-0.00220071	-0.0116604	-0.0160529	-0.00372357	-0.0123999	0.000492398	-0.00936213	-0.0088578	-0.00117985	-0.0201888	-0.00444556	-0.00513397	-0.00349966	-0.00635532	-0.00334862	-0.0139028	-0.0195159	-0.0108285	-0.0115544	-0.00825664	-0.00537067	0.0031609	-0.00706976	-0.00542868	-0.00412754	0.00044837	-0.00725716	-0.0126366	-0.00269625
-0.00581645	0.00769667	-0.0153436	-0.00310089	-0.0165318	-0.00860922	-0.00114592	-0.0131488	-0.00423962	-0.00169832	-0.0274941	-0.00266388	-0.00331104	-0.00639727	-0.0193772	-0.00301053	-0.0141111	-0.00851289	-0.0126506	-0.0210056	-0.0151435	-0.00229201	-0.0118855	-0.0160171	-0.00360852	-0.0124896	0.000428912	-0.00950951	-0.00888019	-0.000623817	-0.0205582	-0.0044596	-0.00517468	-0.00336421	-0.00630596	-0.00266118	-0.0140338	-0.0197629	-0.0107008	-0.0115956	-0.00812876	-0.00524721	0.00268303	-0.00736062	-0.00544118	-0.00429676	0.00055711	-0.00741129	-0.0127312	-0.00306689
-0.0059402	0.00797898	-0.0155032	-0.0033104	-0.0164801	-0.00859569	-0.00118067	-0.0129742	-0.00447216	-0.00116401	-0.0276821	-0.00258207	-0.0032557	-0.00631367	-0.0195567	-0.00269996	-0.0139842	-0.00820967	-0.0125604	-0.0201356	-0.014955	-0.00236538	-0.0120968	-0.0159522	-0.00348097	-0.0125566	0.000377697	-0.0096309	-0.00887133	-5.13635e-05	-0.0208969	-0.00444624	-0.00521615	-0.00320522	-0.00623485	-0.00195866	-0.0141644	-0.0199949	-0.0105476	-0.0116339	-0.00798603	-0.00511102	0.00221548	-0.00763729	-0.00545622	-0.00444422	0.00068137	-0.0075597	-0.0128172	-0.00342637
-0.00606462	0.00827054	-0.0156382	-0.00351008	-0.0164059	-0.0085797	-0.00119945	-0.0127826	-0.00469209	-0.00060971	-0.0278398	-0.00248924	-0.00320494	-0.00622379	-0.0197038	-0.00239432	-0.0138313	-0.00790006	-0.012455	-0.0192241	-0.0147382	-0.00242109	-0.012291	-0.0158698	-0.00335283	-0.0126006	0.000347879	-0.0097286	-0.0088293	0.000531976	-0.0212118	-0.00441348	-0.00525408	-0.00301943	-0.00613594	-0.00124849	-0.0142927	-0.0202098	-0.01038	-0.0116619	-0.00782469	-0.00495356	0.0017413	-0.00790361	-0.00547777	-0.00456483	0.000827431	-0.00769204	-0.0128843	-0.00377154
-0.00618313	0.00856918	-0.0157497	-0.00369875	-0.016302	-0.00856503	-0.00120644	-0.0125748	-0.00489299	-4.24844e-05	-0.027968	-0.00237854	-0.00315242	-0.0061178	-0.0198258	-0.00209177	-0.0136463	-0.00758117	-0.012343	-0.0182706	-0.0144939	-0.00246187	-0.0124654	-0.0157672	-0.00322936	-0.0126239	0.000344068	-0.00980701	-0.00875305	0.001117	-0.0214976	-0.00437319	-0.0052834	-0.0028107	-0.0060077	-0.000540809	-0.0144167	-0.0204077	-0.0102186	-0.0116688	-0.00765257	-0.0047721	0.00126054	-0.00817307	-0.00550378	-0.00465465	0.000993776	-0.00780413	-0.0129331	-0.00410149
-0.00629039	0.00886538	-0.0158424	-0.00387694	-0.0161591	-0.00855204	-0.00121035	-0.0123533	-0.00507102	0.000529867	-0.0280574	-0.00225133	-0.00308604	-0.00599239	-0.0199171	-0.00177829	-0.0134276	-0.00725031	-0.012225	-0.0172799	-0.0142223	-0.00249073	-0.0126264	-0.0156355	-0.00311221	-0.0126382	0.000366841	-0.00987308	-0.00864638	0.00169439	-0.0217457	-0.00433084	-0.00529762	-0.00258684	-0.00585311	0.000156718	-0.0145321	-0.0205857	-0.0100687	-0.0116528	-0.00747384	-0.00456911	0.000781775	-0.00844721	-0.00553105	-0.00471317	0.00116582	-0.00789195	-0.0129662	-0.00441731
-0.00638479	0.00914921	-0.0159172	-0.00404554	-0.015991	-0.00854088	-0.00121816	-0.0121165	-0.0052242	0.00109893	-0.0281038	-0.00211444	-0.00300327	-0.00584688	-0.0199676	-0.00144445	-0.0131753	-0.00690347	-0.0120838	-0.016261	-0.0139159	-0.00250795	-0.0127742	-0.0154699	-0.00300192	-0.0126452	0.000412777	-0.00994142	-0.00851302	0.00226197	-0.0219528	-0.00428919	-0.00529974	-0.00235593	-0.00568071	0.000838536	-0.0146305	-0.0207303	-0.0099267	-0.0116132	-0.00729093	-0.00435099	0.000313424	-0.00872066	-0.00555371	-0.00474453	0.00132733	-0.00795327	-0.012987	-0.00471583
-0.0064644	0.00941506	-0.0159647	-0.00420429	-0.0157969	-0.00852804	-0.00123056	-0.0118518	-0.0053515	0.00165723	-0.0281005	-0.00197632	-0.00290314	-0.00568303	-0.0199727	-0.00109207	-0.01289	-0.00654484	-0.0119111	-0.0152265	-0.0135737	-0.00251333	-0.0129061	-0.0152681	-0.00289457	-0.0126422	0.000475947	-0.0100172	-0.0083529	0.00283263	-0.0221195	-0.00425063	-0.00529201	-0.00212438	-0.00550738	0.00150215	-0.0147095	-0.0208372	-0.00978736	-0.0115513	-0.00710674	-0.00412425	-0.000137794	-0.00898818	-0.00556032	-0.00475418	0.00147366	-0.00798978	-0.0130011	-0.00499347
-0.00652838	0.00966366	-0.0159824	-0.00435232	-0.0155699	-0.00850301	-0.00124511	-0.0115564	-0.00546338	0.00220547	-0.0280305	-0.00184192	-0.00278614	-0.00550516	-0.019932	-0.000729309	-0.0125859	-0.00618053	-0.0117124	-0.0141816	-0.0131969	-0.0025084	-0.0130213	-0.01503	-0.00277784	-0.0126282	0.000549436	-0.0100996	-0.00817798	0.00342235	-0.0222525	-0.0042123	-0.00527666	-0.00189777	-0.00534036	0.00215165	-0.0147632	-0.0209058	-0.00964206	-0.0114715	-0.0069193	-0.00389462	-0.000568702	-0.00924398	-0.00554659	-0.00474453	0.00160659	-0.00800519	-0.0130094	-0.00524951
-0.00657808	0.00989999	-0.0159688	-0.00448664	-0.0153075	-0.00846077	-0.00125883	-0.0112265	-0.00556606	0.00276149	-0.0278993	-0.00170867	-0.00265531	-0.00531645	-0.0198474	-0.000365833	-0.0122657	-0.00581793	-0.0115013	-0.0131116	-0.0127904	-0.00249668	-0.0131185	-0.0147751	-0.00264575	-0.0126002	0.000625158	-0.0101868	-0.00799457	0.00403439	-0.0223742	-0.00416053	-0.00525687	-0.00167912	-0.00518129	0.00280361	-0.0147856	-0.0209398	-0.00947722	-0.0113768	-0.00671489	-0.00366999	-0.000987333	-0.00948032	-0.00551317	-0.00471797	0.0017306	-0.0080042	-0.013002	-0.00548568
-0.00661539	0.0101264	-0.0159253	-0.00460439	-0.0150065	-0.00839784	-0.00126901	-0.0108602	-0.00566413	0.00333971	-0.0277101	-0.0015721	-0.00251294	-0.00511524	-0.0197349	-7.20612e-06	-0.0119276	-0.00546384	-0.011293	-0.0120152	-0.0123629	-0.00248265	-0.0131916	-0.0145107	-0.0024996	-0.0125514	0.000696352	-0.0102729	-0.00780603	0.00466435	-0.0224889	-0.00408857	-0.00523263	-0.00146915	-0.00502968	0.00347561	-0.0147758	-0.0209479	-0.00928768	-0.0112662	-0.00648225	-0.0034495	-0.00139301	-0.00969751	-0.00546443	-0.00467908	0.00185284	-0.00799523	-0.0129721	-0.00570751
-0.00663919	0.0103455	-0.0158572	-0.00470513	-0.0146561	-0.00831242	-0.0012738	-0.0104608	-0.00576254	0.00393581	-0.0274681	-0.00142982	-0.00235861	-0.00490144	-0.0195973	0.000350753	-0.0115721	-0.00511822	-0.0110936	-0.0109058	-0.0119203	-0.00246862	-0.0132404	-0.0142383	-0.00234474	-0.0124877	0.00075711	-0.0103453	-0.00761625	0.00530479	-0.0225918	-0.00399959	-0.00519764	-0.00126695	-0.00487916	0.00416923	-0.0147369	-0.0209364	-0.00906758	-0.0111441	-0.00621895	-0.00322681	-0.00178147	-0.00989463	-0.00540706	-0.0046349	0.00198611	-0.00797959	-0.0129205	-0.00592939
-0.00664562	0.0105611	-0.0157695	-0.00479084	-0.0142609	-0.00820587	-0.00127678	-0.010033	-0.00585919	0.00453548	-0.0271858	-0.00128045	-0.00219504	-0.00467572	-0.0194329	0.000715686	-0.0111964	-0.00476852	-0.0108887	-0.0098027	-0.0114591	-0.002453	-0.0132657	-0.0139595	-0.00218775	-0.0124108	0.000803278	-0.0104008	-0.00742256	0.00594737	-0.0226798	-0.00390233	-0.00514909	-0.00106969	-0.00471151	0.00487641	-0.0146777	-0.0209044	-0.00881285	-0.011009	-0.00592897	-0.00299543	-0.00215066	-0.0100714	-0.00534497	-0.00459309	0.00214269	-0.00795556	-0.0128531	-0.00615471
-0.00663533	0.0107744	-0.0156628	-0.00486625	-0.0138221	-0.0080815	-0.00128114	-0.00958004	-0.00593602	0.00512364	-0.0268684	-0.00112375	-0.00201992	-0.00443989	-0.0192433	0.00108694	-0.0107905	-0.00440399	-0.0106639	-0.00872414	-0.0109884	-0.00243986	-0.0132708	-0.0136686	-0.00203209	-0.0123207	0.000837049	-0.0104396	-0.00720862	0.00658487	-0.0227459	-0.00380681	-0.00508231	-0.000872342	-0.00451392	0.00558637	-0.0146189	-0.0208615	-0.00852509	-0.010857	-0.00562023	-0.00275105	-0.00249842	-0.0102301	-0.00527534	-0.00455567	0.00232477	-0.00792239	-0.0127784	-0.00638063
-0.00661301	0.0109842	-0.0155497	-0.00494168	-0.0133423	-0.00794426	-0.00128962	-0.00911831	-0.00597903	0.00569236	-0.0265014	-0.000961663	-0.001829	-0.0041973	-0.0190267	0.00145952	-0.0103615	-0.00401937	-0.0104224	-0.00767335	-0.0105161	-0.00243347	-0.0132618	-0.0133437	-0.00187523	-0.012219	0.000871762	-0.0104639	-0.00696913	0.00721235	-0.0227753	-0.00371756	-0.00499264	-0.000674895	-0.00428443	0.00628981	-0.0145654	-0.0208135	-0.00820915	-0.0106871	-0.00530037	-0.00249013	-0.0028182	-0.0103725	-0.00519672	-0.00451415	0.00252711	-0.00787834	-0.0127016	-0.00660412
-0.00658508	0.011201	-0.0154391	-0.00502378	-0.0128298	-0.00780327	-0.00130423	-0.00865616	-0.00598676	0.00624797	-0.026092	-0.000799318	-0.00162029	-0.00395002	-0.018772	0.00182804	-0.00991256	-0.00361295	-0.0101772	-0.00662648	-0.0100482	-0.0024369	-0.0132426	-0.0129736	-0.00171496	-0.0121044	0.000916518	-0.0104782	-0.00670698	0.00782094	-0.0227733	-0.00362713	-0.00487902	-0.000480483	-0.0040287	0.00698136	-0.0145131	-0.0207635	-0.00787272	-0.0104991	-0.00497268	-0.00221238	-0.00310769	-0.0104976	-0.0051076	-0.00446836	0.00274094	-0.00781927	-0.0126218	-0.00681976
-0.00655624	0.0114196	-0.0153368	-0.00511669	-0.0122885	-0.00766058	-0.00132363	-0.00819705	-0.00596617	0.00680361	-0.025647	-0.000644401	-0.00139389	-0.00369753	-0.0184889	0.00218842	-0.00944478	-0.00318679	-0.0099413	-0.00556147	-0.00958999	-0.00245177	-0.0132103	-0.0125549	-0.00154819	-0.0119673	0.000969334	-0.010485	-0.00642978	0.00840149	-0.0227427	-0.00352583	-0.00474401	-0.000293245	-0.00375694	0.00766117	-0.014457	-0.020715	-0.00753152	-0.0102927	-0.00464088	-0.0019246	-0.00336612	-0.0106098	-0.0050068	-0.00442468	0.00295828	-0.00775259	-0.0125408	-0.00701667
-0.00652716	0.0116251	-0.0152471	-0.00522265	-0.0117095	-0.00751475	-0.00134025	-0.00774327	-0.00592856	0.00735985	-0.0251735	-0.000503304	-0.00115234	-0.00344679	-0.0181829	0.00253902	-0.00896194	-0.00274629	-0.00972246	-0.00447489	-0.00913898	-0.00247569	-0.0131684	-0.012091	-0.00137143	-0.0118049	0.00102285	-0.0104837	-0.00614727	0.00894939	-0.0226859	-0.00341254	-0.00459496	-0.000116312	-0.00347782	0.00832734	-0.0143889	-0.0206656	-0.00718907	-0.0100787	-0.00431203	-0.00163863	-0.00359606	-0.010708	-0.00489492	-0.00439151	0.0031748	-0.00768312	-0.0124636	-0.00719258
-0.00650234	0.0118049	-0.0151656	-0.00533797	-0.0110987	-0.00736477	-0.00134559	-0.00728947	-0.00588327	0.00791159	-0.0246828	-0.000380598	-0.000907246	-0.00320299	-0.0178581	0.00287834	-0.00846312	-0.00230102	-0.0095196	-0.00337252	-0.00867806	-0.00249908	-0.0131219	-0.0115924	-0.00118281	-0.0116162	0.00106951	-0.0104779	-0.00586369	0.00946756	-0.0226086	-0.00329087	-0.00444772	5.06004e-05	-0.00319543	0.00897849	-0.0142933	-0.0206039	-0.0068424	-0.00986453	-0.00399447	-0.00136575	-0.00380414	-0.0107893	-0.00477351	-0.00437553	0.00338867	-0.0076138	-0.0123955	-0.00734806
-0.00648782	0.011953	-0.0150739	-0.00544819	-0.0104644	-0.0072081	-0.00133488	-0.00681448	-0.00583309	0.00845411	-0.0241771	-0.000277768	-0.00066467	-0.00296912	-0.0175212	0.00320097	-0.00793436	-0.00186378	-0.00933146	-0.00226345	-0.00819871	-0.00251192	-0.0130759	-0.0110688	-0.000983515	-0.0114036	0.0011054	-0.010464	-0.00557076	0.00997171	-0.0225114	-0.00316577	-0.00430896	0.000213006	-0.00291677	0.00961569	-0.0141658	-0.0205338	-0.0064883	-0.00965513	-0.00369483	-0.00110902	-0.00399555	-0.0108533	-0.00464546	-0.00437648	0.00359807	-0.00754727	-0.0123406	-0.0074862
-0.006489	0.012071	-0.0149634	-0.00554152	-0.00981689	-0.00703998	-0.00130624	-0.00630589	-0.0057833	0.00898266	-0.0236393	-0.000191033	-0.000427314	-0.00274648	-0.0171711	0.00350136	-0.00736986	-0.00144146	-0.00916125	-0.00115738	-0.00770136	-0.00251146	-0.0130359	-0.0105224	-0.000780675	-0.0111723	0.0011333	-0.0104341	-0.00526184	0.0104836	-0.0223839	-0.00304227	-0.00417969	0.00037875	-0.00264435	0.0102407	-0.014006	-0.0204578	-0.00612104	-0.009454	-0.00341272	-0.000857487	-0.00416951	-0.0109004	-0.00452098	-0.0043833	0.00380188	-0.00748113	-0.0122982	-0.00761237
-0.00650902	0.0121666	-0.0148317	-0.00561514	-0.00916803	-0.00686647	-0.00126067	-0.00576396	-0.00573994	0.00949201	-0.0230748	-0.000107854	-0.000196687	-0.00253167	-0.0167895	0.00377738	-0.00677057	-0.00103653	-0.00901195	-6.33722e-05	-0.00719093	-0.00249931	-0.0130013	-0.00996403	-0.000588578	-0.0109269	0.00116041	-0.0103832	-0.00493686	0.0110047	-0.0222299	-0.00292598	-0.00405884	0.000554243	-0.00237691	0.0108581	-0.0138175	-0.0203765	-0.00572724	-0.00925771	-0.00313581	-0.000599839	-0.0043333	-0.0109309	-0.00440631	-0.0043858	0.00400002	-0.00740315	-0.0122606	-0.00772944
-0.00654554	0.0122431	-0.01468	-0.00567176	-0.00851959	-0.0066903	-0.00120266	-0.00519711	-0.0057082	0.00998188	-0.0224909	-1.28041e-05	3.11971e-05	-0.00231211	-0.0163713	0.00403128	-0.00614279	-0.000648146	-0.00888389	0.00101268	-0.0066742	-0.00247886	-0.0129628	-0.00940251	-0.000411967	-0.0106691	0.00119022	-0.01031	-0.00459953	0.0115257	-0.0220455	-0.00282514	-0.00394008	0.000744822	-0.00211205	0.0114792	-0.0136084	-0.020291	-0.00530243	-0.00905097	-0.00285529	-0.000330591	-0.00449441	-0.0109562	-0.00430439	-0.00437796	0.00419362	-0.00730497	-0.0122236	-0.00783392
-0.00658908	0.0123043	-0.0145122	-0.00571686	-0.00785188	-0.00651189	-0.001142	-0.00461778	-0.00569142	0.0104463	-0.0218948	9.90351e-05	0.000271816	-0.00207498	-0.0159171	0.00427231	-0.00549675	-0.000270368	-0.00877546	0.00206375	-0.0061554	-0.00245482	-0.0129188	-0.00884515	-0.000249105	-0.0104114	0.00122449	-0.010221	-0.00425543	0.0120365	-0.0218243	-0.00274515	-0.00380686	0.000953374	-0.00184593	0.0120985	-0.0133842	-0.0201992	-0.00485092	-0.00882408	-0.0025743	-4.71078e-05	-0.00465994	-0.0109829	-0.00421588	-0.00435575	0.00438748	-0.00718198	-0.0121878	-0.00792561
-0.00663342	0.0123552	-0.0143327	-0.00575655	-0.00715782	-0.0063317	-0.00109084	-0.00403447	-0.00568753	0.0108787	-0.021295	0.000226126	0.000538297	-0.00181709	-0.0154312	0.004517	-0.00483901	0.000111948	-0.00868622	0.00308474	-0.00563365	-0.00243419	-0.0128709	-0.00829789	-9.57185e-05	-0.0101576	0.0012641	-0.0101352	-0.00390907	0.0125281	-0.0215657	-0.00268777	-0.00364756	0.00117685	-0.00157104	0.0127021	-0.0131445	-0.0200933	-0.00438338	-0.00857108	-0.00230104	0.000250365	-0.00483618	-0.0110134	-0.00413616	-0.00431753	0.00458661	-0.0070328	-0.0121553	-0.00800312
-0.00667503	0.0123968	-0.0141458	-0.00579724	-0.00644243	-0.00614715	-0.00105401	-0.00344591	-0.00568685	0.0112771	-0.020691	0.000364067	0.000833698	-0.0015415	-0.0149224	0.00476938	-0.00416477	0.000513183	-0.00861677	0.00407578	-0.00510959	-0.00242297	-0.0128209	-0.00775795	5.52267e-05	-0.00990585	0.0013065	-0.0100578	-0.00356261	0.0129924	-0.021271	-0.00265125	-0.00345955	0.00140248	-0.0012842	0.0132779	-0.0128985	-0.0199726	-0.00391291	-0.00828922	-0.00204257	0.000557425	-0.00502165	-0.0110493	-0.00405158	-0.00426697	0.00478488	-0.00686019	-0.0121278	-0.00806516
-0.00671104	0.0124229	-0.0139609	-0.00584527	-0.00571656	-0.00594914	-0.00103155	-0.00285262	-0.00568677	0.0116443	-0.0200633	0.000505699	0.00115413	-0.00125407	-0.014396	0.00502648	-0.00347449	0.000935377	-0.00856442	0.00504174	-0.00458142	-0.00242199	-0.012771	-0.00720619	0.000216037	-0.0096538	0.0013416	-0.00998635	-0.00322382	0.0134341	-0.0209457	-0.00263032	-0.00324663	0.00161693	-0.000990417	0.0138206	-0.0126456	-0.019831	-0.0034455	-0.00798083	-0.0018016	0.000864699	-0.00519979	-0.0110861	-0.0039501	-0.00421864	0.00497055	-0.00666947	-0.0121057	-0.0081129
-0.00673947	0.0124379	-0.0137764	-0.0059016	-0.00499236	-0.00573145	-0.001021	-0.00225642	-0.00568964	0.0119885	-0.0194019	0.000640534	0.0014916	-0.000961662	-0.0138484	0.00528412	-0.00277545	0.00137279	-0.00852283	0.00599544	-0.00404588	-0.00242868	-0.0127211	-0.00663345	0.000398304	-0.00939632	0.00135722	-0.00991648	-0.00289878	0.0138545	-0.020618	-0.00261544	-0.00301674	0.00181512	-0.000699282	0.0143337	-0.0123796	-0.0196608	-0.00297362	-0.00765173	-0.00157372	0.00116303	-0.00535985	-0.011108	-0.00382668	-0.00419094	0.00513387	-0.00646949	-0.0120875	-0.00814819
-0.00676143	0.0124376	-0.0135848	-0.00596356	-0.0042744	-0.00549015	-0.00101672	-0.00165899	-0.00569899	0.0123299	-0.0187065	0.00076341	0.00183807	-0.000670696	-0.0132868	0.00553559	-0.00207824	0.00181679	-0.00848403	0.00695775	-0.00350089	-0.00243936	-0.0126688	-0.0060438	0.000607076	-0.00912365	0.00134914	-0.00984026	-0.00259079	0.0142546	-0.0202945	-0.00259655	-0.0027774	0.00199697	-0.00041989	0.0148318	-0.0120959	-0.0194587	-0.00249444	-0.00731091	-0.00134791	0.00144397	-0.00550363	-0.0111023	-0.00368118	-0.00418572	0.00527198	-0.00627586	-0.0120691	-0.0081732
-0.00678513	0.0124137	-0.0133794	-0.00602748	-0.00355102	-0.00522409	-0.00100836	-0.00106206	-0.00571737	0.0126741	-0.0179826	0.000871109	0.00218848	-0.00038439	-0.0127157	0.00576951	-0.00139326	0.00225944	-0.00844383	0.00793027	-0.00294653	-0.00245082	-0.0126165	-0.00544804	0.000841892	-0.00883726	0.00131912	-0.00974334	-0.00230049	0.0146386	-0.0199691	-0.00256913	-0.00253358	0.0021652	-0.000155154	0.0153209	-0.0117911	-0.0192266	-0.00200587	-0.00697248	-0.00111919	0.00170074	-0.00563944	-0.0110653	-0.00351715	-0.00419453	0.00539198	-0.0060935	-0.0120471	-0.00819986
-0.00681965	0.0123626	-0.013156	-0.00609006	-0.00281227	-0.00493589	-0.000989428	-0.00046555	-0.0057445	0.0130192	-0.0172401	0.000962286	0.00253812	-0.000105635	-0.0121378	0.00598321	-0.000722595	0.00269523	-0.00840657	0.00890354	-0.0023871	-0.00246289	-0.0125601	-0.00485817	0.00109794	-0.00853735	0.00127245	-0.00961944	-0.00202359	0.0150076	-0.0196352	-0.00253185	-0.00229241	0.00232574	0.000100674	0.0158034	-0.0114605	-0.0189753	-0.00150541	-0.00664257	-0.000885691	0.0019312	-0.00577677	-0.0109997	-0.00334096	-0.00420646	0.00550613	-0.00592049	-0.0120182	-0.00823467
-0.00686156	0.0122835	-0.0129173	-0.00615065	-0.00205884	-0.00463028	-0.00095847	0.000135207	-0.00577676	0.0133624	-0.0164861	0.0010384	0.00288187	0.000163389	-0.0115567	0.00617559	-5.20225e-05	0.00312247	-0.00837231	0.00986705	-0.00183423	-0.00248119	-0.0124914	-0.00427962	0.00136809	-0.00822366	0.00121627	-0.0094621	-0.00174802	0.0153558	-0.0192814	-0.00248515	-0.00205577	0.00248947	0.000352866	0.0162819	-0.0111114	-0.0187301	-0.000992603	-0.00632216	-0.000646496	0.00213992	-0.005921	-0.010913	-0.00316278	-0.00421187	0.00562106	-0.00575307	-0.0119806	-0.00827993
-0.00690061	0.0121751	-0.0126799	-0.00621575	-0.00129693	-0.00431475	-0.000917214	0.000740865	-0.00580892	0.0136964	-0.0157209	0.00110266	0.00321516	0.000422006	-0.0109712	0.00634765	0.000629268	0.00354074	-0.00833491	0.0108112	-0.00129224	-0.00250671	-0.0124043	-0.00370628	0.00164403	-0.00789771	0.00115958	-0.00926703	-0.00146211	0.0156853	-0.0188869	-0.00243282	-0.00182191	0.00266537	0.000608375	0.0167528	-0.0107516	-0.0184953	-0.000468472	-0.0060097	-0.000405523	0.00234067	-0.00607092	-0.0108133	-0.00299354	-0.00420439	0.00574107	-0.00558437	-0.0119359	-0.00833578
-0.00692681	0.0120423	-0.0124466	-0.00628715	-0.000534068	-0.00400382	-0.000869095	0.00134443	-0.00583369	0.0140051	-0.0149531	0.00116094	0.00353525	0.000671577	-0.0103722	0.00650342	0.00131673	0.0039513	-0.0082862	0.0117281	-0.00076039	-0.00253718	-0.0122978	-0.00313254	0.00191865	-0.00755964	0.00111295	-0.00903605	-0.00116229	0.0159926	-0.0184482	-0.00238523	-0.00158827	0.00285564	0.000875786	0.0172031	-0.0103894	-0.0182631	6.70575e-05	-0.00569916	-0.000177085	0.00254916	-0.00622565	-0.0107087	-0.0028361	-0.00418348	0.00586892	-0.00540205	-0.0118942	-0.008397
-0.0069356	0.0118948	-0.0122122	-0.00636331	0.000224194	-0.00370225	-0.000817516	0.00193562	-0.005843	0.0142857	-0.0141886	0.00122131	0.00384394	0.000916319	-0.00976475	0.0066461	0.00199881	0.00435678	-0.00821959	0.0126243	-0.000236053	-0.0025694	-0.0121822	-0.00255392	0.00218797	-0.00720537	0.00108176	-0.00877467	-0.000849733	0.0162721	-0.0179614	-0.00234988	-0.00135149	0.00305805	0.00116128	0.0176304	-0.0100328	-0.018025	0.000611157	-0.00537569	2.49833e-05	0.00277235	-0.00638284	-0.0106139	-0.00268819	-0.00414743	0.00600121	-0.00520151	-0.0118686	-0.00844884
-0.00693495	0.0117456	-0.0119716	-0.00644189	0.000975994	-0.00340868	-0.000765413	0.00250623	-0.00583125	0.014537	-0.0134307	0.00128201	0.00415193	0.00115868	-0.00915158	0.0067743	0.00266472	0.00475917	-0.00813516	0.0135006	0.000286293	-0.00259972	-0.012078	-0.00196569	0.00244991	-0.00683466	0.00106732	-0.00849121	-0.000527765	0.0165222	-0.0174249	-0.00232485	-0.00110573	0.00326827	0.00146411	0.0180283	-0.00968098	-0.0177702	0.00115449	-0.0050283	0.000197224	0.00301165	-0.00653843	-0.0105332	-0.00254577	-0.0040953	0.00612419	-0.00498265	-0.0118608	-0.00847994
-0.0069435	0.0116064	-0.0117177	-0.00651936	0.00171726	-0.00312018	-0.00071458	0.00305545	-0.00580012	0.0147606	-0.0126813	0.00133602	0.00446921	0.00139521	-0.00853306	0.00688859	0.00331006	0.00516064	-0.00804444	0.0143563	0.0008183	-0.00262399	-0.0119855	-0.00136464	0.00270388	-0.00644458	0.00106811	-0.00820136	-0.000201555	0.0167441	-0.0168451	-0.00230299	-0.000850355	0.00348163	0.00177342	0.018389	-0.00932067	-0.0174841	0.00168457	-0.00465645	0.000343692	0.00326475	-0.00668883	-0.0104637	-0.0024036	-0.00402854	0.00622811	-0.00474854	-0.0118652	-0.00848533
-0.00696075	0.0114782	-0.0114393	-0.00659118	0.00244322	-0.0028306	-0.000662327	0.00359473	-0.00576547	0.0149621	-0.011937	0.00137708	0.00479205	0.00162022	-0.00791013	0.00698885	0.00394277	0.00556533	-0.00795979	0.0151941	0.00137196	-0.00263747	-0.0118931	-0.000752064	0.00295255	-0.00603215	0.00107899	-0.00791013	0.000122076	0.0169393	-0.0162283	-0.00227656	-0.000590216	0.00369504	0.00207728	0.0187114	-0.0089481	-0.0171649	0.00219168	-0.00426683	0.000472473	0.00352458	-0.00683345	-0.0104004	-0.00225442	-0.00394886	0.00630715	-0.00450458	-0.0118742	-0.00846484
-0.00697583	0.0113444	-0.0111326	-0.0066546	0.00315082	-0.00252799	-0.000603677	0.00413972	-0.00574909	0.0151456	-0.0111844	0.00140165	0.00510968	0.00182975	-0.00728037	0.00707554	0.00457789	0.00596736	-0.00788293	0.0160142	0.00195171	-0.00263409	-0.0117892	-0.000136206	0.00320543	-0.00559772	0.00108919	-0.00761692	0.000441332	0.0171215	-0.0155747	-0.00224145	-0.000333153	0.00391035	0.00236808	0.0189985	-0.00855556	-0.0168109	0.00267559	-0.00386954	0.000592005	0.00377644	-0.00697922	-0.0103358	-0.00209546	-0.00385687	0.00635891	-0.00425443	-0.0118808	-0.00842272
-0.00697804	0.0111949	-0.0107919	-0.00670283	0.00383975	-0.00220818	-0.000534592	0.00469657	-0.00575462	0.0153101	-0.010417	0.00141072	0.00541202	0.0020236	-0.00663235	0.00715097	0.00521687	0.00635556	-0.00781024	0.0168132	0.00255603	-0.0026086	-0.0116643	0.000472599	0.00346961	-0.00514365	0.0010906	-0.0073206	0.000755777	0.0173002	-0.0148954	-0.00220111	-8.63856e-05	0.00412802	0.00264101	0.019257	-0.00813341	-0.0164223	0.00315124	-0.00347219	0.000708665	0.00400809	-0.00714023	-0.0102592	-0.00192907	-0.00375402	0.00638598	-0.00399771	-0.0118815	-0.00836564
-0.00695882	0.0110233	-0.0104126	-0.00672808	0.00451317	-0.00187113	-0.000454253	0.00526634	-0.00577487	0.0154615	-0.0096365	0.001414	0.00569419	0.00220794	-0.0059571	0.00721687	0.0058544	0.0067209	-0.00773746	0.0175999	0.0031793	-0.0025592	-0.0115134	0.00106785	0.00374044	-0.00467384	0.00108299	-0.00701602	0.00106572	0.0174819	-0.0141951	-0.00216457	0.000148538	0.00434743	0.00289497	0.0195055	-0.00767732	-0.0160045	0.00363496	-0.00307715	0.00082906	0.00421646	-0.0073195	-0.0101677	-0.0017607	-0.00363718	0.00639428	-0.00373582	-0.0118782	-0.00830347
-0.00691251	0.0108257	-0.00999621	-0.00672617	0.00518034	-0.00151968	-0.000367697	0.00584736	-0.00579999	0.0155996	-0.00884909	0.00141572	0.00596048	0.00239555	-0.00525272	0.0072727	0.00648516	0.00706084	-0.00765991	0.0183689	0.00381419	-0.00248919	-0.0113434	0.00164576	0.00400699	-0.00420129	0.00107045	-0.0066879	0.00137223	0.0176722	-0.0134761	-0.00213435	0.000379197	0.00456781	0.00313486	0.0197533	-0.00718937	-0.0155618	0.004133	-0.00268843	0.000958247	0.00440514	-0.0075125	-0.0100616	-0.00159608	-0.00350201	0.00639294	-0.00346572	-0.0118676	-0.00824998
-0.0068415	0.0106038	-0.00954729	-0.00669897	0.00585417	-0.00115881	-0.000285879	0.00643338	-0.00581951	0.0157213	-0.0080619	0.00141756	0.00622285	0.00259177	-0.00452287	0.00732602	0.00710311	0.00738316	-0.00757316	0.0191074	0.00445395	-0.00240936	-0.0111516	0.00220558	0.00425892	-0.0037328	0.00105799	-0.00632967	0.00167601	0.0178675	-0.0127429	-0.00210934	0.000613956	0.00478781	0.00337512	0.020004	-0.00667809	-0.0150929	0.00464611	-0.00230645	0.00109951	0.00458176	-0.00771218	-0.00994385	-0.00143741	-0.00334696	0.00639607	-0.0031823	-0.0118443	-0.00820829
-0.00674128	0.0103628	-0.00907121	-0.00665743	0.00653598	-0.000791734	-0.000213655	0.00701183	-0.00582277	0.0158255	-0.00727854	0.00142082	0.0064855	0.00279748	-0.00377488	0.0073835	0.00769962	0.00770375	-0.00747899	0.0198069	0.00509434	-0.00233408	-0.0109324	0.00275171	0.00449212	-0.00327127	0.00104948	-0.00594554	0.00197659	0.0180481	-0.0119945	-0.00208736	0.000858991	0.00500544	0.00363226	0.020259	-0.00615933	-0.0146042	0.00517152	-0.0019282	0.00125407	0.00475419	-0.00791072	-0.00981945	-0.0012806	-0.00317305	0.00641064	-0.00288255	-0.0118042	-0.00817476
-0.00660643	0.0101087	-0.00857908	-0.0066175	0.00722064	-0.000417176	-0.000152014	0.00757507	-0.00580559	0.0159115	-0.00649487	0.00142261	0.00674903	0.00301184	-0.00301552	0.00745048	0.00827115	0.00802883	-0.00737683	0.0204647	0.00572994	-0.00226825	-0.0106838	0.00329909	0.00471253	-0.00281808	0.00104698	-0.00554684	0.00227209	0.0182034	-0.0112142	-0.00206443	0.00111927	0.00521784	0.00391286	0.0205119	-0.00564261	-0.0140962	0.00570229	-0.00154971	0.00141927	0.00493056	-0.00810053	-0.00969131	-0.0011192	-0.00298326	0.0064386	-0.00256643	-0.0117465	-0.00814391
-0.00643631	0.00985078	-0.00807767	-0.0065838	0.0079024	-3.50182e-05	-9.99985e-05	0.00811619	-0.00576386	0.0159768	-0.00570408	0.00141049	0.0070134	0.00322961	-0.00224639	0.00753066	0.00881448	0.00835974	-0.00726547	0.0210845	0.006355	-0.00221147	-0.0104047	0.00386752	0.00493053	-0.00236857	0.00104893	-0.00514727	0.00255852	0.0183292	-0.0103975	-0.00203313	0.00139688	0.00541965	0.00421643	0.0207424	-0.00513387	-0.0135669	0.00622705	-0.00116756	0.00158653	0.00512182	-0.00827623	-0.0095604	-0.000948113	-0.00278798	0.00647868	-0.00223651	-0.0116727	-0.0081091
-0.00623294	0.00959984	-0.00757234	-0.0065551	0.0085758	0.000357322	-5.28443e-05	0.00863003	-0.00569551	0.0160326	-0.00490329	0.00137333	0.00727476	0.00343762	-0.00146971	0.00762119	0.00932884	0.00869614	-0.00714509	0.0216881	0.00696567	-0.00216159	-0.0100924	0.00446045	0.00515157	-0.00190518	0.00105136	-0.00475331	0.00283154	0.0184253	-0.00955487	-0.00198581	0.00168862	0.00560502	0.00453773	0.0209422	-0.00463622	-0.0130172	0.00673879	-0.000777583	0.00175152	0.00532879	-0.00843018	-0.00943213	-0.000763351	-0.00259545	0.00652455	-0.00190079	-0.0115849	-0.00806138
-0.00599892	0.00936655	-0.00706859	-0.0065289	0.00923719	0.000763231	9.44183e-07	0.00911623	-0.00560262	0.0160856	-0.00409207	0.00130686	0.00752222	0.00362591	-0.000692325	0.00770801	0.0098177	0.00903242	-0.00701525	0.022283	0.00756309	-0.00211299	-0.0097509	0.005071	0.00537911	-0.00141297	0.00104892	-0.0043559	0.00308877	0.0184966	-0.00870543	-0.00191606	0.00198445	0.00577057	0.00486793	0.0211078	-0.00414457	-0.0124471	0.00722989	-0.000376275	0.00191651	0.00554484	-0.00855547	-0.00930091	-0.000563318	-0.00241246	0.00656106	-0.00156754	-0.011481	-0.00799837
-0.00574502	0.00915687	-0.00656486	-0.00649933	0.00989311	0.001184	7.19645e-05	0.00957935	-0.00548909	0.01614	-0.00327173	0.00121228	0.00774906	0.00379018	7.67506e-05	0.00778053	0.0102854	0.00935467	-0.0068724	0.02287	0.00815898	-0.00205352	-0.00938014	0.00568904	0.00561512	-0.000890731	0.00103719	-0.00394574	0.00333164	0.0185497	-0.00786905	-0.00181996	0.00227435	0.00591783	0.00519448	0.0212399	-0.00363972	-0.0118506	0.00769409	3.13526e-05	0.00208648	0.00576111	-0.00864996	-0.00915493	-0.000350865	-0.00224372	0.00657685	-0.00124494	-0.0113586	-0.00792187
-0.00547458	0.00896668	-0.00604476	-0.00645391	0.010544	0.00161864	0.000165573	0.0100323	-0.00535906	0.0161994	-0.00244577	0.00109529	0.00794904	0.00393052	0.000829698	0.00783451	0.0107357	0.00965574	-0.0067147	0.0234503	0.00876691	-0.00197621	-0.00897998	0.00630423	0.00585644	-0.000346097	0.00101609	-0.00352193	0.00356913	0.0185931	-0.0070521	-0.00169788	0.00255045	0.00605707	0.0055072	0.0213454	-0.00310788	-0.0112348	0.0081304	0.000435004	0.00226582	0.00597046	-0.00871741	-0.00898472	-0.000135239	-0.00208619	0.00657	-0.000938914	-0.0112177	-0.00783679
-0.00518854	0.00877921	-0.00550095	-0.00638703	0.011187	0.00206404	0.000282879	0.0104956	-0.00521838	0.0162603	-0.00162024	0.000963298	0.00811798	0.0040508	0.00156587	0.00786952	0.0111802	0.00992872	-0.00654049	0.0240176	0.00938265	-0.00188128	-0.00855433	0.00691063	0.00609114	0.000209626	0.000992712	-0.00308778	0.00381749	0.0186448	-0.00623502	-0.00155483	0.00280677	0.00620397	0.00579964	0.0214313	-0.00254408	-0.0106093	0.00854333	0.00082507	0.00245589	0.00616811	-0.00877015	-0.0087872	7.23157e-05	-0.00192249	0.00654507	-0.000647414	-0.0110602	-0.00774936
-0.00488993	0.00858269	-0.00493835	-0.00629819	0.0118205	0.00251121	0.000421068	0.0109717	-0.00506684	0.016307	-0.000802371	0.000822995	0.00825675	0.00415686	0.00229813	0.00788814	0.0116217	0.0101685	-0.00634948	0.0245523	0.00999246	-0.00177368	-0.00810595	0.00751441	0.00630845	0.000767338	0.000976277	-0.00264831	0.0040809	0.0187089	-0.00540008	-0.00140112	0.00304117	0.00636248	0.00606909	0.0215037	-0.00194998	-0.00998468	0.00894589	0.00119816	0.0026526	0.0063519	-0.00882528	-0.0085673	0.000264379	-0.00173708	0.00651022	-0.000354322	-0.010889	-0.00766252
-0.00457781	0.00836823	-0.00436856	-0.00619083	0.0124418	0.00295268	0.000574108	0.0114523	-0.0049022	0.0163322	3.34986e-07	0.000681903	0.00837033	0.00425531	0.00303803	0.00789545	0.0120585	0.0103757	-0.00614347	0.0250512	0.0105832	-0.00166041	-0.00763189	0.00810906	0.0065019	0.00132595	0.000973085	-0.0022081	0.00435606	0.0187802	-0.00454493	-0.0012495	0.00325791	0.00652989	0.00631741	0.0215818	-0.0013334	-0.00937096	0.00935856	0.00156049	0.00284625	0.00652379	-0.00888627	-0.00833689	0.000436534	-0.00152548	0.00647285	-4.34297e-05	-0.0107146	-0.00757438
-0.00424026	0.00812942	-0.00380434	-0.00607134	0.013047	0.0033824	0.000732708	0.0119275	-0.0047239	0.0163304	0.000781523	0.000547814	0.00846889	0.00435316	0.0037814	0.00790036	0.0124896	0.0105553	-0.00592515	0.0255092	0.0111481	-0.00154598	-0.00714219	0.00868185	0.00666882	0.00188883	0.000987202	-0.00176886	0.00463768	0.0188514	-0.0036747	-0.00110665	0.00347234	0.00670182	0.0065507	0.0216689	-0.000703381	-0.0087678	0.00978547	0.0019204	0.00303219	0.00668955	-0.00894943	-0.00810437	0.000587998	-0.00129018	0.00643948	0.000290642	-0.0105422	-0.00748622
-0.00387673	0.00786585	-0.00325081	-0.00594429	0.013637	0.00379658	0.000887547	0.0123878	-0.00453141	0.0162985	0.00153841	0.00042799	0.00857076	0.00445337	0.00451673	0.00791359	0.0129113	0.0107182	-0.00569812	0.0259222	0.0116929	-0.00142836	-0.00664433	0.00922347	0.00681113	0.00245205	0.00101955	-0.00133351	0.00491813	0.0189137	-0.00279746	-0.000975669	0.00370341	0.0068716	0.00678233	0.0217577	-6.61133e-05	-0.00815542	0.0102206	0.0022831	0.0032088	0.00685612	-0.00900998	-0.00787701	0.000723835	-0.00103792	0.00642021	0.000646495	-0.0103744	-0.00739274
-0.00349386	0.00758295	-0.00269628	-0.00580833	0.0142072	0.00419834	0.00103437	0.0128246	-0.00432183	0.0162381	0.00227459	0.000327219	0.0086822	0.00455665	0.00523362	0.00793668	0.0133172	0.0108836	-0.00547215	0.0262931	0.0122357	-0.00130338	-0.00614421	0.00973121	0.00693497	0.00300817	0.00106593	-0.000910971	0.00518741	0.018956	-0.00192117	-0.000857308	0.00395537	0.00702965	0.00702917	0.0218392	0.000570538	-0.00751844	0.0106553	0.00265281	0.00337608	0.00702709	-0.0090612	-0.00766032	0.000858795	-0.000777083	0.00641484	0.00101854	-0.0102129	-0.00728494
-0.00310254	0.00729208	-0.00212601	-0.00566318	0.0147517	0.00460375	0.00117198	0.0132413	-0.00410088	0.0161539	0.00300583	0.000243105	0.00880218	0.00466294	0.00592764	0.00796558	0.0137156	0.0110572	-0.00525062	0.0266271	0.0127787	-0.00116978	-0.00564783	0.0102124	0.00705252	0.00355095	0.00111447	-0.000511937	0.00544329	0.0189781	-0.00105169	-0.000746774	0.00422334	0.00717432	0.00729215	0.021904	0.00119839	-0.0068525	0.0110794	0.00303209	0.00353797	0.00720173	-0.00909067	-0.00745164	0.00100916	-0.000516596	0.00641574	0.00139857	-0.0100544	-0.00715617
-0.00271458	0.00700692	-0.00153975	-0.00550897	0.0152685	0.00502988	0.001301	0.0136375	-0.0038766	0.0160548	0.00375425	0.000158824	0.00892757	0.00477002	0.00660556	0.00799513	0.0141086	0.0112362	-0.00503296	0.0269298	0.0133162	-0.00102815	-0.00515327	0.0106811	0.007181	0.00407827	0.00115165	-0.000143205	0.00568089	0.018979	-0.000195223	-0.000628047	0.00449892	0.0073026	0.00756228	0.0219405	0.00181074	-0.00615982	0.0114815	0.00341866	0.00370657	0.0073818	-0.00909266	-0.00723506	0.00117976	-0.000265313	0.00641372	0.00177622	-0.0098865	-0.00700529
-0.00233291	0.006736	-0.000944881	-0.00534634	0.0157588	0.00548098	0.00142514	0.0140119	-0.00365809	0.015958	0.004523	5.66631e-05	0.00905078	0.00487242	0.0072836	0.00802037	0.0144942	0.0114161	-0.00481819	0.0272252	0.0138428	-0.000880244	-0.00464148	0.0111337	0.00732631	0.00459476	0.0011705	0.00019681	0.00589496	0.018959	0.000638635	-0.000486943	0.00477246	0.00741159	0.00782846	0.0219502	0.00240486	-0.00544733	0.0118585	0.00380364	0.00389515	0.00756189	-0.00906965	-0.00699955	0.00136817	-2.86873e-05	0.00640202	0.00214226	-0.00970319	-0.00683789
-0.00194134	0.00648347	-0.000350137	-0.005177	0.0162299	0.00595323	0.00155367	0.0143665	-0.00345323	0.0158675	0.00530398	-6.05346e-05	0.00915642	0.00497151	0.00796449	0.00803751	0.0148713	0.0115889	-0.00460271	0.0275187	0.0143518	-0.000728672	-0.00410009	0.0115589	0.007487	0.00510437	0.00116873	0.000523	0.00608375	0.0189216	0.00144104	-0.00032443	0.00503312	0.00750129	0.00808144	0.0219328	0.00298485	-0.0047233	0.0122077	0.00418056	0.00410834	0.0077319	-0.00903035	-0.00673795	0.00156854	0.000191075	0.0063773	0.0024902	-0.00950353	-0.00666425
-0.00152477	0.00624808	0.000237162	-0.00500216	0.0167025	0.00643892	0.00169215	0.0147027	-0.00326132	0.0157799	0.00608659	-0.000178743	0.00923856	0.00507033	0.00864418	0.00804965	0.0152368	0.0117393	-0.00437964	0.0278054	0.0148348	-0.000576884	-0.00353001	0.011949	0.00765847	0.00560151	0.00114789	0.000854704	0.00624907	0.0188693	0.00220865	-0.000150607	0.00527472	0.00757342	0.0083152	0.0218896	0.00356766	-0.00399526	0.0125292	0.0045421	0.00434464	0.00788347	-0.00898599	-0.00644634	0.00177271	0.00039493	0.00633964	0.00281664	-0.00928966	-0.0064925
-0.00108294	0.00602209	0.000812843	-0.00482187	0.0171809	0.00692908	0.00183843	0.01502	-0.00306575	0.0156905	0.00686021	-0.00028347	0.00929602	0.00517234	0.00931852	0.00805858	0.0155831	0.0118623	-0.00415086	0.02808	0.015295	-0.000431302	-0.00293996	0.0123004	0.00783254	0.00607741	0.0011145	0.00119725	0.00639682	0.0188026	0.00294582	2.23659e-05	0.00549355	0.00763004	0.00853081	0.0218261	0.00417293	-0.003273	0.0128279	0.00488121	0.00459882	0.00801432	-0.00894257	-0.00612642	0.00196979	0.00058763	0.00629187	0.00312231	-0.00906574	-0.00632985
-0.000624125	0.00579137	0.00137469	-0.00464288	0.0176603	0.00741477	0.00198615	0.0153284	-0.00285091	0.0155924	0.00761633	-0.000365956	0.00933151	0.00528057	0.00998127	0.00806541	0.0159111	0.0119574	-0.00391589	0.0283335	0.0157249	-0.000298055	-0.00234169	0.012613	0.00799657	0.00652628	0.00108335	0.00154866	0.0065363	0.0187287	0.00366844	0.000186318	0.00568932	0.00767491	0.00872961	0.0217458	0.00480155	-0.00256465	0.0131091	0.00519507	0.00486344	0.00813051	-0.00889578	-0.00578457	0.0021526	0.000780765	0.00623964	0.0034124	-0.00883507	-0.00618121
-0.000159443	0.0055474	0.00191595	-0.00447049	0.0181354	0.00788998	0.00212853	0.015624	-0.0026121	0.0154743	0.0083577	-0.000428212	0.00935134	0.00539445	0.0106215	0.00807148	0.016216	0.0120284	-0.0036728	0.0285494	0.0161136	-0.000181928	-0.00174283	0.0129006	0.00814585	0.00694789	0.00106987	0.00190484	0.00666691	0.0186444	0.00439794	0.000340458	0.00586587	0.00770763	0.00891507	0.0216477	0.00544247	-0.00187581	0.0133783	0.00548687	0.00513083	0.00824156	-0.00884407	-0.0054308	0.00231843	0.00098595	0.00618919	0.00369963	-0.00859795	-0.00604396
0.000302484	0.00528125	0.00242961	-0.00430831	0.0185976	0.00834935	0.00226239	0.0158956	-0.00235116	0.0153362	0.00908098	-0.000482278	0.00936048	0.00550674	0.0112352	0.00807584	0.0164911	0.0120831	-0.00342062	0.0287334	0.0164561	-8.50114e-05	-0.00114013	0.0131699	0.00827742	0.00735043	0.00107794	0.00225814	0.00678393	0.0185406	0.00514015	0.000486945	0.00602847	0.00772673	0.00909286	0.0215424	0.0060812	-0.0012083	0.0136525	0.00576943	0.00539731	0.00835404	-0.00878543	-0.00507836	0.0024682	0.00120206	0.00614295	0.00399905	-0.00835575	-0.0059029
0.000759445	0.00498606	0.00291262	-0.00415833	0.0190353	0.00878934	0.00239154	0.0161352	-0.00207376	0.0151787	0.0097809	-0.000530396	0.00936001	0.00560961	0.011818	0.00807181	0.0167339	0.012127	-0.00315801	0.0288853	0.0167536	-4.19914e-06	-0.000528993	0.0134263	0.00839024	0.00775066	0.00110382	0.00259446	0.00688441	0.0184113	0.00589214	0.000626999	0.00618421	0.00773255	0.00926568	0.0214274	0.0067062	-0.000557356	0.0139313	0.00606191	0.00565684	0.0084736	-0.00871708	-0.00473643	0.00260573	0.00142059	0.0060978	0.00431195	-0.008108	-0.00574463
0.00120835	0.00466181	0.00336742	-0.00401759	0.0194527	0.00920982	0.00252371	0.0163394	-0.00178773	0.0150035	0.0104558	-0.000570757	0.00935531	0.00569864	0.012368	0.00805109	0.0169459	0.0121599	-0.00288101	0.0290038	0.0170154	7.29044e-05	8.73093e-05	0.0136765	0.00848653	0.00815467	0.00114041	0.00290673	0.00696635	0.0182538	0.00664841	0.000762611	0.0063444	0.00772558	0.0094305	0.0212928	0.00731199	9.36018e-05	0.0142034	0.00636976	0.00590242	0.00860404	-0.00863787	-0.00441096	0.00273564	0.00163228	0.00605275	0.00463133	-0.00785345	-0.00556302
0.0016415	0.00431414	0.00380262	-0.0038748	0.0198464	0.00961446	0.00266229	0.0165094	-0.00150309	0.0148151	0.0111061	-0.000602328	0.00934499	0.0057718	0.012888	0.00800974	0.0171334	0.0121873	-0.00258716	0.0290924	0.0172674	0.00016195	0.000701627	0.0139191	0.00856972	0.00856314	0.00117942	0.00319271	0.00702693	0.0180687	0.00739987	0.000896341	0.00650827	0.00770529	0.00958894	0.0211313	0.00789736	0.000761681	0.0144576	0.00669013	0.00612931	0.00874288	-0.00854834	-0.00410386	0.00286276	0.00183091	0.00600156	0.00494838	-0.00759178	-0.00535692
0.00205092	0.00395394	0.00422899	-0.0037203	0.0202093	0.0100137	0.0028083	0.0166617	-0.00123081	0.0146155	0.0117346	-0.000621669	0.00932388	0.00582947	0.0133827	0.00794763	0.017316	0.0122082	-0.002274	0.0291524	0.0175147	0.00026655	0.00130708	0.0141338	0.00864486	0.00897567	0.00121155	0.00345443	0.00707274	0.0178665	0.00813182	0.00102883	0.00666799	0.00767939	0.00973628	0.0209385	0.0084596	0.00144782	0.0146855	0.00701709	0.00633834	0.0088786	-0.00845017	-0.00380974	0.00299123	0.00201461	0.00593498	0.0052553	-0.00732345	-0.00513
0.00243249	0.0035971	0.00464998	-0.00354982	0.0205392	0.0104209	0.00296152	0.0168031	-0.000977113	0.0143995	0.0123516	-0.00061909	0.00928816	0.00587537	0.0138571	0.00786786	0.0174981	0.0122183	-0.00194081	0.029178	0.0177516	0.000383277	0.00190066	0.0143114	0.00872079	0.00938653	0.00123069	0.00369791	0.0071101	0.0176554	0.00883971	0.00115636	0.00681581	0.00765369	0.00986445	0.020712	0.0089985	0.00214351	0.0148805	0.00734165	0.00654019	0.00900359	-0.00835056	-0.00351045	0.00311947	0.00218591	0.00584655	0.00554624	-0.00705163	-0.00488949
0.00278871	0.00325177	0.0050664	-0.0033625	0.0208359	0.0108343	0.00311884	0.0169361	-0.000744014	0.0141645	0.0129533	-0.000588739	0.0092358	0.00591834	0.0143255	0.00777579	0.0176761	0.012214	-0.0015896	0.0291784	0.017973	0.000506502	0.00248697	0.0144518	0.00879487	0.00978036	0.00123569	0.00392875	0.00714564	0.0174429	0.00952181	0.00127296	0.00694617	0.00763259	0.00996818	0.0204615	0.00951818	0.00283803	0.0150473	0.00765027	0.00674585	0.00911055	-0.00825757	-0.00318885	0.0032428	0.00234879	0.00573603	0.0058219	-0.00678824	-0.00464619
0.00313112	0.00292018	0.00547945	-0.0031601	0.0211023	0.0112442	0.00327227	0.0170639	-0.000529856	0.0139092	0.0135301	-0.000525039	0.00916655	0.00596893	0.0147912	0.00767926	0.0178466	0.0121934	-0.00122379	0.0291516	0.0181703	0.000629077	0.00307038	0.0145612	0.0088583	0.0101508	0.00122931	0.00414955	0.00718594	0.0172364	0.0101796	0.00137357	0.00705459	0.0076197	0.0100469	0.0201942	0.0100233	0.00352252	0.0151892	0.00793599	0.00695179	0.0091931	-0.00817893	-0.00284161	0.00335699	0.00250923	0.00561049	0.00608338	-0.00653613	-0.00441259
0.00347157	0.00259965	0.00588724	-0.00294712	0.0213556	0.011641	0.00341391	0.0171825	-0.000328777	0.0136338	0.0140759	-0.000425111	0.00908947	0.00603147	0.0152521	0.00758945	0.0180026	0.0121535	-0.00084747	0.0290912	0.0183267	0.000743113	0.00364522	0.0146502	0.00890345	0.0104946	0.00121637	0.0043658	0.00723033	0.0170341	0.0108189	0.00145488	0.00714265	0.00761262	0.0101064	0.0199176	0.0105202	0.00419164	0.0153116	0.00819439	0.00714754	0.00924951	-0.0081195	-0.00247446	0.00346008	0.00267339	0.00547932	0.00633354	-0.00629199	-0.00419606
0.00381276	0.0022816	0.00628151	-0.0027318	0.0215936	0.0120182	0.00353812	0.0172747	-0.000128582	0.0133416	0.0145881	-0.000291724	0.00901091	0.00610631	0.0157063	0.00751279	0.0181304	0.0120998	-0.000470347	0.0289951	0.0184463	0.00084852	0.00420203	0.0147261	0.00892632	0.0108116	0.00120107	0.00457785	0.00726252	0.0168175	0.0114443	0.0015169	0.00721603	0.00759792	0.010161	0.01964	0.0110252	0.00484571	0.0154224	0.00842458	0.00732394	0.00928368	-0.00807666	-0.00209758	0.00355256	0.00284244	0.00535108	0.00657711	-0.00605119	-0.0039996
0.00415336	0.00194931	0.00666346	-0.00252217	0.0218053	0.0123755	0.0036416	0.0173352	8.15102e-05	0.0130357	0.0150678	-0.000130666	0.00893585	0.00619176	0.0161494	0.00745219	0.0182301	0.0120391	-9.72163e-05	0.0288622	0.0185295	0.000942402	0.00473402	0.014786	0.00892812	0.0111055	0.00118607	0.00478328	0.00726778	0.0165726	0.0120598	0.00156334	0.00728418	0.00756636	0.010218	0.0193612	0.0115361	0.00548546	0.0155243	0.00863062	0.00747678	0.00930806	-0.00803665	-0.00172107	0.00363897	0.00300903	0.00523423	0.00681634	-0.00580769	-0.00382191
0.00449161	0.00159016	0.00703707	-0.00232032	0.0219831	0.0127228	0.00372439	0.0173597	0.000302764	0.0127173	0.0155308	5.12066e-05	0.00886832	0.00628322	0.0165732	0.00740782	0.0183017	0.0119802	0.000270286	0.0286889	0.0185765	0.0010209	0.00524026	0.0148328	0.00891966	0.011381	0.00117253	0.00498031	0.00724421	0.0162954	0.0126786	0.00160163	0.00735708	0.00751494	0.0102812	0.0190635	0.0120398	0.00611356	0.0156106	0.00881833	0.00760918	0.00934183	-0.00798686	-0.00135267	0.00372563	0.00316702	0.00513451	0.00704984	-0.00555339	-0.00365655
0.00482399	0.00119847	0.0074076	-0.00212491	0.0221217	0.0130637	0.00379076	0.0173457	0.000530935	0.0123943	0.0159845	0.000239118	0.00880597	0.00637181	0.0169857	0.00737477	0.0183459	0.0119308	0.00063141	0.0284887	0.018593	0.00108253	0.00573085	0.0148722	0.00890643	0.0116419	0.00115667	0.00516718	0.00719801	0.015989	0.0132979	0.00164162	0.00743739	0.0074446	0.0103528	0.0187366	0.0125231	0.00673459	0.0156859	0.0089949	0.00773237	0.00939103	-0.00791957	-0.000998029	0.00382011	0.00331064	0.00504953	0.00728167	-0.00528487	-0.00348856
0.0051448	0.00077557	0.00778079	-0.00193348	0.0222185	0.0133989	0.0038511	0.0172969	0.000760293	0.0120748	0.0164328	0.000423554	0.00873503	0.00645227	0.0173887	0.00734042	0.0183677	0.0118911	0.000989507	0.0282708	0.0185814	0.00112786	0.0062267	0.0149105	0.00889186	0.0118973	0.00113209	0.00534198	0.00713906	0.0156614	0.0139047	0.00169254	0.00751497	0.00735911	0.0104285	0.0183771	0.0129776	0.00735093	0.0157455	0.00917326	0.00785148	0.00945339	-0.00783018	-0.000660853	0.00392857	0.00343484	0.0049632	0.00750688	-0.00499766	-0.00330279
0.00545794	0.000329999	0.00815701	-0.00174257	0.0222932	0.0137295	0.00391808	0.0172186	0.000985602	0.011766	0.0168796	0.000598244	0.00864599	0.00652357	0.0177803	0.00729637	0.0183698	0.0118469	0.00135537	0.0280424	0.0185331	0.00115867	0.00673094	0.0149543	0.00887919	0.0121483	0.0010937	0.00551217	0.007076	0.0153212	0.0144879	0.00176258	0.00758295	0.00726338	0.010492	0.0179862	0.0134006	0.00796128	0.0157795	0.00935481	0.00796921	0.00952335	-0.00771843	-0.000341526	0.00405048	0.00353794	0.00485962	0.00771554	-0.00468802	-0.00309616
0.00576534	-0.00012859	0.00852598	-0.00154843	0.0223505	0.0140532	0.00399595	0.0171163	0.00120232	0.0114733	0.0173211	0.00075917	0.00853345	0.00658713	0.0181602	0.00724059	0.0183471	0.0117866	0.00173416	0.0278119	0.0184511	0.00117715	0.00723704	0.0150042	0.00886592	0.012392	0.00104056	0.00568314	0.00701306	0.0149749	0.0150406	0.00185627	0.00763601	0.00716264	0.0105341	0.0175707	0.0138005	0.00856801	0.0157819	0.00953415	0.00808814	0.00959178	-0.00758997	-3.67285e-05	0.00417339	0.00362289	0.00473295	0.00790016	-0.00435548	-0.0028736
0.00606806	-0.000595297	0.00887965	-0.0013534	0.0223882	0.0143622	0.00408405	0.0170091	0.00141025	0.0111942	0.0177382	0.000910978	0.008395	0.00664566	0.018526	0.0071745	0.0183011	0.0117058	0.0021253	0.0275777	0.0183366	0.0011815	0.0077377	0.0150516	0.008838	0.0126259	0.000976472	0.00585877	0.00695571	0.0146338	0.0155647	0.00196992	0.00766973	0.00706347	0.0105498	0.0171375	0.0141804	0.00916606	0.0157513	0.00970546	0.00820544	0.00964391	-0.00745978	0.000258586	0.00428389	0.00369839	0.00458383	0.00805859	-0.00400261	-0.00264356
0.00636806	-0.00106396	0.00921544	-0.00115887	0.0224065	0.0146579	0.00417974	0.0169037	0.00161266	0.0109135	0.0181217	0.00107483	0.00823256	0.00670164	0.0188702	0.0071013	0.0182327	0.0116037	0.00252498	0.0273164	0.0181912	0.00116923	0.00822425	0.0150986	0.00878608	0.0128474	0.000907079	0.00604207	0.00691027	0.0143053	0.0160787	0.00208687	0.00768316	0.00696794	0.0105372	0.0166919	0.014543	0.00974656	0.0156892	0.00986287	0.00830656	0.00967091	-0.00734521	0.000553351	0.004377	0.00377717	0.00441752	0.00819663	-0.0036347	-0.00241478
0.00666437	-0.00152402	0.00953421	-0.000965301	0.0224004	0.0149333	0.00427768	0.0167994	0.00181523	0.0106205	0.0184681	0.00126562	0.00805145	0.00675535	0.0191954	0.00702472	0.0181434	0.0114836	0.00292809	0.0270171	0.0180209	0.00114016	0.00868617	0.0151481	0.00870568	0.0130534	0.000840473	0.00623058	0.00688199	0.0139935	0.0165868	0.00219142	0.00767939	0.00687537	0.0104993	0.0162465	0.0148935	0.0103033	0.0156083	0.00999837	0.00837985	0.00966851	-0.00725159	0.000861495	0.00445276	0.00386729	0.00424228	0.00832981	-0.00325908	-0.00219603
0.00695048	-0.00196491	0.00983925	-0.00077296	0.0223518	0.0151775	0.00436847	0.0166941	0.00202364	0.0103121	0.0187783	0.00148368	0.00786106	0.00680316	0.0194973	0.00694925	0.018038	0.011351	0.00333198	0.026679	0.0178282	0.00109541	0.00912529	0.0152015	0.00859622	0.0132539	0.000786338	0.00641259	0.00687324	0.0136989	0.017086	0.00227843	0.00766598	0.00678448	0.0104416	0.0158097	0.0152326	0.0108353	0.0155178	0.0101116	0.00842218	0.00963723	-0.00717645	0.00118136	0.00451425	0.00397353	0.00407002	0.0084641	-0.0028772	-0.00199377
0.00722516	-0.0023816	0.010135	-0.000580478	0.0222589	0.0153849	0.00444851	0.0165807	0.00223928	0.00998872	0.019059	0.00172077	0.00767556	0.00684371	0.0197692	0.00687766	0.0179187	0.0112156	0.00374189	0.0263079	0.017607	0.00103616	0.0095372	0.01526	0.00846175	0.0134526	0.000751998	0.00658041	0.00688114	0.0134164	0.0175741	0.00234883	0.00765499	0.00669293	0.0103727	0.0153865	0.0155536	0.0113489	0.0154256	0.0102071	0.00843678	0.00958275	-0.00711342	0.00150144	0.00456772	0.00409732	0.00391421	0.00860072	-0.00248834	-0.00180848
0.00748447	-0.00277816	0.010429	-0.000382487	0.0221193	0.0155558	0.00451735	0.0164418	0.00245628	0.00965322	0.0193172	0.00196529	0.00750059	0.00687754	0.0200086	0.00680735	0.0177821	0.0110919	0.00416762	0.0259147	0.017366	0.000969589	0.00991595	0.0153213	0.00830841	0.0136494	0.000736598	0.00672839	0.00689577	0.0131311	0.0180452	0.00240699	0.00765508	0.0065976	0.0103073	0.0149788	0.0158633	0.0118599	0.0153389	0.0102935	0.0084313	0.00951209	-0.00705362	0.00180941	0.00462492	0.00423341	0.00378167	0.00873982	-0.00209262	-0.00163556
0.00772348	-0.00317312	0.0107367	-0.000171835	0.021933	0.0157004	0.00457663	0.0162746	0.00266745	0.00931016	0.0195589	0.00220858	0.0073364	0.00690618	0.0202163	0.00673289	0.0176357	0.0109855	0.00460908	0.0255074	0.0171141	0.000902719	0.0102605	0.0153792	0.00814315	0.013844	0.000725439	0.00685259	0.00691061	0.0128331	0.0184876	0.00246014	0.00767224	0.0065025	0.0102491	0.0145812	0.016156	0.0123754	0.0152555	0.010381	0.00841343	0.00943288	-0.00698421	0.00209699	0.00469929	0.00436604	0.00367336	0.00887623	-0.00168887	-0.00146797
0.00793985	-0.00358777	0.0110604	5.56116e-05	0.0217065	0.0158436	0.00462955	0.0160786	0.00286706	0.00896543	0.0198016	0.00245004	0.00718094	0.00693214	0.0203972	0.0066494	0.0174872	0.0108961	0.00505982	0.025084	0.0168603	0.000842486	0.0105724	0.0154314	0.00797811	0.0140328	0.000702032	0.00695283	0.00692531	0.0125213	0.0189051	0.00252183	0.00770883	0.00640962	0.0101949	0.0141751	0.0164197	0.0128975	0.0151556	0.010473	0.00838925	0.00935832	-0.00689454	0.00236263	0.00479554	0.00448195	0.00358538	0.00899556	-0.00127251	-0.0013003
0.00813468	-0.00402512	0.0113944	0.000301129	0.0214456	0.015991	0.00467846	0.0158557	0.00305049	0.00862384	0.0200511	0.00269209	0.00702814	0.00696063	0.0205706	0.00655543	0.0173433	0.01082	0.00551213	0.0246477	0.0166136	0.000794658	0.0108547	0.0154735	0.00781981	0.0142055	0.000660966	0.0070331	0.00694183	0.0121998	0.0192899	0.00260725	0.00775983	0.00631918	0.0101405	0.0137461	0.0166467	0.0134267	0.015027	0.0105607	0.00837037	0.00929027	-0.00678178	0.00261235	0.00491204	0.00457596	0.00350971	0.00909113	-0.000846936	-0.0011298
0.00831386	-0.00447632	0.0117313	0.000563264	0.0211487	0.0161377	0.00472255	0.0156121	0.00321591	0.00828635	0.0203056	0.0029334	0.00686443	0.00700097	0.0207413	0.00645613	0.0172096	0.0107499	0.00595974	0.0242049	0.0163729	0.000757611	0.0111193	0.0154998	0.00767115	0.0143604	0.00060322	0.0071041	0.00696216	0.0118746	0.0196298	0.00271751	0.00780936	0.00623108	0.0100796	0.0132931	0.0168347	0.0139575	0.0148648	0.0106391	0.00836244	0.0092234	-0.0066493	0.00284865	0.00504364	0.00464836	0.00343311	0.00915736	-0.000416537	-0.000952797
0.00849	-0.00492779	0.0120632	0.000837599	0.020829	0.0162779	0.0047596	0.015352	0.0033664	0.00795153	0.0205617	0.00317139	0.00668143	0.00705759	0.0209062	0.00636265	0.0170841	0.0106738	0.0064011	0.0237632	0.0161175	0.000715464	0.0113674	0.0155066	0.00753303	0.0144923	0.000533141	0.00718278	0.00698805	0.0115508	0.0199196	0.002844	0.00784457	0.00614306	0.0100031	0.0128231	0.0169869	0.0144759	0.0146691	0.0107042	0.00836655	0.00915135	-0.00650419	0.00307409	0.00518294	0.00470361	0.003343	0.00919089	1.3948e-05	-0.000772625
0.00866579	-0.0053672	0.0123851	0.00111693	0.0204943	0.016402	0.00478742	0.0150729	0.00351371	0.00761733	0.0208119	0.00340419	0.00647863	0.0071309	0.0210628	0.00627933	0.0169505	0.0105855	0.00683772	0.0233299	0.015836	0.000654191	0.0115956	0.0154945	0.00740085	0.014595	0.000458161	0.00727282	0.00702247	0.0112325	0.0201602	0.00297494	0.00785913	0.00604855	0.00991289	0.012346	0.0171209	0.0149774	0.0144462	0.0107529	0.00838156	0.00906762	-0.00635368	0.0032928	0.00532145	0.00474878	0.00323554	0.00919375	0.000439892	-0.00059727
0.00883898	-0.00578755	0.0127034	0.00139427	0.0201501	0.0164934	0.00480441	0.0147788	0.00367455	0.00728185	0.0210445	0.00363105	0.00626078	0.00721878	0.0212047	0.0062063	0.0167984	0.0104814	0.00726297	0.0229054	0.0155276	0.000571974	0.0118032	0.0154717	0.0072598	0.014667	0.000391466	0.00737013	0.00706587	0.0109227	0.0203591	0.00310079	0.00785118	0.00594101	0.00980952	0.0118696	0.0172442	0.0154549	0.014204	0.0107845	0.00840217	0.00896296	-0.00620345	0.00350539	0.00545579	0.00479533	0.00311298	0.00917114	0.000861805	-0.000434203
0.00900767	-0.00618633	0.0130152	0.00166364	0.0198025	0.016551	0.00481049	0.0144691	0.00385514	0.00694506	0.0212659	0.00385394	0.00603517	0.00731598	0.0213173	0.00614185	0.0166251	0.0103603	0.00766724	0.0224788	0.0151979	0.000474046	0.0119881	0.015452	0.00710076	0.0147101	0.000347227	0.00746908	0.00711316	0.0106184	0.0205417	0.00321811	0.00782333	0.00581646	0.00969365	0.011398	0.01736	0.0159008	0.0139491	0.0108014	0.00841781	0.00883395	-0.00605821	0.00370511	0.00558258	0.00485748	0.00298087	0.00913117	0.00129182	-0.000286446
0.00916807	-0.00655554	0.0133125	0.00191994	0.0194492	0.0165709	0.00480748	0.0141413	0.0040548	0.00661255	0.0214746	0.00407481	0.00580737	0.00741435	0.0214014	0.00608094	0.016432	0.0102239	0.00804377	0.0220478	0.0148552	0.000368127	0.0121431	0.0154362	0.00692437	0.0147314	0.000330263	0.00756228	0.00715592	0.0103123	0.0207148	0.00332914	0.00778206	0.00567341	0.00956787	0.0109335	0.0174714	0.0163129	0.0136949	0.0108099	0.0084271	0.00868513	-0.00591782	0.00389012	0.0056988	0.00493771	0.00284632	0.00908998	0.00174296	-0.000149827
0.00931322	-0.00688877	0.0135892	0.00216017	0.0190698	0.01655	0.00480035	0.0137953	0.00426936	0.00628629	0.0216646	0.00428711	0.00557734	0.00750925	0.0214561	0.00601285	0.0162238	0.0100758	0.00839207	0.0216155	0.0145061	0.000261354	0.0122756	0.0154179	0.00673691	0.0147476	0.000338158	0.00763946	0.00718644	0.00999747	0.0208763	0.00343248	0.0077403	0.00551311	0.00943296	0.0104756	0.0175742	0.0166941	0.0134505	0.0108227	0.00842915	0.00852704	-0.00577882	0.00405586	0.00580326	0.00503054	0.00272001	0.00905274	0.00221699	-1.51078e-05
0.00944703	-0.00718726	0.0138424	0.00238661	0.0186586	0.0164919	0.00479909	0.0134309	0.00449065	0.00596576	0.0218329	0.00448074	0.0053425	0.00759525	0.0214808	0.00592814	0.0160058	0.00992205	0.00872149	0.0211867	0.0141499	0.000158828	0.0123924	0.0153913	0.00654654	0.0147626	0.000363957	0.0076991	0.00720309	0.0096709	0.0210245	0.00352592	0.00771463	0.00533941	0.00928451	0.0100212	0.0176496	0.0170561	0.0132215	0.0108472	0.00842291	0.0083717	-0.00563708	0.00419707	0.00589739	0.00512778	0.00261276	0.00901823	0.00270857	0.000123342
0.00957036	-0.00745686	0.0140725	0.00261139	0.0182202	0.016401	0.00480904	0.0130461	0.00470611	0.00564974	0.0219771	0.00464834	0.00510226	0.0076667	0.0214794	0.00582091	0.0157832	0.00976929	0.00904626	0.0207657	0.0137858	6.44322e-05	0.0125006	0.0153509	0.00635859	0.0147737	0.000398888	0.00774064	0.00721704	0.00933739	0.0211517	0.00360895	0.00770818	0.00515988	0.00912104	0.00956653	0.0176919	0.0174225	0.0130099	0.0108863	0.00840871	0.0082242	-0.0054896	0.00431221	0.00598786	0.00522126	0.00252302	0.00898398	0.00320961	0.000269545
0.00968248	-0.00770732	0.0142845	0.00284701	0.0177648	0.0162791	0.00483212	0.012649	0.00490902	0.00533521	0.0220965	0.00478927	0.00485718	0.00772012	0.0214545	0.0056887	0.0155638	0.0096156	0.00936678	0.0203529	0.0134171	-1.99135e-05	0.012608	0.0152942	0.00617186	0.0147782	0.000434893	0.007765	0.00724483	0.00900573	0.0212364	0.00368188	0.00771517	0.00498482	0.00893954	0.00910917	0.0176965	0.0177962	0.0128096	0.0109403	0.00838711	0.00807678	-0.00533376	0.00440337	0.00608261	0.00530463	0.00244081	0.00894366	0.0037126	0.000426004
0.00978423	-0.00795806	0.0144742	0.00309254	0.0173053	0.0161397	0.00486817	0.0122473	0.0050931	0.00501581	0.0222025	0.00491388	0.00460848	0.00775691	0.0214021	0.00553305	0.0153496	0.00945452	0.00967732	0.0199424	0.0130492	-9.44299e-05	0.0127144	0.0152309	0.00598266	0.0147706	0.000468468	0.00777568	0.00728874	0.00868053	0.0212755	0.0037459	0.00772665	0.00481786	0.00873716	0.00864886	0.0176615	0.0181684	0.012601	0.0110036	0.00835851	0.00792283	-0.00516863	0.00447616	0.00617684	0.00537854	0.00235444	0.0088827	0.00421284	0.000589895
0.00987439	-0.00821504	0.014635	0.00333982	0.0168469	0.0159856	0.00491265	0.0118488	0.00525334	0.00468594	0.0222886	0.00504045	0.00435773	0.0077869	0.0213254	0.00535941	0.0151386	0.00928044	0.00997336	0.0195294	0.0126875	-0.000160844	0.0128016	0.0151605	0.00578934	0.0147403	0.000494431	0.00777512	0.00734289	0.00836422	0.0212694	0.00380323	0.0077334	0.00465862	0.00851401	0.00818737	0.0175914	0.0185293	0.0123679	0.0110622	0.00832421	0.00775849	-0.00500033	0.00454353	0.00625938	0.00544241	0.0022564	0.00879522	0.00470628	0.000750022
0.00994556	-0.00847541	0.0147645	0.00358017	0.0163782	0.0158147	0.00495455	0.0114604	0.00538877	0.00434131	0.02234	0.00517463	0.00410673	0.00782116	0.0212263	0.00517815	0.0149285	0.0090906	0.010251	0.01911	0.0123335	-0.000221504	0.0128586	0.0150774	0.00559113	0.0146909	0.000507289	0.00776156	0.00739957	0.00805762	0.0212224	0.00384844	0.00772715	0.00450542	0.00827232	0.00773081	0.0174924	0.0188689	0.0121083	0.0111062	0.00827972	0.00758097	-0.00483926	0.00461325	0.0063206	0.00549605	0.00214526	0.0086826	0.0051875	0.000897778
0.00999379	-0.00873318	0.0148634	0.00380795	0.0158905	0.0156263	0.00498633	0.0110809	0.00550305	0.00397929	0.0223467	0.00531542	0.00386046	0.00785774	0.0211069	0.00500148	0.0147159	0.00888545	0.0105068	0.0186808	0.0119826	-0.000278176	0.0128837	0.0149776	0.00538807	0.0146227	0.000504031	0.00773496	0.0074508	0.00775751	0.0211452	0.0038731	0.00770605	0.00435417	0.00801595	0.00728727	0.0173683	0.0191762	0.0118291	0.0111297	0.00821819	0.00738976	-0.00469467	0.00469036	0.00635683	0.005541	0.00202073	0.00855149	0.00565169	0.00102645
0.0100181	-0.00897877	0.0149356	0.00402439	0.0153839	0.0154172	0.00500364	0.0106913	0.00560744	0.0035996	0.0223056	0.00546029	0.00362556	0.0078883	0.020972	0.00483337	0.0144978	0.00867114	0.0107496	0.0182394	0.0116332	-0.000328921	0.0128813	0.0148574	0.00518173	0.0145348	0.000486209	0.0076933	0.00748927	0.00745341	0.0210446	0.00387183	0.00766843	0.00419664	0.00775571	0.00686259	0.0172352	0.0194571	0.0115415	0.0111292	0.00813531	0.00718742	-0.00456876	0.00477822	0.00637433	0.00557844	0.00188662	0.00841155	0.00609663	0.00113111
0.0100206	-0.00919604	0.0149974	0.00423982	0.0148631	0.0151758	0.00500433	0.0102758	0.00571732	0.0032052	0.022222	0.00560234	0.00340859	0.00790525	0.0208237	0.00467304	0.0142795	0.00845401	0.0109815	0.0177873	0.0112901	-0.000371688	0.0128602	0.0147104	0.00497606	0.0144294	0.000462677	0.00763451	0.0075127	0.00713412	0.0209135	0.00384451	0.00761435	0.0040298	0.00749864	0.00645644	0.0171012	0.0197099	0.011255	0.0111057	0.00803122	0.00697929	-0.00445162	0.00487277	0.00638845	0.00560773	0.00175079	0.00826838	0.00652454	0.00121094
0.0100065	-0.00937632	0.0150557	0.00445491	0.014335	0.0149063	0.00498884	0.00983187	0.0058319	0.00280127	0.0221181	0.00572682	0.00321324	0.0079044	0.0206572	0.00451811	0.0140627	0.00824101	0.0112015	0.0173321	0.0109601	-0.000405383	0.0128276	0.0145364	0.00477762	0.0143067	0.000441448	0.00755907	0.00751511	0.00679386	0.0207554	0.00379694	0.00754687	0.00385422	0.00724949	0.00605898	0.0169696	0.0199315	0.0109772	0.0110643	0.00791203	0.00677276	-0.00433017	0.00495635	0.00640405	0.00562922	0.00162131	0.00811804	0.00694523	0.00127025
0.00998039	-0.00951634	0.015113	0.00466547	0.0138047	0.0146153	0.0049606	0.00936528	0.00594177	0.00239033	0.0220006	0.00582622	0.00303698	0.00788736	0.0204809	0.00436366	0.0138467	0.00803818	0.0114102	0.0168837	0.0106483	-0.000430298	0.0127873	0.0143335	0.00459284	0.0141603	0.000419028	0.00746872	0.00749036	0.00643113	0.0205745	0.00374049	0.00746912	0.00367249	0.00701157	0.00565651	0.0168417	0.0201234	0.0107182	0.011017	0.00778966	0.00657688	-0.00419903	0.00501705	0.00642091	0.00563843	0.00150108	0.00795845	0.0073695	0.00132117
0.00994338	-0.00961992	0.0151715	0.0048679	0.0132744	0.0143116	0.00492749	0.0088853	0.00603764	0.00197577	0.0218698	0.00589638	0.00286792	0.00786486	0.0203016	0.00420006	0.0136306	0.0078447	0.0116054	0.0164439	0.0103543	-0.000448443	0.0127506	0.014101	0.00442694	0.0139895	0.000386347	0.00736453	0.00743639	0.00604819	0.0203758	0.0036838	0.00738423	0.00348806	0.00678146	0.00524153	0.0167118	0.0202868	0.0104788	0.0109799	0.00767098	0.00640082	-0.00405668	0.00505223	0.0064381	0.00562905	0.00138416	0.00778898	0.00779604	0.00138029
0.00990352	-0.00969834	0.0152265	0.00505803	0.0127523	0.0140059	0.00489778	0.00840061	0.00611283	0.00156239	0.0217272	0.0059366	0.00269322	0.00784023	0.0201244	0.00402334	0.013412	0.00764579	0.0117765	0.0160099	0.0100688	-0.000465115	0.0127229	0.0138423	0.004282	0.0137944	0.000335495	0.00725389	0.00735575	0.00565107	0.0201664	0.00363466	0.00730015	0.00330268	0.00654282	0.00481032	0.0165592	0.0204181	0.010252	0.010955	0.00756027	0.00625001	-0.00390383	0.00506507	0.00645047	0.00559743	0.00126281	0.00760961	0.00821765	0.00145247
0.00986535	-0.00976125	0.015259	0.00522878	0.0122452	0.0137	0.0048714	0.00791609	0.0061641	0.00115484	0.0215674	0.00595092	0.00250666	0.00781324	0.0199536	0.00383551	0.0131848	0.00742543	0.0119204	0.0155783	0.00977653	-0.000490772	0.0127048	0.013561	0.00415461	0.0135762	0.000263171	0.00714538	0.00725577	0.00525033	0.019948	0.00359915	0.00721369	0.00311279	0.006283	0.00436237	0.0163717	0.0205242	0.0100282	0.0109357	0.00746021	0.00612161	-0.00374542	0.00506243	0.00644387	0.0055442	0.00113124	0.00742174	0.00862779	0.00153563
0.00983084	-0.00981201	0.0152596	0.00537568	0.0117575	0.0133769	0.00484393	0.00743496	0.00619853	0.000754279	0.0213685	0.00594497	0.00230572	0.00778372	0.0197866	0.00364212	0.0129448	0.00717996	0.0120362	0.0151449	0.00947394	-0.000530819	0.012695	0.0132568	0.00403289	0.0133393	0.000172232	0.00704772	0.00714658	0.00485675	0.0197092	0.00357467	0.00711537	0.00291104	0.00600034	0.00390319	0.0161498	0.0206046	0.00979987	0.0109139	0.007367	0.00600007	-0.00359309	0.00505113	0.00640889	0.00547542	0.00098481	0.00722685	0.00902236	0.00162531
0.00980134	-0.00986532	0.0152272	0.00549493	0.0112903	0.0130259	0.00481094	0.0069621	0.00622011	0.000355257	0.0211225	0.00592348	0.00209037	0.00774811	0.0196086	0.00344967	0.0126874	0.00691353	0.0121261	0.014706	0.00916399	-0.000586685	0.0126884	0.0129369	0.00390283	0.0130869	7.05509e-05	0.00696751	0.00703032	0.00447598	0.0194514	0.0035419	0.00699713	0.00269569	0.00569979	0.00344793	0.0159025	0.0206565	0.0095635	0.0108819	0.00726318	0.00586843	-0.0034568	0.00503528	0.00634095	0.0054028	0.000821643	0.00702471	0.00940087	0.00171416
0.00977424	-0.00992707	0.0151668	0.0055854	0.0108391	0.0126454	0.00476923	0.00650226	0.00623245	-4.58649e-05	0.02083	0.00589425	0.00186553	0.00769441	0.019415	0.00326103	0.0124084	0.00663384	0.012196	0.0142637	0.00885096	-0.000657168	0.0126746	0.0126073	0.00375845	0.0128172	-3.55324e-05	0.00690286	0.00690599	0.00411027	0.0191831	0.00348351	0.00685502	0.00246905	0.00538907	0.00301086	0.0156433	0.0206808	0.0093198	0.010831	0.00713177	0.00572018	-0.00334293	0.00501894	0.00624019	0.00533393	0.00064478	0.00681967	0.0097713	0.00179091
0.00974027	-0.00999556	0.0150878	0.00565016	0.0103908	0.0122391	0.00471849	0.00605819	0.00624031	-0.000445257	0.0204981	0.00586056	0.00164501	0.00761322	0.0192021	0.00307109	0.012107	0.00634947	0.01225	0.0138168	0.0085412	-0.000737034	0.0126531	0.0122736	0.00359865	0.0125372	-0.000139307	0.00683633	0.00677348	0.0037591	0.0189159	0.00339643	0.0066905	0.00223526	0.00507511	0.00259866	0.0153813	0.0206775	0.00907052	0.0107583	0.00697063	0.0055548	-0.00325454	0.00500459	0.00611195	0.00527438	0.000462943	0.00661946	0.0101379	0.00185223
0.00969785	-0.010066	0.0149971	0.00569392	0.00993494	0.0118149	0.0046663	0.00562857	0.00624334	-0.000835935	0.02014	0.00582359	0.0014412	0.00750137	0.0189666	0.00287158	0.0117863	0.00606869	0.0122856	0.0133628	0.00824629	-0.000814484	0.0126235	0.011942	0.00342517	0.0122534	-0.000234524	0.00675099	0.00663074	0.0034177	0.0186612	0.00328631	0.00651328	0.00199899	0.00476149	0.00221241	0.0151167	0.0206411	0.00881895	0.0106657	0.00678722	0.00537546	-0.00319032	0.00499337	0.00596321	0.00522798	0.000284827	0.00643293	0.0105033	0.00189608
0.00964766	-0.0101296	0.014895	0.00572172	0.00946701	0.0113794	0.00461549	0.00520525	0.00622946	-0.00121198	0.0197638	0.00578457	0.00125541	0.00736121	0.0187087	0.00265943	0.0114538	0.0057992	0.0123054	0.0129002	0.00797502	-0.000878252	0.0125854	0.0116121	0.00324402	0.0119717	-0.000322148	0.00664315	0.0064708	0.0030734	0.0184202	0.00316286	0.00632901	0.00176487	0.0044502	0.00184842	0.0148548	0.0205798	0.00856884	0.0105593	0.00659262	0.00518958	-0.00314458	0.00498567	0.00580022	0.00519119	0.00011983	0.00626651	0.0108697	0.00192211
0.00959116	-0.0101709	0.0147867	0.00574486	0.00898555	0.0109356	0.00456618	0.00478117	0.0061894	-0.00157241	0.0193619	0.00574171	0.00108223	0.00719939	0.0184308	0.00243486	0.0111213	0.00554748	0.0123146	0.0124278	0.00772898	-0.00092343	0.0125395	0.0112696	0.00306919	0.011698	-0.000418165	0.00651683	0.00629603	0.00271444	0.0181764	0.0030356	0.00614232	0.00153867	0.00414253	0.00149904	0.0145972	0.0205022	0.00832147	0.0104476	0.00639664	0.00501231	-0.00310594	0.00498005	0.00563356	0.00514704	-2.29276e-05	0.00611896	0.011235	0.00193295
0.0095307	-0.0101812	0.0146743	0.00576906	0.00849135	0.010492	0.0045181	0.00435952	0.00611979	-0.00192625	0.0189326	0.00568663	0.000914096	0.00702286	0.0181374	0.00220014	0.0107931	0.00531768	0.0123207	0.0119434	0.00750418	-0.000949553	0.012486	0.0109076	0.00291355	0.0114311	-0.000538226	0.00637946	0.00611155	0.0023413	0.0179185	0.00291194	0.0059578	0.00132688	0.00383888	0.00115074	0.0143416	0.0204182	0.00807507	0.0103348	0.00620479	0.0048583	-0.00306054	0.00497286	0.00546954	0.00508221	-0.000138563	0.0059761	0.0115886	0.00193157
0.00946692	-0.0101594	0.0145583	0.00579695	0.00798848	0.0100563	0.0044682	0.00394794	0.00602199	-0.00228881	0.0184825	0.00561882	0.00074452	0.00683611	0.0178384	0.00195957	0.0104696	0.00511028	0.0123312	0.0114435	0.00729344	-0.000959291	0.0124235	0.0105299	0.00277892	0.0111582	-0.00068478	0.00623948	0.00592414	0.00196162	0.0176432	0.00279924	0.0057739	0.00113494	0.00353907	0.00078741	0.0140849	0.0203385	0.00782883	0.0102168	0.00602066	0.00473122	-0.00300375	0.00496652	0.00531176	0.00499369	-0.000230506	0.00582271	0.0119234	0.00191878
0.00939532	-0.0101111	0.0144394	0.00583033	0.00748551	0.00963414	0.00440713	0.00355266	0.00590178	-0.00266125	0.0180237	0.00554358	0.000570595	0.0066474	0.0175344	0.00172068	0.0101502	0.00492095	0.0123476	0.010927	0.00709063	-0.000958302	0.0123517	0.0101461	0.00265999	0.0108757	-0.00085214	0.0061071	0.00574098	0.00158432	0.0173515	0.00270208	0.00557666	0.000965153	0.00324224	0.00040478	0.0138236	0.0202632	0.00757536	0.0100903	0.00584789	0.00462683	-0.00293659	0.0049645	0.00516234	0.00488475	-0.000314936	0.00565371	0.012234	0.00189595
0.00931005	-0.0100476	0.0143164	0.00586582	0.00698715	0.00922892	0.00432628	0.0031759	0.00576576	-0.00303686	0.0175688	0.00546914	0.000393897	0.00646272	0.0172222	0.00149372	0.00983091	0.00473827	0.0123611	0.0103957	0.0068939	-0.000957779	0.0122664	0.00976634	0.00254872	0.010583	-0.0010314	0.00599325	0.00556266	0.00121571	0.0170463	0.00262179	0.00535646	0.000814337	0.00294665	6.49569e-06	0.0135514	0.0201724	0.00730385	0.00995248	0.00568876	0.00453653	-0.00286229	0.00496993	0.0050178	0.00476197	-0.000410103	0.00546972	0.0125174	0.00186218
0.00920985	-0.00997707	0.0141854	0.00589004	0.00649272	0.00883719	0.00422154	0.00281291	0.0056186	-0.00340858	0.0171222	0.00540365	0.000214632	0.00628622	0.0168992	0.00128547	0.00950195	0.00455076	0.0123714	0.00985332	0.00670211	-0.000970195	0.0121625	0.00939491	0.00243784	0.0102802	-0.00121401	0.00590129	0.00537723	0.000856834	0.0167327	0.00255671	0.00510941	0.000670426	0.00265385	-0.000400513	0.0132669	0.0200562	0.00700651	0.009801	0.00554343	0.00445127	-0.00278702	0.00498494	0.00486351	0.00463234	-0.00052243	0.00527418	0.012775	0.00181602
0.00909694	-0.00990169	0.0140531	0.00589775	0.00599885	0.00844354	0.00409289	0.0024498	0.00547007	-0.00376974	0.0166733	0.00534867	3.26295e-05	0.00612049	0.016563	0.00109935	0.00916055	0.00435764	0.0123809	0.00930358	0.00651395	-0.000996278	0.0120373	0.00902234	0.00232229	0.00996895	-0.00139446	0.0058284	0.00517626	0.000503163	0.0164185	0.00250241	0.00483584	0.000518996	0.00236848	-0.000807735	0.0129753	0.0199138	0.00668304	0.00963563	0.00540958	0.00436256	-0.00272219	0.00500804	0.00469059	0.00450235	-0.000651367	0.00507373	0.0130117	0.00175758
0.00897542	-0.00983324	0.0139241	0.00589076	0.00550203	0.00803634	0.00394395	0.00208179	0.0053293	-0.00411454	0.0162228	0.00529361	-0.00015181	0.00596285	0.0162103	0.00093514	0.00880711	0.00416368	0.012392	0.00874859	0.0063278	-0.00102965	0.0118923	0.00863614	0.00219944	0.00965051	-0.00156872	0.00576845	0.00495683	0.000152446	0.0161161	0.00245108	0.00454034	0.000357085	0.00209579	-0.00120437	0.0126854	0.0197488	0.00634357	0.00945823	0.00528238	0.00426239	-0.00267412	0.00503178	0.00450194	0.00437895	-0.000792664	0.00488095	0.0132372	0.00168759
0.0088495	-0.00977311	0.0138005	0.00587464	0.00500048	0.00761526	0.00378036	0.00170913	0.00520411	-0.00444435	0.0157761	0.00522834	-0.000339152	0.00580148	0.0158481	0.000787455	0.00844398	0.00397417	0.0124072	0.00819297	0.00614171	-0.00106261	0.0117338	0.00823675	0.00206941	0.00932402	-0.00173164	0.00571453	0.0047193	-0.000196971	0.0158282	0.00239783	0.0042291	0.000188047	0.00183897	-0.00158428	0.0124059	0.0195684	0.00600188	0.00927076	0.00516087	0.00414842	-0.00264228	0.00504834	0.00430695	0.00426378	-0.000938107	0.004708	0.013471	0.00160643
0.00872379	-0.00971445	0.0136832	0.00585625	0.00449524	0.00718586	0.0036096	0.00133324	0.00509943	-0.00475743	0.0153392	0.00514917	-0.000533149	0.00563084	0.01548	0.000643669	0.00807502	0.00379383	0.0124258	0.0076414	0.00595513	-0.00108882	0.0115755	0.00783164	0.00193459	0.00899004	-0.00187863	0.00565993	0.00446675	-0.000546745	0.0155508	0.00234363	0.00390831	1.6657e-05	0.00159673	-0.00194705	0.0121393	0.0193782	0.00566626	0.00907767	0.005048	0.00402286	-0.00262147	0.00505257	0.00411618	0.00415478	-0.00107238	0.00455801	0.0137187	0.0015202
0.00860722	-0.00964874	0.013569	0.00583887	0.00399004	0.00675512	0.00344246	0.000959413	0.00501174	-0.00505165	0.0149166	0.0050558	-0.000741352	0.00545266	0.015108	0.000491885	0.00770224	0.00362751	0.0124432	0.00709806	0.00577018	-0.00110439	0.0114236	0.0074292	0.00179817	0.00864752	-0.00200755	0.00560054	0.00420366	-0.000895966	0.0152781	0.00229221	0.00358826	-0.00015102	0.00136036	-0.00229676	0.0118787	0.0191798	0.00534244	0.00888844	0.00494746	0.00389029	-0.00260459	0.00504127	0.00393504	0.0040488	-0.00118167	0.00442758	0.0139778	0.00143545
0.00850415	-0.00956797	0.0134485	0.00581898	0.00348971	0.00632841	0.00328396	0.000600572	0.00492328	-0.00532737	0.014507	0.00495024	-0.000967438	0.00527202	0.0147347	0.000327119	0.00732191	0.00347414	0.0124597	0.00656596	0.00558296	-0.00111171	0.0112803	0.00703594	0.00166219	0.00829505	-0.00212034	0.00553574	0.00393675	-0.00123895	0.0150039	0.00224716	0.00327569	-0.000305875	0.00111657	-0.00263986	0.0116179	0.0189802	0.00503355	0.00871485	0.00486108	0.00375584	-0.00258704	0.00501352	0.00375962	0.00394242	-0.00126252	0.00430989	0.0142431	0.00135882
0.00841503	-0.00946422	0.013317	0.00579419	0.00299943	0.00590726	0.0031353	0.000265638	0.00482068	-0.00558531	0.0141007	0.00483699	-0.00121142	0.00509449	0.014358	0.000148471	0.00692923	0.00332955	0.0124725	0.00604368	0.00538753	-0.00111339	0.0111457	0.00665565	0.00152654	0.00793253	-0.00222406	0.00546719	0.00367823	-0.00157025	0.0147215	0.00221037	0.00297456	-0.000443707	0.000859346	-0.00298121	0.0113509	0.0187828	0.00473522	0.00856562	0.00478789	0.00362584	-0.00256946	0.00497264	0.00358449	0.00383249	-0.00131935	0.00419764	0.0145057	0.0012957
0.00833821	-0.00933615	0.013168	0.00576155	0.00252282	0.00548837	0.00299596	-4.01564e-05	0.00470209	-0.00582313	0.013693	0.00472494	-0.00147061	0.00492265	0.0139654	-4.25078e-05	0.00652349	0.00318718	0.0124765	0.00552173	0.00517826	-0.0011126	0.0110147	0.00629211	0.00138811	0.00756107	-0.00232298	0.00539731	0.00343177	-0.00188371	0.0144304	0.00218206	0.00268667	-0.000565627	0.000587389	-0.00332512	0.0110707	0.0185878	0.00442869	0.00844006	0.00472424	0.00350464	-0.00255282	0.00492939	0.00340658	0.00372114	-0.00136114	0.00408444	0.0147514	0.00124459
0.008269	-0.00918513	0.0129938	0.00571781	0.00205849	0.0050701	0.00286162	-0.000315447	0.00457171	-0.00603985	0.0132794	0.00462596	-0.00174007	0.00475316	0.0135465	-0.00024085	0.00610693	0.0030403	0.0124676	0.00499227	0.00495197	-0.00111257	0.0108715	0.00595001	0.00124206	0.00718359	-0.002416	0.00532834	0.00319527	-0.00217406	0.01413	0.00215893	0.00240799	-0.000676641	0.00030211	-0.00368084	0.010773	0.0183948	0.00409495	0.00832194	0.00466257	0.00338885	-0.00253984	0.00489663	0.00322336	0.00361128	-0.00139694	0.00396588	0.0149757	0.00119148
0.00819845	-0.0090168	0.0127912	0.00566161	0.00159524	0.00465147	0.00272072	-0.000563753	0.00443594	-0.00623531	0.0128541	0.00454429	-0.00201278	0.00458006	0.0131002	-0.000435809	0.0056833	0.00288746	0.0124447	0.00445583	0.00471094	-0.00111334	0.0107031	0.00563208	0.00108326	0.00680829	-0.00250048	0.0052633	0.00296488	-0.00243984	0.0138199	0.002135	0.00212423	-0.000783375	9.36934e-06	-0.00404323	0.0104591	0.018201	0.00372976	0.00819324	0.00459427	0.00327041	-0.00253447	0.00487708	0.00303334	0.00350571	-0.00143473	0.00384035	0.0151754	0.001124
0.00812094	-0.00884011	0.0125624	0.00559421	0.00111724	0.00423173	0.00256597	-0.000791287	0.00430093	-0.00641178	0.0124132	0.0044788	-0.00228039	0.00440015	0.0126317	-0.000619557	0.00525616	0.00273705	0.0124125	0.00391715	0.00446493	-0.00110977	0.0105067	0.00533758	0.000908786	0.00643845	-0.0025749	0.00520333	0.00273487	-0.00268449	0.0135011	0.00210276	0.00182555	-0.000889472	-0.000276914	-0.00439815	0.0101395	0.0180018	0.00333862	0.00804834	0.00451062	0.00314155	-0.00253949	0.00486746	0.00283799	0.00340654	-0.00148338	0.00370848	0.0153492	0.00103937
0.00803411	-0.00865953	0.0123196	0.00552165	0.000620558	0.00381201	0.0023987	-0.00100765	0.00417287	-0.00657425	0.011957	0.00442566	-0.00253593	0.00421177	0.0121491	-0.000792965	0.00482821	0.00259731	0.0123805	0.00338124	0.00422365	-0.00109727	0.0102868	0.00506271	0.00072014	0.00607414	-0.00263907	0.00514247	0.00249895	-0.00291799	0.0131745	0.00205612	0.00151203	-0.000992234	-0.000543308	-0.00473247	0.00982713	0.0178037	0.0029318	0.00788851	0.0044056	0.00299901	-0.00255485	0.00486287	0.00264352	0.00331284	-0.00154483	0.00357206	0.0155002	0.000940136
0.00793757	-0.00847178	0.0120838	0.00545712	0.000108711	0.00339725	0.00222507	-0.0012294	0.0040571	-0.00672669	0.0114929	0.00437871	-0.00277396	0.00401466	0.0116593	-0.000961881	0.00440526	0.00247302	0.0123481	0.00285133	0.00399498	-0.001069	0.0100514	0.00480148	0.000524702	0.0057147	-0.00269498	0.00507108	0.0022606	-0.00315514	0.0128376	0.00199533	0.00118931	-0.00108869	-0.000785433	-0.00504006	0.00952868	0.0176071	0.00252009	0.00771834	0.00428156	0.00284489	-0.00257571	0.00485749	0.00245803	0.0032175	-0.00161564	0.00343352	0.0156326	0.000831079
0.00783231	-0.00828318	0.0118579	0.00540615	-0.00041223	0.00299381	0.00205225	-0.00146101	0.00395187	-0.00686901	0.0110268	0.00432927	-0.00299187	0.00381133	0.0111622	-0.00113302	0.00399216	0.00236664	0.0123094	0.00232615	0.00378533	-0.00101794	0.00980824	0.00454685	0.000332253	0.00535676	-0.00275175	0.00498134	0.00201731	-0.00340352	0.0124847	0.00193232	0.0008647	-0.00117626	-0.00100531	-0.00532448	0.00924687	0.0174075	0.00211244	0.0075457	0.00415565	0.00268157	-0.00259217	0.00484437	0.00228788	0.00310983	-0.0016903	0.00329599	0.0157508	0.000717924
0.0077207	-0.00809199	0.0116349	0.00536893	-0.000934522	0.00260732	0.00188431	-0.00169951	0.00385042	-0.00700804	0.0105595	0.00427207	-0.00319304	0.00360985	0.0106572	-0.00131051	0.00359223	0.00227752	0.0122594	0.00179834	0.00359761	-0.000941048	0.00956228	0.00429522	0.00015095	0.00498996	-0.00281448	0.00487193	0.00176317	-0.00366618	0.0121138	0.001882	0.000543394	-0.00125285	-0.0012088	-0.00559581	0.00898092	0.0172013	0.00171585	0.0073842	0.00404715	0.00251644	-0.00259831	0.00482153	0.00213739	0.00298508	-0.00176321	0.00315918	0.0158653	0.000607114
0.00760852	-0.00789067	0.011407	0.00534298	-0.00144909	0.00224167	0.00171929	-0.00194036	0.00374533	-0.00715041	0.0100893	0.00420419	-0.00339035	0.00342134	0.0101494	-0.00149337	0.00320683	0.00220158	0.0121951	0.00126688	0.00342807	-0.0008411	0.00931769	0.00404412	-1.24763e-05	0.00460387	-0.00288546	0.00475087	0.00149396	-0.00394332	0.0117267	0.00184918	0.000225985	-0.00131822	-0.00140344	-0.00586105	0.00872508	0.0169847	0.00133658	0.00724641	0.00396091	0.00236048	-0.00259097	0.00478869	0.00200742	0.00284286	-0.0018281	0.00301893	0.0159748	0.0005037
0.00750248	-0.00767244	0.0111654	0.00532196	-0.00195133	0.00189734	0.00155225	-0.0021764	0.00363265	-0.00730167	0.00961523	0.0041244	-0.00359502	0.00325052	0.00964707	-0.00167645	0.0028332	0.00213014	0.0121158	0.000734339	0.00326071	-0.000727691	0.00907732	0.0037911	-0.000154681	0.00419867	-0.00296557	0.00462869	0.00120766	-0.00422902	0.0113277	0.0018327	-8.97001e-05	-0.00137418	-0.00159951	-0.00612686	0.00846606	0.0167533	0.000978603	0.00713734	0.0038933	0.00222285	-0.00256941	0.00474699	0.00189386	0.00268571	-0.00188179	0.00286951	0.0160721	0.000409469
0.00739909	-0.00743281	0.0108999	0.00529316	-0.00243634	0.00157039	0.00138012	-0.00239586	0.00351642	-0.00746594	0.009136	0.00403343	-0.0038091	0.00309744	0.00915751	-0.00185623	0.00246307	0.00205099	0.0120283	0.000203625	0.00307534	-0.000614445	0.00884273	0.00353723	-0.000279472	0.00378135	-0.00305114	0.00451287	0.00090352	-0.00450598	0.0109214	0.00182843	-0.000405449	-0.00142509	-0.0018087	-0.00639892	0.00819154	0.0165075	0.000642047	0.00705548	0.00383718	0.00210464	-0.00253789	0.00469883	0.00178478	0.00251924	-0.00192796	0.00270666	0.0161511	0.000323789
0.00728949	-0.00716797	0.0106124	0.00524583	-0.00290025	0.00124976	0.00120091	-0.00259731	0.00340694	-0.00764092	0.00864932	0.00393385	-0.00402998	0.00295922	0.00868275	-0.00203006	0.00209093	0.00195679	0.0119331	-0.000321562	0.00286859	-0.00051088	0.00861448	0.00328939	-0.000402463	0.00336056	-0.00312969	0.00440954	0.000581632	-0.00475907	0.0105106	0.00182939	-0.00072326	-0.00148009	-0.00203305	-0.00667587	0.00789543	0.0162431	0.000322537	0.0069943	0.00378333	0.00199358	-0.00250847	0.00464577	0.00166493	0.00235275	-0.0019747	0.00253043	0.016208	0.000244726
0.00716587	-0.00687911	0.0103017	0.00517434	-0.00334256	0.000918798	0.00101396	-0.00278171	0.00330706	-0.00781197	0.00815612	0.00382993	-0.00425379	0.00282996	0.00821688	-0.00219632	0.00171405	0.001844	0.0118285	-0.00083469	0.00264728	-0.0004238	0.00839091	0.00304621	-0.00054052	0.00294243	-0.00318994	0.00432221	0.000239781	-0.0049857	0.0100988	0.0018246	-0.0010448	-0.00154601	-0.00226811	-0.00694629	0.00757642	0.0159549	8.39256e-06	0.00694542	0.00371952	0.00187462	-0.0024918	0.00458592	0.00152818	0.0021952	-0.00203013	0.00234739	0.016239	0.000169785
0.00702506	-0.00657093	0.00996676	0.00507748	-0.00376608	0.000571363	0.000821324	-0.002952	0.00321516	-0.0079661	0.00765978	0.00372311	-0.00447602	0.00269983	0.00775853	-0.00235685	0.00133077	0.00171257	0.011714	-0.00132918	0.00242133	-0.000356446	0.0081653	0.00280446	-0.000699374	0.00252571	-0.00322778	0.00424758	-0.000123499	-0.0051914	0.00969486	0.00180465	-0.00136962	-0.00162741	-0.00250749	-0.00720587	0.00723761	0.015641	-0.000312968	0.00689965	0.00363622	0.00174142	-0.00249402	0.00451493	0.00137429	0.00205339	-0.0020974	0.00216685	0.0162502	9.69465e-05
0.00687298	-0.00625235	0.00960984	0.00495834	-0.00417774	0.00020807	0.000629661	-0.00311318	0.00312823	-0.0081027	0.00716515	0.00361207	-0.00469197	0.00256025	0.00731038	-0.00252043	0.00094043	0.00156816	0.0115877	-0.00180139	0.00220092	-0.000303885	0.0079329	0.00256062	-0.0008778	0.00210286	-0.00324406	0.00417096	-0.000506824	-0.00538546	0.00930944	0.00176353	-0.00169275	-0.00172596	-0.00274484	-0.00744607	0.00688579	0.0153027	-0.000640116	0.00684661	0.00352932	0.00159249	-0.0025179	0.00443055	0.00120641	0.00193191	-0.00217346	0.00199548	0.0162488	2.8123e-05
0.00672511	-0.00593388	0.00923272	0.0048233	-0.00458609	-0.000167521	0.000448564	-0.0032677	0.00304135	-0.00822814	0.0066768	0.00349469	-0.00490256	0.00240636	0.00687531	-0.00269885	0.000544519	0.00142579	0.0114431	-0.00225118	0.00199613	-0.000246306	0.00769913	0.00231157	-0.00107073	0.00167554	-0.00324301	0.00407746	-0.000907544	-0.0055766	0.00895021	0.00169859	-0.00200606	-0.0018376	-0.00297409	-0.00765672	0.00653299	0.0149443	-0.000964107	0.00678232	0.00339951	0.00142967	-0.00256253	0.00433285	0.00103168	0.00183189	-0.00225615	0.00183832	0.0162437	-3.49377e-05
0.00658512	-0.00561883	0.00883113	0.00468312	-0.00499104	-0.00054776	0.000284561	-0.00341511	0.00294604	-0.00835056	0.00619481	0.0033698	-0.00510923	0.00223613	0.0064545	-0.00289747	0.000147525	0.00129967	0.0112787	-0.0026817	0.00181192	-0.000163437	0.00747443	0.00205814	-0.00126994	0.00125048	-0.00323084	0.00396091	-0.00132383	-0.00577184	0.00861621	0.00161122	-0.00230475	-0.00194894	-0.00319438	-0.00783316	0.00619283	0.0145751	-0.00127594	0.0067075	0.0032514	0.00125927	-0.00262265	0.00422405	0.000863001	0.00174909	-0.00233822	0.00169786	0.016244	-9.13952e-05
0.00644993	-0.0052982	0.00840368	0.00455106	-0.00538869	-0.000918116	0.00014114	-0.00356245	0.00283331	-0.00847639	0.00570791	0.00323758	-0.00531379	0.0020502	0.00604631	-0.00311686	-0.00024907	0.00119402	0.0110949	-0.00309805	0.00165145	-5.09172e-05	0.00726778	0.00180873	-0.00146153	0.000834414	-0.00321716	0.00382117	-0.0017495	-0.00597812	0.00829048	0.00150685	-0.00258684	-0.00204642	-0.00340815	-0.00797795	0.00586917	0.0141988	-0.00156971	0.00662527	0.00309115	0.00109429	-0.00268637	0.00410758	0.000709476	0.00167065	-0.00240886	0.00157059	0.0162501	-0.000141447
0.00631513	-0.00497112	0.00795037	0.00443013	-0.00577586	-0.00126844	1.81495e-05	-0.00370372	0.0026963	-0.00860878	0.00519966	0.00309991	-0.00551838	0.00185264	0.00564526	-0.0033541	-0.000646572	0.00110665	0.0108946	-0.0035069	0.00151459	8.54013e-05	0.00708173	0.00157123	-0.00163141	0.000431825	-0.00321478	0.00366252	-0.00217838	-0.00619679	0.00795086	0.0013967	-0.00285304	-0.00212447	-0.00362	-0.00810068	0.00555926	0.0138173	-0.00184305	0.00654108	0.00292539	0.00094718	-0.00274042	0.00398748	0.000575292	0.00158308	-0.00245942	0.00144356	0.0162463	-0.000186864
0.00617393	-0.00463618	0.0074738	0.00431702	-0.00615005	-0.00159562	-8.94964e-05	-0.00382574	0.00253127	-0.00874918	0.00467016	0.00296231	-0.00572294	0.00165262	0.00524289	-0.00360287	-0.00104728	0.00103193	0.0106827	-0.00391789	0.00139724	0.000234901	0.006908	0.0013496	-0.00177622	4.39545e-05	-0.00322618	0.00349275	-0.0026039	-0.00642478	0.00759572	0.0012934	-0.00310772	-0.00218269	-0.00383465	-0.0082161	0.00525733	0.0134331	-0.00210002	0.0064658	0.00275967	0.000825485	-0.00278166	0.00387088	0.000460784	0.00148423	-0.00248898	0.00130454	0.0162208	-0.000232137
0.00601436	-0.0042906	0.00697984	0.0042067	-0.00650958	-0.00190166	-0.000193685	-0.0039184	0.0023389	-0.00889758	0.00412971	0.00283046	-0.00592259	0.00145766	0.00483498	-0.00385224	-0.00145308	0.000962495	0.0104622	-0.00433544	0.00129461	0.000386413	0.00673225	0.00114497	-0.00190047	-0.000328127	-0.00324722	0.00332441	-0.00301994	-0.00665728	0.00723458	0.0011988	-0.00336125	-0.00222441	-0.00405363	-0.00833534	0.00495608	0.0130447	-0.00234615	0.00640858	0.00259449	0.000732182	-0.00281303	0.00376506	0.000362736	0.00137828	-0.00250855	0.00114795	0.0161691	-0.000285038
0.00582712	-0.00393321	0.0064726	0.00409297	-0.0068624	-0.00219206	-0.000307295	-0.0039783	0.0021248	-0.0090522	0.00359021	0.00270973	-0.00611144	0.00126766	0.00441972	-0.00409061	-0.00186395	0.000888252	0.0102304	-0.00476066	0.00120165	0.00052994	0.00654879	0.000955994	-0.00201248	-0.00067889	-0.00327218	0.00317164	-0.00342706	-0.00688979	0.00687851	0.00110863	-0.00362639	-0.00225635	-0.00427613	-0.00846738	0.00464459	0.0126415	-0.0025892	0.00636623	0.00242775	0.000664934	-0.00283945	0.00367631	0.000275865	0.00127097	-0.00253197	0.000972525	0.016092	-0.000350588
0.005606	-0.00356355	0.0059492	0.00396549	-0.00721239	-0.00247294	-0.000437173	-0.00401119	0.00190041	-0.0092104	0.00306079	0.00260359	-0.00628552	0.00107864	0.00399621	-0.00431168	-0.00227587	0.00079989	0.00999019	-0.00519344	0.00110865	0.000657869	0.00635653	0.00077848	-0.00212085	-0.00100294	-0.00329475	0.00304027	-0.00383971	-0.00711871	0.00653749	0.00101754	-0.00390878	-0.00228988	-0.00450493	-0.00861741	0.00431298	0.01222	-0.00283709	0.0063278	0.00225724	0.000616533	-0.0028671	0.00360795	0.000190913	0.00116838	-0.00256655	0.000780332	0.0159944	-0.000431243
0.00534924	-0.00317758	0.0054137	0.00381682	-0.00756134	-0.00275267	-0.000585989	-0.00403415	0.00167893	-0.00937059	0.00254532	0.00250995	-0.00644292	0.000886278	0.00356725	-0.00451307	-0.00268149	0.000696361	0.00974436	-0.00563017	0.00101669	0.000765	0.00615633	0.000602432	-0.00223321	-0.00129894	-0.00330825	0.00292982	-0.00426978	-0.00734443	0.00622079	0.000919943	-0.00420915	-0.00233512	-0.00473162	-0.00878093	0.00396199	0.0117837	-0.00309102	0.0062814	0.00208087	0.000574081	-0.00290422	0.00355688	9.51176e-05	0.0010782	-0.00261601	0.000577142	0.015883	-0.000526989
0.00506086	-0.00277132	0.00487577	0.00365008	-0.007911	-0.00304438	-0.000752842	-0.00405502	0.00146658	-0.00953572	0.00204417	0.00241706	-0.00658421	0.000687494	0.0031413	-0.00469581	-0.00307816	0.000582355	0.00949543	-0.00606176	0.000932821	0.00084968	0.0059536	0.000412666	-0.00235469	-0.00156985	-0.00331325	0.00283565	-0.00471512	-0.00757065	0.00593055	0.000807661	-0.00452518	-0.00239591	-0.00494141	-0.00893879	0.0035998	0.0113408	-0.00334025	0.00622065	0.00189422	0.000523533	-0.00295411	0.00350911	-1.05735e-05	0.00100421	-0.00268086	0.000375194	0.0157654	-0.000633877
0.00474811	-0.00235151	0.00434766	0.0034755	-0.00825905	-0.00334621	-0.000931807	-0.00407717	0.00126566	-0.00971432	0.00156084	0.00231231	-0.00671299	0.000480188	0.00272182	-0.00486545	-0.00346625	0.000464553	0.00924631	-0.00648589	0.000863299	0.000914499	0.00576292	0.000206375	-0.00248633	-0.00182453	-0.00331119	0.00274999	-0.00516613	-0.00780273	0.0056675	0.000676015	-0.00485077	-0.00247167	-0.00512258	-0.00907762	0.00323676	0.0109	-0.00357711	0.0061475	0.00169543	0.000458787	-0.00301575	0.00344932	-0.000116926	0.000944115	-0.0027558	0.000188462	0.015654	-0.000741037
0.00442014	-0.00193188	0.00383997	0.00330448	-0.0085944	-0.00364719	-0.00110802	-0.00410261	0.00107628	-0.00990783	0.00109854	0.00219121	-0.00683785	0.000265611	0.00230978	-0.00503516	-0.0038474	0.000348644	0.00899721	-0.00690409	0.000812483	0.000964993	0.00559871	-1.13486e-05	-0.00262594	-0.00208007	-0.00330421	0.00266097	-0.0056125	-0.00804497	0.00542913	0.000529122	-0.0051742	-0.00255894	-0.0052726	-0.00919032	0.00287997	0.0104643	-0.00379586	0.00606507	0.00149153	0.000379006	-0.00308508	0.00337377	-0.000214104	0.000891249	-0.00282617	1.93168e-05	0.0155572	-0.000835633
0.00409048	-0.00152561	0.00335273	0.00314298	-0.00890917	-0.00393629	-0.00126622	-0.00412635	0.000893578	-0.0101126	0.000657656	0.00205427	-0.00697183	4.85535e-05	0.00190501	-0.00521747	-0.00422524	0.000238593	0.00874361	-0.00731955	0.000785329	0.00101095	0.0054666	-0.000233604	-0.00276976	-0.00234233	-0.00329487	0.00255915	-0.00604828	-0.00829772	0.0052092	0.000377037	-0.00548655	-0.00265233	-0.00540244	-0.0092744	0.00253089	0.0100232	-0.00399221	0.00597785	0.00129463	0.000286743	-0.00315674	0.00328546	-0.000295259	0.000837839	-0.00287749	-0.00013729	0.0154794	-0.000913737
0.0037662	-0.00113715	0.00286641	0.00298782	-0.00919984	-0.00420645	-0.00140428	-0.00413118	0.000701899	-0.0103229	0.000236358	0.00190467	-0.00711995	-0.000164042	0.00150643	-0.00541363	-0.00460804	0.000135804	0.00848738	-0.00773578	0.00078128	0.00106367	0.00536518	-0.000452907	-0.00291434	-0.00261081	-0.00328361	0.00244204	-0.00647754	-0.00855715	0.00500332	0.000230512	-0.00578505	-0.0027435	-0.00552984	-0.00933362	0.00218968	0.00956296	-0.00416571	0.00589254	0.00111561	0.000188627	-0.0032279	0.00318987	-0.000357109	0.000780178	-0.00290262	-0.000288825	0.0154215	-0.00097712
0.00345037	-0.000756995	0.00236292	0.0028353	-0.00946639	-0.0044566	-0.00152838	-0.00410786	0.000487371	-0.0105333	-0.000169961	0.00174838	-0.00728198	-0.000366091	0.00111296	-0.00561833	-0.00500529	3.72931e-05	0.00823001	-0.00815369	0.000792784	0.00112233	0.00528779	-0.000662467	-0.0030561	-0.00288355	-0.00326843	0.00231203	-0.00691095	-0.00881985	0.00481201	9.41251e-05	-0.00607075	-0.00282568	-0.00566292	-0.00937588	0.00185368	0.00908435	-0.00432018	0.00581531	0.000957134	9.94176e-05	-0.00330143	0.00309411	-0.000402078	0.000721486	-0.0029002	-0.000442696	0.0153775	-0.00103009
0.00314405	-0.000377524	0.00184084	0.00268077	-0.00971245	-0.00469499	-0.0016474	-0.00404911	0.00025231	-0.0107397	-0.000569311	0.00159667	-0.00745536	-0.000557048	0.000723697	-0.00582461	-0.00541934	-6.28443e-05	0.00797209	-0.00856952	0.00080712	0.0011792	0.00522537	-0.000864024	-0.003193	-0.00315401	-0.00324983	0.00217418	-0.00734819	-0.00907703	0.00463032	-3.89824e-05	-0.00634683	-0.00289941	-0.00580494	-0.00941211	0.00151747	0.00859621	-0.00446523	0.00574713	0.000807804	3.29331e-05	-0.00338216	0.00300906	-0.000434315	0.000664477	-0.00287414	-0.000604633	0.0153311	-0.00107894
0.00284246	2.82169e-06	0.0013074	0.00251843	-0.00994327	-0.00492665	-0.00176962	-0.00395079	8.6386e-06	-0.0109374	-0.000960003	0.00146172	-0.00763416	-0.000747187	0.00033677	-0.00602633	-0.00584751	-0.000170243	0.00771438	-0.00897919	0.000811584	0.00122613	0.00516847	-0.00105623	-0.00333049	-0.00340606	-0.00322067	0.00203411	-0.00778328	-0.00931702	0.00445948	-0.000177802	-0.00661765	-0.00296981	-0.00595639	-0.00945573	0.00117578	0.00810895	-0.00461679	0.00568132	0.00065284	-1.11167e-05	-0.00347329	0.00294415	-0.000460371	0.000613296	-0.00283258	-0.000774092	0.0152698	-0.00113306
0.00252645	0.00038377	0.000771813	0.00234414	-0.0101651	-0.00515566	-0.00190214	-0.00381581	-0.000230217	-0.0111194	-0.00133637	0.00134576	-0.00780738	-0.000950694	-4.52697e-05	-0.00621903	-0.00628513	-0.000286722	0.00745592	-0.00937803	0.000802726	0.00125735	0.00510804	-0.00123649	-0.00347805	-0.00363033	-0.00317038	0.00189889	-0.0082102	-0.00953133	0.00430359	-0.000326395	-0.00689041	-0.00304283	-0.00611125	-0.00951454	0.000826767	0.00763025	-0.00478268	0.00561194	0.000487031	-4.22793e-05	-0.00357668	0.00290013	-0.000487479	0.000573003	-0.00278837	-0.000951836	0.0151898	-0.00119939
0.00217789	0.000764178	0.000242244	0.00215827	-0.0103885	-0.00538578	-0.00204915	-0.0036511	-0.000456169	-0.0112784	-0.00169497	0.00124427	-0.00796878	-0.00117169	-0.000417952	-0.0064039	-0.0067269	-0.000408357	0.00719397	-0.00976167	0.000791916	0.00126847	0.00503666	-0.00140377	-0.00364356	-0.0038266	-0.00309201	0.00177533	-0.00862385	-0.00972027	0.00416458	-0.000486211	-0.00717259	-0.00312239	-0.00625347	-0.0095913	0.000472829	0.00716344	-0.00496518	0.00553192	0.00031005	-7.28122e-05	-0.0036922	0.00287133	-0.00051748	0.000546728	-0.0027552	-0.00113865	0.015093	-0.00127963
0.00180094	0.00114201	-0.000276369	0.00196669	-0.0106189	-0.00561559	-0.0022103	-0.00346505	-0.000671765	-0.0114109	-0.00203429	0.00115028	-0.00811588	-0.00140805	-0.00077813	-0.00658332	-0.00716891	-0.0005292	0.00693087	-0.0101281	0.000786012	0.00125908	0.00494875	-0.00155757	-0.00382877	-0.00400107	-0.0029856	0.00166063	-0.00901952	-0.00989845	0.00404344	-0.000656465	-0.00746129	-0.00320801	-0.00637257	-0.00968404	0.000116142	0.00671298	-0.00516313	0.00543383	0.000123993	-0.000111584	-0.00381724	0.00284953	-0.000543778	0.000533706	-0.00273964	-0.00133384	0.0149845	-0.0013718
0.00141335	0.00151749	-0.000784516	0.00177669	-0.0108578	-0.0058367	-0.0023813	-0.00327304	-0.000885574	-0.0115198	-0.0023543	0.001057	-0.00824877	-0.00165482	-0.00112579	-0.00676086	-0.00761195	-0.000642821	0.00666414	-0.0104796	0.000790357	0.00123519	0.00484186	-0.00169755	-0.00402753	-0.00416328	-0.00286108	0.00154577	-0.00939423	-0.0100851	0.00394332	-0.00083343	-0.00774769	-0.00329434	-0.00645981	-0.00978569	-0.000236223	0.0062836	-0.00536947	0.00531366	-6.53688e-05	-0.000161674	-0.00394545	0.00282835	-0.000564274	0.000527876	-0.00274296	-0.00153674	0.0148707	-0.00147203
0.00103484	0.00189655	-0.00128021	0.00159703	-0.0111055	-0.00604741	-0.00255623	-0.00308501	-0.00109945	-0.0116172	-0.00266608	0.00095888	-0.00836973	-0.00190501	-0.00146879	-0.00694019	-0.00805396	-0.000742663	0.00638862	-0.0108273	0.000810253	0.001208	0.00471973	-0.0018258	-0.00423166	-0.00431995	-0.00273625	0.00142144	-0.00974317	-0.0102871	0.00385916	-0.00101001	-0.00802326	-0.00337806	-0.00650967	-0.009882	-0.000574421	0.00587757	-0.00556803	0.00517354	-0.000246414	-0.00022481	-0.00406676	0.00280534	-0.000573334	0.000519257	-0.00276239	-0.00174819	0.0147609	-0.00157631
0.000676797	0.00227207	-0.00176145	0.00143666	-0.0113578	-0.00623854	-0.00273116	-0.00290723	-0.00131236	-0.0117181	-0.00297629	0.00085396	-0.00848198	-0.00214848	-0.0018252	-0.00712187	-0.00849124	-0.00082471	0.00610032	-0.0111904	0.000847829	0.00118908	0.00459777	-0.00193763	-0.00443276	-0.00447246	-0.00261949	0.00128288	-0.0100631	-0.0105041	0.00378182	-0.00117799	-0.00828388	-0.00345683	-0.00652369	-0.00996011	-0.000891225	0.00549373	-0.00574734	0.00502395	-0.000408957	-0.000299528	-0.00417429	0.00277914	-0.000563441	0.00050087	-0.00279092	-0.00196967	0.014665	-0.00168121
0.00033458	0.00263048	-0.00222838	0.00130067	-0.011604	-0.00639779	-0.00290653	-0.00274276	-0.00152309	-0.0118267	-0.00328889	0.000742276	-0.00859026	-0.00237514	-0.00219633	-0.00730121	-0.00892058	-0.000890956	0.00579774	-0.011573	0.000900783	0.00118212	0.004491	-0.00202626	-0.00462176	-0.00462662	-0.00251375	0.00113205	-0.0103553	-0.0107324	0.00369986	-0.00132841	-0.0085335	-0.00352907	-0.00650901	-0.010015	-0.00118657	0.00512795	-0.00590193	0.00487818	-0.000545838	-0.000380713	-0.00426396	0.00275062	-0.000530448	0.000467988	-0.00281376	-0.00220491	0.0145823	-0.00178537
-2.9083e-06	0.00296162	-0.0026819	0.00118621	-0.0118411	-0.00651855	-0.00308472	-0.00258609	-0.00172882	-0.0119416	-0.00360674	0.000625464	-0.00870041	-0.00257874	-0.00257328	-0.00747353	-0.00934071	-0.000952286	0.00548399	-0.0119697	0.000962753	0.00117691	0.00439699	-0.00208846	-0.00479205	-0.00478142	-0.00241915	0.000973917	-0.0106239	-0.0109638	0.00360332	-0.00145342	-0.00878367	-0.00359655	-0.00647754	-0.0100482	-0.00147035	0.00477301	-0.00603092	0.0047443	-0.000653482	-0.000462102	-0.00433478	0.00272246	-0.000475161	0.000418848	-0.00281633	-0.00245775	0.0145053	-0.00189079
-0.000336628	0.00326276	-0.00312206	0.00108013	-0.0120696	-0.00660234	-0.00326958	-0.0024153	-0.00192405	-0.0120602	-0.00392635	0.000505907	-0.00880999	-0.00275708	-0.00294616	-0.00763232	-0.00975425	-0.0010211	0.00516845	-0.0123726	0.00102549	0.001164	0.00430374	-0.00212519	-0.00494533	-0.00493144	-0.00232905	0.000813679	-0.0108782	-0.0111823	0.00349194	-0.00154985	-0.00903868	-0.00366722	-0.00644662	-0.0100663	-0.00175476	0.00442066	-0.00613808	0.00462702	-0.000733506	-0.000540311	-0.00439138	0.00269729	-0.000403119	0.000357487	-0.00279781	-0.00272938	0.0144251	-0.00200112
-0.000663798	0.00353997	-0.00354977	0.000969168	-0.012291	-0.00666003	-0.00346543	-0.0022128	-0.0021044	-0.0121767	-0.00423223	0.000385042	-0.00891234	-0.00291221	-0.00330599	-0.00777088	-0.0101646	-0.001105	0.00485118	-0.0127721	0.00107943	0.00113841	0.00419867	-0.00214311	-0.00509788	-0.00507194	-0.00222499	0.000657662	-0.0111381	-0.0113744	0.00338084	-0.00162195	-0.00929884	-0.00374964	-0.00642579	-0.010078	-0.00204803	0.00406844	-0.00623005	0.00452743	-0.000792228	-0.000616592	-0.00444692	0.00267636	-0.000324144	0.000295914	-0.00276639	-0.00301789	0.0143354	-0.00211913
-0.000982225	0.00380448	-0.00396275	0.000843624	-0.0125079	-0.00671093	-0.00367478	-0.00197709	-0.00226211	-0.0122786	-0.00451284	0.000261357	-0.00900184	-0.00305016	-0.00364505	-0.00788591	-0.0105667	-0.00120841	0.00452748	-0.013157	0.00111511	0.00109726	0.00407403	-0.00215941	-0.00526807	-0.00519998	-0.00209253	0.00051128	-0.0114081	-0.0115337	0.00328047	-0.00168427	-0.00956314	-0.00384945	-0.00641928	-0.0100934	-0.00235627	0.0037165	-0.00631775	0.00444008	-0.000841666	-0.000692598	-0.0045133	0.00265987	-0.000247346	0.000244079	-0.00273309	-0.0033186	0.0142346	-0.00224534
-0.00128899	0.00406174	-0.00435843	0.000696294	-0.0127217	-0.00676636	-0.00389657	-0.00171725	-0.00238954	-0.0123574	-0.00476228	0.000129273	-0.00907612	-0.00318197	-0.00396234	-0.00797987	-0.0109519	-0.00133193	0.00419314	-0.0135228	0.00112715	0.00104055	0.00392965	-0.00218108	-0.00546176	-0.00531503	-0.00192521	0.00037434	-0.0116832	-0.0116604	0.0031975	-0.00175366	-0.00982711	-0.00396977	-0.00642727	-0.0101255	-0.00268224	0.00336502	-0.00641601	0.0043498	-0.000897134	-0.000773707	-0.00459579	0.00264557	-0.000181453	0.000209307	-0.00270677	-0.00362302	0.0141254	-0.0023775
-0.00158252	0.00431541	-0.00473663	0.000524706	-0.012932	-0.00683325	-0.00412569	-0.00144736	-0.00248411	-0.0124146	-0.00497962	-1.54155e-05	-0.00913899	-0.00331922	-0.00425437	-0.00806383	-0.0113143	-0.00147023	0.00384511	-0.013865	0.00111852	0.000972061	0.00377141	-0.00220925	-0.0056771	-0.0054257	-0.00172315	0.000236944	-0.0119572	-0.0117609	0.0031366	-0.00183786	-0.0100804	-0.0041105	-0.0064425	-0.0101775	-0.00302172	0.00301619	-0.00652638	0.00424357	-0.000964683	-0.000867387	-0.00469553	0.00262695	-0.000132332	0.000196608	-0.0026933	-0.00392328	0.0140108	-0.00251032
-0.00186946	0.00456813	-0.00509899	0.000334152	-0.0131411	-0.00691499	-0.0043546	-0.00117873	-0.00254939	-0.0124585	-0.00516944	-0.000175005	-0.00920362	-0.00346546	-0.00451845	-0.00815447	-0.0116534	-0.00160797	0.003482	-0.0141807	0.00110328	0.000900025	0.00360341	-0.00224341	-0.00590795	-0.00553802	-0.00149289	8.86117e-05	-0.0122214	-0.0118439	0.00309802	-0.00193915	-0.0103147	-0.00426719	-0.006445	-0.0102447	-0.00335912	0.00267651	-0.00664216	0.00411504	-0.00104455	-0.00097894	-0.00481062	0.0025956	-9.74069e-05	0.000206651	-0.00269765	-0.0042119	0.0138954	-0.00263719
-0.00214022	0.00481711	-0.00544999	0.000141515	-0.0133439	-0.00700527	-0.00457461	-0.000916101	-0.00259648	-0.012499	-0.00533923	-0.000349281	-0.00927434	-0.00361957	-0.00475579	-0.00825944	-0.0119785	-0.00172805	0.00310944	-0.014471	0.00109396	0.000834593	0.00343041	-0.0022772	-0.00614523	-0.00565614	-0.00124361	-7.67031e-05	-0.0124631	-0.0119206	0.00307712	-0.00205598	-0.0105225	-0.00442958	-0.00641954	-0.0103186	-0.00367909	0.00234549	-0.00675506	0.00396275	-0.00113416	-0.00110831	-0.00493563	0.00254549	-6.14385e-05	0.000234731	-0.00271796	-0.00448351	0.0137837	-0.00275123
-0.0023777	0.00505218	-0.00580359	-3.55444e-05	-0.0135317	-0.007082	-0.00477692	-0.0006661	-0.00264328	-0.0125424	-0.00549901	-0.000534773	-0.00935022	-0.00377872	-0.00496925	-0.00838075	-0.0123091	-0.00182504	0.00272655	-0.0147397	0.00109874	0.000784458	0.00325764	-0.00229241	-0.00637597	-0.0057827	-0.000985886	-0.000262004	-0.0126826	-0.012004	0.00306368	-0.00218119	-0.0106989	-0.00458665	-0.00636276	-0.0103902	-0.00397505	0.0020189	-0.00685744	0.00379	-0.0012267	-0.0012491	-0.00505917	0.00247704	-1.30998e-05	0.000267782	-0.00274652	-0.00474046	0.0136764	-0.00284798
-0.00257026	0.00527228	-0.00616517	-0.000189778	-0.0136984	-0.00713054	-0.00495598	-0.000431962	-0.00269896	-0.0125859	-0.00566521	-0.00072465	-0.00942913	-0.00393795	-0.00516105	-0.00851711	-0.0126491	-0.00190121	0.00232993	-0.0149931	0.00112301	0.000756389	0.00308526	-0.00227627	-0.00658752	-0.00591478	-0.000734321	-0.000466711	-0.0128791	-0.0120996	0.0030446	-0.00229725	-0.0108441	-0.00473286	-0.00627987	-0.0104493	-0.00424657	0.00169084	-0.00694164	0.00360384	-0.00130708	-0.0013932	-0.00517009	0.00239891	5.44612e-05	0.000289202	-0.00277414	-0.00500018	0.0135676	-0.00292926
-0.00271574	0.00547056	-0.00653475	-0.000321022	-0.013843	-0.00714347	-0.00511439	-0.000212327	-0.00276764	-0.0126259	-0.00584511	-0.000910944	-0.00950559	-0.00408793	-0.00533695	-0.00866145	-0.0129935	-0.00196292	0.00191846	-0.0152413	0.00116756	0.000752961	0.00290262	-0.00222562	-0.00677291	-0.0060421	-0.000495604	-0.000685785	-0.0130527	-0.0122069	0.0030117	-0.00238773	-0.0109637	-0.00486596	-0.00618164	-0.0104838	-0.00449813	0.00135592	-0.00700591	0.00341723	-0.00136383	-0.00153188	-0.00526763	0.00232002	0.000145033	0.000294692	-0.00279549	-0.00528116	0.0134518	-0.0030074
[truncated: 98 more columns]

## Sheet: yMeanLoReward
0.000785789
0.000677109
0.00056917
0.000461945
0.00035534
0.000249244
0.000143619
3.83913e-05
-6.61562e-05
-0.000170109
-0.000274001
-0.000378532
-0.000483806
-0.000589915
-0.000696599
-0.000803334
-0.000909694
-0.00101555
-0.00112084
-0.00122608
-0.00133163
-0.00143801
-0.00154564
-0.00165457
-0.00176439
-0.00187486
-0.00198606
-0.00209785
-0.00221017
-0.00232346
-0.00243816
-0.00255475
-0.00267345
-0.00279418
-0.00291654
-0.00304041
-0.00316603
-0.0032937
-0.00342385
-0.00355678
-0.00369302
-0.00383347
-0.0039787
-0.00412878
-0.00428332
-0.00444157
-0.00460264
-0.00476599
-0.00493138
-0.00509878
-0.00526831
-0.00544004
-0.00561345
-0.00578758
-0.00596115
-0.00613324
-0.00630331
-0.00647069
-0.00663458
-0.00679419
-0.00694843
-0.00709629
-0.00723726
-0.00737104
-0.0074966
-0.00761262
-0.00771784
-0.00781147
-0.00789341
-0.00796406
-0.00802358
-0.00807207
-0.0081094
-0.00813551
-0.00815029
-0.0081538
-0.00814593
-0.00812683
-0.00809713
-0.00805745
-0.00800842
-0.00795081
-0.0078849
-0.00781124
-0.00773101
-0.00764542
-0.0075548
-0.00745913
-0.00735882
-0.00725469
-0.00714778
-0.00703865
-0.00692728
-0.00681332
-0.00669622
-0.00657562
-0.0064515
-0.00632391
-0.00619295
-0.00605857
-0.00592086
-0.00577992
-0.00563557
-0.00548715
-0.00533387
-0.00517481
-0.00500921
-0.00483658
-0.00465654
-0.00446896
-0.00427454
-0.00407378
-0.00386666
-0.00365315
-0.00343321
-0.00320662
-0.00297351
-0.00273422
-0.00248928
-0.00223956
-0.00198595
-0.00172888
-0.00146905
-0.00120697
-0.000942872
-0.000677198
-0.000410413
-0.000142906
0.000124456
0.000390764
0.000655288
0.00091722
0.00117584
0.00143109
0.0016828
0.00193082
0.00217524
0.00241607
0.00265335
0.00288722
0.00311722
0.00334274
0.00356349
0.00377927
0.00398995
0.00419569
0.0043962
0.0045911
0.00478056
0.00496499
0.00514468
0.00532018
0.0054918
0.0056595
0.00582279
0.00598095
0.00613312
0.00627856
0.00641703
0.00654842
0.00667286
0.0067904
0.00690055
0.00700283
0.00709722
0.00718384
0.00726237
0.00733229
0.00739306
0.00744475
0.00748817
0.00752399
0.00755206
0.00757217
0.00758415
0.00758753
0.0075817
0.00756611
0.00754064
0.00750627
0.00746468
0.0074177
0.00736668
0.00731229
0.00725428
0.00719256
0.00712719
0.00705787
0.00698422
0.00690611
0.00682395
0.00673898
0.00665217
0.00656371
0.00647352
0.00638161
0.00628765
0.0061914
0.00609258
0.0059913
0.00588851
0.00578518
0.00568133
0.00557686
0.00547119
0.00536325
0.00525215
0.00513737
0.00501864
0.00489664
0.00477225
0.00464636
0.00452028
0.0043949
0.00427011
0.00414578
0.00402154
0.00389671
0.00377067
0.00364321
0.00351445
0.00338528
0.00325681
0.00312956
0.00300379
0.00287951
0.00275627
0.002634
0.00251274
0.00239243
0.00227342
0.0021563
0.00204131
0.00192862
0.00181821
0.0017096
0.00160227
0.00149566
0.00138902
0.00128198
0.00117474
0.00106771
0.000962113
0.000859055
0.000759125
0.000662263
