# Supplementary material for: Task-related hemodynamic responses are modulated by reward and task engagement
Source: PLoS Biol. 2019 Apr 19;17(4):e3000080. doi: 10.1371/journal.pbio.3000080 (PMC6493772; doi:10.1371/journal.pbio.3000080)
Supplement: S8 Data — (XLSX) [file pbio.3000080.s016.xlsx]

## Sheet: yTrcsHiReward
-0.00296926	-0.0021366	-9.77599e-05	0.0086793	-0.00308296	0.00326303	-0.00450387	-0.000718348	-0.0057023	0.00101792	0.00345802	-0.000830706	-0.00128274	-0.00382808	0.00427003	0.00291116	0.000989909	-0.00283128	-0.00248556	-0.00373442	0.0115288	0.00556755	0.00228289	0.00783811	-0.00893241	-0.00202288	0.000560335	0.00539368	-0.00491986	-0.00463963	0.0118308	0.00479225	0.00464765	-0.000365066	0.000235013	-0.0082786	0.00388232	0.0011386	-0.00750569	-0.00238502	-0.0044602	0.00163014	0.00445625	-0.00814532	0.00312659	-0.0065193	-0.000220718	0.00483292	0.000965634	0.00482967
-0.00320709	-0.00231922	-1.13041e-05	0.00831152	-0.0029056	0.00280916	-0.00464157	-0.00101834	-0.00580693	0.000705008	0.00302129	-0.00108411	-0.00141011	-0.00361171	0.00381253	0.00254941	0.000801891	-0.00299367	-0.00274457	-0.00390186	0.011116	0.00525232	0.00199392	0.00762592	-0.00920395	-0.00236078	0.000395765	0.00504662	-0.00501992	-0.00488462	0.0114885	0.00462608	0.00454204	-0.00050186	-0.00023854	-0.00837526	0.00345469	0.000771778	-0.00756965	-0.00264228	-0.00456705	0.00149562	0.00427965	-0.00829087	0.00290795	-0.00661834	-0.000687163	0.00455505	0.000862496	0.00463224
-0.00342381	-0.00249192	7.65178e-05	0.00793977	-0.00273109	0.00236908	-0.00479674	-0.00131988	-0.00592604	0.000398842	0.0025897	-0.00131428	-0.00154761	-0.00339758	0.00336315	0.00220343	0.000595098	-0.00314884	-0.00299624	-0.00407072	0.0106842	0.00493732	0.00168956	0.00742824	-0.00946847	-0.00270146	0.000250019	0.00470714	-0.00511758	-0.00514893	0.011144	0.00447045	0.004445	-0.000631881	-0.000724127	-0.00846089	0.00304261	0.000418618	-0.00762632	-0.00287776	-0.0046729	0.00136316	0.00408439	-0.00845093	0.00268492	-0.00671924	-0.00115193	0.00428985	0.000743906	0.00444266
-0.00361927	-0.0026675	0.000154847	0.00754727	-0.00256575	0.00192941	-0.00496976	-0.00162506	-0.00605996	9.39575e-05	0.00216557	-0.00152199	-0.00169354	-0.00319136	0.00292869	0.00188134	0.000367387	-0.0032951	-0.00324742	-0.00425143	0.0102359	0.00460968	0.00136547	0.00724665	-0.00972931	-0.00305892	0.000115674	0.00437057	-0.00520288	-0.00543181	0.0107917	0.00432523	0.00434603	-0.000743984	-0.00121536	-0.00854301	0.00265203	8.73859e-05	-0.00766833	-0.00309659	-0.00477301	0.00121785	0.00386657	-0.00862844	0.00245021	-0.00683266	-0.00160329	0.00402768	0.000605233	0.00425778
-0.00379573	-0.00286068	0.000215683	0.00712915	-0.00241355	0.00147479	-0.00515783	-0.00193258	-0.00620293	-0.000213675	0.00174737	-0.00171258	-0.00184386	-0.00300364	0.00250948	0.00158403	0.000120231	-0.00343361	-0.00350237	-0.00444643	0.00977688	0.00426478	0.0010219	0.00707649	-0.00999421	-0.00343806	-1.69096e-05	0.00403305	-0.00527133	-0.00572242	0.0104339	0.00418473	0.00423634	-0.000832932	-0.00170475	-0.00863093	0.00228542	-0.000216352	-0.00769122	-0.00330672	-0.0048705	0.00105456	0.00362749	-0.0088229	0.00220082	-0.00696239	-0.00203511	0.00376004	0.000444117	0.00406155
-0.00395821	-0.00307637	0.000260983	0.00668828	-0.00227593	0.00100147	-0.00535412	-0.00223528	-0.00633823	-0.000527081	0.00133192	-0.00189909	-0.00199534	-0.00284532	0.00209448	0.00129995	-0.000140423	-0.00356999	-0.00376231	-0.00465238	0.00931462	0.00390277	0.000662388	0.00691065	-0.0102691	-0.00383735	-0.000159904	0.00369236	-0.00532617	-0.00600706	0.010074	0.004034	0.00411087	-0.000900307	-0.00218513	-0.0087322	0.00194035	-0.000490922	-0.007697	-0.0035192	-0.00497281	0.000874387	0.00337184	-0.00902905	0.00194098	-0.00710703	-0.0024474	0.00348088	0.000261992	0.00384104
-0.00411065	-0.00331298	0.000287777	0.0062317	-0.00215139	0.00051226	-0.00554587	-0.00253209	-0.00645073	-0.000848862	0.00091568	-0.00209775	-0.00215269	-0.00272073	0.00166932	0.00101017	-0.000401232	-0.00371358	-0.00402648	-0.00486377	0.00885241	0.00352673	0.000292965	0.00674266	-0.0105499	-0.00425146	-0.000320757	0.00334903	-0.00537445	-0.00627881	0.00971612	0.00386208	0.00396832	-0.000948005	-0.00265481	-0.00884748	0.00160709	-0.000739294	-0.00769549	-0.00374314	-0.00508678	0.000681862	0.00310601	-0.00923486	0.00168025	-0.00726215	-0.00284472	0.00318839	6.31188e-05	0.00359306
-0.00425297	-0.00356528	0.00029224	0.00576835	-0.00203591	1.2864e-05	-0.00572536	-0.00282615	-0.00653556	-0.00117386	0.000497767	-0.00230985	-0.00232417	-0.00262612	0.00122884	0.000709657	-0.000647376	-0.00387094	-0.00429331	-0.00507463	0.00838433	0.00314256	-7.79181e-05	0.0065677	-0.0108273	-0.00467268	-0.000501144	0.00300694	-0.00542305	-0.00653478	0.00936393	0.00366402	0.00381197	-0.000981219	-0.00311593	-0.00897258	0.00126879	-0.000967558	-0.00769659	-0.00398259	-0.00521514	0.000484322	0.00283825	-0.00942748	0.00142349	-0.00742156	-0.00323408	0.00288329	-0.00014595	0.0033209
-0.004392	-0.00382558	0.000274187	0.00530939	-0.00191971	-0.000489387	-0.00589087	-0.00312244	-0.00659494	-0.00149227	8.19396e-05	-0.00252779	-0.00251594	-0.00254736	0.000773319	0.000400961	-0.000875013	-0.00404607	-0.00456084	-0.00527841	0.0079064	0.00276036	-0.000440712	0.00638408	-0.0110927	-0.00509089	-0.000697882	0.00267177	-0.00547933	-0.00677537	0.00901692	0.00343961	0.00364743	-0.00100951	-0.00357209	-0.00910152	0.000918361	-0.00118537	-0.00771038	-0.00423774	-0.0053551	0.000294043	0.00257725	-0.00959961	0.00117336	-0.00757677	-0.00362025	0.00256912	-0.000357185	0.00303188
-0.00453437	-0.0040828	0.00023509	0.00486589	-0.00179002	-0.000985213	-0.00604436	-0.00342564	-0.00663559	-0.0017955	-0.000327726	-0.00274241	-0.00272905	-0.00246457	0.000305923	8.85703e-05	-0.00108731	-0.00423971	-0.00482731	-0.00547301	0.00741548	0.00239048	-0.000787731	0.00619382	-0.0113426	-0.00549872	-0.000904626	0.00234822	-0.00554875	-0.0070063	0.00866729	0.00319331	0.00348258	-0.00104311	-0.00402703	-0.00922945	0.000554643	-0.00140684	-0.00774653	-0.00450588	-0.00550089	0.000122972	0.00232454	-0.00974842	0.000931186	-0.00772169	-0.00400282	0.00225105	-0.000568848	0.00273364
-0.00468563	-0.00432497	0.00017792	0.00444195	-0.00165008	-0.00146488	-0.00618982	-0.00373625	-0.00666603	-0.00208116	-0.000726568	-0.00294566	-0.0029575	-0.00237128	-0.000166847	-0.000219783	-0.00129025	-0.00444739	-0.00509595	-0.00566126	0.00690895	0.0020364	-0.00111346	0.00600177	-0.0115839	-0.00589397	-0.00111569	0.00203665	-0.00563004	-0.00724209	0.00830981	0.00293196	0.00332844	-0.00108518	-0.00448383	-0.00935403	0.000179256	-0.00163682	-0.00781012	-0.00478199	-0.00564564	-2.66771e-05	0.00207722	-0.00987556	0.000693845	-0.00785735	-0.00438255	0.00193208	-0.000782469	0.00243163
-0.0048499	-0.00454658	0.000112062	0.00403613	-0.00151267	-0.00192117	-0.00633131	-0.00404699	-0.0066956	-0.0023571	-0.0011102	-0.00313051	-0.00318965	-0.00226922	-0.000632227	-0.000509425	-0.00149128	-0.00465742	-0.00537072	-0.00584906	0.00638639	0.00169679	-0.00141607	0.00581326	-0.01183	-0.00627824	-0.00132758	0.00173038	-0.00571338	-0.00749685	0.00794009	0.00266453	0.00319	-0.00112717	-0.00494126	-0.00947609	-0.000200778	-0.00187468	-0.00789761	-0.00505781	-0.00578137	-0.000159693	0.00183153	-0.00998767	0.000450581	-0.00798942	-0.0047576	0.00161116	-0.000999809	0.00213207
-0.00502488	-0.00474726	3.39887e-05	0.00364365	-0.00139067	-0.00235035	-0.00647521	-0.00434975	-0.00673256	-0.00263641	-0.00147663	-0.0032964	-0.00341804	-0.00216402	-0.00107621	-0.000769539	-0.00169989	-0.00485836	-0.0056553	-0.0060424	0.00585002	0.00136776	-0.00170008	0.00563061	-0.0120857	-0.00665528	-0.00153659	0.00141948	-0.00579263	-0.0077766	0.00755439	0.00240338	0.00306675	-0.00116512	-0.00539718	-0.00959877	-0.000569108	-0.00211813	-0.00799383	-0.00532655	-0.00590182	-0.000284074	0.00158339	-0.0100984	0.000192598	-0.00812457	-0.00512466	0.00128767	-0.00122358	0.00183996
-0.00519592	-0.00493033	-6.59296e-05	0.00325805	-0.00129145	-0.00275331	-0.00663094	-0.00464108	-0.006781	-0.00292534	-0.00182814	-0.00344553	-0.00363715	-0.00206548	-0.00149338	-0.000995942	-0.00192161	-0.00504281	-0.00595178	-0.00624348	0.00530468	0.00104395	-0.00197926	0.00545173	-0.0123505	-0.00702944	-0.00174548	0.00109778	-0.00585854	-0.00808134	0.0071512	0.00215222	0.00295396	-0.00119696	-0.00584929	-0.00972659	-0.000914311	-0.00236142	-0.00808355	-0.00558971	-0.00600785	-0.000407299	0.00132527	-0.0102219	-8.60937e-05	-0.00826688	-0.00548153	0.000956829	-0.00145972	0.00155875
-0.00535005	-0.00510233	-0.00019443	0.00287014	-0.00121306	-0.00313597	-0.00679348	-0.00492033	-0.00684169	-0.00322621	-0.0021758	-0.00358321	-0.00384337	-0.00198789	-0.00188503	-0.00119051	-0.00215682	-0.00520645	-0.00625841	-0.00644894	0.0047591	0.000719407	-0.00226566	0.00527445	-0.012622	-0.00740765	-0.00196103	0.000761495	-0.00590042	-0.00840638	0.00673277	0.0019091	0.00284397	-0.00122068	-0.00629592	-0.00986317	-0.00123188	-0.00259164	-0.008158	-0.00585351	-0.00611271	-0.000533448	0.00105033	-0.0103631	-0.000388929	-0.00841618	-0.00582795	0.000611798	-0.00170983	0.00128978
-0.00548666	-0.0052739	-0.000354383	0.00247181	-0.00114554	-0.00351121	-0.00694938	-0.00518862	-0.00691307	-0.00353874	-0.00253889	-0.00371645	-0.00404022	-0.00193629	-0.00225692	-0.00136035	-0.0024022	-0.00534884	-0.0065679	-0.00665473	0.00422033	0.000392518	-0.00256271	0.00509301	-0.0128944	-0.00779826	-0.00218944	0.000409383	-0.00591233	-0.00874378	0.00630764	0.00167011	0.00272551	-0.00123581	-0.00673778	-0.0100087	-0.00152259	-0.00280227	-0.00821241	-0.00612439	-0.00623092	-0.000662197	0.000764048	-0.0105209	-0.00071536	-0.00856983	-0.00616758	0.000247938	-0.00196973	0.00103041
-0.0056121	-0.00545337	-0.00054543	0.00206394	-0.00108573	-0.0038936	-0.00708616	-0.00544969	-0.00699099	-0.00385777	-0.00292152	-0.00384833	-0.00424518	-0.00191611	-0.00261738	-0.00151345	-0.00265277	-0.00547517	-0.00687193	-0.00685393	0.00369417	6.22969e-05	-0.00286934	0.0048994	-0.0131564	-0.00819683	-0.00243319	4.54575e-05	-0.00589665	-0.00908193	0.0058886	0.00142937	0.0025877	-0.00124311	-0.00718117	-0.0101592	-0.00179178	-0.0029955	-0.00824665	-0.00640595	-0.00636828	-0.000794786	0.000479346	-0.0106909	-0.00106051	-0.00872318	-0.00651223	-0.00013467	-0.00223149	0.000772862
-0.00573452	-0.00564252	-0.000756378	0.00165292	-0.00103256	-0.00428721	-0.00719825	-0.00571225	-0.00706695	-0.0041696	-0.00331825	-0.00397449	-0.00447553	-0.00192979	-0.00297628	-0.00165538	-0.00290481	-0.00559964	-0.00716354	-0.00703806	0.00318433	-0.000271909	-0.00318255	0.00468763	-0.0133985	-0.00859121	-0.00268878	-0.000317942	-0.00586665	-0.00940927	0.00547826	0.00117898	0.00242612	-0.00124121	-0.00763744	-0.0103092	-0.00204651	-0.00317894	-0.00826738	-0.00669702	-0.00652524	-0.000932684	0.000208615	-0.0108657	-0.00141466	-0.0088699	-0.00686693	-0.000530452	-0.00248664	0.0005152
-0.00586035	-0.00583927	-0.000979079	0.00124594	-0.000984263	-0.00469004	-0.00729068	-0.00598699	-0.00713535	-0.00445992	-0.0037211	-0.00409319	-0.00473531	-0.0019727	-0.00334122	-0.00179302	-0.00315841	-0.00573773	-0.00743702	-0.00720133	0.00268791	-0.000609904	-0.00349736	0.0044577	-0.0136128	-0.00896971	-0.00294706	-0.000668665	-0.00583899	-0.00972084	0.00507346	0.000919556	0.00224247	-0.00122709	-0.00811092	-0.0104512	-0.00229518	-0.00336165	-0.00829127	-0.00699154	-0.00669861	-0.00107623	-4.32247e-05	-0.0110331	-0.00176668	-0.00900469	-0.00723213	-0.000930659	-0.00273264	0.000258184
-0.00599274	-0.00604002	-0.00120571	0.000847744	-0.000942583	-0.00509805	-0.00737636	-0.00627693	-0.00719918	-0.00472125	-0.00412059	-0.00419999	-0.00501993	-0.00203862	-0.00371719	-0.00193119	-0.00341719	-0.00589279	-0.00768969	-0.00734473	0.00218925	-0.000951125	-0.00380539	0.00421958	-0.0137949	-0.00932691	-0.00320171	-0.00100083	-0.0058231	-0.0100165	0.00467003	0.000651658	0.00204333	-0.00120773	-0.0086009	-0.0105764	-0.00254891	-0.00354841	-0.00833404	-0.00728469	-0.00688153	-0.00122498	-0.000283606	-0.0111814	-0.00211082	-0.00912737	-0.00760631	-0.00132708	-0.00298033	3.19714e-06
-0.00613314	-0.00624074	-0.00142833	0.000459227	-0.000916116	-0.00550493	-0.0074613	-0.00658	-0.0072661	-0.00495195	-0.00450553	-0.00428926	-0.00532053	-0.00212135	-0.004107	-0.00207337	-0.00368438	-0.00606074	-0.00792497	-0.00747934	0.00167211	-0.00129582	-0.00410186	0.00398755	-0.0139459	-0.00966821	-0.00344764	-0.00131276	-0.00582409	-0.0102994	0.00426273	0.0003762	0.00183673	-0.00119592	-0.00910396	-0.0106793	-0.00280974	-0.00373884	-0.00840161	-0.00757195	-0.00706128	-0.00137746	-0.000524614	-0.0113101	-0.00244446	-0.00924563	-0.00798412	-0.00171155	-0.00324418	-0.000248385
-0.00628154	-0.00643692	-0.00164822	7.65392e-05	-0.000908182	-0.00590003	-0.00754848	-0.00689213	-0.00734349	-0.00515593	-0.00487138	-0.00435823	-0.00562748	-0.00220179	-0.00451092	-0.00222196	-0.00396241	-0.00623473	-0.0081564	-0.00761916	0.00113426	-0.00164763	-0.00438867	0.00376733	-0.014072	-0.0100063	-0.00368119	-0.00160633	-0.0058428	-0.0105755	0.00384525	9.55221e-05	0.00163318	-0.00120253	-0.00961397	-0.0107615	-0.00307404	-0.00393715	-0.00849282	-0.00784981	-0.00722397	-0.00153292	-0.000772077	-0.0114264	-0.00276711	-0.00936756	-0.00835379	-0.00207833	-0.00352443	-0.000496398
-0.00643616	-0.0066283	-0.00188568	-0.000305271	-0.000924459	-0.00627856	-0.00763967	-0.00720799	-0.0074345	-0.00534161	-0.00521357	-0.00440796	-0.00593207	-0.00227393	-0.00492544	-0.00237494	-0.00425194	-0.00640695	-0.00839939	-0.00777232	0.000581643	-0.00200937	-0.00467188	0.00355985	-0.0141863	-0.0103457	-0.00390501	-0.00188741	-0.00587271	-0.0108558	0.00341909	-0.000189601	0.00144921	-0.00123057	-0.0101212	-0.0108361	-0.00333719	-0.00413782	-0.00860131	-0.0081198	-0.00736377	-0.00169594	-0.00102865	-0.0115399	-0.00308288	-0.00949956	-0.0087065	-0.00242964	-0.0038134	-0.000743259
-0.00659436	-0.00681849	-0.0021554	-0.000692142	-0.000970545	-0.00664216	-0.00773127	-0.00752244	-0.00753614	-0.00552132	-0.00552922	-0.00444317	-0.00622649	-0.00234106	-0.00534023	-0.00252237	-0.00455083	-0.00656745	-0.00865832	-0.0079434	2.26781e-05	-0.00238252	-0.00495826	0.00336355	-0.0143064	-0.0106876	-0.00413217	-0.00216776	-0.00589508	-0.0111486	0.00298339	-0.000481446	0.00128794	-0.00127247	-0.0106167	-0.0109185	-0.00359401	-0.00432903	-0.00871812	-0.00839234	-0.0074809	-0.00187339	-0.00129464	-0.0116582	-0.00340349	-0.00964715	-0.00903609	-0.00278205	-0.00410215	-0.000994034
-0.00675455	-0.00701313	-0.00245965	-0.00108894	-0.00104729	-0.00699681	-0.00781023	-0.00783608	-0.0076425	-0.00570692	-0.00581955	-0.00447374	-0.00650539	-0.00240968	-0.00574617	-0.00266105	-0.00485337	-0.00670856	-0.00893117	-0.0081334	-0.000534531	-0.00276698	-0.00525107	0.0031725	-0.0144389	-0.0110322	-0.00437279	-0.00245879	-0.00589228	-0.0114531	0.00253637	-0.000779057	0.00114234	-0.00132152	-0.011094	-0.0110157	-0.00383683	-0.00450073	-0.00883089	-0.00867772	-0.00757967	-0.00207017	-0.00156576	-0.0117848	-0.0037359	-0.00981318	-0.00933916	-0.0031528	-0.00438354	-0.00125275
-0.00691968	-0.00721717	-0.00279281	-0.00149528	-0.00115139	-0.00734998	-0.00786672	-0.00814697	-0.00774747	-0.00590697	-0.00608827	-0.00450876	-0.00676624	-0.00248996	-0.00614629	-0.00279555	-0.00515096	-0.00683006	-0.00921331	-0.00833671	-0.00108543	-0.0031603	-0.00554621	0.00297394	-0.0145839	-0.0113754	-0.00463287	-0.00276397	-0.00585791	-0.0117627	0.00207786	-0.00108661	0.00100164	-0.0013733	-0.011549	-0.0111301	-0.00406335	-0.00464948	-0.00892517	-0.00898146	-0.00766771	-0.00228636	-0.00183164	-0.0119215	-0.00407996	-0.00999474	-0.00961659	-0.0035465	-0.0046557	-0.00152251
-0.00709827	-0.00743133	-0.00314466	-0.00190392	-0.0012758	-0.00770566	-0.00789283	-0.00845172	-0.00784425	-0.00612717	-0.00634169	-0.00455664	-0.00700964	-0.0025989	-0.00655018	-0.00293407	-0.00543534	-0.0069375	-0.00949774	-0.00853665	-0.00163318	-0.00355687	-0.00583629	0.00275833	-0.0147386	-0.0117062	-0.00491571	-0.0030818	-0.00579387	-0.0120699	0.00160769	-0.00141083	0.000855147	-0.00142326	-0.0119815	-0.0112602	-0.00427832	-0.00478145	-0.00899613	-0.00930582	-0.00775509	-0.00251511	-0.00208359	-0.0120664	-0.00443142	-0.0101793	-0.00987354	-0.00396014	-0.00492267	-0.00180494
-0.00729179	-0.00765062	-0.0035061	-0.00231006	-0.00140599	-0.0080617	-0.00788377	-0.00874782	-0.00792758	-0.00636913	-0.00658983	-0.00462299	-0.00723985	-0.00274517	-0.00696709	-0.0030843	-0.00569935	-0.00703902	-0.00977308	-0.00871633	-0.00217474	-0.00394984	-0.00611794	0.00252001	-0.0148952	-0.0120174	-0.005221	-0.00340838	-0.00570818	-0.0123696	0.00112168	-0.00175624	0.000693165	-0.00146829	-0.012396	-0.0113995	-0.00449102	-0.0049097	-0.00904673	-0.00964968	-0.00784703	-0.0027455	-0.0023119	-0.0122144	-0.00478458	-0.0103523	-0.01012	-0.00438691	-0.00517867	-0.00209784
-0.00749652	-0.00786983	-0.00387447	-0.00270506	-0.0015338	-0.00841677	-0.00784106	-0.00903423	-0.00799848	-0.00662763	-0.00683221	-0.00470489	-0.00746684	-0.00293192	-0.00740165	-0.00324821	-0.00593931	-0.00714054	-0.0100306	-0.00886971	-0.0027042	-0.00433384	-0.00639017	0.00225673	-0.0150381	-0.0123019	-0.00554403	-0.00373821	-0.00561161	-0.0126621	0.000613649	-0.00212305	0.000510494	-0.00150966	-0.0128038	-0.0115325	-0.00471098	-0.00504165	-0.00908448	-0.0100079	-0.00794777	-0.00297169	-0.00250812	-0.0123599	-0.00513564	-0.0105094	-0.0103677	-0.00481816	-0.00541378	-0.00239372
-0.00770684	-0.00808169	-0.00424593	-0.00307851	-0.00165455	-0.00876642	-0.00777135	-0.00931058	-0.0080692	-0.00688512	-0.00706343	-0.0047846	-0.0076992	-0.00315556	-0.0078511	-0.00341839	-0.00615897	-0.00724354	-0.0102691	-0.0089982	-0.00321743	-0.00470461	-0.00665342	0.00197045	-0.0151579	-0.0125544	-0.00587422	-0.00406479	-0.00551615	-0.0129516	8.32535e-05	-0.00250491	0.000305702	-0.00155556	-0.0132152	-0.011644	-0.00494142	-0.00518173	-0.00911862	-0.0103712	-0.00806069	-0.00319012	-0.00266991	-0.0125003	-0.00548649	-0.0106516	-0.0106207	-0.00524408	-0.00562098	-0.00268671
-0.00791726	-0.00827782	-0.00461289	-0.00342387	-0.00176534	-0.00910434	-0.00768516	-0.00957402	-0.00815351	-0.00712375	-0.00727954	-0.00484508	-0.00793536	-0.0034054	-0.00830676	-0.00358641	-0.00637378	-0.00734939	-0.0104928	-0.00910793	-0.00371303	-0.00505986	-0.00691101	0.00166674	-0.0152541	-0.0127749	-0.00619947	-0.00438731	-0.00543366	-0.0132417	-0.000464807	-0.00288865	8.18612e-05	-0.00161359	-0.0136325	-0.0117295	-0.00517475	-0.00533195	-0.00916061	-0.0107311	-0.00818682	-0.0033986	-0.00280253	-0.0126375	-0.00584321	-0.0107829	-0.0108797	-0.0056576	-0.00579879	-0.00297211
-0.00812362	-0.00845256	-0.00496675	-0.00374259	-0.00187091	-0.0094261	-0.00759744	-0.00982188	-0.00825674	-0.00734343	-0.00747761	-0.00488098	-0.0081686	-0.0036718	-0.00876339	-0.00374653	-0.00660041	-0.00745624	-0.0107084	-0.00920801	-0.00419466	-0.00540216	-0.00717106	0.00135384	-0.015332	-0.0129682	-0.00651565	-0.00470562	-0.00537116	-0.0135362	-0.00102333	-0.00326958	-0.00015438	-0.00168907	-0.0140539	-0.0117915	-0.00540324	-0.00548809	-0.0092209	-0.0110814	-0.00832394	-0.00360048	-0.00291972	-0.0127753	-0.00620677	-0.01091	-0.0111437	-0.00605302	-0.00595235	-0.00324578
-0.00832139	-0.00860734	-0.00530129	-0.00404862	-0.00198918	-0.00973179	-0.00751932	-0.0100532	-0.00837899	-0.00755457	-0.00765495	-0.00489409	-0.00839232	-0.00394927	-0.0092168	-0.00389409	-0.00684498	-0.0075599	-0.0109214	-0.00931066	-0.00467044	-0.00574041	-0.00744287	0.001039	-0.0154006	-0.0131449	-0.00682319	-0.00502	-0.00533084	-0.0138381	-0.00158654	-0.00364731	-0.000397445	-0.00178467	-0.014477	-0.0118372	-0.00562148	-0.00563728	-0.00930102	-0.0114174	-0.00846509	-0.0038092	-0.0030381	-0.0129193	-0.00657525	-0.011042	-0.0114086	-0.00642693	-0.00608964	-0.00350524
-0.00850334	-0.00875626	-0.00561743	-0.00436184	-0.00212953	-0.0100289	-0.00745898	-0.0102695	-0.00851694	-0.00776972	-0.00782033	-0.00489068	-0.00860274	-0.00422035	-0.0096636	-0.00402654	-0.0071074	-0.00765657	-0.0111334	-0.00942647	-0.00513515	-0.00607995	-0.00773211	0.000726247	-0.0154662	-0.0133213	-0.00712419	-0.00533155	-0.00531005	-0.0141467	-0.0021541	-0.00402209	-0.000644726	-0.00189881	-0.014898	-0.0118754	-0.00582518	-0.00577115	-0.00939556	-0.0117372	-0.0086049	-0.00403481	-0.00316805	-0.0130764	-0.00694624	-0.0111825	-0.0116639	-0.0067798	-0.00621147	-0.00375216
-0.00866231	-0.00891875	-0.00592695	-0.00468916	-0.00229428	-0.0103315	-0.00742043	-0.0104739	-0.00866397	-0.00799845	-0.00798031	-0.00487954	-0.00879976	-0.00448025	-0.0101059	-0.00414668	-0.00738425	-0.00774468	-0.0113432	-0.00956019	-0.00557782	-0.00642377	-0.00804138	0.000417991	-0.0155304	-0.0135051	-0.00742339	-0.00564079	-0.00530171	-0.0144538	-0.00272479	-0.0043982	-0.000890913	-0.0020265	-0.0153119	-0.0119152	-0.00601273	-0.00588013	-0.00949596	-0.0120436	-0.00874626	-0.00428022	-0.00331594	-0.013251	-0.00731662	-0.0113353	-0.0119049	-0.00711598	-0.00631704	-0.003996
-0.00879485	-0.00910001	-0.00623713	-0.00503006	-0.00248114	-0.0106462	-0.00739806	-0.0106714	-0.00880879	-0.00824524	-0.00814041	-0.00487201	-0.00898907	-0.00473381	-0.010557	-0.00426677	-0.00766813	-0.00782494	-0.0115499	-0.00971204	-0.00599064	-0.00677422	-0.00837014	0.000115449	-0.0155959	-0.013699	-0.00772904	-0.00594688	-0.00529111	-0.014751	-0.0032914	-0.00478761	-0.00113797	-0.00215995	-0.0157211	-0.0119636	-0.00618709	-0.00595557	-0.00959471	-0.0123471	-0.008896	-0.00454381	-0.00348367	-0.0134421	-0.00768283	-0.0115039	-0.0121344	-0.00744532	-0.00640769	-0.00424746
-0.00890375	-0.00929675	-0.00654677	-0.00538075	-0.00268412	-0.0109751	-0.00736907	-0.0108687	-0.00893995	-0.00850932	-0.00830563	-0.00487877	-0.0091764	-0.00498839	-0.0110306	-0.00440056	-0.00794528	-0.00790069	-0.0117532	-0.00987868	-0.00637133	-0.00713259	-0.00871363	-0.000183483	-0.0156607	-0.013903	-0.00804235	-0.00624819	-0.00526178	-0.0150323	-0.00384424	-0.00519567	-0.00139244	-0.0022883	-0.0161286	-0.0120243	-0.00635822	-0.0059953	-0.00968548	-0.0126549	-0.00906012	-0.00482114	-0.00366484	-0.0136414	-0.0080427	-0.011689	-0.0123599	-0.00777856	-0.00648354	-0.00450606
-0.00900118	-0.00950262	-0.00685151	-0.00573281	-0.00289744	-0.0113174	-0.00731228	-0.0110717	-0.00905157	-0.00878897	-0.00847399	-0.00490579	-0.00936796	-0.00525375	-0.0115317	-0.00455304	-0.00820471	-0.00797869	-0.0119531	-0.0100542	-0.00672634	-0.00749769	-0.00906208	-0.000486846	-0.0157199	-0.0141108	-0.00836311	-0.00654029	-0.00521301	-0.0152939	-0.00437556	-0.0056244	-0.00166025	-0.00240353	-0.0165375	-0.0120977	-0.00653982	-0.00600444	-0.00976125	-0.0129681	-0.00924077	-0.00510682	-0.00383942	-0.0138391	-0.00839112	-0.0118888	-0.0125891	-0.00811599	-0.00654002	-0.00476543
-0.00910207	-0.00970854	-0.00714731	-0.00606943	-0.00311778	-0.0116672	-0.0072246	-0.0112855	-0.00914213	-0.00907981	-0.0086304	-0.00495466	-0.009569	-0.00554552	-0.0120592	-0.00472354	-0.00844387	-0.00806756	-0.0121503	-0.0102298	-0.00707535	-0.00786486	-0.0094068	-0.000798466	-0.0157693	-0.0143045	-0.00869035	-0.00681779	-0.00515427	-0.0155351	-0.00488506	-0.00607324	-0.00194446	-0.00250057	-0.0169506	-0.0121817	-0.00673963	-0.00599504	-0.00982436	-0.0132845	-0.00943382	-0.0053977	-0.00398988	-0.0140273	-0.00872216	-0.0120983	-0.0128255	-0.00845229	-0.00658098	-0.00501906
-0.00921063	-0.00990121	-0.00743214	-0.0063775	-0.00333852	-0.0120102	-0.0071143	-0.0115136	-0.00921385	-0.0093756	-0.00876383	-0.00502283	-0.00977867	-0.00587138	-0.0126078	-0.00490836	-0.00866609	-0.00817381	-0.0123476	-0.0103998	-0.00742346	-0.00823192	-0.00974322	-0.00111501	-0.0158069	-0.014472	-0.00902195	-0.00707739	-0.00509781	-0.01576	-0.00538694	-0.00653865	-0.00224539	-0.00257853	-0.0173671	-0.0122724	-0.00696091	-0.00598217	-0.00988407	-0.0136009	-0.0096296	-0.00569465	-0.00411125	-0.0141988	-0.00903228	-0.0123123	-0.0130627	-0.00878174	-0.00661131	-0.00526236
-0.00932556	-0.0100714	-0.00770685	-0.0066517	-0.00355849	-0.0123354	-0.00699446	-0.0117542	-0.0092728	-0.00967356	-0.00886865	-0.00510402	-0.00998566	-0.00622932	-0.0131694	-0.00510088	-0.00887768	-0.00829705	-0.0125522	-0.0105644	-0.00776839	-0.00860037	-0.010069	-0.00142938	-0.0158352	-0.0146123	-0.00935706	-0.00732019	-0.00505347	-0.0159797	-0.00589857	-0.00701692	-0.00255867	-0.00264306	-0.0177798	-0.0123625	-0.00720283	-0.00597703	-0.00995066	-0.0139145	-0.00982309	-0.00599475	-0.0042072	-0.0143497	-0.00932255	-0.0125313	-0.013292	-0.00909968	-0.00663676	-0.00549637
-0.00944415	-0.0102141	-0.00797584	-0.00689347	-0.00378008	-0.0126357	-0.00687713	-0.0119956	-0.00932874	-0.00998067	-0.00894343	-0.00518795	-0.0101796	-0.00660935	-0.0137348	-0.00529115	-0.00908498	-0.00842664	-0.01277	-0.0107275	-0.00810772	-0.00897316	-0.0103838	-0.00173442	-0.0158636	-0.0147316	-0.0096996	-0.00755366	-0.005027	-0.0162064	-0.00641852	-0.00750935	-0.0028775	-0.00270989	-0.0181824	-0.0124461	-0.00745883	-0.00598816	-0.0100299	-0.014224	-0.0100113	-0.00629274	-0.00428696	-0.0144835	-0.00960241	-0.0127582	-0.0135101	-0.0094041	-0.00666384	-0.00573207
-0.00956068	-0.0103283	-0.00824299	-0.00711011	-0.00400596	-0.0129079	-0.00677074	-0.0122283	-0.00938739	-0.0103068	-0.00899173	-0.00526682	-0.0103542	-0.00699751	-0.0142938	-0.00547206	-0.00929252	-0.00855167	-0.0130045	-0.0108936	-0.00843476	-0.00935278	-0.0106907	-0.00202779	-0.0158981	-0.0148396	-0.0100562	-0.00778833	-0.00501952	-0.0164461	-0.00693588	-0.00802041	-0.00319291	-0.0027946	-0.0185693	-0.012526	-0.00771455	-0.00601967	-0.0101209	-0.0145317	-0.010192	-0.00658376	-0.00436094	-0.0146156	-0.00988642	-0.0129951	-0.0137166	-0.00970237	-0.00669292	-0.00596956
-0.00966253	-0.0104179	-0.00851251	-0.00731059	-0.00423893	-0.0131535	-0.00668132	-0.0124522	-0.00945215	-0.0106543	-0.00902021	-0.00533868	-0.010506	-0.00738554	-0.0148389	-0.00563964	-0.00950222	-0.00866516	-0.0132566	-0.0110658	-0.0087329	-0.00973943	-0.0109986	-0.00231551	-0.0159432	-0.0149444	-0.0104289	-0.00802979	-0.00502946	-0.0167006	-0.00744001	-0.00854687	-0.00349659	-0.00290238	-0.0189365	-0.0126094	-0.00795728	-0.00606619	-0.0102216	-0.0148391	-0.0103681	-0.00686591	-0.00444008	-0.014763	-0.0101759	-0.0132432	-0.013913	-0.00999736	-0.00671045	-0.00620287
-0.00974135	-0.0104894	-0.00878845	-0.00750374	-0.00448119	-0.0133787	-0.00661218	-0.0126719	-0.00952521	-0.0110208	-0.00903846	-0.00540507	-0.0106356	-0.00777816	-0.0153647	-0.00579234	-0.00971356	-0.00876226	-0.0135223	-0.0112447	-0.00899437	-0.0101296	-0.0113147	-0.00260482	-0.0160011	-0.0150484	-0.0108158	-0.008281	-0.0050514	-0.0169693	-0.00792369	-0.00908014	-0.00378786	-0.00303127	-0.0192828	-0.0127037	-0.0081797	-0.00610674	-0.0103268	-0.0151476	-0.0105521	-0.00714269	-0.00453712	-0.0149308	-0.0104654	-0.0135029	-0.0141034	-0.0102899	-0.00670531	-0.00642646
-0.0097986	-0.01055	-0.00907031	-0.00770096	-0.00472617	-0.0135964	-0.00656251	-0.0128928	-0.00960703	-0.0114007	-0.00906163	-0.00546903	-0.0107481	-0.00817811	-0.0158693	-0.00593116	-0.0099245	-0.00884141	-0.0137913	-0.0114272	-0.0092163	-0.0105177	-0.0116378	-0.00289896	-0.0160683	-0.0151552	-0.0112133	-0.00854327	-0.0050777	-0.0172471	-0.00838605	-0.00961073	-0.0040811	-0.00317475	-0.0196114	-0.0128123	-0.00837853	-0.0061228	-0.0104281	-0.0154585	-0.0107537	-0.00741687	-0.004656	-0.0151174	-0.0107493	-0.0137683	-0.014297	-0.0105814	-0.0066786	-0.00663511
-0.00984241	-0.0106071	-0.00934929	-0.00790703	-0.00497123	-0.0138227	-0.0065277	-0.0131188	-0.00969551	-0.0117881	-0.00909727	-0.00553421	-0.0108555	-0.00858649	-0.016357	-0.00605954	-0.0101328	-0.00890683	-0.0140548	-0.0116082	-0.00940095	-0.0109007	-0.0119622	-0.00319959	-0.0161318	-0.0152653	-0.0116167	-0.00881305	-0.00510429	-0.017523	-0.00883774	-0.0101336	-0.00439214	-0.00332414	-0.0199332	-0.0129312	-0.00855495	-0.00610923	-0.0105182	-0.0157715	-0.0109764	-0.0076836	-0.00479324	-0.0153174	-0.0110222	-0.0140356	-0.014506	-0.0108696	-0.00663857	-0.00682251
-0.00988296	-0.0106633	-0.00961878	-0.00812204	-0.00521595	-0.0140617	-0.00650214	-0.0133509	-0.00978416	-0.0121791	-0.00914773	-0.00560589	-0.0109739	-0.00900444	-0.0168422	-0.00618239	-0.0103373	-0.00897261	-0.0143051	-0.0117816	-0.00955636	-0.011277	-0.0122819	-0.00350755	-0.0161797	-0.0153764	-0.0120226	-0.00907825	-0.00513443	-0.0177907	-0.00927981	-0.0106538	-0.0047246	-0.00346713	-0.0202643	-0.0130505	-0.00871537	-0.00606997	-0.0105955	-0.0160827	-0.0112197	-0.00793521	-0.00494116	-0.0155224	-0.0112799	-0.0143016	-0.0147363	-0.0111472	-0.00659533	-0.00698617
-0.00992633	-0.0107186	-0.00987638	-0.00834381	-0.0054598	-0.0143099	-0.0064801	-0.0135868	-0.00986819	-0.0125707	-0.00921233	-0.00568689	-0.0111101	-0.00943201	-0.0173363	-0.00630049	-0.0105403	-0.00905494	-0.014536	-0.0119419	-0.00968988	-0.0116459	-0.0125936	-0.00382064	-0.0162053	-0.0154857	-0.0124275	-0.00932978	-0.00516964	-0.0180483	-0.00970914	-0.0111762	-0.00507494	-0.00358894	-0.0206088	-0.0131657	-0.00887451	-0.00601484	-0.0106695	-0.0163906	-0.0114798	-0.00816594	-0.00509112	-0.0157209	-0.0115313	-0.0145632	-0.0149883	-0.0114132	-0.00655554	-0.00712249
-0.00996987	-0.010773	-0.0101221	-0.00856683	-0.0057052	-0.0145616	-0.00645571	-0.0138246	-0.00995084	-0.0129526	-0.00928456	-0.0057729	-0.0112642	-0.00986823	-0.0178399	-0.00641396	-0.0107498	-0.00915936	-0.0147443	-0.0120894	-0.00980378	-0.0120095	-0.0129013	-0.00413167	-0.0162056	-0.0155908	-0.0128249	-0.00956547	-0.00521368	-0.0182962	-0.0101241	-0.011694	-0.00543655	-0.00368609	-0.0209643	-0.013275	-0.00904818	-0.00595481	-0.0107529	-0.0166923	-0.0117516	-0.00837538	-0.00523376	-0.0159045	-0.0117758	-0.0148214	-0.0152589	-0.011662	-0.00651791	-0.00722965
-0.0100099	-0.0108241	-0.0103574	-0.00877877	-0.00596074	-0.0148094	-0.00643062	-0.0140625	-0.0100395	-0.0133111	-0.00934817	-0.00585524	-0.0114331	-0.0103134	-0.0183471	-0.00652334	-0.0109701	-0.00928424	-0.0149335	-0.0122333	-0.00990803	-0.0123769	-0.0132175	-0.00443476	-0.0161819	-0.0156906	-0.0132067	-0.00978733	-0.0052718	-0.0185364	-0.0105213	-0.0121952	-0.00580153	-0.00376373	-0.0213261	-0.0133778	-0.00923894	-0.00590085	-0.0108516	-0.0169841	-0.0120315	-0.00857305	-0.00536118	-0.0160684	-0.0120078	-0.015086	-0.0155415	-0.0118861	-0.00648025	-0.00731003
-0.0100447	-0.0108656	-0.0105853	-0.0089719	-0.00623224	-0.0150436	-0.00641096	-0.0142987	-0.0101409	-0.0136363	-0.0093928	-0.00592545	-0.0116091	-0.010766	-0.0188516	-0.00662948	-0.0112031	-0.00942392	-0.0151189	-0.0123828	-0.0100079	-0.0127607	-0.0135429	-0.00472705	-0.0161403	-0.0157909	-0.0135674	-0.00999962	-0.00534731	-0.0187715	-0.0108936	-0.0126701	-0.0061671	-0.00383112	-0.0216874	-0.0134775	-0.00944112	-0.00586614	-0.0109674	-0.0172632	-0.0123195	-0.00877586	-0.00547225	-0.0162118	-0.0122234	-0.0153627	-0.0158258	-0.012082	-0.0064455	-0.00736767
-0.0100735	-0.0108981	-0.0108097	-0.00914958	-0.00652348	-0.0152629	-0.00640267	-0.0145339	-0.0102575	-0.0139288	-0.00941698	-0.00598078	-0.0117781	-0.0112166	-0.0193482	-0.00673327	-0.0114486	-0.00956988	-0.0153185	-0.0125436	-0.0101058	-0.0131608	-0.0138715	-0.0050077	-0.0160922	-0.0158962	-0.0139076	-0.0102069	-0.00543984	-0.0190042	-0.0112407	-0.0131166	-0.00654161	-0.00389791	-0.0220404	-0.0135844	-0.00964654	-0.00585605	-0.0110991	-0.0175297	-0.0126117	-0.00898629	-0.00557147	-0.0163375	-0.0124188	-0.0156541	-0.016105	-0.0122506	-0.00641844	-0.00740611
-0.0100965	-0.0109271	-0.0110351	-0.00932211	-0.00683619	-0.015468	-0.00640892	-0.0147766	-0.0103846	-0.0142045	-0.00942478	-0.00602849	-0.0119307	-0.0116515	-0.0198378	-0.00683547	-0.0117026	-0.00971014	-0.0155344	-0.0127193	-0.0102039	-0.0135699	-0.0141969	-0.00527757	-0.0160487	-0.0160094	-0.0142403	-0.0104127	-0.00554453	-0.0192354	-0.0115583	-0.0135483	-0.00691417	-0.00397248	-0.0223882	-0.0137053	-0.00984704	-0.00586857	-0.0112411	-0.0177868	-0.0129011	-0.00919905	-0.0056661	-0.0164508	-0.0125898	-0.0159601	-0.0163736	-0.0124007	-0.00640292	-0.00743459
-0.0101154	-0.0109606	-0.0112636	-0.00950092	-0.0071692	-0.0156611	-0.00643016	-0.0150409	-0.0105136	-0.0144793	-0.00942323	-0.00607824	-0.0120631	-0.0120594	-0.0203325	-0.00693985	-0.0119558	-0.00983498	-0.0157592	-0.0129115	-0.0102994	-0.0139792	-0.014513	-0.00553918	-0.0160159	-0.0161325	-0.0145825	-0.0106192	-0.00565208	-0.0194631	-0.0118417	-0.0139882	-0.00726377	-0.00405901	-0.0227277	-0.0138465	-0.0100354	-0.00589653	-0.0113817	-0.0180377	-0.0131814	-0.00940851	-0.00576224	-0.0165593	-0.0127393	-0.016279	-0.0166275	-0.0125504	-0.00639997	-0.00745837
-0.0101345	-0.011006	-0.0114955	-0.00969173	-0.00751894	-0.0158466	-0.00646322	-0.015328	-0.0106403	-0.014757	-0.00941839	-0.00613401	-0.0121754	-0.0124392	-0.0208339	-0.00705109	-0.0121992	-0.00993954	-0.0159837	-0.0131166	-0.0103784	-0.014382	-0.0148148	-0.00579706	-0.0159968	-0.016263	-0.0149336	-0.0108271	-0.00575495	-0.0196839	-0.0120917	-0.0144362	-0.00757327	-0.00415945	-0.0230524	-0.0140129	-0.0102108	-0.0059307	-0.0115107	-0.0182846	-0.0134503	-0.00960798	-0.00586515	-0.0166702	-0.0128635	-0.0166077	-0.0168648	-0.0127034	-0.00640814	-0.00748094
-0.0101633	-0.011064	-0.0117308	-0.00989144	-0.00788329	-0.0160266	-0.00650139	-0.0156304	-0.0107623	-0.0150361	-0.00941346	-0.00619734	-0.0122716	-0.0128088	-0.0213375	-0.00717375	-0.0124263	-0.0100233	-0.0161992	-0.0133241	-0.0104357	-0.0147796	-0.015103	-0.00605584	-0.015992	-0.0163915	-0.0152844	-0.0110362	-0.0058464	-0.0198955	-0.0123115	-0.0148799	-0.00783703	-0.00427306	-0.0233578	-0.0142057	-0.0103736	-0.00595991	-0.0116199	-0.0185297	-0.0137137	-0.00978823	-0.00598205	-0.016784	-0.0129572	-0.016946	-0.017088	-0.0128559	-0.00642963	-0.0075058
-0.0102085	-0.0111237	-0.0119681	-0.0100978	-0.00826377	-0.0161996	-0.00653499	-0.0159385	-0.0108777	-0.0153147	-0.00941125	-0.00626863	-0.012357	-0.0131923	-0.0218385	-0.00731088	-0.0126321	-0.0100894	-0.0164023	-0.0135252	-0.0104768	-0.0151837	-0.0153717	-0.00631689	-0.0159973	-0.0165088	-0.0156256	-0.0112459	-0.00592174	-0.0200977	-0.0125066	-0.0153076	-0.00806621	-0.0043965	-0.0236422	-0.0144211	-0.0105265	-0.00597324	-0.0117034	-0.0187754	-0.0139766	-0.00994815	-0.00610942	-0.0168976	-0.0130197	-0.0172987	-0.0173085	-0.0130037	-0.00646601	-0.00753112
-0.0102734	-0.0111733	-0.0122063	-0.0103058	-0.00865413	-0.016368	-0.006555	-0.0162437	-0.0109891	-0.0155881	-0.00941018	-0.00634469	-0.0124396	-0.0135932	-0.0223312	-0.00746091	-0.012815	-0.0101439	-0.0166028	-0.0137152	-0.0105125	-0.015591	-0.0156131	-0.00657996	-0.0160005	-0.0166085	-0.0159502	-0.0114556	-0.00598362	-0.0202967	-0.0126965	-0.0157098	-0.00827874	-0.00452609	-0.023907	-0.0146499	-0.0106739	-0.00596728	-0.0117599	-0.0190222	-0.0142343	-0.0100868	-0.00623631	-0.0170074	-0.0130527	-0.0176614	-0.0175393	-0.0131405	-0.00651649	-0.0075445
-0.0103578	-0.0112077	-0.0124516	-0.0105074	-0.00904274	-0.016527	-0.00656011	-0.0165432	-0.0111078	-0.0158471	-0.00940578	-0.00641589	-0.0125295	-0.0140045	-0.0228106	-0.00761546	-0.0129791	-0.0101954	-0.0167981	-0.0138923	-0.0105548	-0.0159896	-0.015823	-0.00684431	-0.0159934	-0.0166862	-0.0162563	-0.0116678	-0.00604765	-0.0205063	-0.0128881	-0.0160801	-0.00847409	-0.00465897	-0.0241589	-0.0148818	-0.0108182	-0.00594498	-0.0117945	-0.0192684	-0.014478	-0.0102045	-0.00635132	-0.01711	-0.0130601	-0.0180242	-0.0177776	-0.0132551	-0.00657818	-0.00754205
-0.0104565	-0.0112257	-0.0127036	-0.0106957	-0.00941825	-0.0166682	-0.00656163	-0.0168398	-0.0112448	-0.0160907	-0.00939383	-0.0064736	-0.0126254	-0.0144167	-0.0232823	-0.0077673	-0.0131361	-0.0102513	-0.0169798	-0.0140568	-0.0106079	-0.0163686	-0.0160025	-0.00710858	-0.0159765	-0.0167412	-0.016555	-0.0118925	-0.00612807	-0.0207297	-0.0130808	-0.0164257	-0.00864468	-0.00479358	-0.0243946	-0.0151115	-0.0109571	-0.00591318	-0.0118215	-0.0195181	-0.014701	-0.0103045	-0.00644847	-0.0172043	-0.0130587	-0.018377	-0.0180117	-0.0133493	-0.00664751	-0.00752712
-0.0105571	-0.0112285	-0.0129565	-0.0108695	-0.00977657	-0.0167857	-0.00656858	-0.0171262	-0.011403	-0.0163204	-0.00937249	-0.00651387	-0.0127199	-0.0148197	-0.023737	-0.00791251	-0.0132969	-0.0103122	-0.0171415	-0.0142122	-0.0106647	-0.0167216	-0.0161605	-0.00737396	-0.015956	-0.0167779	-0.0168462	-0.0121312	-0.00622939	-0.0209633	-0.0132729	-0.0167464	-0.0087852	-0.00493302	-0.0246073	-0.0153361	-0.0110887	-0.00587942	-0.0118549	-0.0197715	-0.014902	-0.0103892	-0.0065299	-0.0172968	-0.0130543	-0.0187149	-0.0182304	-0.0134221	-0.00672141	-0.00750677
-0.0106462	-0.0112211	-0.013205	-0.0110391	-0.0101286	-0.0168783	-0.00658591	-0.0173909	-0.0115796	-0.0165397	-0.00934412	-0.00653612	-0.012805	-0.0152021	-0.0241588	-0.00804861	-0.0134657	-0.0103746	-0.0172791	-0.0143667	-0.0107225	-0.017049	-0.0163147	-0.00765101	-0.0159385	-0.0168083	-0.0171247	-0.012379	-0.0063504	-0.021202	-0.0134573	-0.0170401	-0.00889149	-0.00508281	-0.0247929	-0.015554	-0.0112088	-0.00585346	-0.0118999	-0.0200257	-0.015091	-0.0104569	-0.00660073	-0.0173905	-0.0130464	-0.0190439	-0.0184274	-0.0134725	-0.00679435	-0.00748874
-0.0107166	-0.0112141	-0.0134446	-0.011222	-0.0104875	-0.0169534	-0.00661703	-0.0176253	-0.0117693	-0.0167539	-0.00931667	-0.00654257	-0.0128758	-0.0155618	-0.0245363	-0.00817445	-0.0136426	-0.0104343	-0.0173902	-0.0145272	-0.010776	-0.0173584	-0.016467	-0.00793844	-0.0159282	-0.0168455	-0.0173868	-0.0126298	-0.00648654	-0.0214392	-0.0136149	-0.017308	-0.00895776	-0.0052472	-0.0249507	-0.015768	-0.0113123	-0.00584774	-0.0119565	-0.020278	-0.0152874	-0.01051	-0.00666592	-0.0174872	-0.0130349	-0.0193731	-0.0186061	-0.0135026	-0.00686046	-0.00747561
-0.0107653	-0.0112177	-0.0136738	-0.0114232	-0.0108478	-0.0170291	-0.00666298	-0.0178279	-0.0119657	-0.0169647	-0.00929556	-0.00653761	-0.0129313	-0.0158933	-0.0248674	-0.00829209	-0.0138265	-0.0104876	-0.0174784	-0.0146944	-0.0108182	-0.0176441	-0.0166117	-0.00822741	-0.015924	-0.016895	-0.0176286	-0.0128774	-0.00663088	-0.021668	-0.0137374	-0.01755	-0.00898904	-0.00542696	-0.0250846	-0.0159916	-0.0113963	-0.00586072	-0.0120224	-0.0205256	-0.0154928	-0.0105477	-0.00673191	-0.0175881	-0.0130141	-0.0196976	-0.0187821	-0.0135135	-0.00691438	-0.0074592
-0.010793	-0.0112374	-0.0138948	-0.0116402	-0.0111949	-0.0171109	-0.0067207	-0.0180074	-0.0121678	-0.0171667	-0.00928452	-0.00652714	-0.012979	-0.0161918	-0.025166	-0.00840983	-0.0140134	-0.010533	-0.017539	-0.0148658	-0.0108439	-0.0178967	-0.0167438	-0.00850893	-0.01592	-0.0169578	-0.0178448	-0.0131184	-0.0067742	-0.0218903	-0.013824	-0.0177609	-0.00898709	-0.0056203	-0.0252101	-0.0162371	-0.0114623	-0.00588097	-0.0120915	-0.0207687	-0.0156993	-0.0105684	-0.00680479	-0.0176909	-0.0129669	-0.020006	-0.0189575	-0.0135018	-0.00695269	-0.00743098
-0.010806	-0.0112757	-0.0141042	-0.0118676	-0.011516	-0.0171977	-0.00678024	-0.0181755	-0.0123828	-0.0173581	-0.00928557	-0.00651584	-0.0130229	-0.0164577	-0.0254627	-0.00853599	-0.014197	-0.0105761	-0.017565	-0.0150379	-0.010853	-0.0181112	-0.0168576	-0.00877667	-0.0159134	-0.0170328	-0.0180387	-0.0133548	-0.00690906	-0.0220999	-0.0138795	-0.0179456	-0.00895526	-0.0058254	-0.0253317	-0.016501	-0.0115179	-0.00589501	-0.0121528	-0.0210167	-0.0158986	-0.0105731	-0.00688489	-0.0177881	-0.0128854	-0.0202887	-0.0191277	-0.0134699	-0.00697749	-0.00738908
-0.010819	-0.0113316	-0.0142961	-0.0120971	-0.0118057	-0.0172869	-0.00682969	-0.0183313	-0.0126044	-0.0175373	-0.00929573	-0.00650726	-0.0130664	-0.0166944	-0.0257584	-0.00867001	-0.0143799	-0.0106205	-0.017554	-0.0152077	-0.0108532	-0.0182873	-0.0169447	-0.00903086	-0.0159031	-0.0171146	-0.0182051	-0.0135801	-0.00703172	-0.0222869	-0.0139138	-0.0181017	-0.00890233	-0.00603353	-0.0254481	-0.0167713	-0.011578	-0.00589372	-0.0122005	-0.0212667	-0.0160826	-0.0105633	-0.00696329	-0.0178768	-0.0127708	-0.0205425	-0.0192884	-0.0134173	-0.00700157	-0.00733541
-0.0108467	-0.0114007	-0.014467	-0.0123175	-0.0120729	-0.0173717	-0.00686506	-0.0184697	-0.0128186	-0.0177026	-0.00930345	-0.00650449	-0.0131124	-0.016911	-0.0260395	-0.00880647	-0.0145624	-0.0106692	-0.0175075	-0.0153764	-0.0108578	-0.0184319	-0.017012	-0.00928045	-0.0158881	-0.0171939	-0.018337	-0.0137837	-0.00714123	-0.0224449	-0.0139341	-0.0182246	-0.00883174	-0.00623139	-0.0255585	-0.0170344	-0.0116491	-0.00587471	-0.0122351	-0.021509	-0.0162429	-0.0105396	-0.00703366	-0.0179513	-0.0126301	-0.0207774	-0.0194339	-0.0133432	-0.00703924	-0.00727373
-0.0108922	-0.0114741	-0.0146168	-0.0125234	-0.0123369	-0.0174379	-0.00688728	-0.0185877	-0.0130123	-0.0178541	-0.00929734	-0.00650951	-0.0131594	-0.0171281	-0.0262938	-0.00893956	-0.014743	-0.0107247	-0.0174281	-0.0155539	-0.0108734	-0.0185681	-0.0170616	-0.00952034	-0.0158706	-0.0172704	-0.0184322	-0.0139581	-0.00723889	-0.0225728	-0.0139406	-0.018315	-0.00873045	-0.00640732	-0.0256585	-0.0172828	-0.0117327	-0.00583792	-0.0122608	-0.0217345	-0.0163809	-0.0105148	-0.00709012	-0.0180049	-0.0124742	-0.0210164	-0.0195562	-0.0132501	-0.007091	-0.00720863
-0.0109516	-0.011547	-0.0147501	-0.0127059	-0.0125974	-0.0174811	-0.00689974	-0.0186831	-0.0131799	-0.0179933	-0.00927144	-0.00652122	-0.0131971	-0.0173455	-0.0265105	-0.00906545	-0.0149206	-0.0107851	-0.0173255	-0.0157395	-0.0109019	-0.0186994	-0.017094	-0.00973887	-0.0158596	-0.0173427	-0.0184921	-0.014102	-0.00732837	-0.0226798	-0.0139411	-0.0183747	-0.00859628	-0.00655951	-0.0257381	-0.0175249	-0.0118281	-0.00578613	-0.0122837	-0.0219378	-0.0164947	-0.0104949	-0.00712714	-0.0180338	-0.01231	-0.0212579	-0.0196561	-0.0131397	-0.00714961	-0.00714696
-0.0110184	-0.011617	-0.014878	-0.0128558	-0.0128452	-0.017496	-0.00690802	-0.0187543	-0.0133289	-0.0181254	-0.00922357	-0.00653559	-0.0132175	-0.0175518	-0.0266811	-0.00918713	-0.0150934	-0.0108425	-0.0172077	-0.0159267	-0.0109422	-0.0188198	-0.0171115	-0.00992705	-0.0158665	-0.0174079	-0.018523	-0.0142266	-0.00741814	-0.0227841	-0.0139371	-0.0184041	-0.00843946	-0.00670555	-0.0258041	-0.0177801	-0.0119294	-0.00572622	-0.0123078	-0.0221219	-0.0165821	-0.0104812	-0.00714258	-0.0180395	-0.012134	-0.0214872	-0.0197267	-0.0130105	-0.00720669	-0.00710013
-0.0110851	-0.011683	-0.0150011	-0.0129695	-0.0130729	-0.0174776	-0.00692117	-0.0188118	-0.0134721	-0.0182656	-0.0091552	-0.00655559	-0.013215	-0.0177368	-0.0268226	-0.00931741	-0.0152595	-0.0108913	-0.0170835	-0.0161084	-0.0109886	-0.0189244	-0.0171132	-0.0100814	-0.0158951	-0.0174645	-0.018548	-0.014352	-0.00751708	-0.0228836	-0.0139262	-0.0184221	-0.0082768	-0.00686863	-0.0258542	-0.0180463	-0.0120226	-0.00566647	-0.0123329	-0.0223005	-0.0166449	-0.0104736	-0.00713918	-0.0180323	-0.0119474	-0.0216918	-0.019759	-0.0128715	-0.00725544	-0.00707278
-0.0111451	-0.0117443	-0.0151155	-0.0130507	-0.0132739	-0.0174263	-0.0069463	-0.0188602	-0.0136042	-0.0184157	-0.00907197	-0.00658156	-0.0131864	-0.0178921	-0.026934	-0.00945548	-0.0154219	-0.0109257	-0.0169625	-0.0162794	-0.0110308	-0.0190053	-0.0170904	-0.0102067	-0.0159439	-0.0175118	-0.018573	-0.0144768	-0.00762247	-0.0229663	-0.0139068	-0.0184377	-0.00812449	-0.00705056	-0.0258819	-0.0183093	-0.0121009	-0.00561041	-0.0123595	-0.0224689	-0.0166845	-0.0104667	-0.00712769	-0.0180298	-0.0117516	-0.0218626	-0.0197498	-0.0127295	-0.00729334	-0.00706397
-0.011198	-0.0118021	-0.0152184	-0.0131125	-0.0134418	-0.0173459	-0.00698637	-0.0189012	-0.0137122	-0.0185694	-0.00898582	-0.00661127	-0.0131324	-0.0180101	-0.0270064	-0.00959255	-0.0155748	-0.0109399	-0.0168454	-0.0164381	-0.0110646	-0.0190473	-0.0170446	-0.0103168	-0.0160081	-0.0175517	-0.0185939	-0.0145894	-0.0077252	-0.0230226	-0.0138761	-0.0184536	-0.00798569	-0.00724155	-0.0258831	-0.0185553	-0.0121593	-0.00555249	-0.0123844	-0.0226141	-0.0167008	-0.0104453	-0.00712564	-0.0180343	-0.0115481	-0.0219953	-0.0197013	-0.0125893	-0.00732551	-0.00706983
-0.0112436	-0.0118595	-0.0153069	-0.0131717	-0.0135831	-0.0172414	-0.00704118	-0.0189376	-0.013786	-0.0187201	-0.0089102	-0.00664209	-0.0130581	-0.0180988	-0.0270364	-0.00971985	-0.0157078	-0.010931	-0.0167144	-0.0165902	-0.0110809	-0.0190511	-0.0169719	-0.010411	-0.0160813	-0.0175908	-0.0186066	-0.0146797	-0.00781639	-0.0230462	-0.0138278	-0.0184716	-0.00783885	-0.00742993	-0.0258555	-0.0187749	-0.0121941	-0.00548786	-0.012402	-0.0227261	-0.0167011	-0.0103977	-0.00713904	-0.0180399	-0.0113393	-0.0221026	-0.0196212	-0.0124552	-0.00735154	-0.00708389
-0.0112824	-0.0119165	-0.0153775	-0.0132324	-0.0136976	-0.0171223	-0.00710799	-0.0189668	-0.0138218	-0.0188611	-0.00884976	-0.00667125	-0.0129725	-0.0181639	-0.0270198	-0.00983054	-0.015813	-0.0109012	-0.0165624	-0.0167303	-0.0110688	-0.0190183	-0.0168672	-0.0104827	-0.0161575	-0.0176235	-0.0186025	-0.0147403	-0.00789145	-0.0230373	-0.0137674	-0.0184853	-0.00766565	-0.00760515	-0.0257967	-0.0189662	-0.0122051	-0.00541221	-0.0124075	-0.0228007	-0.0166846	-0.0103198	-0.0071668	-0.0180402	-0.0111258	-0.0221852	-0.0195314	-0.0123246	-0.00736872	-0.00709771
-0.0113162	-0.0119701	-0.0154389	-0.0132925	-0.0137839	-0.0169927	-0.00718257	-0.0189752	-0.0138254	-0.0189901	-0.00880361	-0.00669699	-0.0128893	-0.0182109	-0.0269456	-0.00992077	-0.0158893	-0.0108619	-0.0163934	-0.0168476	-0.011023	-0.0189528	-0.0167303	-0.0105286	-0.016234	-0.0176378	-0.0185629	-0.0147683	-0.00795395	-0.0230156	-0.0137011	-0.0184729	-0.00746445	-0.00775927	-0.025717	-0.0191362	-0.0121958	-0.00532144	-0.0123997	-0.0228434	-0.0166476	-0.010213	-0.0072048	-0.0180285	-0.0109037	-0.0222393	-0.0194382	-0.0121814	-0.00737544	-0.00710734
-0.0113459	-0.012016	-0.0154928	-0.0133495	-0.0138441	-0.0168549	-0.00726285	-0.0189593	-0.0138131	-0.0191217	-0.0087683	-0.00672047	-0.012816	-0.0182473	-0.026821	-0.00999206	-0.0159483	-0.0108297	-0.0162172	-0.0169344	-0.0109458	-0.0188632	-0.0165632	-0.010546	-0.0163045	-0.0176244	-0.0184833	-0.0147777	-0.00801606	-0.0229831	-0.0136354	-0.0184246	-0.00724362	-0.00789198	-0.0256151	-0.0192778	-0.0121746	-0.00521383	-0.0123865	-0.0228753	-0.0165892	-0.0100835	-0.00724494	-0.017998	-0.0106779	-0.0222646	-0.0193403	-0.0120142	-0.00736998	-0.00710848
-0.0113708	-0.0120511	-0.0155374	-0.0133979	-0.0138784	-0.016712	-0.00735434	-0.0189178	-0.0137872	-0.019251	-0.00873759	-0.00673668	-0.0127559	-0.0182737	-0.0266456	-0.0100398	-0.0160145	-0.0108077	-0.0160449	-0.0169884	-0.0108499	-0.0187531	-0.0163701	-0.0105308	-0.0163604	-0.0175806	-0.0183627	-0.0147701	-0.008081	-0.0229335	-0.0135761	-0.0183359	-0.00701585	-0.00799829	-0.0254846	-0.0193791	-0.0121534	-0.00509129	-0.0123842	-0.0228968	-0.0165093	-0.00993867	-0.00727382	-0.0179564	-0.0104551	-0.0222587	-0.0192359	-0.0118215	-0.00734821	-0.00709686
-0.011391	-0.0120755	-0.0155715	-0.0134277	-0.0138783	-0.0165627	-0.00745424	-0.0188512	-0.0137438	-0.0193623	-0.00870187	-0.00673778	-0.0127098	-0.0182796	-0.0264191	-0.0100582	-0.0160888	-0.0107917	-0.0158802	-0.0170168	-0.0107545	-0.018615	-0.016171	-0.0104934	-0.0163955	-0.0175169	-0.0182049	-0.0147419	-0.00814742	-0.0228622	-0.0135224	-0.0182067	-0.00679149	-0.00807307	-0.0253231	-0.0194338	-0.0121321	-0.00495918	-0.0123954	-0.0228984	-0.0164066	-0.00978577	-0.00728524	-0.0179027	-0.0102417	-0.0222124	-0.019118	-0.0116082	-0.00730704	-0.00707021
-0.011401	-0.0120977	-0.0155921	-0.0134419	-0.0138439	-0.0163976	-0.00755449	-0.0187637	-0.0136819	-0.0194421	-0.00865758	-0.00671785	-0.0126726	-0.0182681	-0.0261476	-0.0100457	-0.0161599	-0.0107763	-0.0157142	-0.0170358	-0.0106649	-0.0184534	-0.0159728	-0.010438	-0.0164097	-0.0174567	-0.0180189	-0.0146921	-0.00821327	-0.022763	-0.0134642	-0.018044	-0.00657605	-0.00811601	-0.0251294	-0.0194417	-0.0121049	-0.00482466	-0.0124148	-0.0228731	-0.016296	-0.00963532	-0.00727351	-0.0178317	-0.0100421	-0.0221296	-0.0189671	-0.0113824	-0.00724299	-0.00702976
-0.0113932	-0.0121306	-0.0155896	-0.0134428	-0.0137773	-0.0162194	-0.0076471	-0.0186586	-0.013598	-0.0194827	-0.00860403	-0.00667614	-0.0126293	-0.0182321	-0.0258348	-0.0100041	-0.0162165	-0.0107548	-0.0155412	-0.0170459	-0.0105784	-0.0182682	-0.0157744	-0.0103661	-0.0164153	-0.0174021	-0.0178111	-0.014617	-0.00827394	-0.0226224	-0.0133994	-0.0178554	-0.00638122	-0.00812985	-0.024904	-0.0194109	-0.0120665	-0.00469668	-0.0124358	-0.0228141	-0.0161837	-0.00949199	-0.00723466	-0.0177405	-0.00985447	-0.0220079	-0.0187776	-0.0111508	-0.00715435	-0.00698288
-0.0113624	-0.0121771	-0.0155617	-0.0134325	-0.0136837	-0.0160322	-0.00772774	-0.0185376	-0.0134814	-0.0194854	-0.00854232	-0.00662039	-0.0125722	-0.0181598	-0.0254733	-0.00993959	-0.0162488	-0.0107198	-0.0153601	-0.0170402	-0.0104906	-0.0180575	-0.0155739	-0.0102813	-0.0164274	-0.0173436	-0.0175793	-0.0145055	-0.00832038	-0.0224407	-0.0133197	-0.0176478	-0.00621421	-0.00811907	-0.0246663	-0.0193639	-0.0120127	-0.00458501	-0.0124509	-0.0227116	-0.0160702	-0.00935643	-0.00716925	-0.0176265	-0.00966618	-0.0218442	-0.0185494	-0.0109157	-0.00704304	-0.0069376
-0.011309	-0.0122336	-0.0155062	-0.013415	-0.0135719	-0.0158408	-0.00780022	-0.0184133	-0.0133345	-0.019464	-0.00847487	-0.00656284	-0.0124992	-0.018045	-0.025078	-0.00986879	-0.0162495	-0.0106756	-0.0151717	-0.0170144	-0.0103934	-0.0178234	-0.0153638	-0.0101819	-0.016443	-0.0172722	-0.0173312	-0.0143579	-0.00834781	-0.0222151	-0.0132131	-0.0174401	-0.00607554	-0.0080934	-0.024419	-0.0193049	-0.0119421	-0.00449645	-0.0124525	-0.0225738	-0.0159558	-0.00922767	-0.0070816	-0.0174866	-0.00946584	-0.0216418	-0.0182877	-0.0106802	-0.00691306	-0.00689073
-0.0112425	-0.0122953	-0.0154228	-0.0133908	-0.0134468	-0.015651	-0.00787262	-0.0182867	-0.013161	-0.0194144	-0.00840368	-0.00650454	-0.0124116	-0.0178882	-0.0246584	-0.00979429	-0.0162285	-0.0106207	-0.0149777	-0.0169638	-0.0102725	-0.0175666	-0.015125	-0.0100517	-0.0164494	-0.0171788	-0.0170689	-0.0141711	-0.00834934	-0.0219439	-0.0130723	-0.0172372	-0.00596007	-0.00805463	-0.0241554	-0.0192295	-0.0118665	-0.00442903	-0.0124406	-0.022402	-0.0158349	-0.0091012	-0.00698091	-0.0173265	-0.00924703	-0.0214041	-0.018003	-0.0104472	-0.00676959	-0.00683387
-0.011181	-0.0123561	-0.0153152	-0.0133528	-0.0133038	-0.0154628	-0.00793774	-0.0181523	-0.0129662	-0.0193263	-0.00833067	-0.00644141	-0.0123131	-0.0176944	-0.0242214	-0.00971169	-0.0161833	-0.0105511	-0.0147808	-0.0168839	-0.0101197	-0.0172837	-0.014849	-0.00988249	-0.0164354	-0.0170533	-0.0167916	-0.0139434	-0.00831891	-0.0216321	-0.0128976	-0.0170351	-0.00585868	-0.00800158	-0.0238718	-0.0191356	-0.0117893	-0.00436642	-0.0124091	-0.0221965	-0.015692	-0.00896622	-0.00688101	-0.0171425	-0.00900669	-0.0211317	-0.017702	-0.010219	-0.00662412	-0.00675993
-0.0111301	-0.0124108	-0.0151873	-0.0133016	-0.0131521	-0.0152664	-0.00798114	-0.0180058	-0.0127583	-0.0191941	-0.00825908	-0.00637006	-0.0122078	-0.0174829	-0.0237763	-0.0096176	-0.0161067	-0.0104648	-0.0145875	-0.0167875	-0.00993247	-0.0169884	-0.014534	-0.00967556	-0.0163947	-0.0169003	-0.0165001	-0.0136788	-0.00825562	-0.0212846	-0.0127016	-0.0168284	-0.00575986	-0.00793485	-0.0235619	-0.0190168	-0.0117088	-0.00429239	-0.0123501	-0.0219622	-0.0155209	-0.00881854	-0.0067827	-0.0169273	-0.00874563	-0.0208461	-0.0173833	-0.00999678	-0.00648369	-0.00666603
-0.0110888	-0.0124622	-0.0150426	-0.0132332	-0.0129976	-0.0150596	-0.00799121	-0.0178426	-0.0125391	-0.0190161	-0.00818378	-0.0062867	-0.0120999	-0.0172666	-0.0233214	-0.00950672	-0.0159955	-0.0103606	-0.0144116	-0.0166764	-0.00971401	-0.0166891	-0.0141836	-0.00943947	-0.0163311	-0.016717	-0.0161932	-0.0133819	-0.00816344	-0.0209015	-0.0125073	-0.0166091	-0.0056548	-0.00785293	-0.0232138	-0.018857	-0.0116238	-0.00420254	-0.0122594	-0.0216998	-0.0153166	-0.0086609	-0.00667975	-0.0166783	-0.00846923	-0.020556	-0.0170576	-0.00977949	-0.00635242	-0.00655658
-0.0110539	-0.0125058	-0.0148949	-0.0131414	-0.0128426	-0.0148394	-0.00796461	-0.0176598	-0.0122948	-0.0187928	-0.00809536	-0.00618672	-0.0119956	-0.0170547	-0.0228323	-0.00936757	-0.0158479	-0.0102363	-0.0142535	-0.0165469	-0.00947351	-0.0163905	-0.0138071	-0.00918694	-0.0162626	-0.0164988	-0.0158625	-0.0130527	-0.00805254	-0.0204994	-0.0123211	-0.0163625	-0.00553674	-0.00774864	-0.0228336	-0.0186588	-0.0115299	-0.00409884	-0.0121379	-0.0213982	-0.0150769	-0.00849991	-0.00656606	-0.0163958	-0.00818985	-0.0202625	-0.0167264	-0.00956317	-0.00623278	-0.00644522
-0.0110183	-0.0125337	-0.0147483	-0.0130232	-0.0126899	-0.0146018	-0.00791055	-0.0174732	-0.0120174	-0.0185428	-0.00798641	-0.00607515	-0.0118925	-0.0168537	-0.0223048	-0.00920091	-0.0156598	-0.0100944	-0.0141046	-0.0163978	-0.00921889	-0.0160962	-0.0134121	-0.00892591	-0.0161909	-0.016246	-0.0155137	-0.0127072	-0.0079416	-0.020085	-0.01214	-0.0160873	-0.0054014	-0.00762737	-0.0224224	-0.0184264	-0.0114158	-0.00398605	-0.011993	-0.0210605	-0.014805	-0.0083427	-0.00643607	-0.0160834	-0.00792242	-0.0199659	-0.0163846	-0.00935073	-0.0061209	-0.00633609
-0.0109677	-0.0125397	-0.0146005	-0.0128792	-0.0125365	-0.0143453	-0.00784535	-0.0172832	-0.0117087	-0.01827	-0.00785527	-0.0059531	-0.0117835	-0.0166586	-0.0217424	-0.00901061	-0.0154388	-0.00993181	-0.0139552	-0.016225	-0.00895318	-0.0158016	-0.0129992	-0.00865235	-0.0161096	-0.0159597	-0.0151552	-0.0123538	-0.00783694	-0.0196595	-0.0119589	-0.0157855	-0.00524868	-0.00749528	-0.0219807	-0.0181658	-0.011276	-0.00387121	-0.0118377	-0.0206885	-0.0145063	-0.00819217	-0.00628391	-0.0157597	-0.00767212	-0.019659	-0.0160285	-0.00914475	-0.00600099	-0.00622834
-0.0108966	-0.0125222	-0.0144497	-0.0127167	-0.0123691	-0.0140707	-0.0077721	-0.017082	-0.0113772	-0.0179728	-0.00771044	-0.0058201	-0.0116617	-0.0164461	-0.0211532	-0.00880331	-0.015184	-0.00974393	-0.0137974	-0.0160166	-0.00868745	-0.0154881	-0.0125765	-0.00836911	-0.016013	-0.0156362	-0.0147965	-0.0119966	-0.00773789	-0.0192253	-0.0117686	-0.0154623	-0.00508249	-0.00735915	-0.0215125	-0.017887	-0.0111056	-0.00376514	-0.0116733	-0.0202847	-0.0141878	-0.00804504	-0.00611364	-0.0154307	-0.00743774	-0.0193181	-0.0156536	-0.00894639	-0.00586196	-0.0061206
-0.0107999	-0.0124872	-0.0142906	-0.0125555	-0.0121856	-0.0137832	-0.00768868	-0.0168631	-0.0110347	-0.0176525	-0.00756943	-0.0056771	-0.011524	-0.0162077	-0.020549	-0.0085877	-0.0148924	-0.00952994	-0.0136314	-0.0157717	-0.00842594	-0.0151474	-0.0121473	-0.008082	-0.0158945	-0.01528	-0.0144466	-0.0116395	-0.00764206	-0.0187784	-0.0115522	-0.0151263	-0.00491099	-0.00722604	-0.0210185	-0.0175928	-0.0109018	-0.00367652	-0.011496	-0.0198564	-0.0138673	-0.00789945	-0.00592972	-0.0150956	-0.00721491	-0.0189345	-0.0152507	-0.00875558	-0.00570355	-0.00600794
-0.0106749	-0.0124474	-0.0141135	-0.0123988	-0.0119865	-0.0134955	-0.00759437	-0.0166197	-0.0106887	-0.017306	-0.00743747	-0.0055228	-0.0113759	-0.0159347	-0.0199344	-0.00836642	-0.0145663	-0.00929144	-0.0134673	-0.0154891	-0.00816752	-0.0147741	-0.0117129	-0.00779734	-0.0157446	-0.0148932	-0.014105	-0.0112783	-0.00754219	-0.0183	-0.011302	-0.0147818	-0.00474039	-0.00709575	-0.0204881	-0.0172722	-0.010667	-0.00360809	-0.011304	-0.0194072	-0.0135496	-0.0077494	-0.00573789	-0.0147539	-0.00699628	-0.0185067	-0.0148231	-0.00856991	-0.00553171	-0.0058773
-0.0105227	-0.0123994	-0.0139231	-0.0122406	-0.011774	-0.0132086	-0.00748536	-0.0163427	-0.0103378	-0.0169172	-0.00731295	-0.00534772	-0.0112348	-0.0156197	-0.0192978	-0.00812929	-0.0142073	-0.00903209	-0.0133009	-0.0151701	-0.0079094	-0.0143652	-0.0112744	-0.00752106	-0.0155645	-0.0144793	-0.0137558	-0.0108899	-0.00742078	-0.0177882	-0.0110131	-0.0144254	-0.00457269	-0.00695353	-0.0199214	-0.0169277	-0.0104059	-0.00355786	-0.0110943	-0.0189318	-0.013232	-0.00758623	-0.00554496	-0.0143997	-0.0067695	-0.0180387	-0.0143772	-0.00838367	-0.00535456	-0.00571904
-0.0103476	-0.0123322	-0.0137203	-0.0120752	-0.0115516	-0.0129174	-0.00734961	-0.0160333	-0.00998923	-0.0164895	-0.00719252	-0.00514374	-0.0111031	-0.0152634	-0.0186363	-0.00787138	-0.0138121	-0.00876597	-0.0131199	-0.0148209	-0.00764559	-0.0139239	-0.0108296	-0.00725304	-0.0153491	-0.0140451	-0.0133914	-0.0104611	-0.00726824	-0.0172471	-0.0106849	-0.0140649	-0.00440736	-0.00678945	-0.0193195	-0.0165572	-0.0101258	-0.0035206	-0.0108603	-0.0184427	-0.0129113	-0.00740354	-0.00535178	-0.0140146	-0.00652481	-0.0175412	-0.0139223	-0.00819108	-0.00517805	-0.00552944
-0.0101571	-0.0122374	-0.0135043	-0.0118951	-0.011321	-0.0126173	-0.00718514	-0.0156872	-0.00964893	-0.0160276	-0.00706911	-0.00491083	-0.0109742	-0.0148721	-0.0179515	-0.00759042	-0.0133962	-0.00849933	-0.0129146	-0.0144463	-0.00736211	-0.0134561	-0.0103678	-0.0069834	-0.0150918	-0.0135939	-0.0130047	-0.00999366	-0.0070843	-0.0166844	-0.0103237	-0.0136961	-0.0042418	-0.00659998	-0.0186858	-0.0161564	-0.00984276	-0.00349061	-0.0106085	-0.0179463	-0.0125805	-0.00720114	-0.00514593	-0.0135911	-0.00626064	-0.0170224	-0.0134687	-0.007986	-0.00500372	-0.00531003
-0.00996562	-0.0121112	-0.0132758	-0.0116907	-0.0110783	-0.0123037	-0.00699439	-0.0153	-0.00931971	-0.0155381	-0.00692847	-0.00465538	-0.0108413	-0.0144559	-0.0172476	-0.00728642	-0.0129679	-0.00823417	-0.0126795	-0.014045	-0.00704902	-0.0129696	-0.00988757	-0.00671144	-0.0147926	-0.0131186	-0.0125896	-0.00949915	-0.00687556	-0.0161107	-0.00993698	-0.013308	-0.00407245	-0.00638572	-0.0180282	-0.0157258	-0.00956228	-0.00346588	-0.0103437	-0.0174447	-0.012225	-0.0069893	-0.00491691	-0.0131291	-0.00598121	-0.0164825	-0.0130183	-0.00776292	-0.00483256	-0.00506701
-0.00977362	-0.0119582	-0.0130336	-0.011468	-0.0108243	-0.0119734	-0.00678361	-0.0148729	-0.00900266	-0.0150312	-0.00676094	-0.00438693	-0.0106964	-0.0140342	-0.0165317	-0.00696327	-0.012531	-0.00797188	-0.0124152	-0.0136285	-0.00670876	-0.0124817	-0.00939533	-0.00644002	-0.0144543	-0.0126263	-0.0121446	-0.00899344	-0.00665266	-0.0155299	-0.00952995	-0.0128923	-0.00389392	-0.00615119	-0.0173516	-0.0152668	-0.00928388	-0.00345018	-0.0100705	-0.0169406	-0.0118416	-0.00678445	-0.00466155	-0.0126343	-0.00569356	-0.0159323	-0.0125595	-0.00751913	-0.00466358	-0.00480737
-0.00957416	-0.0118004	-0.0127716	-0.0112249	-0.0105571	-0.0116364	-0.0065618	-0.0144096	-0.00869413	-0.0145095	-0.006561	-0.00411255	-0.0105304	-0.0136171	-0.0158079	-0.00662534	-0.0120902	-0.0077081	-0.0121268	-0.0132026	-0.00635262	-0.0119984	-0.00890182	-0.00617235	-0.014082	-0.0121253	-0.0116738	-0.00848634	-0.00642313	-0.0149324	-0.00911595	-0.0124454	-0.00370126	-0.00590235	-0.0166522	-0.0147794	-0.00900635	-0.00344089	-0.00979426	-0.0164299	-0.0114323	-0.00659254	-0.00438174	-0.0121176	-0.00540384	-0.0153756	-0.0120894	-0.00725733	-0.00449413	-0.00453594
-0.00936108	-0.01164	-0.0124914	-0.0109557	-0.0102739	-0.0112925	-0.00633254	-0.0139126	-0.00838375	-0.0139561	-0.00632762	-0.00383191	-0.0103425	-0.0132078	-0.0150737	-0.00627491	-0.0116417	-0.00742616	-0.0118123	-0.0127698	-0.00599486	-0.0115185	-0.00841775	-0.00591098	-0.0136969	-0.0116231	-0.0111879	-0.00797379	-0.00618748	-0.0143171	-0.00870047	-0.011967	-0.00349458	-0.00564616	-0.0159412	-0.0142812	-0.00872411	-0.00343148	-0.0095143	-0.0158962	-0.0110029	-0.00641335	-0.00408312	-0.011586	-0.005116	-0.0148113	-0.0116023	-0.00698979	-0.00432162	-0.00425989
-0.00912902	-0.0114686	-0.0121887	-0.0106583	-0.00997476	-0.0109356	-0.00608475	-0.0133976	-0.00806847	-0.0133646	-0.00606521	-0.00354716	-0.0101263	-0.0128064	-0.0143398	-0.00592277	-0.0111627	-0.00711606	-0.0114689	-0.0123334	-0.00564377	-0.0110394	-0.00794579	-0.00565512	-0.0133045	-0.0111275	-0.0107063	-0.00745495	-0.00595064	-0.0136823	-0.00828423	-0.0114667	-0.00327895	-0.00539535	-0.0152267	-0.0137811	-0.00842267	-0.00341575	-0.00921645	-0.015336	-0.0105624	-0.00624397	-0.00377222	-0.0110353	-0.0048332	-0.014239	-0.011091	-0.00673294	-0.00414515	-0.00398493
-0.00887418	-0.0112789	-0.0118575	-0.0103313	-0.00966079	-0.0105614	-0.00580948	-0.0128711	-0.00774723	-0.0127367	-0.00578076	-0.00326436	-0.00987458	-0.012405	-0.013613	-0.00557844	-0.0106404	-0.00677713	-0.0110975	-0.0118908	-0.00529798	-0.0105539	-0.00747417	-0.00539832	-0.0129026	-0.0106371	-0.010236	-0.00693293	-0.0057127	-0.0130259	-0.00786687	-0.0109537	-0.00306226	-0.00515586	-0.0145135	-0.0132822	-0.00809816	-0.0033907	-0.00889149	-0.0147494	-0.0101155	-0.00607738	-0.00345405	-0.0104649	-0.00455407	-0.0136552	-0.0105525	-0.00648987	-0.00396793	-0.00371573
-0.00860799	-0.0110628	-0.0114957	-0.00997126	-0.00933702	-0.0101656	-0.00550914	-0.012336	-0.00741948	-0.0120805	-0.0054823	-0.00299077	-0.00958522	-0.0119866	-0.0128957	-0.00524921	-0.0100755	-0.00641503	-0.0106998	-0.011428	-0.00496142	-0.0100459	-0.00699236	-0.00513419	-0.0124894	-0.0101328	-0.00977652	-0.00641177	-0.00547024	-0.0123492	-0.00744328	-0.0104378	-0.00284946	-0.00492868	-0.0138061	-0.0127865	-0.0077525	-0.00335945	-0.00853695	-0.0141389	-0.00965788	-0.00590035	-0.00313655	-0.00987944	-0.00427418	-0.0130488	-0.00998835	-0.00625603	-0.00379936	-0.00345577
-0.00833397	-0.0108073	-0.0111047	-0.00958236	-0.00902061	-0.00974107	-0.00519332	-0.0117956	-0.00708565	-0.0114078	-0.00518165	-0.00273245	-0.00926069	-0.0115465	-0.0121887	-0.0049392	-0.00947738	-0.00603895	-0.0102757	-0.0109457	-0.00463296	-0.00950751	-0.0064954	-0.00485797	-0.0120581	-0.00960214	-0.00932428	-0.00589522	-0.00522031	-0.0116542	-0.00699667	-0.00992856	-0.00263957	-0.00471256	-0.0131009	-0.0122879	-0.00739135	-0.00332571	-0.00815533	-0.0135101	-0.00919174	-0.00570379	-0.00282808	-0.00928613	-0.00398905	-0.0124221	-0.00940377	-0.00602515	-0.00364322	-0.00320321
-0.00805162	-0.0105117	-0.0106909	-0.00916399	-0.00871524	-0.00928666	-0.00487369	-0.0112465	-0.00674635	-0.0107259	-0.00488398	-0.0024893	-0.00890846	-0.0110784	-0.0114871	-0.00464409	-0.00886052	-0.00565573	-0.00983485	-0.0104474	-0.00430634	-0.00893979	-0.00598121	-0.00456624	-0.0115897	-0.00904452	-0.00887108	-0.00538365	-0.00496039	-0.0109411	-0.00651671	-0.00942545	-0.00243582	-0.00450184	-0.0123784	-0.0117655	-0.0070226	-0.00328369	-0.0077533	-0.0128665	-0.00871446	-0.00548114	-0.00253615	-0.00869331	-0.00369632	-0.011781	-0.00881112	-0.00578987	-0.00349913	-0.00294618
-0.00776129	-0.0101735	-0.0102745	-0.00871541	-0.00841594	-0.00880143	-0.00455742	-0.0106701	-0.00640135	-0.0100313	-0.00459066	-0.00225104	-0.00854452	-0.0105764	-0.0107762	-0.00434478	-0.00823457	-0.00526476	-0.00938211	-0.00993743	-0.00397479	-0.00834986	-0.00545079	-0.00425793	-0.0110806	-0.00846621	-0.00840016	-0.0048696	-0.00468654	-0.010221	-0.00600772	-0.0089114	-0.00224086	-0.00428308	-0.0116265	-0.0112088	-0.00664999	-0.0032235	-0.00733751	-0.0122051	-0.00822076	-0.0052291	-0.00226549	-0.00810371	-0.00339594	-0.0111332	-0.00822057	-0.00554141	-0.00336455	-0.00267813
-0.00745953	-0.00979269	-0.00986094	-0.00824012	-0.00811654	-0.00828701	-0.0042429	-0.0100622	-0.00604941	-0.00933265	-0.00430179	-0.00201118	-0.00817219	-0.0100422	-0.0100481	-0.00402382	-0.00759655	-0.00486595	-0.00892043	-0.00942184	-0.00363392	-0.00774863	-0.00490874	-0.00393614	-0.010533	-0.00787662	-0.00790158	-0.00434896	-0.00440127	-0.00950238	-0.00548369	-0.00837712	-0.00205464	-0.00404832	-0.010845	-0.0106128	-0.00626842	-0.00313758	-0.00691254	-0.0115305	-0.00770785	-0.00494949	-0.00201323	-0.00750924	-0.00308997	-0.0104873	-0.00764075	-0.00527807	-0.00323455	-0.00240247
-0.00713411	-0.00937528	-0.00944748	-0.00774069	-0.00780899	-0.00774908	-0.00393415	-0.00942657	-0.0056878	-0.00863736	-0.00401323	-0.00177239	-0.00778911	-0.00948114	-0.00929876	-0.0036764	-0.00694816	-0.00446172	-0.00845415	-0.0089014	-0.00328085	-0.00714301	-0.00436429	-0.00361107	-0.0099546	-0.00728289	-0.00737162	-0.00382909	-0.00411199	-0.0087914	-0.00496131	-0.00781662	-0.00187443	-0.00379741	-0.0100414	-0.00997729	-0.00587576	-0.00302472	-0.00648977	-0.0108431	-0.00717529	-0.00464805	-0.0017632	-0.00691035	-0.00278456	-0.0098449	-0.00707725	-0.00499893	-0.0031009	-0.00212741
-0.00677941	-0.00892645	-0.00903071	-0.00721373	-0.00748191	-0.00719208	-0.0036367	-0.00877231	-0.00531379	-0.00795031	-0.00371202	-0.00154086	-0.00739416	-0.00889932	-0.00852723	-0.00330571	-0.00629463	-0.00405572	-0.00798221	-0.00836574	-0.00291412	-0.00653069	-0.00382893	-0.00329611	-0.00935734	-0.00668655	-0.00681209	-0.00332249	-0.00382877	-0.00809242	-0.00444936	-0.00722631	-0.00169587	-0.00353488	-0.00922643	-0.0093089	-0.00546937	-0.00289305	-0.00607556	-0.010141	-0.00662359	-0.00433483	-0.00150029	-0.00631392	-0.00248827	-0.00919473	-0.00652633	-0.00470451	-0.00295559	-0.00186118
-0.00639032	-0.00844459	-0.00860312	-0.00666791	-0.0071321	-0.00661398	-0.00335463	-0.008111	-0.00492634	-0.00727495	-0.00339183	-0.00132167	-0.00698327	-0.00831081	-0.00773584	-0.00291941	-0.00564224	-0.00365179	-0.00749214	-0.00780959	-0.00254022	-0.00591255	-0.00331049	-0.00299486	-0.00874747	-0.00609147	-0.00623013	-0.00283945	-0.00356029	-0.00740176	-0.00394188	-0.00660816	-0.00151142	-0.00326715	-0.00840782	-0.00861548	-0.00504668	-0.00275464	-0.00567218	-0.00942443	-0.00606124	-0.00402368	-0.00122391	-0.00572867	-0.00220802	-0.00853202	-0.00596824	-0.0043976	-0.00279162	-0.00160714
-0.00596409	-0.00793925	-0.00814901	-0.00611142	-0.00675572	-0.00601913	-0.00308995	-0.00744735	-0.00452711	-0.00660784	-0.00305641	-0.0011162	-0.00654441	-0.00772225	-0.00692889	-0.00252675	-0.00499694	-0.00325107	-0.00698288	-0.00723039	-0.00217079	-0.00528846	-0.00281352	-0.00270494	-0.00811759	-0.00550036	-0.00563314	-0.00238215	-0.0033071	-0.00670074	-0.00343551	-0.00596775	-0.00131025	-0.00299876	-0.00758526	-0.0079023	-0.00460773	-0.0026135	-0.00527997	-0.00869332	-0.00549694	-0.00371887	-0.000941133	-0.0051616	-0.00194421	-0.0078511	-0.0053864	-0.00408028	-0.00260392	-0.00135975
-0.0055037	-0.00741574	-0.00766522	-0.00555224	-0.00635029	-0.0054136	-0.00284003	-0.00677065	-0.00412221	-0.00593232	-0.00271537	-0.000919755	-0.00607924	-0.0071351	-0.00611107	-0.00213822	-0.00435909	-0.0028499	-0.00645722	-0.00662793	-0.00181642	-0.00465709	-0.00233862	-0.00242207	-0.00746987	-0.00491433	-0.00502598	-0.00194127	-0.00305762	-0.00597422	-0.00292915	-0.00531125	-0.00109009	-0.00273026	-0.00676008	-0.00718167	-0.00415441	-0.00247065	-0.00489414	-0.00794569	-0.00493945	-0.00341914	-0.000660398	-0.00461236	-0.00168685	-0.00714592	-0.00477478	-0.00375128	-0.00239143	-0.0011101
-0.00501473	-0.00687798	-0.00715009	-0.00499839	-0.00591765	-0.0048048	-0.00259617	-0.00607459	-0.00372252	-0.00523741	-0.00237932	-0.000722135	-0.00559302	-0.00654814	-0.00528728	-0.00176398	-0.00371703	-0.0024502	-0.00591993	-0.00600544	-0.00147991	-0.004018	-0.00188024	-0.00214015	-0.00680543	-0.00433368	-0.00441702	-0.00150465	-0.00280269	-0.00521789	-0.00242105	-0.00464866	-0.000855864	-0.00246117	-0.00593407	-0.00646072	-0.00368977	-0.00232743	-0.00450137	-0.00719185	-0.00439572	-0.00312153	-0.000388465	-0.00406847	-0.00142393	-0.00641441	-0.00413458	-0.00341003	-0.0021585	-0.000854428
-0.00450213	-0.0063316	-0.00660443	-0.00444891	-0.00546141	-0.00420055	-0.00235346	-0.00535841	-0.00333228	-0.00452343	-0.00205296	-0.000518995	-0.00509366	-0.00595531	-0.00445885	-0.00140816	-0.00306364	-0.00205723	-0.00537713	-0.00536727	-0.00115338	-0.00337082	-0.00142214	-0.00184985	-0.00612462	-0.00375664	-0.00380936	-0.0010649	-0.00253462	-0.00443457	-0.00190973	-0.00399114	-0.000615921	-0.00218869	-0.00510858	-0.00574317	-0.00322377	-0.00218117	-0.00409525	-0.00643664	-0.00386402	-0.0028202	-0.000128561	-0.00351793	-0.00114937	-0.00565901	-0.00347275	-0.00305437	-0.0019169	-0.00059154
-0.00397746	-0.00577607	-0.00603364	-0.00388334	-0.0049854	-0.00360171	-0.00211083	-0.00462458	-0.00295155	-0.00379695	-0.00172988	-0.00030926	-0.00459067	-0.0053419	-0.00362574	-0.00106975	-0.00240596	-0.0016767	-0.00483048	-0.00471804	-0.000829834	-0.00271183	-0.000945964	-0.00154516	-0.00543015	-0.00317794	-0.00320259	-0.000616346	-0.0022465	-0.0036319	-0.00139492	-0.00334962	-0.000377552	-0.00190874	-0.00428481	-0.00503103	-0.00276464	-0.00202063	-0.00367577	-0.00568135	-0.00332665	-0.00250251	0.000122448	-0.00295572	-0.000860393	-0.00488652	-0.00279881	-0.00268237	-0.00167985	-0.000321564
-0.00345017	-0.00519591	-0.00544195	-0.00328638	-0.00449865	-0.00299443	-0.0018682	-0.00387821	-0.00257898	-0.00306647	-0.0014022	-9.30388e-05	-0.00408611	-0.00469854	-0.00278838	-0.000744348	-0.00175758	-0.00131236	-0.00427109	-0.00407034	-0.000502586	-0.00204011	-0.000447921	-0.00122561	-0.00472257	-0.00259695	-0.00259525	-0.000155533	-0.00193528	-0.00281862	-0.000876348	-0.00273103	-0.000144747	-0.00161842	-0.00346242	-0.00432001	-0.00231875	-0.00184105	-0.00324637	-0.00492693	-0.00276731	-0.00216038	0.000365434	-0.00238029	-0.000557153	-0.00410922	-0.00212257	-0.00229449	-0.0014521	-4.78353e-05
-0.00292865	-0.00458822	-0.00482702	-0.00265925	-0.00400227	-0.00237071	-0.00162546	-0.00312372	-0.00221009	-0.00233773	-0.00106629	0.000125567	-0.00356574	-0.00402219	-0.00194619	-0.000425709	-0.00113051	-0.000962808	-0.00369298	-0.00343031	-0.000164173	-0.00136409	6.67373e-05	-0.000894576	-0.00399359	-0.00201711	-0.0019836	0.000314148	-0.00160436	-0.00200204	-0.000354145	-0.00213217	7.80472e-05	-0.00131788	-0.00263753	-0.0035912	-0.00188981	-0.00164371	-0.00281213	-0.00416971	-0.00218071	-0.001796	0.000600933	-0.00179226	-0.000244491	-0.00333578	-0.00145409	-0.00189269	-0.00123364	0.000220602
-0.00241982	-0.00396033	-0.00419183	-0.00201279	-0.00349406	-0.001735	-0.00138299	-0.00236228	-0.00183534	-0.00160966	-0.000720431	0.000333979	-0.00301895	-0.00331646	-0.00109462	-0.000104142	-0.000528425	-0.000617677	-0.00309573	-0.00279958	0.000190292	-0.000697403	0.000589482	-0.00055718	-0.0032421	-0.00144329	-0.00135617	0.000777728	-0.0012655	-0.00118963	0.000163915	-0.00153297	0.000286461	-0.001012	-0.00181036	-0.00282947	-0.00147413	-0.0014337	-0.00237639	-0.00339499	-0.00156862	-0.00141859	0.000830581	-0.00119617	6.56545e-05	-0.00257274	-0.000801737	-0.0014798	-0.00102245	0.000474582
-0.00192117	-0.00332502	-0.00353821	-0.00136092	-0.00297331	-0.00109785	-0.00114238	-0.0016012	-0.00144923	-0.000877987	-0.000364622	0.000519766	-0.00244365	-0.00259153	-0.00023267	0.000230539	5.85112e-05	-0.000263618	-0.00248267	-0.00217808	0.00055924	-5.1941e-05	0.00111095	-0.000217177	-0.00247848	-0.000879291	-0.000703096	0.00122231	-0.000932388	-0.000387484	0.000666304	-0.000914116	0.000478459	-0.000710365	-0.000986291	-0.00203838	-0.00105481	-0.00121777	-0.00193886	-0.00259072	-0.000937615	-0.00103975	0.00105438	-0.000603025	0.000361909	-0.00182415	-0.000170959	-0.00106544	-0.000813165	0.000708717
-0.0014115	-0.00269593	-0.00286841	-0.000712785	-0.0024383	-0.000469925	-0.000901802	-0.00084847	-0.00104933	-0.000142187	-1.89485e-06	0.000679826	-0.00184343	-0.00185656	0.000633542	0.000576989	0.000644887	0.000104383	-0.00185951	-0.00156083	0.000933793	0.000569898	0.00162234	0.000126617	-0.00171923	-0.000325118	-2.99627e-05	0.00164194	-0.000613141	0.000400267	0.00114428	-0.000271037	0.000655637	-0.000419339	-0.000172598	-0.00123317	-0.000615326	-0.000999365	-0.00149886	-0.00175464	-0.000296482	-0.000666151	0.00126775	-2.26606e-05	0.000637803	-0.00108618	0.000437526	-0.000656784	-0.000593011	0.00092101
-0.000874757	-0.00207703	-0.00218671	-6.5357e-05	-0.00188263	0.00014453	-0.000657305	-0.000110942	-0.000635423	0.000596297	0.00036008	0.000817808	-0.00122588	-0.00111249	0.00149412	0.000926623	0.00123675	0.00048641	-0.00123104	-0.000932755	0.00130745	0.00118282	0.00212179	0.000479471	-0.000979582	0.00022573	0.000647769	0.00203581	-0.000312119	0.00117235	0.00159714	0.000391843	0.00082261	-0.000142738	0.000625201	-0.000431861	-0.000150548	-0.000772619	-0.00105334	-0.000891649	0.00034568	-0.000294943	0.00146631	0.000542407	0.000890819	-0.000338931	0.00102925	-0.000258989	-0.000351265	0.00111307
-0.000313189	-0.00145306	-0.00149462	0.0005873	-0.00130974	0.000754641	-0.000404507	0.000607085	-0.000209368	0.00133551	0.000711565	0.000940777	-0.000598044	-0.00036346	0.00233996	0.00126987	0.00183617	0.000880109	-0.000599148	-0.000282434	0.00167054	0.00180592	0.00260684	0.000842399	-0.00026288	0.000783051	0.00131366	0.00240796	-2.96178e-05	0.00193235	0.00203609	0.00106537	0.000988478	0.000118254	0.00140711	0.000355015	0.000337358	-0.000530018	-0.000598151	-1.08497e-05	0.000980572	7.60457e-05	0.00164652	0.00109437	0.00112272	0.000437973	0.00162065	0.000124777	-8.92774e-05	0.00129008
0.000260748	-0.000810661	-0.000785691	0.00124076	-0.000726585	0.00137385	-0.000140307	0.00130861	0.000226019	0.00207319	0.00104546	0.00105615	3.82274e-05	0.000381566	0.0031693	0.00160051	0.00244328	0.00127962	2.90351e-05	0.000390314	0.00201215	0.00244358	0.00307592	0.00121334	0.000448158	0.00135213	0.00195979	0.00276562	0.00024025	0.00269417	0.00247604	0.00173922	0.00116534	0.000367732	0.00218272	0.00113192	0.000841924	-0.000272299	-0.00013058	0.000879576	0.00159986	0.000448096	0.00180655	0.0016376	0.00133963	0.00124663	0.00223093	0.000497956	0.000183812	0.00146256
0.000832306	-0.000147836	-6.22697e-05	0.00188598	-0.000142139	0.00200264	0.00013416	0.00201095	0.00066874	0.00280741	0.00135739	0.00116944	0.000678157	0.00111325	0.0039971	0.00191709	0.0030531	0.00167344	0.000648057	0.00107869	0.00232591	0.00309237	0.00353016	0.00158896	0.00117016	0.00193516	0.00259323	0.00312089	0.000513509	0.00347362	0.00292387	0.00240423	0.00135471	0.000619441	0.00296611	0.00190577	0.00135451	-5.40623e-06	0.00034895	0.0017777	0.00219679	0.000823101	0.00194769	0.00217707	0.00155389	0.00207762	0.00286179	0.00087669	0.000456884	0.00164407
0.0013925	0.000531299	0.000668115	0.00251516	0.000434788	0.00263479	0.000409172	0.00273386	0.00111899	0.00353566	0.00164675	0.00128513	0.00131186	0.00182648	0.00484647	0.00222195	0.00365292	0.00205261	0.00125485	0.0017734	0.0026139	0.00374632	0.00397179	0.00196564	0.00190739	0.00253178	0.00322287	0.00349141	0.00080671	0.00426784	0.00338249	0.00305499	0.00155075	0.000889408	0.00376285	0.00267568	0.00186524	0.000263292	0.00083545	0.00268297	0.00276893	0.0012025	0.00207348	0.0027179	0.00177951	0.00291725	0.00350393	0.00127639	0.000722864	0.00183893
0.00194571	0.00121972	0.00139551	0.00312532	0.0010035	0.00326334	0.00067064	0.00347903	0.00157663	0.00425142	0.00191848	0.00140686	0.00192796	0.00252401	0.00571779	0.0025193	0.00423432	0.00241327	0.00184832	0.00246772	0.00288943	0.00439723	0.00440501	0.00234054	0.00265804	0.00313759	0.00385088	0.00388274	0.00112527	0.00506325	0.0038522	0.00368531	0.00174543	0.00118306	0.00457341	0.00343859	0.00236638	0.000528335	0.00131941	0.00358867	0.00332056	0.00158642	0.00218924	0.00326325	0.00202101	0.00375375	0.00414486	0.00170003	0.000982684	0.00204563
0.0025021	0.00191057	0.00211055	0.00372111	0.0015806	0.00388194	0.00091562	0.00423772	0.00204046	0.00494737	0.00218645	0.00153726	0.00251829	0.0032224	0.00659837	0.0028157	0.0047901	0.00275541	0.00243192	0.00316303	0.0031684	0.00503455	0.00483807	0.0027098	0.00341718	0.00374222	0.00447758	0.00429188	0.00146674	0.00584556	0.00432763	0.00429108	0.00193226	0.00149872	0.00539553	0.00419252	0.00285236	0.000788311	0.00179496	0.00448514	0.00386824	0.0019749	0.00230509	0.00381289	0.00227668	0.00458227	0.00477385	0.0021429	0.00123974	0.0022604
0.00306028	0.00259997	0.00281235	0.00430756	0.00218363	0.00448506	0.00114814	0.00499865	0.00250849	0.00561938	0.00246724	0.00167749	0.00308413	0.00394167	0.00747385	0.00311763	0.00531539	0.00308204	0.00301813	0.00386616	0.00345873	0.00565313	0.00526656	0.00306645	0.00417771	0.00433566	0.00510316	0.00471205	0.0018238	0.00660607	0.00479495	0.0048733	0.00210731	0.00183073	0.00622309	0.0049364	0.00332015	0.00103979	0.00225868	0.00536426	0.00443262	0.00236769	0.00242819	0.00436446	0.00254182	0.00540289	0.00538392	0.00259706	0.00149528	0.002477
0.00361363	0.00328351	0.00351842	0.00488031	0.00281529	0.00506989	0.0013743	0.00575204	0.002979	0.00626913	0.00276627	0.00182598	0.00364244	0.00468412	0.00833267	0.00342647	0.00581074	0.00339809	0.00361989	0.00457575	0.00376373	0.00624553	0.00567962	0.00340315	0.00493199	0.00491202	0.00572584	0.0051338	0.00218713	0.00734737	0.00524492	0.00543682	0.00226851	0.00217069	0.00704529	0.00567286	0.00377014	0.00127734	0.00270934	0.00622497	0.00501423	0.00275749	0.0025636	0.0049152	0.00280937	0.00620941	0.00597342	0.00305434	0.00175034	0.00268545
0.00415633	0.00395273	0.00424851	0.00543209	0.00346912	0.00563158	0.00160106	0.00649354	0.00345167	0.00690913	0.00308208	0.00197844	0.00420973	0.00544043	0.00917124	0.00373612	0.00628151	0.00371108	0.00423771	0.00528583	0.00408267	0.00680524	0.00606843	0.00371573	0.00567615	0.00546875	0.00634335	0.00554549	0.0025467	0.00808286	0.00567101	0.0059927	0.00241509	0.00250794	0.00785573	0.00641001	0.00420663	0.00149639	0.00315067	0.00708044	0.0056019	0.00313334	0.00271407	0.00546358	0.00306807	0.00699421	0.00654117	0.00350892	0.00200586	0.00288118
0.00468431	0.00459877	0.00500328	0.00595852	0.00413483	0.00616649	0.00183694	0.00722845	0.00392352	0.00756036	0.00340999	0.00213645	0.00478766	0.00619687	0.00999804	0.00404325	0.00674002	0.00402893	0.00486475	0.00599031	0.00440864	0.00733131	0.00642938	0.00400622	0.00640129	0.00600679	0.00695957	0.00594328	0.0028947	0.00881377	0.00606959	0.0065592	0.00254909	0.00283544	0.00864763	0.00714016	0.00464145	0.00169508	0.00359624	0.00794553	0.00618254	0.00348681	0.00287594	0.00601374	0.00330923	0.00775343	0.00708903	0.00395904	0.00226138	0.00306356
0.00519593	0.00521676	0.00577253	0.00645944	0.0048026	0.00667492	0.00208859	0.00795308	0.00438948	0.0082271	0.0037422	0.00230219	0.00537044	0.00694153	0.0108059	0.00434073	0.00720697	0.0043516	0.00549262	0.00668519	0.00472748	0.0078281	0.00676683	0.0042877	0.00709764	0.00653124	0.00756625	0.00632325	0.0032257	0.00953604	0.00644212	0.00713808	0.00267536	0.00314739	0.00941513	0.00784782	0.00508899	0.00187599	0.00406142	0.00881493	0.00674561	0.00381707	0.00303437	0.00657857	0.0035326	0.00848845	0.00762258	0.00440088	0.00251439	0.00323479
0.0056924	0.00580928	0.00654358	0.00694129	0.00546757	0.00716031	0.00235933	0.00865992	0.00484418	0.00890389	0.00406628	0.00247671	0.00595069	0.00766989	0.0115811	0.00461942	0.00768799	0.00467461	0.00611471	0.00737146	0.00503081	0.00830768	0.00709617	0.00457902	0.00776091	0.00705559	0.00814919	0.00668267	0.00353734	0.0102466	0.00679421	0.00772058	0.00279806	0.00343976	0.0101567	0.00852099	0.0055475	0.00204842	0.00455008	0.00967338	0.00728515	0.00413519	0.0031776	0.00715931	0.00374385	0.00921065	0.0081464	0.00483029	0.00276163	0.00339888
0.00616819	0.00639241	0.00730628	0.00742052	0.00612835	0.00762981	0.0026491	0.00934416	0.00528386	0.00958309	0.00437462	0.00265988	0.00652165	0.00838375	0.0123146	0.00487355	0.0081794	0.00499325	0.00672935	0.00805181	0.00531057	0.00879068	0.00742346	0.0048837	0.00839397	0.00759833	0.00869833	0.00702257	0.00383137	0.0109414	0.00713844	0.00829585	0.00291919	0.00371195	0.0108759	0.00915599	0.0060059	0.00222353	0.00505852	0.010507	0.00780406	0.00445588	0.0033031	0.00774954	0.00395098	0.00993867	0.00866386	0.00524517	0.0029968	0.00355895
0.0066161	0.0069888	0.00805867	0.00790175	0.00677559	0.00809695	0.00295494	0.0100043	0.00570973	0.0102552	0.00466474	0.00284962	0.00707927	0.00907498	0.013004	0.00510392	0.00867468	0.00530406	0.00734173	0.00871902	0.00556074	0.00928067	0.00775033	0.00519671	0.00901052	0.0081612	0.00921182	0.00734626	0.00411311	0.0116151	0.00749564	0.0088542	0.00304388	0.00396769	0.0115867	0.00976015	0.00645255	0.00240337	0.00557951	0.0113094	0.0083024	0.00478509	0.00341377	0.00834141	0.00415997	0.0106688	0.00918663	0.00564648	0.00321296	0.0037159
0.00703287	0.00760054	0.00880746	0.00838344	0.00739731	0.0085646	0.00327247	0.0106429	0.00613313	0.0109095	0.00493799	0.00304166	0.00762759	0.00973373	0.0136555	0.0053205	0.00916433	0.00560598	0.00795148	0.00936216	0.00578153	0.00977166	0.0080779	0.0055112	0.00963237	0.00873553	0.0096993	0.00766167	0.00439495	0.0122715	0.00786962	0.00938783	0.00317264	0.00421788	0.0123114	0.0103499	0.00687986	0.00258537	0.00610477	0.0120868	0.00878106	0.00512423	0.00351506	0.00892751	0.00437353	0.0113855	0.00971199	0.00604043	0.00340641	0.00387058
0.00741983	0.00821816	0.00954557	0.00886372	0.00798579	0.00903007	0.00359798	0.0112673	0.00656981	0.0115465	0.00519862	0.00323077	0.00816542	0.0103569	0.0142846	0.0055382	0.00963463	0.00590497	0.00855562	0.00997391	0.00597836	0.0102565	0.00840162	0.00581894	0.0102647	0.00931028	0.0101797	0.00798339	0.00469388	0.0129033	0.00825349	0.00989703	0.00330198	0.00447497	0.0130511	0.0109325	0.00728681	0.00276644	0.00662703	0.0128581	0.00924408	0.00547233	0.0036129	0.00950366	0.00459453	0.0120748	0.0102283	0.00643392	0.00357904	0.00401997
0.00778414	0.00883047	0.0102598	0.00933687	0.00854187	0.00949067	0.00393047	0.0118738	0.0070214	0.0121611	0.00545135	0.00341084	0.00868981	0.0109473	0.0148909	0.0057649	0.0100819	0.00620486	0.00915187	0.0105539	0.00616257	0.0107265	0.00870618	0.00611054	0.0109031	0.00987567	0.0106595	0.00830805	0.00500913	0.0134989	0.00863767	0.0103813	0.00342747	0.00473764	0.0137944	0.0115119	0.00768019	0.00294262	0.00714358	0.0136261	0.00969366	0.00582378	0.00371385	0.0100722	0.00482025	0.0127282	0.0107245	0.00682343	0.0037399	0.00415919
0.00814144	0.00942699	0.0109405	0.00979	0.00908208	0.00994179	0.00426871	0.0124546	0.0074814	0.0127464	0.00570138	0.00357579	0.0092003	0.011516	0.0154681	0.00600443	0.0105032	0.00650817	0.00973813	0.0111143	0.006352	0.0111694	0.00898378	0.00638672	0.0115407	0.0104262	0.0111398	0.00862223	0.00532874	0.0140522	0.00901165	0.0108427	0.00354603	0.00499717	0.0145282	0.0120915	0.008063	0.00310792	0.00764912	0.0143862	0.0101283	0.00616583	0.00382462	0.0106256	0.00504395	0.0133442	0.0111943	0.00720067	0.00390134	0.00428491
0.00849712	0.00999947	0.0115851	0.0102211	0.00963076	0.0103746	0.00461053	0.0130053	0.00794185	0.0133002	0.00595478	0.00372188	0.00969675	0.0120861	0.0160137	0.00625761	0.0108976	0.00681665	0.0103129	0.0116789	0.0065536	0.011585	0.00922907	0.00664459	0.0121678	0.0109661	0.0116198	0.0089135	0.00563909	0.0145633	0.00936486	0.0112871	0.00365619	0.00524484	0.0152417	0.0126674	0.00843772	0.00326226	0.00813789	0.0151348	0.0105542	0.00648977	0.00394524	0.011152	0.00525913	0.0139335	0.0116359	0.00755904	0.00407117	0.00439691
0.00885173	0.0105513	0.0122039	0.0106278	0.010187	0.0107906	0.0049533	0.0135253	0.00839533	0.0138238	0.00620897	0.00385098	0.0101794	0.0126617	0.0165253	0.00651867	0.011269	0.0071282	0.0108776	0.0122518	0.0067669	0.0119741	0.00943973	0.00688053	0.0127707	0.0114933	0.0120933	0.00917462	0.0059304	0.0150405	0.00969832	0.011719	0.0037573	0.00547491	0.0159285	0.0132232	0.00880783	0.00340755	0.00860695	0.0158655	0.0109675	0.00678987	0.00407118	0.0116435	0.00546304	0.0145011	0.0120556	0.0078961	0.0042546	0.00449984
0.00920565	0.0110804	0.0128174	0.0110088	0.0107367	0.0111924	0.00529589	0.014018	0.00883801	0.014324	0.00645661	0.00397551	0.0106566	0.0132354	0.0169975	0.00677212	0.0116221	0.00743402	0.0114267	0.0128264	0.00698755	0.01234	0.009619	0.00709429	0.0133462	0.012003	0.0125453	0.00940498	0.00619823	0.0155057	0.0100092	0.0121405	0.00385043	0.00568529	0.0165959	0.0137523	0.00917305	0.00354715	0.00905784	0.0165672	0.0113587	0.00706354	0.00419693	0.0120994	0.00565903	0.015052	0.0124582	0.00821705	0.00445393	0.00460457
0.00955442	0.0115836	0.0134222	0.0113666	0.011266	0.0115837	0.00564121	0.0145016	0.0092759	0.0148171	0.00669118	0.00411142	0.0111267	0.0137977	0.0174443	0.00700734	0.0119625	0.00772644	0.0119526	0.0133951	0.0072066	0.0126897	0.00977281	0.00728706	0.0138909	0.0124933	0.0129723	0.00961378	0.00644286	0.0159664	0.0102942	0.0125665	0.00393897	0.00588061	0.0172424	0.0142496	0.00952646	0.00368524	0.00950065	0.0172398	0.0117217	0.00731296	0.00431849	0.0125303	0.0058544	0.0155929	0.0128502	0.00853751	0.00466474	0.00471718
0.00988519	0.0120619	0.0140038	0.011704	0.0117645	0.0119698	0.00598969	0.0149823	0.00970575	0.0153017	0.00690967	0.00426104	0.0115829	0.0143381	0.017872	0.00721766	0.0123059	0.00799953	0.0124509	0.0139482	0.00740795	0.0130268	0.00990868	0.00745982	0.0144036	0.0129638	0.013368	0.00980645	0.00666607	0.0164223	0.0105547	0.0129949	0.00402765	0.00606578	0.0178637	0.0147116	0.00986678	0.00382284	0.00994955	0.017878	0.0120545	0.00754373	0.00443535	0.0129545	0.00605457	0.0161239	0.0132389	0.00886192	0.00487125	0.00484071
0.0101979	0.0125165	0.0145506	0.0120219	0.0122276	0.0123516	0.00633504	0.0154609	0.0101198	0.0157682	0.0071141	0.0044191	0.0120196	0.0148451	0.0182843	0.00739993	0.0126508	0.00824939	0.0129223	0.014473	0.00758107	0.0133484	0.0100423	0.00761747	0.0148888	0.013417	0.0137263	0.00998847	0.00687337	0.0168733	0.0107929	0.013413	0.00411937	0.00624708	0.0184593	0.0151414	0.0101884	0.00395261	0.0104015	0.0184763	0.0123586	0.00776641	0.00455213	0.0133727	0.00626404	0.0166331	0.0136259	0.00918874	0.00505948	0.00497609
0.0104921	0.0129491	0.0150557	0.0123283	0.0126669	0.0127212	0.00666814	0.0159378	0.0105126	0.0162087	0.00731346	0.00457877	0.0124335	0.0153209	0.0186864	0.00755633	0.0129859	0.00847593	0.0133762	0.014972	0.00772229	0.0136603	0.0101801	0.00775883	0.0153518	0.0138631	0.0140482	0.0101665	0.00707281	0.0173125	0.0110124	0.0138088	0.00421566	0.00643111	0.019029	0.0155442	0.010484	0.0040645	0.0108445	0.0190354	0.0126461	0.00799786	0.00467138	0.0137775	0.00648547	0.0171211	0.0140032	0.00951568	0.00522523	0.005119
0.0107675	0.0133722	0.0155185	0.0126234	0.0130833	0.0130745	0.00698181	0.0164072	0.0108816	0.0166178	0.00751411	0.00473294	0.0128267	0.0157616	0.0190761	0.00769309	0.0133004	0.00868344	0.0138346	0.015441	0.00783446	0.0139599	0.0103229	0.00788081	0.015798	0.0142964	0.0143379	0.0103405	0.00726863	0.0177196	0.0112268	0.0141742	0.00432393	0.00661849	0.0195728	0.0159274	0.0107506	0.00415745	0.0112675	0.0195586	0.0129253	0.00824171	0.00479439	0.0141634	0.00671652	0.0175828	0.0143737	0.00983679	0.00537065	0.00525647
0.0110264	0.0137826	0.0159578	0.0129041	0.0134744	0.0134087	0.00727551	0.0168528	0.0112279	0.0169923	0.00772116	0.00487436	0.0132165	0.0161634	0.0194343	0.00782246	0.0135869	0.00888355	0.0143021	0.0158743	0.00792639	0.0142395	0.0104702	0.00798294	0.0162456	0.0147039	0.0146034	0.0104969	0.00745873	0.0180882	0.0114332	0.0145058	0.00444259	0.00679823	0.0201038	0.0163104	0.0109899	0.00423637	0.0116642	0.020052	0.0132032	0.00849339	0.00492169	0.0145249	0.00694808	0.0180102	0.0147315	0.0101406	0.00550184	0.00537806
0.0112701	0.0141694	0.0163777	0.013169	0.0138412	0.0137222	0.00756146	0.0172732	0.011557	0.0173467	0.00793825	0.00500195	0.0136023	0.0165301	0.0197569	0.00796342	0.0138408	0.00909452	0.0147732	0.0162714	0.00800684	0.0144942	0.010616	0.0080654	0.0166959	0.0150765	0.0148655	0.0106281	0.00764755	0.0184167	0.0116197	0.0148119	0.00456314	0.00696131	0.0206171	0.0167	0.0112089	0.00430838	0.0120349	0.020537	0.0134862	0.00874615	0.00505145	0.0148554	0.00717306	0.0184012	0.0150658	0.0104251	0.00562642	0.00547802
0.0114953	0.014525	0.0167757	0.0134171	0.0141827	0.0140169	0.00785816	0.017664	0.0118663	0.0176859	0.00816278	0.00511431	0.0139747	0.0168663	0.0200425	0.00812014	0.0140698	0.00932131	0.0152415	0.0166341	0.00808301	0.0147219	0.0107436	0.0081275	0.0171397	0.015411	0.0151307	0.0107303	0.00783066	0.0187087	0.0117771	0.0150955	0.00467621	0.0071031	0.0210994	0.0170951	0.0114243	0.00437976	0.0123908	0.0210188	0.0137718	0.00899183	0.00517801	0.0151624	0.00738377	0.0187572	0.0153693	0.0106845	0.0057546	0.00555424
0.0117039	0.014845	0.0171519	0.0136466	0.0144905	0.014296	0.00816891	0.0180208	0.012151	0.0180109	0.00838159	0.005211	0.0143265	0.0171738	0.0202928	0.00828735	0.0142787	0.00956069	0.0156975	0.0169655	0.00817027	0.0149228	0.0108439	0.00817873	0.0175678	0.0157115	0.0153968	0.0108023	0.00799837	0.0189731	0.0118999	0.0153601	0.00477648	0.00722221	0.0215419	0.0174922	0.0116439	0.00445455	0.0127358	0.0214935	0.0140424	0.00922034	0.00529543	0.0154498	0.00757277	0.0190814	0.0156408	0.0109118	0.00589922	0.00560863
0.0118955	0.0151292	0.0175019	0.0138713	0.0147682	0.0145654	0.00848857	0.0183438	0.0124093	0.018324	0.00858389	0.00529386	0.0146516	0.0174714	0.0205143	0.00845694	0.0144726	0.00980691	0.0161286	0.0172815	0.00827245	0.0151089	0.0109182	0.00822603	0.0179716	0.0159965	0.0156596	0.0108483	0.00814331	0.0192171	0.0119862	0.0156112	0.0048639	0.00732105	0.0219406	0.0178831	0.0118703	0.00453859	0.0130718	0.0219577	0.0142883	0.00943053	0.00539759	0.01572	0.00773654	0.019391	0.0158849	0.0111052	0.00606284	0.00564683
0.0120695	0.0153942	0.0178097	0.0140954	0.0150129	0.0148418	0.00881016	0.0186357	0.0126418	0.0186221	0.00876287	0.00536478	0.0149468	0.017764	0.0207121	0.00861926	0.0146585	0.0100515	0.016536	0.0175818	0.00838445	0.0152881	0.0109746	0.00827497	0.0183417	0.0162738	0.0159107	0.0108736	0.00826296	0.0194405	0.012047	0.0158499	0.00493758	0.00740473	0.0222956	0.0182512	0.0121041	0.00463773	0.0134014	0.0224037	0.0145048	0.00962162	0.00547938	0.0159779	0.00787812	0.0196956	0.0161171	0.011267	0.00624059	0.00568002
0.0122276	0.0156468	0.0180751	0.0143179	0.0152202	0.0151306	0.00912543	0.0189014	0.0128503	0.0188895	0.00891503	0.00542242	0.0152282	0.0180478	0.020886	0.00876231	0.0148372	0.0102826	0.0169151	0.0178585	0.00849812	0.0154662	0.0110242	0.0083307	0.0186805	0.0165464	0.016132	0.0108823	0.0083586	0.0196536	0.0120895	0.0160688	0.00499709	0.00748125	0.0226246	0.0185924	0.0123393	0.00475621	0.0137227	0.0228172	0.0146902	0.00979449	0.00553903	0.0162228	0.00801097	0.020001	0.0163446	0.0114054	0.00642474	0.00572287
0.0123712	0.0158891	0.0182956	0.0145376	0.015391	0.0154298	0.00942429	0.0191589	0.0130483	0.0191227	0.00904154	0.00546409	0.0154923	0.0183182	0.0210498	0.0088821	0.0149975	0.0104969	0.0172595	0.0181068	0.00860421	0.0156483	0.011074	0.00839091	0.0189908	0.0168175	0.0163166	0.010885	0.00843637	0.0198598	0.0121205	0.0162731	0.0050445	0.00756378	0.0229357	0.0189037	0.012559	0.00489528	0.0140249	0.0232038	0.0148484	0.00995305	0.00557984	0.0164409	0.00815346	0.0203113	0.0165708	0.011538	0.00660756	0.00577859
0.0125009	0.0161243	0.0184703	0.014749	0.0155273	0.0157349	0.00970311	0.0194092	0.0132412	0.0193181	0.00914815	0.00548916	0.0157259	0.0185673	0.0212076	0.00897722	0.015137	0.0106915	0.0175683	0.0183224	0.00869073	0.0158319	0.0111225	0.00843934	0.0192782	0.0170822	0.0164633	0.0108915	0.00850464	0.0200575	0.012148	0.0164582	0.00508394	0.00765993	0.0232334	0.0191847	0.0127552	0.00505147	0.0143054	0.0235635	0.0149854	0.0101003	0.00561303	0.016625	0.00831075	0.0206213	0.016798	0.0116677	0.00678277	0.00584336
0.0126291	0.0163482	0.0186051	0.0149402	0.0156285	0.0160384	0.0099574	0.019644	0.0134302	0.0194734	0.00924749	0.00549961	0.0159196	0.0187809	0.0213579	0.00904967	0.0152508	0.0108646	0.017843	0.0184987	0.00875044	0.0159999	0.0111709	0.00846626	0.0195518	0.0173204	0.0165767	0.0109103	0.00857429	0.0202459	0.0121715	0.0166147	0.00511907	0.00777307	0.0235236	0.0194402	0.0129234	0.0052165	0.0145591	0.0238942	0.0151095	0.0102364	0.00565456	0.0167743	0.00848019	0.0209108	0.0170217	0.0117896	0.00694898	0.00591145
0.0127601	0.0165427	0.0187049	0.0151109	0.01571	0.0163283	0.010184	0.0198571	0.013617	0.0195927	0.00935807	0.0054996	0.016068	0.0189585	0.0214997	0.00910538	0.0153336	0.0110178	0.0180876	0.0186478	0.00878362	0.0161439	0.0112176	0.00846914	0.0198154	0.0175223	0.0166671	0.010947	0.00865513	0.0204215	0.0121731	0.0167374	0.00515368	0.00790329	0.023803	0.0196754	0.0130617	0.00538605	0.0147812	0.024198	0.0152383	0.010367	0.0057099	0.0168932	0.00865629	0.0211731	0.0172264	0.0118995	0.00710561	0.00597594
0.0128936	0.0167021	0.0187693	0.0152559	0.0157811	0.0166046	0.0103841	0.0200422	0.0137979	0.0196807	0.00948596	0.00549271	0.0161686	0.0190989	0.0216287	0.00914934	0.0153851	0.011154	0.0183161	0.0187765	0.00879731	0.0162588	0.0112586	0.00844988	0.0200634	0.0176837	0.0167423	0.0109982	0.00874776	0.0205741	0.0121427	0.0168256	0.00519635	0.00804465	0.0240508	0.0198953	0.0131733	0.00555662	0.0149719	0.0244752	0.0153781	0.0104894	0.0057782	0.0169908	0.00883072	0.0214025	0.0174072	0.0119913	0.00725349	0.00602744
0.0130286	0.0168216	0.0188156	0.0153681	0.0158484	0.016862	0.0105614	0.0201924	0.0139584	0.0197406	0.00962928	0.0054794	0.0162335	0.019204	0.0217339	0.00918372	0.0154082	0.011277	0.0185293	0.0188902	0.00880229	0.0163419	0.0112907	0.00841373	0.0203025	0.0178053	0.0168038	0.0110448	0.00883783	0.020706	0.0120774	0.01688	0.00524613	0.00818262	0.0242609	0.0201176	0.0132639	0.00572417	0.0151346	0.0247211	0.0155274	0.0105969	0.00585601	0.0170739	0.00899053	0.0215955	0.0175578	0.0120555	0.00739501	0.00606219
0.0131605	0.0168988	0.0188514	0.0154456	0.0159182	0.0170935	0.0107221	0.0203196	0.0140943	0.0197888	0.0097829	0.0054644	0.0162634	0.0192824	0.0218206	0.00921623	0.0154071	0.0113942	0.0187213	0.0189961	0.00880603	0.0163965	0.0113125	0.00836619	0.0205298	0.0178943	0.0168638	0.011072	0.00891584	0.0208224	0.0119794	0.0169139	0.00529581	0.00830794	0.0244297	0.0203423	0.0133413	0.00588522	0.0152751	0.0249459	0.0156823	0.0106845	0.00593623	0.0171431	0.00912819	0.0217551	0.0176731	0.0120976	0.00753223	0.00608111
0.0132788	0.016938	0.0188785	0.0154898	0.015987	0.0172959	0.0108778	0.0204274	0.0142054	0.0198326	0.00993805	0.00545549	0.0162562	0.0193405	0.0218912	0.00924522	0.015396	0.0115037	0.0188893	0.0190926	0.0088105	0.0164279	0.0113245	0.00831132	0.0207359	0.0179583	0.0169249	0.0110773	0.00897532	0.0209303	0.011856	0.016936	0.00533811	0.00841621	0.0245564	0.0205592	0.0134223	0.00603979	0.0154109	0.0251473	0.0158349	0.0107503	0.00600553	0.0172095	0.00924024	0.0218869	0.017754	0.0121197	0.00766798	0.0060888
0.0133844	0.016945	0.0188994	0.0155074	0.0160322	0.0174703	0.0110293	0.0205158	0.0142944	0.0198739	0.0100808	0.00546112	0.0162149	0.0193772	0.0219464	0.00926351	0.0153849	0.0115986	0.0190298	0.0191603	0.00882332	0.0164448	0.0113315	0.00825649	0.0209145	0.0180032	0.0169824	0.0110649	0.00901179	0.0210376	0.0117143	0.016954	0.00536835	0.00850614	0.0246471	0.0207584	0.0135092	0.00619546	0.0155496	0.0253175	0.0159701	0.0107956	0.00605508	0.0172803	0.00932733	0.0219985	0.0178052	0.0121232	0.00780845	0.00609162
0.0134741	0.0169254	0.018909	0.015517	0.0160434	0.0176235	0.0111722	0.0205873	0.014367	0.0199144	0.0102049	0.00548733	0.0161404	0.0194076	0.021989	0.00926513	0.0153812	0.0116744	0.0191359	0.0191901	0.00884258	0.0164654	0.0113407	0.00820418	0.0210629	0.0180458	0.0170316	0.0110423	0.00902531	0.0211458	0.0115577	0.0169747	0.00538314	0.00857983	0.0247084	0.0209314	0.013596	0.00635928	0.0156928	0.0254532	0.0160829	0.0108317	0.00608222	0.0173592	0.0093945	0.0221115	0.0178336	0.0121119	0.00794795	0.0060932
0.0135428	0.0168979	0.0188874	0.0155207	0.0160193	0.0177715	0.0113028	0.0206398	0.0144272	0.0199493	0.010307	0.00553244	0.0160228	0.0194369	0.0220182	0.00924647	0.0153902	0.0117287	0.0192172	0.0191798	0.00885932	0.0164962	0.0113603	0.00815378	0.02118	0.0180927	0.0170665	0.0110172	0.00902038	0.0212447	0.0113976	0.0169956	0.00537989	0.00864196	0.024743	0.0210705	0.0136757	0.00652648	0.0158403	0.0255523	0.0161711	0.0108645	0.00608896	0.0174482	0.0094477	0.0222317	0.0178566	0.0120859	0.00807418	0.00609134
0.0135882	0.0168704	0.0188317	0.0155126	0.015964	0.0179129	0.0114175	0.0206581	0.014472	0.0199598	0.0103874	0.00558182	0.0158684	0.0194626	0.0220246	0.00920522	0.0154076	0.0117611	0.0192802	0.0191319	0.00886449	0.0165353	0.0113967	0.00810419	0.0212775	0.018144	0.0170767	0.0109979	0.00900571	0.0213318	0.0112429	0.0169971	0.00536177	0.00870187	0.0247686	0.021181	0.013741	0.00668625	0.0159859	0.0256132	0.0162354	0.0108979	0.0060807	0.0175432	0.00949308	0.0223553	0.0178823	0.0120346	0.00817687	0.00608364
0.0136104	0.0168441	0.0187442	0.0154877	0.0158867	0.0180376	0.0115106	0.020637	0.014502	0.0199413	0.0104499	0.00562113	0.0156849	0.0194807	0.0220065	0.00914657	0.0154118	0.0117801	0.0193308	0.0190551	0.00885259	0.016579	0.0114485	0.00805271	0.0213626	0.0181982	0.0170616	0.0109958	0.008994	0.0214025	0.0110996	0.0169682	0.00533682	0.00877196	0.0247933	0.0212664	0.0137826	0.00682877	0.0161116	0.0256543	0.0162805	0.0109352	0.0060632	0.017629	0.00954105	0.0224763	0.0179127	0.011953	0.00825237	0.00606695
0.0136113	0.016819	0.0186302	0.01544	0.0157947	0.0181378	0.0115878	0.020575	0.0145188	0.0198951	0.0104991	0.00564673	0.015482	0.0194845	0.0219615	0.00907778	0.0153887	0.0117932	0.0193766	0.0189569	0.00882179	0.016619	0.0115045	0.00799493	0.0214413	0.0182486	0.0170254	0.0110118	0.00899421	0.0214511	0.0109711	0.0169051	0.00531372	0.00885151	0.0248196	0.0213311	0.0138023	0.00695049	0.0162096	0.025682	0.016311	0.0109734	0.00604171	0.0177003	0.0095924	0.0225848	0.0179474	0.0118406	0.00830649	0.00603792
0.0135979	0.0167884	0.018499	0.0153606	0.0156898	0.0182079	0.0116544	0.0204748	0.014525	0.0198271	0.0105402	0.00566073	0.0152718	0.019459	0.0218881	0.00900825	0.0153345	0.0118074	0.0194167	0.018839	0.00877428	0.0166401	0.011555	0.00793528	0.0215198	0.0182791	0.0169767	0.0110388	0.00901215	0.0214757	0.0108531	0.0168086	0.0052965	0.00893192	0.0248481	0.0213825	0.0138021	0.00705926	0.0162773	0.025697	0.0163303	0.0109982	0.00602308	0.0177564	0.00964213	0.0226642	0.0179794	0.0117002	0.00835159	0.00599524
0.0135699	0.016732	0.0183551	0.0152587	0.0155824	0.0182449	0.0117158	0.0203447	0.0145244	0.0197461	0.0105822	0.00566732	0.015056	0.0193986	0.0217891	0.00894713	0.0152525	0.0118293	0.019433	0.0187144	0.00871591	0.0166372	0.0115922	0.00787575	0.0215963	0.0182863	0.0169262	0.0110674	0.00904937	0.0214775	0.0107272	0.0166856	0.0052826	0.00900397	0.0248724	0.0214229	0.0137854	0.00716924	0.0163164	0.0257013	0.0163478	0.0110012	0.00600677	0.0177992	0.00968493	0.0227094	0.0179888	0.0115388	0.00839403	0.00594023
0.013524	0.0166423	0.018191	0.0151362	0.0154759	0.0182613	0.011778	0.0201911	0.014519	0.0196569	0.0106231	0.00567259	0.0148127	0.0193033	0.0216679	0.00889517	0.0151508	0.0118574	0.0194172	0.0185916	0.00865605	0.0166082	0.0116095	0.0078164	0.0216555	0.0182711	0.0168777	0.0110902	0.00910005	0.0214634	0.0105815	0.0165436	0.00527218	0.0090611	0.0248725	0.0214433	0.0137579	0.0072829	0.0163335	0.0256902	0.0163623	0.0109783	0.00598785	0.0178327	0.00971585	0.0227186	0.0179639	0.0113617	0.008438	0.00587669
0.0134595	0.0165202	0.0180075	0.0149917	0.0153682	0.0182618	0.0118405	0.020013	0.0145068	0.0195542	0.0106553	0.00568666	0.0145298	0.019179	0.0215266	0.0088372	0.0150379	0.0118753	0.0193672	0.0184755	0.00860403	0.016554	0.011604	0.00775725	0.021693	0.0182371	0.016825	0.0111037	0.00914808	0.0214504	0.0104147	0.0163881	0.00526007	0.00910185	0.0248414	0.0214448	0.0137219	0.00739706	0.0163349	0.0256441	0.0163666	0.0109281	0.00596161	0.0178598	0.00972858	0.0226941	0.0179028	0.0111687	0.00848671	0.00581197
0.0133761	0.0163725	0.0178044	0.0148272	0.0152573	0.0182481	0.0118901	0.0198195	0.0144948	0.0194383	0.0106722	0.00571842	0.0142114	0.0190374	0.0213795	0.00876037	0.0149214	0.0118699	0.0192858	0.0183695	0.00856204	0.0164796	0.0115796	0.00769611	0.0217033	0.0181913	0.0167689	0.0111108	0.00918098	0.0214448	0.0102316	0.0162338	0.00523767	0.00913314	0.0247785	0.021424	0.0136709	0.00750818	0.0163252	0.0255589	0.0163543	0.0108541	0.00592484	0.0178817	0.00972301	0.0226443	0.0178116	0.0109676	0.00853712	0.00575427
0.0132721	0.01621	0.0175812	0.0146412	0.0151388	0.0182235	0.0119172	0.01962	0.0144877	0.0193086	0.0106698	0.00576818	0.013871	0.0188866	0.021233	0.00866021	0.0148147	0.0118372	0.0191803	0.0182691	0.00852074	0.0163897	0.0115497	0.0076266	0.0216807	0.0181376	0.0167047	0.0111117	0.00919205	0.0214462	0.0100401	0.0160885	0.00519863	0.00915726	0.0246878	0.0213752	0.0136033	0.00761097	0.0163179	0.0254325	0.0163213	0.0107613	0.00587535	0.0179026	0.00970404	0.0225761	0.0177019	0.0107661	0.00857476	0.00571171
0.0131563	0.0160393	0.0173406	0.0144218	0.0150043	0.0181857	0.0119176	0.0194231	0.0144878	0.0191642	0.0106467	0.00583023	0.0135254	0.0187276	0.0210889	0.00853729	0.0147212	0.0117787	0.0190572	0.0181559	0.00847336	0.0162879	0.0115308	0.00754449	0.0216257	0.0180735	0.0166237	0.0111068	0.00917897	0.0214524	0.00984682	0.0159549	0.00514212	0.00917497	0.0245781	0.0212972	0.0135165	0.00769558	0.0163146	0.025266	0.0162647	0.0106565	0.00581638	0.0179196	0.00968037	0.0224921	0.0175834	0.0105708	0.00858935	0.00568955
0.0130337	0.0158569	0.0170842	0.0141659	0.0148562	0.0181188	0.0118917	0.0192366	0.0144961	0.0190064	0.0106098	0.00589683	0.0131835	0.0185735	0.0209482	0.00839612	0.0146375	0.0117006	0.0189186	0.0180216	0.00841355	0.016185	0.0115291	0.00744559	0.0215417	0.018002	0.0165199	0.0110971	0.00914459	0.0214563	0.00965684	0.0158325	0.0050736	0.00918789	0.0244556	0.0211911	0.0134081	0.00775616	0.0163087	0.0250665	0.0161911	0.010552	0.0057538	0.0179258	0.00966127	0.0224068	0.0174597	0.0103874	0.00857556	0.00568532
0.0129078	0.0156646	0.0168096	0.0138736	0.014698	0.0180157	0.0118438	0.0190589	0.0145093	0.0188361	0.0105655	0.00596232	0.0128368	0.0184267	0.0208061	0.00824345	0.0145578	0.0116102	0.0187757	0.0178664	0.00833499	0.0160798	0.0115446	0.00732679	0.0214348	0.0179205	0.0163921	0.0110827	0.00909575	0.0214427	0.00947807	0.0157146	0.00500077	0.00919482	0.0243208	0.0210578	0.013279	0.00779011	0.0162939	0.0248397	0.0161065	0.0104523	0.00569521	0.0179163	0.00964952	0.0223211	0.0173425	0.0102139	0.0085323	0.00568437
0.0127824	0.0154618	0.0165251	0.0135479	0.0145338	0.0178744	0.0117801	0.0188713	0.0145169	0.0186537	0.0105212	0.00602686	0.0124801	0.0182813	0.0206468	0.00808803	0.0144749	0.0115156	0.018635	0.0176947	0.00823487	0.0159637	0.0115734	0.00718791	0.0213215	0.017823	0.0162452	0.0110625	0.00904512	0.0214044	0.00930938	0.0155837	0.00493101	0.00918874	0.0241832	0.0209087	0.0131314	0.00779852	0.0162635	0.0245842	0.0160184	0.0103575	0.00564727	0.0178893	0.0096366	0.022228	0.0172354	0.0100334	0.00846359	0.00567219
0.0126555	0.0152468	0.0162393	0.013197	0.0143684	0.0176972	0.0117084	0.0186665	0.0145129	0.0184699	0.010484	0.00609485	0.0121182	0.0181301	0.020465	0.00794205	0.0143805	0.0114293	0.0184995	0.0175142	0.00811575	0.0158295	0.0116077	0.00703178	0.0212101	0.0177057	0.016092	0.0110375	0.0090098	0.0213366	0.00914333	0.0154292	0.00487167	0.00916653	0.0240431	0.0207536	0.0129679	0.00778626	0.0162101	0.0243089	0.015934	0.0102665	0.00561012	0.0178483	0.00961631	0.0221202	0.0171351	0.00983449	0.0083761	0.00564291
0.0125126	0.015019	0.0159596	0.012826	0.0142021	0.0174922	0.0116433	0.0184454	0.0144936	0.0182912	0.0104534	0.00616677	0.0117601	0.0179656	0.0202593	0.00781298	0.0142751	0.0113576	0.0183708	0.0173297	0.00798716	0.0156723	0.011634	0.00686537	0.0211039	0.0175678	0.0159398	0.0110017	0.00899419	0.0212377	0.00897184	0.0152493	0.0048274	0.00912346	0.0238947	0.0206017	0.0128006	0.00775843	0.0161361	0.0240199	0.0158535	0.0101747	0.00557286	0.0178055	0.0095838	0.0219911	0.0170365	0.00961807	0.00827808	0.00559574
0.0123441	0.0147784	0.0156925	0.0124302	0.0140268	0.0172662	0.0115921	0.018213	0.014457	0.0181207	0.0104154	0.00624093	0.011414	0.0177782	0.0200314	0.0077042	0.0141588	0.0113018	0.0182451	0.0171411	0.00786256	0.0154886	0.0116414	0.00670036	0.021004	0.0174106	0.0157929	0.0109456	0.00899376	0.0211114	0.00878963	0.0150478	0.00479588	0.00905504	0.0237332	0.0204608	0.0126368	0.00771786	0.016045	0.0237216	0.015763	0.0100711	0.00552477	0.0177662	0.00953483	0.0218308	0.0169329	0.00939158	0.00818298	0.00553345
0.0121502	0.0145242	0.0154355	0.0120123	0.0138384	0.0170203	0.0115563	0.017976	0.0144036	0.0179597	0.0103587	0.00631526	0.011083	0.0175641	0.0197864	0.00761532	0.0140328	0.0112601	0.0181087	0.0169502	0.0077504	0.0152846	0.0116251	0.00654078	0.0209042	0.0172445	0.0156542	0.0108629	0.00900013	0.0209633	0.00859574	0.014833	0.00476514	0.00896071	0.0235542	0.0203286	0.0124817	0.00767142	0.0159419	0.0234197	0.0156528	0.00995266	0.00545988	0.0177317	0.00946805	0.0216388	0.0168135	0.00916399	0.00809831	0.0054626
0.0119365	0.0142654	0.0151703	0.0115811	0.013632	0.0167645	0.0115347	0.0177383	0.0143362	0.0178038	0.0102782	0.00638743	0.0107613	0.017325	0.0195283	0.00754029	0.0138996	0.0112263	0.0179579	0.0167558	0.00765569	0.0150669	0.0115855	0.00638637	0.0207848	0.0170768	0.0155194	0.0107534	0.00900352	0.020801	0.00839396	0.014612	0.00472477	0.00884332	0.0233525	0.0201841	0.0123382	0.00762256	0.0158335	0.023113	0.0155185	0.00982066	0.00537531	0.0177019	0.00938603	0.0214206	0.0166738	0.00894109	0.0080272	0.00539679
0.0117117	0.0140098	0.0148823	0.0111489	0.013403	0.016507	0.0115206	0.0174972	0.0142617	0.0176395	0.010173	0.00645441	0.0104448	0.0170678	0.0192568	0.00746464	0.0137606	0.0111877	0.0177931	0.0165543	0.00757968	0.0148434	0.0115277	0.00623581	0.0206338	0.0169135	0.0153733	0.0106258	0.00899215	0.0206397	0.00818821	0.0143903	0.00466666	0.00870958	0.023133	0.0200127	0.0122025	0.00757297	0.0157217	0.0227868	0.0153596	0.00967888	0.00527181	0.0176724	0.0092966	0.0211871	0.0165162	0.00872203	0.00796976	0.00535152
0.0114819	0.0137633	0.0145679	0.0107281	0.0131505	0.0162542	0.0114993	0.0172516	0.01419	0.0174594	0.0100465	0.00651115	0.0101376	0.0168025	0.018974	0.00737685	0.0136141	0.0111368	0.0176168	0.0163431	0.00751669	0.0146224	0.0114586	0.00608479	0.0204486	0.0167594	0.0152053	0.0104962	0.00895746	0.0204819	0.00798313	0.014179	0.00458494	0.00857384	0.0229011	0.0198109	0.0120585	0.00752421	0.0155993	0.0224384	0.0151796	0.00953266	0.00515436	0.0176303	0.00921228	0.0209518	0.0163481	0.00850315	0.00792008	0.00533019
0.011245	0.0135304	0.0142303	0.0103209	0.0128772	0.0160115	0.0114644	0.0170002	0.0141216	0.0172581	0.00990461	0.00655193	0.00984623	0.0165352	0.0186807	0.00727366	0.0134618	0.011072	0.0174333	0.0161211	0.00745041	0.0144046	0.0113879	0.00592419	0.0202338	0.0166121	0.0150094	0.010372	0.00889749	0.0203229	0.00778296	0.0139777	0.00447877	0.0084429	0.0226635	0.019582	0.0118972	0.00747458	0.0154652	0.0220732	0.014984	0.00938456	0.00503402	0.0175662	0.00914057	0.0207195	0.0161789	0.00828354	0.00786204	0.0053278
0.0109978	0.0133078	0.0138765	0.00991041	0.0125913	0.0157762	0.0114128	0.0167409	0.0140514	0.0170315	0.00975684	0.00657224	0.00957498	0.0162657	0.0183777	0.00715677	0.013299	0.0109953	0.0172449	0.0158901	0.00736656	0.0141757	0.011328	0.00575228	0.0199992	0.0164548	0.0147833	0.0102558	0.00881642	0.0201575	0.00758756	0.0137788	0.0043532	0.00831919	0.0224273	0.019334	0.0117146	0.00741711	0.0153148	0.0217009	0.0147806	0.00923093	0.00492481	0.0174751	0.00908534	0.0204806	0.0160135	0.00806341	0.00778412	0.00533567
0.0107442	0.0130796	0.0135145	0.00948644	0.0123098	0.0155309	0.0113439	0.0164726	0.0139747	0.0167794	0.00961778	0.00657079	0.00932382	0.0160014	0.0180668	0.00703052	0.0131179	0.0109109	0.0170493	0.0156589	0.00725867	0.0139258	0.0112814	0.00556872	0.0197538	0.0162739	0.01453	0.0101482	0.00872261	0.0199793	0.00738995	0.0135733	0.00422	0.00820351	0.022193	0.0190753	0.0115091	0.00735424	0.0151418	0.0213321	0.0145834	0.00906899	0.00483386	0.0173558	0.00904708	0.0202321	0.0158496	0.00784331	0.00768486	0.00534481
0.0104913	0.0128331	0.013153	0.0090524	0.012039	0.015267	0.0112601	0.016196	0.0138875	0.0165058	0.00949445	0.00655089	0.00908402	0.0157394	0.0177488	0.00690057	0.0129136	0.010823	0.0168455	0.0154328	0.00712588	0.0136504	0.0112432	0.00537407	0.0195023	0.0160653	0.0142562	0.0100434	0.00862345	0.0197769	0.00718412	0.0133544	0.00409281	0.00809073	0.0219486	0.0188135	0.0112832	0.00728848	0.0149437	0.0209698	0.0143993	0.00889632	0.00476319	0.0172116	0.00902029	0.0199703	0.0156878	0.00762471	0.00756924	0.0053471
0.0102462	0.0125623	0.0128041	0.00861754	0.0117781	0.014986	0.0111649	0.0159155	0.0137888	0.016221	0.0093884	0.00652312	0.00883779	0.0154697	0.0174208	0.00677465	0.0126856	0.0107358	0.0166313	0.0152149	0.00697217	0.0133489	0.0112067	0.00517057	0.0192561	0.0158308	0.0139715	0.00992404	0.00852413	0.0195467	0.00696342	0.0131189	0.00398055	0.00796499	0.0216864	0.0185624	0.0110414	0.00722167	0.0147217	0.0206025	0.0142303	0.00871101	0.00471086	0.0170487	0.00899006	0.0196903	0.0155237	0.00741062	0.00744537	0.0053377
0.010012	0.0122655	0.0124715	0.00819138	0.0115243	0.0146948	0.011063	0.0156427	0.0136882	0.0159418	0.00929785	0.00650279	0.00858293	0.0151831	0.0170869	0.00665894	0.0124395	0.0106546	0.0164048	0.0150069	0.00680524	0.0130253	0.0111648	0.00495967	0.0190191	0.0155769	0.0136908	0.00977801	0.00843381	0.0192931	0.00672162	0.0128709	0.00388834	0.00781766	0.021402	0.0183271	0.0107904	0.00715567	0.0144801	0.0202215	0.0140754	0.00851305	0.00466994	0.0168756	0.00894364	0.01939	0.0153492	0.00720562	0.00732023	0.00531411
0.00978513	0.0119455	0.0121527	0.00777808	0.0112703	0.0144015	0.0109613	0.0153811	0.0135871	0.0156705	0.00921588	0.00649532	0.00832594	0.0148748	0.0167533	0.00655196	0.0121883	0.0105762	0.0161656	0.0148054	0.00663845	0.0126854	0.0111092	0.00473865	0.0187894	0.0153114	0.0134212	0.0096007	0.00835228	0.0190262	0.00645626	0.0126135	0.00381653	0.00764671	0.0210936	0.0181058	0.0105391	0.00708946	0.0142303	0.019825	0.0139281	0.00830431	0.0046263	0.0167058	0.0088753	0.0190705	0.0151578	0.0070155	0.00719915	0.00527647
0.00956501	0.0116088	0.0118426	0.00737088	0.0110011	0.0141109	0.0108571	0.0151292	0.0134822	0.015401	0.00912829	0.00650024	0.00807365	0.0145442	0.0164271	0.0064474	0.0119386	0.0104929	0.015915	0.0145987	0.00648812	0.0123355	0.0110343	0.00450396	0.018563	0.0150425	0.0131641	0.00939323	0.00827264	0.0187581	0.00617034	0.0123502	0.00375846	0.00745456	0.0207632	0.0178938	0.0102893	0.00701677	0.0139814	0.0194143	0.0137738	0.00808988	0.00456782	0.0165446	0.00878422	0.0187342	0.0149482	0.00684523	0.00708989	0.00522753
0.0093555	0.0112668	0.0115348	0.00695927	0.0107094	0.0138191	0.0107433	0.0148841	0.0133708	0.0151264	0.00902686	0.00651477	0.00783345	0.0141958	0.0161139	0.0063383	0.0116941	0.0103974	0.0156567	0.0143779	0.00635823	0.0119869	0.0109423	0.00425494	0.0183335	0.0147807	0.0129184	0.00916185	0.00818697	0.018494	0.00587312	0.0120854	0.00369793	0.00724705	0.0204155	0.0176836	0.010039	0.00693355	0.0137408	0.018993	0.0136035	0.00788149	0.00448985	0.0163921	0.00867385	0.0183887	0.0147248	0.0066964	0.00699132	0.005171
0.0091609	0.0109337	0.0112209	0.00654309	0.0103912	0.0135208	0.0106141	0.0146403	0.0132487	0.0148393	0.00890813	0.00653237	0.00761545	0.0138357	0.0158128	0.00622069	0.0114574	0.0102866	0.0154008	0.0141373	0.00624423	0.0116487	0.010841	0.00399349	0.01809	0.014532	0.0126771	0.00891434	0.0080893	0.018226	0.00557641	0.0118194	0.00362085	0.00702968	0.0200569	0.0174644	0.00978594	0.00683565	0.0135136	0.0185653	0.0134139	0.00768436	0.00439292	0.0162466	0.00855099	0.0180433	0.0144956	0.00656587	0.00689592	0.00511258
0.00898353	0.0106142	0.0108986	0.00612714	0.0100465	0.0132144	0.0104667	0.0143886	0.0131079	0.0145317	0.00877182	0.00654043	0.00742265	0.0134719	0.0155099	0.00609644	0.0112245	0.0101641	0.0151527	0.0138742	0.0061381	0.0113272	0.0107401	0.00372324	0.0178265	0.014298	0.0124239	0.00865907	0.00797484	0.0179492	0.00528908	0.0115459	0.00352068	0.00680539	0.0196998	0.0172325	0.00952695	0.00671949	0.0132966	0.0181378	0.0132055	0.00749928	0.00428126	0.0161024	0.00842762	0.0177081	0.0142682	0.00644324	0.0067953	0.005059
0.00882208	0.0103077	0.010568	0.00571612	0.0096791	0.0129008	0.0103046	0.0141236	0.0129437	0.0142059	0.00862083	0.00653222	0.0072556	0.0131128	0.0151916	0.00597197	0.0109793	0.0100393	0.0149142	0.0135895	0.0060307	0.0110257	0.0106449	0.00344762	0.0175455	0.0140779	0.0121465	0.00840879	0.00784138	0.0176603	0.0050179	0.0112619	0.00339668	0.0065792	0.0193517	0.0169865	0.00925828	0.00658436	0.0130711	0.0177242	0.0129822	0.00732488	0.00416144	0.0159459	0.00831806	0.0173907	0.0140507	0.00631275	0.00668402	0.00500672
0.00866976	0.0100106	0.0102312	0.00531444	0.00929444	0.0125818	0.0101416	0.0138416	0.0127524	0.0138632	0.00845964	0.00650522	0.0071117	0.0127595	0.0148547	0.00585115	0.0107101	0.00991739	0.0146854	0.013288	0.00591112	0.0107393	0.0105548	0.00316859	0.017255	0.0138666	0.0118441	0.00816744	0.00769367	0.0173562	0.00476613	0.0109618	0.00325341	0.00635174	0.0190168	0.0167271	0.00898485	0.00643283	0.0128213	0.0173284	0.012749	0.00715579	0.00404399	0.0157684	0.00822507	0.0170897	0.013849	0.00616816	0.00656149	0.00494648
0.00851673	0.00971657	0.00989085	0.00492721	0.00889768	0.0122602	0.0099824	0.01354	0.0125328	0.013505	0.00829501	0.00646007	0.00698531	0.0124024	0.0145021	0.00573667	0.0104135	0.00980131	0.014462	0.0129799	0.00577215	0.0104505	0.0104715	0.00289157	0.0169647	0.0136512	0.0115236	0.00793315	0.00754201	0.0170369	0.0045294	0.0106388	0.00309893	0.00612107	0.0186966	0.0164572	0.00870951	0.00627255	0.0125433	0.0169474	0.0125127	0.00697919	0.00394022	0.015571	0.0081438	0.016789	0.0136614	0.00600924	0.0064318	0.00487008
0.0083597	0.0094125	0.00954886	0.00455713	0.00849697	0.0119415	0.00982695	0.0132193	0.0122877	0.0131349	0.0081351	0.00640027	0.00687251	0.0120371	0.0141394	0.00563011	0.0100922	0.00969274	0.0142324	0.0126784	0.00561327	0.0101447	0.0103906	0.00262211	0.01668	0.0134214	0.0111952	0.00770233	0.00739731	0.0167045	0.00428992	0.01029	0.00294575	0.00588549	0.018386	0.0161798	0.00843383	0.00611686	0.01224	0.0165756	0.0122821	0.00678393	0.00385046	0.0153612	0.00806682	0.0164763	0.0134733	0.00583866	0.00629856	0.00477388
0.00819866	0.00908736	0.00920492	0.00420665	0.00809359	0.0116354	0.00967442	0.0128823	0.0120218	0.0127543	0.00797822	0.00633001	0.00677453	0.0116568	0.013773	0.00552935	0.00975267	0.00958864	0.0139887	0.0123872	0.00543943	0.0098184	0.0103034	0.00236494	0.0163987	0.0131781	0.0108673	0.00746913	0.0072639	0.0163623	0.00402949	0.00991741	0.00280903	0.00564318	0.0180692	0.0158981	0.00815952	0.0059702	0.0119192	0.0162057	0.0120561	0.00656611	0.00376789	0.0151488	0.0079864	0.0161451	0.0132704	0.0056634	0.00616589	0.00465949
0.00803415	0.00874247	0.00885789	0.00387628	0.00768529	0.0113473	0.00951969	0.0125337	0.01174	0.0123565	0.00781711	0.00625308	0.00668886	0.0112538	0.0134113	0.00542591	0.00940212	0.00947802	0.013727	0.012104	0.00525838	0.00947477	0.0102022	0.002123	0.0161205	0.0129286	0.0105433	0.00722217	0.00713595	0.0160168	0.00374413	0.00952873	0.00269378	0.00539204	0.0177343	0.0156191	0.00788487	0.0058317	0.0115899	0.0158298	0.0118281	0.00632703	0.00368402	0.0149398	0.00789378	0.0157923	0.0130465	0.00549828	0.00603759	0.00453258
0.0078693	0.008387	0.00850256	0.00356387	0.00727021	0.0110785	0.00934993	0.0121769	0.0114528	0.0119372	0.00764476	0.00617382	0.00661603	0.0108245	0.0130618	0.00531081	0.0090459	0.00935223	0.0134459	0.011825	0.00507603	0.00912051	0.0100844	0.00189402	0.0158415	0.0126817	0.0102282	0.00695504	0.00700991	0.015678	0.00343886	0.0091377	0.0025971	0.00513727	0.0173787	0.0153388	0.00760041	0.00569884	0.0112609	0.0154482	0.0115915	0.00607138	0.00359219	0.0147337	0.00778399	0.0154195	0.012801	0.00535523	0.00591347	0.00440023
0.00771243	0.008032	0.00813203	0.00326636	0.0068457	0.0108274	0.00915838	0.0118129	0.0111657	0.011494	0.00745716	0.00609118	0.00655741	0.010371	0.0127274	0.00517799	0.00869041	0.00920509	0.0131474	0.0115446	0.00489508	0.00876321	0.00995458	0.00166729	0.0155544	0.0124431	0.00992152	0.00667097	0.0068803	0.0153564	0.00312286	0.00875233	0.00251159	0.00488361	0.0170053	0.0150471	0.00729763	0.00556598	0.0109437	0.0150563	0.0113418	0.00580555	0.003488	0.0145304	0.007658	0.0150322	0.0125371	0.00523768	0.00578669	0.00427138
0.00756723	0.00768452	0.0077419	0.00298176	0.00640523	0.0105885	0.00893959	0.0114427	0.0108812	0.0110271	0.00725454	0.00600144	0.00651201	0.00990128	0.0124076	0.00502391	0.00833958	0.00903289	0.0128358	0.0112535	0.00471944	0.00841232	0.00982033	0.00143366	0.0152535	0.0122142	0.00961822	0.00637936	0.00673967	0.0150592	0.00280601	0.00837743	0.002428	0.00463508	0.0166201	0.0147354	0.00697307	0.00541993	0.0106436	0.0146468	0.011077	0.00553779	0.0033699	0.0143274	0.00752152	0.0146427	0.0122618	0.0051428	0.00565106	0.00415387
0.00743324	0.00734305	0.00733285	0.0027059	0.00594844	0.0103515	0.00869028	0.0110682	0.0106012	0.0105404	0.0070437	0.00590187	0.00647885	0.00942891	0.0120992	0.00484854	0.00799549	0.00883615	0.0125187	0.0109483	0.00454573	0.00807834	0.00968808	0.00119114	0.0149373	0.0119938	0.00931238	0.0060909	0.00658267	0.0147842	0.00249838	0.00801547	0.00233422	0.0043948	0.0162295	0.0144	0.00662722	0.00524973	0.0103608	0.0142155	0.0108003	0.00527679	0.00324106	0.0141203	0.00738206	0.0142672	0.0119874	0.00506382	0.00550038	0.00404784
0.00730749	0.00700073	0.00691243	0.0024365	0.00548195	0.0101088	0.00841178	0.01069	0.0103227	0.0100382	0.00682974	0.0057912	0.00646035	0.00896292	0.0117981	0.00465647	0.00765885	0.00861978	0.0122066	0.01063	0.00436591	0.00776197	0.0095641	0.000941392	0.0146107	0.0117777	0.00900005	0.00581081	0.0064094	0.014515	0.00220914	0.00766173	0.00221854	0.00416101	0.0158397	0.014044	0.00626354	0.0050549	0.0100919	0.0137622	0.0105168	0.00502408	0.00310854	0.0139052	0.00724423	0.0139117	0.0117285	0.0049934	0.00532911	0.00393975
0.00718593	0.0066558	0.00649234	0.0021717	0.00501657	0.00985461	0.00810875	0.0103057	0.0100327	0.00952291	0.00661748	0.00566942	0.00645147	0.00850967	0.0114997	0.00445913	0.00732725	0.00839498	0.0119002	0.0103023	0.00417269	0.00745677	0.00945276	0.000687163	0.0142821	0.0115596	0.0086803	0.0055342	0.0062274	0.0142347	0.00194253	0.00729784	0.00207939	0.00392359	0.0154572	0.0136781	0.0058872	0.00484222	0.00983034	0.0132916	0.0102337	0.00477676	0.00297995	0.0136814	0.00710723	0.0135745	0.0114912	0.00492373	0.00513533	0.00381692
0.00706644	0.00630889	0.00608058	0.0019089	0.0045627	0.00958457	0.00778824	0.00991818	0.00972541	0.00900283	0.00641125	0.00554258	0.00644334	0.00807218	0.0112036	0.00427044	0.00699183	0.00817778	0.0115953	0.00997035	0.0039631	0.00715407	0.00935222	0.000432043	0.0139585	0.0113335	0.00835594	0.00525458	0.00604694	0.0139364	0.00169762	0.00690815	0.00192323	0.00367411	0.0150824	0.0133082	0.00550418	0.0046212	0.00956478	0.0128096	0.00995765	0.00453107	0.00285836	0.0134515	0.00697019	0.01325	0.0112755	0.0048448	0.00492216	0.00367377
0.00695288	0.00596121	0.00568289	0.00164791	0.00412262	0.00929679	0.00746128	0.009533	0.00940352	0.00848715	0.00620985	0.00541711	0.00642583	0.00764548	0.0109099	0.00409584	0.00664684	0.0079734	0.0112869	0.0096371	0.0037399	0.00684692	0.00925121	0.000180888	0.013646	0.0110985	0.00803173	0.00496833	0.00587544	0.0136184	0.00146936	0.00648959	0.00176033	0.00340744	0.0147115	0.0129387	0.00512182	0.00439908	0.00928681	0.0123143	0.00968952	0.00428293	0.00273921	0.0132213	0.00682928	0.0129293	0.0110772	0.00475566	0.00469841	0.00350915
0.00685197	0.0056153	0.00530222	0.00139285	0.00368294	0.00899412	0.00713249	0.00915645	0.00907441	0.00798475	0.00600106	0.00529945	0.00639103	0.00721131	0.0106184	0.00393555	0.00629609	0.00778045	0.0109707	0.00929899	0.00351038	0.00653234	0.00913975	-6.45295e-05	0.0133486	0.0108606	0.00771373	0.00467302	0.00571852	0.0132838	0.0012511	0.00604729	0.00159939	0.00312086	0.0143398	0.0125735	0.00474465	0.00417731	0.00899603	0.0118017	0.00941825	0.00402481	0.00261772	0.0129975	0.00667879	0.0125996	0.0108885	0.0046614	0.00447463	0.00332596
0.0067641	0.00527299	0.00493444	0.0011401	0.00322833	0.00868677	0.00680344	0.0087935	0.00874648	0.00750211	0.00577311	0.0051945	0.00633984	0.00675442	0.0103288	0.00378712	0.00594833	0.0075951	0.0106428	0.00895017	0.00328185	0.0062116	0.00901064	-0.000305576	0.0130638	0.0106262	0.00740688	0.00436789	0.00557863	0.0129399	0.00103443	0.00559055	0.00144476	0.00281486	0.0139634	0.0122101	0.00437545	0.00395563	0.00869708	0.01127	0.00913172	0.00374987	0.00248855	0.0127869	0.00651462	0.0122523	0.0106965	0.00456829	0.00425923	0.0031305
0.00668535	0.00493183	0.0045627	0.000886153	0.00275501	0.00838332	0.00647534	0.00844312	0.00842338	0.00703677	0.00552158	0.00510063	0.00628926	0.00626869	0.0100406	0.0036444	0.00561194	0.00741023	0.0103068	0.00858845	0.00306206	0.00588611	0.00885904	-0.000545443	0.0127786	0.0104022	0.0071111	0.00405523	0.00545186	0.0126014	0.000809667	0.00512847	0.00129961	0.00249364	0.013581	0.011834	0.00401584	0.00373444	0.00839638	0.0107192	0.00882559	0.00346359	0.00234599	0.012594	0.00633656	0.0118828	0.0104906	0.00448179	0.00405921	0.00293332
0.00661041	0.00460162	0.00417019	0.00062853	0.0022658	0.0080829	0.00614534	0.00809242	0.00809872	0.00656939	0.00524711	0.00500405	0.00625805	0.00575457	0.00975262	0.0034951	0.00529008	0.00721298	0.00996544	0.0082143	0.00285691	0.00555816	0.00868441	-0.0007874	0.0124805	0.0101951	0.00681833	0.00373958	0.0053252	0.0122835	0.000576674	0.00466803	0.00116513	0.00216763	0.0131967	0.0114331	0.00366361	0.00351406	0.00809899	0.0101494	0.00850049	0.00317889	0.00218677	0.0124168	0.00614863	0.0114901	0.0102673	0.00440696	0.00387837	0.00274787
0.00653458	0.00429787	0.00375207	0.000365431	0.0017664	0.00778013	0.00580213	0.00772569	0.00776422	0.00608153	0.00495411	0.00489048	0.00625168	0.00521816	0.00946039	0.00333065	0.00497588	0.00699661	0.00962096	0.00783015	0.00266492	0.00523048	0.00849162	-0.00103237	0.0121629	0.0100083	0.00651944	0.00342451	0.00518706	0.0119923	0.000341316	0.0042166	0.00103932	0.00185168	0.0128138	0.0110032	0.00330925	0.00329488	0.00780843	0.00956778	0.00816041	0.00290816	0.00201243	0.0122442	0.00595711	0.011078	0.0100282	0.00434381	0.00371302	0.0025818
0.00645426	0.00403159	0.0033112	9.88315e-05	0.00126415	0.00746982	0.00544212	0.00734023	0.00741778	0.00557144	0.00464918	0.00475507	0.00626742	0.00466831	0.0091588	0.00314966	0.00465635	0.00675995	0.00927603	0.00743965	0.00247268	0.00490376	0.00829251	-0.00127535	0.0118231	0.00983912	0.00620762	0.00311932	0.00502982	0.0117264	0.000110454	0.00377743	0.000918037	0.0015495	0.0124348	0.0105455	0.00294636	0.00307701	0.00752758	0.00898137	0.00781164	0.00265632	0.00183063	0.0120647	0.00577035	0.0106526	0.00977798	0.00428799	0.00354607	0.0024379
0.00636331	0.00380409	0.00285462	-0.000161366	0.000768323	0.00714893	0.00506894	0.00694112	0.00706095	0.00504675	0.00434075	0.00459902	0.006298	0.0041166	0.00884351	0.00295533	0.00432798	0.00650595	0.00893007	0.00704773	0.0022679	0.00457513	0.00810131	-0.00150685	0.0114625	0.00967715	0.00587763	0.00283573	0.00484902	0.0114798	-0.000110408	0.00335009	0.000797795	0.00125789	0.0120617	0.0100659	0.00257759	0.00285794	0.00725252	0.00839746	0.00746195	0.00241593	0.00165099	0.0118707	0.00559782	0.010223	0.0095227	0.00423224	0.00335994	0.0023146
0.00625686	0.00360186	0.00239127	-0.000405059	0.000288659	0.00681768	0.00469021	0.00653563	0.00669705	0.0045177	0.00403932	0.0044271	0.00633383	0.00357837	0.00851231	0.00275314	0.00399241	0.00624044	0.00857454	0.00666271	0.00204311	0.00424083	0.00792532	-0.00172443	0.0110873	0.00950968	0.00552751	0.00258149	0.00464489	0.0112431	-0.000315962	0.0029319	0.000675022	0.000971673	0.011693	0.00957176	0.00220995	0.00263549	0.00697472	0.00782277	0.00711911	0.00217493	0.00148177	0.0116577	0.0054462	0.00980187	0.00927122	0.00416952	0.00315172	0.00220491
0.00613248	0.00340167	0.00193231	-0.000629839	-0.00016763	0.00648177	0.00431444	0.00613147	0.00633041	0.00399339	0.00375153	0.00424661	0.00636359	0.00306006	0.00816764	0.00254806	0.00365277	0.00596832	0.00819943	0.00629162	0.00179418	0.00389504	0.00776716	-0.00193047	0.0107102	0.00932877	0.00516107	0.00235562	0.00442322	0.0110043	-0.000503654	0.00251851	0.000543009	0.000683933	0.0113217	0.00907038	0.0018502	0.00241724	0.00668601	0.00725628	0.00679133	0.00192746	0.00133002	0.0114247	0.00531398	0.00938964	0.00903242	0.00409799	0.00292736	0.00209413
0.0059904	0.00319633	0.00148881	-0.000838466	-0.000596811	0.00614545	0.00394465	0.00573656	0.00596762	0.00347997	0.00348079	0.0040691	0.00637727	0.00256118	0.00781983	0.00234307	0.00331452	0.00569069	0.0078012	0.00593949	0.00152137	0.00353144	0.00762553	-0.00212919	0.0103465	0.00912969	0.00479086	0.00214385	0.00419777	0.0107516	-0.000678754	0.00210253	0.000406215	0.000385922	0.0109409	0.00857174	0.00150113	0.00221529	0.00638336	0.00668018	0.00648574	0.00167089	0.00119931	0.0111766	0.00518667	0.00897939	0.00880464	0.00402289	0.00269614	0.00196919
0.00583448	0.00298678	0.00106487	-0.00103615	-0.000999774	0.00581237	0.00357142	0.00535604	0.00561939	0.00297944	0.00322748	0.00390873	0.00636653	0.00207695	0.00748206	0.00213944	0.00298753	0.00540838	0.00738135	0.00560823	0.00123046	0.00314665	0.00749375	-0.00232606	0.010002	0.00891152	0.00443102	0.00192754	0.00398499	0.0104807	-0.000852195	0.00167906	0.000276194	7.62828e-05	0.0105448	0.00808322	0.00115685	0.00203885	0.00607212	0.00607693	0.00620545	0.0014049	0.00108597	0.0109275	0.0050488	0.00856307	0.00857943	0.0039472	0.00246728	0.00182544
0.00567379	0.00277596	0.000659051	-0.00122863	-0.00138244	0.00548557	0.0031829	0.00499295	0.00529159	0.00249318	0.00298679	0.00377016	0.00632638	0.00159867	0.00715906	0.00193546	0.00267994	0.00512029	0.00694484	0.00529378	0.000935591	0.00274257	0.00735641	-0.00252924	0.00967613	0.00867957	0.00408833	0.00169992	0.00379084	0.0101932	-0.00103511	0.0012511	0.000164092	-0.000246584	0.0101291	0.00760971	0.00080432	0.00188918	0.00576062	0.00544604	0.00594676	0.00113378	0.000974965	0.0106923	0.00489376	0.00813396	0.00834756	0.00387827	0.00224998	0.00166381
0.00551792	0.00257224	0.000266575	-0.0014225	-0.00175767	0.00516344	0.00277794	0.00464775	0.00498545	0.00202072	0.00274554	0.00365114	0.00625735	0.00111108	0.00685037	0.00172765	0.00239777	0.00482437	0.00649813	0.00498288	0.000654613	0.0023279	0.00719962	-0.00274911	0.00936476	0.00844763	0.00376476	0.00146064	0.00361415	0.00989454	-0.00123155	0.000826037	7.51431e-05	-0.000583735	0.0096926	0.00715322	0.000441093	0.0017563	0.00545432	0.00479724	0.00569487	0.000867901	0.000850728	0.0104768	0.00472015	0.00768602	0.00810339	0.00382608	0.00205245	0.00148886
0.00536955	0.00239439	-0.000119027	-0.0016263	-0.00214007	0.00483343	0.00236153	0.00431819	0.00469862	0.00155949	0.00249303	0.00354597	0.00616577	0.000601052	0.00655307	0.0015131	0.00214399	0.00451964	0.00604798	0.00466274	0.000394196	0.00191369	0.00701962	-0.00299042	0.00906008	0.00822737	0.00345868	0.00121239	0.00344986	0.00959165	-0.00143499	0.000410926	7.76878e-06	-0.000934015	0.00923894	0.00670953	7.10555e-05	0.00162585	0.0051575	0.00414311	0.00543291	0.000615949	0.000706986	0.0102807	0.0045304	0.00721796	0.00784597	0.00379749	0.00187707	0.00130748
0.00522755	0.00225276	-0.000506937	-0.00184268	-0.00253368	0.00447961	0.00194042	0.00400077	0.00442485	0.00110702	0.0022281	0.00344685	0.00606566	6.70932e-05	0.00626118	0.0012911	0.00191697	0.00420625	0.00560304	0.0043287	0.000153604	0.00150793	0.00681972	-0.00325302	0.00874896	0.00802574	0.00316355	0.000962672	0.00328954	0.00929544	-0.0016411	8.67207e-06	-3.99293e-05	-0.00129584	0.00877876	0.00626286	-0.000300517	0.00149004	0.00487257	0.00349339	0.005158	0.000387645	0.000543367	0.0100997	0.0043314	0.00673388	0.00757686	0.00379208	0.00172071	0.00113055
0.00508973	0.00215272	-0.000905268	-0.00206992	-0.0029365	0.00409939	0.00152084	0.00369186	0.00415208	0.000662096	0.00195494	0.00334477	0.00597296	-0.000484082	0.00596317	0.00106463	0.00171122	0.00388483	0.00517089	0.00398077	-7.18924e-05	0.00111685	0.00660723	-0.00353348	0.0084205	0.00784602	0.00286498	0.000727508	0.00311924	0.00901696	-0.00184414	-0.000383634	-7.31437e-05	-0.00166912	0.00832599	0.00579927	-0.000667339	0.00134436	0.00459693	0.00285098	0.00487503	0.000191418	0.000363558	0.00992619	0.00413718	0.00624254	0.00730105	0.0038	0.00157686	0.000968768
0.00495241	0.00209399	-0.00131314	-0.00230467	-0.00334451	0.00369901	0.0011076	0.00338887	0.00386759	0.000223179	0.00167931	0.00323641	0.005892	-0.00104227	0.00564894	0.000841359	0.00151694	0.00356048	0.00475743	0.00362142	-0.000291119	0.00074386	0.00639034	-0.00382566	0.0080721	0.00768695	0.00254948	0.000519433	0.00292698	0.00875477	-0.00203648	-0.000771747	-0.000101431	-0.00205366	0.00788589	0.00531924	-0.0010205	0.0011869	0.00431944	0.002216	0.00459096	2.96325e-05	0.000175075	0.00974738	0.00396234	0.00575389	0.00702672	0.00380865	0.00143917	0.000822206
0.00480925	0.0020691	-0.00172415	-0.00254244	-0.0037514	0.00328792	0.000705902	0.0030924	0.00356646	-0.000206248	0.00140637	0.00311934	0.00582005	-0.00159886	0.00531584	0.000627004	0.00132094	0.00324034	0.00436539	0.00325613	-0.0005187	0.000385177	0.00617816	-0.0041203	0.00770712	0.00754267	0.00221321	0.00034349	0.00271012	0.00849912	-0.00221266	-0.00116196	-0.000135033	-0.00245144	0.00745845	0.00483145	-0.00135173	0.00102235	0.00402795	0.00159229	0.00431343	-0.000102992	-8.37803e-06	0.00955121	0.00381243	0.00527179	0.00676158	0.00380916	0.00130446	0.000683836
0.00465843	0.00206929	-0.00213113	-0.00277887	-0.0041465	0.00287519	0.000321822	0.00280383	0.00324887	-0.000620857	0.0011406	0.00299196	0.0057518	-0.00214853	0.00496635	0.000425592	0.00111814	0.00293228	0.00399096	0.00289551	-0.00076481	2.37639e-05	0.00598048	-0.00440918	0.00733207	0.00740058	0.00185877	0.000198185	0.00247319	0.00823861	-0.00237292	-0.00156121	-0.000177101	-0.00286446	0.00704131	0.00434617	-0.00165547	0.000867114	0.00371606	0.000984213	0.00405265	-0.00022018	-0.000172601	0.00933432	0.00368619	0.00478727	0.00650734	0.00379486	0.00117275	0.000544784
0.0045019	0.0020878	-0.00252933	-0.00301618	-0.00452503	0.00246688	-3.98415e-05	0.00252347	0.00291789	-0.00101757	0.000883866	0.00285446	0.0056799	-0.00268685	0.00460558	0.000238885	0.000908042	0.00264207	0.00361854	0.00254772	-0.00103341	-0.00035802	0.00579889	-0.00468929	0.00695365	0.00724619	0.00149217	7.63314e-05	0.00222464	0.00796582	-0.00252612	-0.00197466	-0.000219091	-0.00329254	0.00662848	0.00387067	-0.00193004	0.000736337	0.00338162	0.000393836	0.00381495	-0.000338557	-0.000313301	0.00909974	0.00357777	0.00428995	0.00625555	0.00376252	0.00104348	0.000398397
0.00434361	0.00210972	-0.00291785	-0.00325441	-0.00488863	0.00206636	-0.000377669	0.00225102	0.00257957	-0.00139663	0.000633357	0.00270853	0.00559118	-0.00321502	0.00423923	6.35616e-05	0.000691803	0.00236832	0.00323193	0.00221279	-0.00132362	-0.000763387	0.00562872	-0.00496084	0.00657843	0.00707595	0.00112071	-3.07233e-05	0.00197261	0.00767853	-0.00268446	-0.00240121	-0.000257048	-0.00373411	0.00620746	0.0034066	-0.00217841	0.000635953	0.00302652	-0.000179666	0.00359968	-0.000468508	-0.000433457	0.008854	0.00347874	0.003777	0.0059971	0.00371639	0.000915737	0.000241422
0.00418772	0.00212836	-0.00330054	-0.00349185	-0.00524328	0.00168001	-0.000695015	0.00198512	0.00224465	-0.00176264	0.000383096	0.00255821	0.00547432	-0.00373895	0.0038717	-0.00011198	0.000474426	0.00209711	0.00283042	0.00188574	-0.0016306	-0.00118673	0.00546288	-0.00522536	0.0062126	0.00689347	0.000752946	-0.000131981	0.00172403	0.00737539	-0.00285518	-0.00282975	-0.000288887	-0.00418686	0.0057694	0.00295056	-0.00240667	0.000564866	0.00265704	-0.000741349	0.00340048	-0.000616398	-0.000540109	0.00860445	0.00337784	0.00324981	0.00572594	0.00367192	0.00078861	7.31506e-05
0.00403541	0.00214253	-0.00368235	-0.00372674	-0.00559645	0.00131447	-0.00100048	0.00171637	0.00192068	-0.00212779	0.000127097	0.00240673	0.00533206	-0.00426557	0.00350338	-0.000299998	0.000268841	0.00181342	0.00242186	0.00156022	-0.00194805	-0.00161906	0.0052949	-0.0054862	0.00585502	0.00670549	0.000395156	-0.000240913	0.00148708	0.00706066	-0.00304221	-0.00324846	-0.000312603	-0.00464253	0.00531277	0.00250065	-0.00262449	0.000516312	0.00228517	-0.00129707	0.00320828	-0.000784127	-0.000641695	0.00835918	0.00326441	0.00271211	0.0054379	0.00364276	0.000661859	-0.000103275
0.00388119	0.00215297	-0.00406922	-0.00395726	-0.00595212	0.000973144	-0.00130141	0.00143939	0.00160778	-0.0024994	-0.000136752	0.00224938	0.00517694	-0.00479901	0.00313481	-0.000506792	8.25927e-05	0.00151232	0.00201553	0.00123173	-0.00227064	-0.0020512	0.00511993	-0.00575109	0.00549957	0.00651985	4.80957e-05	-0.000362017	0.00126201	0.00674355	-0.00324602	-0.00365058	-0.000327737	-0.00509415	0.00484092	0.00205472	-0.00284595	0.000481154	0.00192333	-0.00184377	0.00301718	-0.000965302	-0.000747925	0.00812565	0.00313469	0.00216905	0.00513195	0.00363615	0.000536594	-0.000281384
0.00371615	0.00216585	-0.00446602	-0.0041826	-0.00630817	0.000654106	-0.0016014	0.00115193	0.00130161	-0.00288166	-0.000404177	0.0020779	0.00502416	-0.00534077	0.00276678	-0.000734502	-8.6425e-05	0.00119468	0.001619	0.000899331	-0.00259643	-0.00247464	0.00493632	-0.00602596	0.00513951	0.00634659	-0.000291389	-0.000493354	0.00104311	0.00643365	-0.0034614	-0.00403277	-0.000335034	-0.00553583	0.00435972	0.00161015	-0.00307594	0.00044861	0.00157807	-0.00237508	0.00282809	-0.00113988	-0.000867116	0.00790417	0.00299004	0.00162627	0.00481193	0.00365459	0.000410226	-0.000454382
0.00353715	0.0021989	-0.00487235	-0.00440344	-0.00666323	0.000347661	-0.00190294	0.000853647	0.000996726	-0.00327656	-0.000669097	0.00188613	0.00488273	-0.00589308	0.00240002	-0.000981659	-0.000246208	0.000864361	0.00123672	0.000564814	-0.00292455	-0.00288369	0.00474605	-0.00630679	0.00477066	0.00619398	-0.000627958	-0.00063037	0.000823179	0.00613469	-0.00367589	-0.00439545	-0.00033313	-0.00596344	0.00387445	0.00116687	-0.0033138	0.000404588	0.00125171	-0.00288688	0.002641	-0.00129034	-0.00100108	0.00768988	0.00283493	0.00108998	0.00448853	0.00369535	0.000276375	-0.000619821
0.00334507	0.00226234	-0.005281	-0.00461333	-0.00701289	4.37079e-05	-0.00220812	0.000548787	0.000689093	-0.00367966	-0.000926295	0.00167302	0.00475012	-0.00644906	0.00203494	-0.00124231	-0.000406272	0.000528185	0.000866091	0.000231037	-0.0032546	-0.00327549	0.004554	-0.00658423	0.00439228	0.00606329	-0.00096548	-0.000765945	0.000596622	0.00584079	-0.00387934	-0.0047441	-0.000319017	-0.0063797	0.00338676	0.000729541	-0.00355725	0.000341731	0.000942975	-0.00337819	0.00245725	-0.00141171	-0.0011467	0.00747631	0.00267551	0.000568579	0.00417481	0.00375112	0.000127376	-0.000783113
0.00314296	0.00235321	-0.00568713	-0.00480308	-0.0073508	-0.000257078	-0.00251564	0.000249517	0.000375687	-0.00407498	-0.00117119	0.00144458	0.00462286	-0.00699597	0.00166975	-0.00150312	-0.000571791	0.000198019	0.000505441	-9.83901e-05	-0.00358638	-0.00365038	0.0043655	-0.00684956	0.00400616	0.0059497	-0.00130617	-0.000887152	0.000359858	0.00554534	-0.0040635	-0.00509206	-0.000299658	-0.00679962	0.00289449	0.000301912	-0.00380054	0.00025838	0.000645939	-0.00385222	0.00227939	-0.00150766	-0.00129845	0.00725844	0.0025203	7.03671e-05	0.00387868	0.00380963	-4.20836e-05	-0.000951568
0.00293573	0.00245997	-0.00608214	-0.00496663	-0.00767257	-0.000549454	-0.00281835	-3.3836e-05	5.39061e-05	-0.00444887	-0.00140145	0.00121242	0.00449975	-0.00752258	0.00130287	-0.00174927	-0.000739767	-0.000114822	0.000152625	-0.000420583	-0.00392023	-0.00401161	0.00418284	-0.0070995	0.0036177	0.00584492	-0.0016495	-0.000984836	0.000112009	0.0052425	-0.00422233	-0.00545511	-0.00028784	-0.00723609	0.00239764	-0.000110175	-0.00403076	0.000157315	0.00034665	-0.00432211	0.00210908	-0.00158742	-0.00145094	0.00703266	0.00237538	-0.000400202	0.00360413	0.00385796	-0.000230802	-0.00113033
0.002732	0.00256812	-0.00645559	-0.00510425	-0.00797826	-0.000829191	-0.00311515	-0.000295655	-0.00027109	-0.00479591	-0.00161938	0.00098403	0.00437888	-0.00802579	0.000941118	-0.0019769	-0.000906437	-0.000406673	-0.000195486	-0.00073586	-0.00425883	-0.00436339	0.00400396	-0.00734078	0.00323485	0.00574222	-0.00199159	-0.00106105	-0.000142775	0.00492655	-0.00435478	-0.00583951	-0.000294451	-0.00769232	0.00189768	-0.000500756	-0.00424139	4.62289e-05	3.1559e-05	-0.00479415	0.00194666	-0.0016614	-0.0015985	0.00679616	0.00223973	-0.000846118	0.00335095	0.00388918	-0.000428216	-0.00132319
0.00254367	0.00266951	-0.00680094	-0.00522695	-0.00827537	-0.00109342	-0.00340921	-0.000533977	-0.000589499	-0.00511645	-0.00183535	0.000764919	0.00425785	-0.00851649	0.000595142	-0.0021892	-0.00106883	-0.000679497	-0.000539346	-0.00105151	-0.0046032	-0.00471006	0.00382669	-0.00758693	0.00286452	0.00563787	-0.00232675	-0.00112561	-0.00039662	0.00459431	-0.00446609	-0.00624489	-0.000322496	-0.00816587	0.00139649	-0.000867363	-0.00443462	-5.93113e-05	-0.000300582	-0.00527076	0.00179152	-0.00174054	-0.00173631	0.006553	0.00210765	-0.00128187	0.00311296	0.00390118	-0.000623474	-0.00153149
0.00237608	0.00276764	-0.00711966	-0.00535479	-0.00857794	-0.00134013	-0.0037055	-0.000750658	-0.000892728	-0.00541546	-0.0020636	0.000558698	0.00413622	-0.00901191	0.000273055	-0.00239214	-0.00122399	-0.000938508	-0.000873677	-0.00138027	-0.00494633	-0.00505482	0.00364524	-0.00784263	0.00250758	0.00552534	-0.00265031	-0.00119052	-0.000641782	0.00424779	-0.00457021	-0.00666681	-0.000364398	-0.00865146	0.000895803	-0.00121243	-0.00461806	-0.000145811	-0.000643447	-0.00575304	0.00163867	-0.00183758	-0.00186763	0.00631197	0.0019725	-0.00172394	0.00287542	0.00389629	-0.000809545	-0.00175221
0.00222927	0.00286311	-0.0074257	-0.00549242	-0.00889264	-0.0015757	-0.0040087	-0.000951233	-0.00117839	-0.00570059	-0.00231021	0.000361851	0.00401386	-0.00951819	-2.42582e-05	-0.00259316	-0.00137026	-0.00119018	-0.00119413	-0.00172665	-0.00527691	-0.00539613	0.00345163	-0.00810743	0.00215531	0.00540505	-0.00296188	-0.00126291	-0.000875762	0.00389501	-0.00468337	-0.00709711	-0.000413444	-0.00914269	0.000396427	-0.00154569	-0.00480077	-0.000210719	-0.000988513	-0.00623647	0.00148103	-0.00195646	-0.00200086	0.00608154	0.00183019	-0.00217673	0.0026246	0.00388133	-0.000981161	-0.00197624
0.00209987	0.00295788	-0.00773892	-0.0056359	-0.00922153	-0.00180567	-0.00431931	-0.00114684	-0.00145433	-0.00598246	-0.00257565	0.000156895	0.00388599	-0.0100356	-0.000308342	-0.00280178	-0.00150877	-0.00144136	-0.00149551	-0.00208948	-0.00558523	-0.00573029	0.00323987	-0.0083789	0.00179805	0.00528271	-0.00326815	-0.00134316	-0.00110365	0.0035439	-0.00481113	-0.0075228	-0.00046522	-0.00963208	-9.86822e-05	-0.00188399	-0.00498752	-0.000258961	-0.00132846	-0.00670634	0.00131087	-0.0020937	-0.00214431	0.0058649	0.0016809	-0.00263828	0.00235434	0.00387014	-0.00113552	-0.00219297
[truncated: 90 more columns]

## Sheet: yMeanHiReward
0.000233142
1.58574e-05
-0.000202272
-0.000422174
-0.000644289
-0.000868572
-0.00109458
-0.00132135
-0.00154767
-0.00177285
-0.0019969
-0.00221991
-0.00244224
-0.0026644
-0.00288681
-0.00310997
-0.00333438
-0.00355988
-0.0037861
-0.00401321
-0.00424149
-0.00447089
-0.00470152
-0.00493374
-0.0051673
-0.00540163
-0.00563613
-0.00587014
-0.0061033
-0.00633553
-0.00656718
-0.00679912
-0.00703221
-0.00726657
-0.00750204
-0.00773882
-0.00797661
-0.00821449
-0.00845147
-0.00868676
-0.00891979
-0.00915078
-0.00938003
-0.00960699
-0.00983099
-0.0100519
-0.0102696
-0.010484
-0.010695
-0.0109022
-0.0111055
-0.011305
-0.0115007
-0.011692
-0.0118782
-0.0120578
-0.0122296
-0.0123934
-0.012549
-0.0126952
-0.0128319
-0.0129585
-0.0130751
-0.0131823
-0.0132803
-0.0133683
-0.0134458
-0.0135121
-0.0135668
-0.0136096
-0.0136406
-0.0136596
-0.0136675
-0.0136637
-0.0136476
-0.0136181
-0.0135747
-0.0135172
-0.0134469
-0.0133649
-0.0132711
-0.0131652
-0.0130471
-0.0129172
-0.0127768
-0.0126258
-0.0124631
-0.0122883
-0.0121009
-0.0119008
-0.0116893
-0.0114667
-0.0112328
-0.0109878
-0.0107319
-0.0104643
-0.010185
-0.00989366
-0.00959048
-0.00927641
-0.00895228
-0.00861801
-0.00827368
-0.00791907
-0.00755462
-0.00718112
-0.0067987
-0.00640668
-0.00600504
-0.00559439
-0.00517558
-0.00474963
-0.00431748
-0.00387948
-0.00343602
-0.00298769
-0.00253516
-0.00207886
-0.00161897
-0.00115609
-0.000691566
-0.000226659
0.000238279
0.000703245
0.0011679
0.00163151
0.0020931
0.00255129
0.00300521
0.00345447
0.00389866
0.00433733
0.00477042
0.00519726
0.00561724
0.00603007
0.00643541
0.00683271
0.00722178
0.00760163
0.00797145
0.00833089
0.00867964
0.00901782
0.0093464
0.00966476
0.00997154
0.0102662
0.0105488
0.0108195
0.0110789
0.0113267
0.0115623
0.0117858
0.0119973
0.0121962
0.0123828
0.0125557
0.012714
0.0128574
0.0129864
0.0131013
0.0132031
0.0132926
0.0133705
0.0134375
0.0134936
0.0135376
0.013569
0.0135876
0.0135938
0.013588
0.01357
0.0135395
0.0134975
0.0134448
0.0133821
0.0133102
0.0132295
0.0131402
0.0130434
0.0129401
0.0128305
0.0127141
0.0125909
0.0124607
0.012324
0.0121806
0.01203
0.0118721
0.0117076
0.011537
0.0113617
0.0111827
0.0109999
0.0108133
0.0106232
0.0104293
0.0102314
0.0100294
0.00982346
0.00961352
0.00939949
0.00918085
0.00895742
0.00872927
0.00849694
0.00826136
0.00802318
0.00778265
0.00754019
0.00729635
0.00705143
0.00680534
0.00655781
0.00630861
0.00605743
0.00580421
0.00554968
0.0052945
0.00503894
0.00478336
0.00452824
0.00427386
0.0040201
0.00376672
0.00351384
0.00326211
0.00301207
0.002764
0.00251797
0.00227332
0.00202919
0.00178501
0.00154042
0.00129532
0.00105018
0.000805726
0.000562626
0.000321471
8.26315e-05
-0.000153812
-0.000388288
-0.000621417
-0.000853745
-0.00108568

## Sheet: yTrcsLoReward
-0.00607897	0.00336628	0.00209358	0.00270918	0.000330515	-0.00660435	0.00189185	0.000331884	0.00174094	-0.00276719	0.0166711	-5.11869e-05	0.00188669	-0.00588394	-0.0055079	0.00880586	-0.00541154	0.00365682	-0.000154225	-0.00122496	5.08505e-05	0.00314643	-0.000531418	-0.000798536	-0.00248875	0.00138965	0.00881644	0.00386499	0.00695986	-0.00327663	0.00156411	0.00177455	0.00149315	0.00493409	-0.000380873	-0.00267696	-0.00482943	0.00137978	0.00494976	-0.00775614	0.00343286	-0.00459365	0.0148142	0.00721599	-0.000892974	-0.0043792	-0.00254719	-0.000600308	-0.00482833	0.0111741
-0.00593549	0.00335225	0.00217678	0.00268058	0.000159504	-0.00681815	0.00173963	0.000165031	0.00184593	-0.00287187	0.0161029	-0.00036379	0.00177565	-0.00606274	-0.00571151	0.00833109	-0.00559429	0.00325102	-0.000354598	-0.00140877	-0.000283667	0.00300167	-0.000551836	-0.000920501	-0.00274177	0.00119596	0.00841124	0.00380908	0.00680904	-0.00351416	0.0012992	0.00173627	0.0013229	0.00462078	-0.000422587	-0.00282865	-0.0048202	0.0011046	0.00451413	-0.00784033	0.00294943	-0.00467694	0.0143472	0.00694158	-0.0009076	-0.00424633	-0.00261606	-0.000652268	-0.00516095	0.0108813
-0.00577877	0.0033261	0.00224511	0.00266659	-2.00462e-06	-0.00702847	0.00157278	-1.39338e-05	0.00193877	-0.00295956	0.0155262	-0.000681641	0.00165827	-0.00623595	-0.00588985	0.00786522	-0.00576393	0.00284015	-0.000550034	-0.00160911	-0.000617444	0.00284149	-0.000596675	-0.00102728	-0.00299564	0.000980625	0.00799392	0.00373701	0.0066509	-0.00376671	0.001061	0.00172049	0.00114594	0.00432209	-0.000454534	-0.00296453	-0.00480502	0.000820254	0.00407296	-0.00790461	0.00247957	-0.00478385	0.0138731	0.00666779	-0.000934831	-0.004125	-0.00267561	-0.00071362	-0.005505	0.0105788
-0.00561592	0.00328909	0.00229197	0.0026636	-0.000157162	-0.00723752	0.00138424	-0.00019015	0.00203475	-0.00304802	0.0149366	-0.00100125	0.00153338	-0.00639735	-0.00604497	0.00740687	-0.00593364	0.00242823	-0.000741245	-0.00182099	-0.000946871	0.00267668	-0.000666667	-0.00112128	-0.00324349	0.000749772	0.00757313	0.00365242	0.00649067	-0.0040298	0.000840618	0.00172181	0.000969358	0.00404	-0.000488058	-0.00308886	-0.00479346	0.000522995	0.00361276	-0.00795196	0.00203259	-0.00491366	0.0133871	0.00639808	-0.000980641	-0.00402162	-0.00272201	-0.000777602	-0.0058591	0.010278
-0.00545569	0.00324923	0.00230997	0.00265634	-0.000309683	-0.00744029	0.00117199	-0.000348346	0.00214148	-0.00315062	0.0143397	-0.00130713	0.00140116	-0.00654446	-0.00618293	0.00695873	-0.00611595	0.00202261	-0.000939962	-0.0020415	-0.00126906	0.00251549	-0.000757385	-0.00121453	-0.00348666	0.000512489	0.007155	0.00355914	0.00633465	-0.00429671	0.00062775	0.00173202	0.000801377	0.0037738	-0.000533298	-0.00321432	-0.0047904	0.000214337	0.00313414	-0.00798951	0.00161385	-0.00506176	0.0128848	0.00613525	-0.0010449	-0.00393586	-0.0027588	-0.000835428	-0.00621948	0.00998413
-0.00530559	0.00321106	0.00229314	0.00263293	-0.000464209	-0.00762818	0.000938836	-0.00048641	0.00226208	-0.00326921	0.0137366	-0.00158774	0.00126349	-0.00667735	-0.00631473	0.00652366	-0.00631211	0.00162595	-0.00115601	-0.00227329	-0.00158434	0.00236497	-0.000857534	-0.0013196	-0.00372842	0.000281755	0.00673828	0.00346032	0.00618827	-0.00455523	0.000412566	0.00174024	0.000650952	0.00351912	-0.000594095	-0.00335371	-0.00480132	-9.99795e-05	0.002646	-0.00802591	0.00122506	-0.00522202	0.0123672	0.00587671	-0.00112345	-0.00386312	-0.00280295	-0.000877099	-0.00658163	0.00969924
-0.00517056	0.00317654	0.00224256	0.00258813	-0.000626547	-0.00779487	0.000692039	-0.000610502	0.00239645	-0.0033996	0.0131262	-0.00183718	0.00112589	-0.0067983	-0.00645199	0.00610284	-0.0065168	0.00123785	-0.00139384	-0.0025135	-0.00189999	0.00223013	-0.00095416	-0.00144424	-0.00397225	7.02017e-05	0.00631543	0.00336099	0.00605133	-0.00480169	0.00018698	0.00173585	0.000525941	0.00326559	-0.000669848	-0.00351334	-0.00482689	-0.000412943	0.00215875	-0.00806489	0.00086292	-0.00538778	0.0118393	0.00561039	-0.00120867	-0.0037951	-0.00286778	-0.000895849	-0.00694106	0.00942371
-0.00504777	0.00314705	0.00216342	0.00252096	-0.00080084	-0.00793949	0.00044582	-0.000729529	0.00253834	-0.00353536	0.0125083	-0.00205452	0.000994044	-0.00691055	-0.00659823	0.00569465	-0.00672309	0.000856708	-0.00165426	-0.00275933	-0.00222875	0.00210785	-0.00104397	-0.00158863	-0.00422131	-0.00011519	0.00588811	0.00325866	0.00591393	-0.00503819	-5.34213e-05	0.00171464	0.000429513	0.00300045	-0.000757123	-0.00368719	-0.00486279	-0.000720676	0.00168005	-0.00810109	0.000521342	-0.0055535	0.0113071	0.00532855	-0.00128741	-0.00371707	-0.0029563	-0.000893396	-0.00729322	0.00915354
-0.00493585	0.00311995	0.00206461	0.00243421	-0.000986715	-0.00807135	0.000215963	-0.000851751	0.00267281	-0.00367037	0.0118809	-0.00224434	0.000873312	-0.00701884	-0.00675234	0.0052936	-0.0069248	0.000478862	-0.00193447	-0.00300826	-0.00257513	0.00198072	-0.00112893	-0.00174686	-0.00447474	-0.000272756	0.00546305	0.00314678	0.0057656	-0.00526858	-0.000309421	0.00167763	0.000357414	0.00271805	-0.000850507	-0.00386238	-0.00490241	-0.00102464	0.00121323	-0.00813072	0.000191071	-0.00571867	0.0107748	0.0050271	-0.00134555	-0.00361468	-0.00306524	-0.000883838	-0.00763463	0.00887789
-0.00483306	0.00308597	0.00196754	0.00233381	-0.00117829	-0.00821015	5.20584e-06	-0.000984271	0.00279008	-0.00379843	0.0112367	-0.00241413	0.000767166	-0.00712898	-0.00691148	0.00489123	-0.00711751	9.60666e-05	-0.00222908	-0.00325738	-0.00293796	0.00183477	-0.00121241	-0.00191486	-0.00472415	-0.00040596	0.00504698	0.00301996	0.00560028	-0.0054986	-0.000578602	0.00162948	0.000295094	0.00241769	-0.000941681	-0.00403623	-0.00494025	-0.00132663	0.000762776	-0.00814937	-0.000144119	-0.00588542	0.0102402	0.00470452	-0.00137785	-0.00348359	-0.00318802	-0.00088166	-0.0079662	0.00859195
-0.0047362	0.00304355	0.00188024	0.00223053	-0.00136829	-0.00836027	-0.000192341	-0.00113128	0.00288265	-0.0039142	0.0105742	-0.00257391	0.000673526	-0.00723856	-0.00707072	0.00448333	-0.00730238	-0.000301183	-0.00253033	-0.00350648	-0.00331323	0.00166639	-0.00129953	-0.00208786	-0.00496164	-0.000522471	0.0046444	0.00287598	0.00541498	-0.00573451	-0.000855946	0.00157682	0.000225708	0.00210166	-0.00102386	-0.00421057	-0.00497112	-0.00163097	0.000333395	-0.0081522	-0.000489093	-0.00605593	0.00970205	0.00436239	-0.00138615	-0.00332746	-0.00331765	-0.000895283	-0.00829772	0.00829332
-0.00464456	0.00299336	0.00180168	0.00213822	-0.00154795	-0.00851724	-0.000385705	-0.00129243	0.00294568	-0.00401943	0.00989228	-0.00274011	0.000580643	-0.00734092	-0.0072207	0.00406806	-0.0074818	-0.000715232	-0.00282797	-0.00376008	-0.00369426	0.00147812	-0.0013976	-0.00226063	-0.00518328	-0.000634697	0.00425653	0.00271744	0.00521028	-0.00597286	-0.00113234	0.00153087	0.000141506	0.00177607	-0.00109759	-0.00438745	-0.00498808	-0.00194396	-7.26359e-05	-0.00813705	-0.000841593	-0.00623229	0.00916695	0.00400481	-0.00137714	-0.00315509	-0.00344764	-0.000929425	-0.00864053	0.00798114
-0.0045643	0.00293687	0.00172708	0.00205934	-0.00170832	-0.00867497	-0.000583804	-0.00146343	0.00297981	-0.00412088	0.00919124	-0.00292001	0.000475894	-0.00743042	-0.00735656	0.00364455	-0.00765933	-0.0011434	-0.00311549	-0.00401631	-0.00407129	0.00127587	-0.00150561	-0.00243301	-0.0053879	-0.000754277	0.00388444	0.00255456	0.0049912	-0.00621615	-0.00139987	0.00150566	4.02203e-05	0.00145264	-0.00116799	-0.00457113	-0.00499569	-0.00227065	-0.000456474	-0.00810553	-0.00119744	-0.00641895	0.008645	0.00363702	-0.00135954	-0.00297616	-0.00357103	-0.000984489	-0.00899445	0.00765664
-0.00450133	0.00287641	0.00164596	0.0019893	-0.00184431	-0.00882494	-0.000796713	-0.00163836	0.00299077	-0.00422597	0.00847395	-0.00311449	0.000354794	-0.0075047	-0.007481	0.00321559	-0.00783867	-0.00158102	-0.00338913	-0.00427368	-0.00443611	0.00106668	-0.00162256	-0.00261565	-0.00557688	-0.00088494	0.00353368	0.0023929	0.00476921	-0.00647029	-0.00166116	0.00150069	-7.66182e-05	0.00114028	-0.00124102	-0.00477159	-0.00500614	-0.00261132	-0.000822258	-0.0080632	-0.00154944	-0.00661774	0.0081445	0.00326453	-0.00134374	-0.00279929	-0.00368621	-0.00105445	-0.00935284	0.00732214
-0.00445886	0.00281262	0.0015393	0.00192164	-0.00195877	-0.0089532	-0.00103353	-0.00181329	0.00299235	-0.00433865	0.00774304	-0.00332116	0.000217847	-0.00756756	-0.00760142	0.00278964	-0.00802034	-0.00202279	-0.00364756	-0.0045316	-0.00478157	0.00085631	-0.00174701	-0.00281901	-0.00575439	-0.0010255	0.00320963	0.00223569	0.00455821	-0.0067395	-0.00192494	0.00150544	-0.000201821	0.000841787	-0.00132057	-0.00499659	-0.00503141	-0.00295832	-0.00117719	-0.00801955	-0.00188449	-0.00682164	0.00766663	0.00289102	-0.0013399	-0.00263218	-0.00379521	-0.00112313	-0.00970827	0.00697953
-0.00443751	0.00274102	0.00139837	0.00184962	-0.00206485	-0.0090516	-0.00129288	-0.00198865	0.00300578	-0.00445488	0.00699762	-0.00353248	6.82506e-05	-0.0076322	-0.00772592	0.00237016	-0.00819969	-0.00246481	-0.0038949	-0.00478931	-0.00510243	0.000646809	-0.00187612	-0.00304788	-0.00593044	-0.00117246	0.00291363	0.00208525	0.00436517	-0.00702581	-0.00220013	0.00150694	-0.000317885	0.00055609	-0.00140619	-0.00525114	-0.00507691	-0.00330038	-0.00152955	-0.00798374	-0.00219721	-0.00701854	0.00719909	0.00251958	-0.00135197	-0.00247835	-0.00390119	-0.0011731	-0.0100553	0.00662969
-0.00443477	0.00265576	0.0012173	0.00176705	-0.00217581	-0.00911571	-0.00156533	-0.00216685	0.00303503	-0.00456436	0.00624047	-0.00373157	-8.80362e-05	-0.00770291	-0.00785823	0.00195812	-0.00837201	-0.00290785	-0.004143	-0.00504777	-0.00539752	0.0004416	-0.00200924	-0.00330256	-0.00612021	-0.00132028	0.00264272	0.00193844	0.00419216	-0.00732994	-0.00249135	0.00149593	-0.000408368	0.000280006	-0.00149252	-0.00553667	-0.0051383	-0.00363203	-0.00188177	-0.00796424	-0.00248822	-0.00719756	0.0067249	0.00215276	-0.00137897	-0.00233738	-0.00400757	-0.00119791	-0.0103948	0.00627265
-0.00444638	0.00255556	0.000995039	0.00167549	-0.00230136	-0.00914572	-0.00183889	-0.0023517	0.00307349	-0.00466424	0.00547507	-0.00390676	-0.000239754	-0.0077788	-0.00799418	0.00155335	-0.0085308	-0.00334986	-0.00439813	-0.00530972	-0.00567123	0.000244456	-0.00215061	-0.00357904	-0.0063265	-0.0014585	0.00238804	0.00178209	0.00403745	-0.00765183	-0.00279676	0.00146965	-0.000470053	9.18655e-06	-0.00157625	-0.00584984	-0.00520826	-0.0039511	-0.00223371	-0.00796627	-0.00276263	-0.00735603	0.00624414	0.00178978	-0.00141667	-0.00220592	-0.0041175	-0.00119882	-0.0107359	0.00590866
-0.00446761	0.00244265	0.000738528	0.00157533	-0.00244869	-0.00914717	-0.00210582	-0.00254755	0.00311192	-0.00475614	0.00470559	-0.00405692	-0.0003747	-0.00785771	-0.00812783	0.00115477	-0.00866936	-0.00378713	-0.00466184	-0.00557282	-0.00593623	5.76419e-05	-0.00230153	-0.00387091	-0.00654422	-0.0015788	0.0021325	0.00160685	0.00389432	-0.00799368	-0.0031104	0.00142884	-0.00050889	-0.000263573	-0.00165502	-0.0061846	-0.0052813	-0.0042576	-0.00258518	-0.00798661	-0.00302825	-0.00750536	0.00576538	0.00142431	-0.00145884	-0.00207884	-0.00422885	-0.00118206	-0.0110766	0.00553876
-0.00449028	0.00232113	0.000456332	0.0014669	-0.00262027	-0.00912684	-0.00236614	-0.0027569	0.00313987	-0.00484307	0.00393679	-0.00418806	-0.000490657	-0.00793417	-0.00825486	0.000761303	-0.00878439	-0.00421648	-0.0049334	-0.00583955	-0.00620705	-0.000119349	-0.00246474	-0.00417086	-0.00676648	-0.00168488	0.00187024	0.00140801	0.00374923	-0.00835696	-0.00342656	0.00137413	-0.000535307	-0.000545748	-0.00172725	-0.00653381	-0.0053515	-0.00455606	-0.00293402	-0.0080081	-0.00329	-0.00766033	0.00529703	0.00105505	-0.00149501	-0.00194636	-0.00433871	-0.00115715	-0.0114087	0.00516406
-0.00450633	0.00219521	0.000155951	0.00135181	-0.00281083	-0.00909027	-0.00262092	-0.00297869	0.00314625	-0.00492995	0.00316963	-0.00430971	-0.000592153	-0.00799622	-0.00837165	0.00037204	-0.00887835	-0.0046366	-0.00521064	-0.00611507	-0.00648622	-0.000291254	-0.00264339	-0.00446867	-0.00698578	-0.00178801	0.00160176	0.00118434	0.00359201	-0.00874029	-0.00373858	0.00130821	-0.00055936	-0.000834451	-0.00179473	-0.0068866	-0.00541381	-0.00485729	-0.0032737	-0.00801355	-0.00354772	-0.00782614	0.00484581	0.000684207	-0.00151466	-0.00179678	-0.00444428	-0.0011371	-0.0117254	0.00478502
-0.00450825	0.00206949	-0.000143841	0.00123043	-0.00300347	-0.00904722	-0.00287284	-0.00320782	0.00313193	-0.00502526	0.0023972	-0.00442948	-0.000686142	-0.00803499	-0.00847639	-1.48879e-05	-0.00896231	-0.00505015	-0.00549103	-0.00640337	-0.00676984	-0.000461701	-0.00283873	-0.00475431	-0.00719534	-0.00190022	0.00132902	0.000938536	0.00341819	-0.00914101	-0.00404048	0.00123576	-0.000589274	-0.00112085	-0.0018654	-0.0072355	-0.00546899	-0.00516864	-0.00360472	-0.00799698	-0.00380579	-0.00800312	0.0044149	0.000315307	-0.00151959	-0.00163396	-0.00454345	-0.00113281	-0.0120224	0.0044056
-0.00449088	0.00195293	-0.000436051	0.00109887	-0.00318053	-0.00900144	-0.00312672	-0.00343673	0.00309496	-0.00513799	0.00161667	-0.0045521	-0.000779418	-0.00804457	-0.0085712	-0.000396927	-0.00905295	-0.00546054	-0.00577307	-0.00670595	-0.00705282	-0.000627242	-0.0030496	-0.00501901	-0.0073969	-0.00202752	0.00105856	0.000675971	0.00322719	-0.00955729	-0.00433268	0.00115957	-0.000633076	-0.00139642	-0.00194782	-0.00757507	-0.00552784	-0.00549601	-0.00393131	-0.0079592	-0.00406112	-0.00818917	0.00399627	-4.81571e-05	-0.00151963	-0.00147154	-0.00463715	-0.00114952	-0.0122984	0.00403007
-0.00445676	0.00184985	-0.000722127	0.000952807	-0.00333476	-0.00895355	-0.00338703	-0.00365674	0.00303367	-0.005275	0.000831247	-0.00468538	-0.00087754	-0.00802268	-0.00866472	-0.000769609	-0.00915792	-0.00586261	-0.00605832	-0.0070197	-0.00732921	-0.000781445	-0.0032724	-0.00525787	-0.0075891	-0.00216459	0.000806513	0.000403996	0.0030216	-0.00998297	-0.00462685	0.0010784	-0.000692832	-0.00165704	-0.00204763	-0.00790168	-0.00560041	-0.00584396	-0.00425937	-0.00790521	-0.00430599	-0.00837853	0.00359059	-0.000405853	-0.00152588	-0.00132367	-0.00473249	-0.0011876	-0.0125581	0.00366236
-0.00442055	0.00176073	-0.00100647	0.000788656	-0.003466	-0.00890403	-0.00365498	-0.00385904	0.00295047	-0.00544004	4.70058e-05	-0.00482738	-0.00098246	-0.00797216	-0.00876858	-0.00112979	-0.00927923	-0.00624783	-0.00634846	-0.00733524	-0.00759018	-0.00091918	-0.00349953	-0.00547497	-0.00776936	-0.00230142	0.000582243	0.000132112	0.00280662	-0.0104118	-0.00493348	0.000992469	-0.000765411	-0.00190666	-0.00216795	-0.00821859	-0.00569331	-0.00621365	-0.00459429	-0.00784341	-0.00453423	-0.00855958	0.00320214	-0.000764143	-0.00154523	-0.00119797	-0.00484016	-0.00124304	-0.0127985	0.00330541
-0.00439241	0.00168391	-0.00129841	0.000604506	-0.00357924	-0.00885011	-0.00392936	-0.0040381	0.00284777	-0.0056324	-0.000729973	-0.0049694	-0.00109414	-0.00789921	-0.00888949	-0.00147745	-0.00941559	-0.00661024	-0.00664488	-0.00765251	-0.00783277	-0.00103952	-0.00372661	-0.00568886	-0.00793664	-0.00243411	0.000385966	-0.000134844	0.00259153	-0.0108374	-0.00525779	0.000897834	-0.000845095	-0.00215683	-0.00230869	-0.00854059	-0.00581033	-0.0066016	-0.00493645	-0.00778647	-0.00474335	-0.00872212	0.00283294	-0.00113132	-0.00157863	-0.00109128	-0.00496491	-0.00130913	-0.0130143	0.0029579
-0.00437499	0.0016147	-0.00161784	0.000401457	-0.00368369	-0.00878126	-0.00421083	-0.00419652	0.00272559	-0.00584651	-0.00149824	-0.00510243	-0.00121096	-0.00781257	-0.00903042	-0.00182045	-0.00955992	-0.0069493	-0.00694828	-0.00797621	-0.00805989	-0.0011487	-0.00395071	-0.00591645	-0.00809044	-0.0025613	0.000211502	-0.000394792	0.00238571	-0.0112534	-0.0056018	0.000788414	-0.000926136	-0.00241184	-0.00246537	-0.00887464	-0.00595097	-0.00699784	-0.00527817	-0.00774532	-0.00493505	-0.008859	0.00248518	-0.001509	-0.00162529	-0.000995141	-0.00510713	-0.00137511	-0.0132036	0.00261021
-0.00436736	0.00154416	-0.00197756	0.000182965	-0.00379423	-0.00869534	-0.00449067	-0.00435003	0.00259056	-0.00607089	-0.0022653	-0.00522106	-0.00133051	-0.00772455	-0.00919076	-0.00217686	-0.00969454	-0.00727437	-0.00725742	-0.00831055	-0.00827863	-0.00125878	-0.00416936	-0.00616118	-0.00823042	-0.0026827	4.92953e-05	-0.000647109	0.00218842	-0.0116605	-0.00596437	0.000660363	-0.00100285	-0.002672	-0.00262776	-0.00921995	-0.0061099	-0.00739096	-0.00561296	-0.00772516	-0.005118	-0.00896665	0.0021654	-0.00189491	-0.00168101	-0.000905872	-0.00526428	-0.00142899	-0.0133668	0.00225203
-0.00436692	0.00146664	-0.00237638	-4.61234e-05	-0.00392485	-0.00859818	-0.00475473	-0.00451584	0.00244048	-0.00629237	-0.00303933	-0.00532554	-0.00145138	-0.00764134	-0.00936482	-0.00254798	-0.0098034	-0.00760499	-0.00756896	-0.00865858	-0.00849736	-0.00137329	-0.00438416	-0.00641919	-0.00835868	-0.00280156	-0.000107382	-0.000895097	0.00199281	-0.0120732	-0.00634063	0.000513756	-0.00107156	-0.0029363	-0.00278483	-0.00957198	-0.00627532	-0.00777869	-0.00593511	-0.00772643	-0.00529959	-0.00904667	0.00187591	-0.00228577	-0.00173797	-0.000820536	-0.00543075	-0.00147031	-0.0135051	0.00188214
-0.00436977	0.00137981	-0.0028024	-0.000277668	-0.00408091	-0.00849992	-0.0049917	-0.00470053	0.00226906	-0.00650472	-0.00382044	-0.00542281	-0.00157506	-0.00756555	-0.0095388	-0.00292494	-0.00988206	-0.00794499	-0.00787949	-0.00902169	-0.00871961	-0.00149144	-0.00460327	-0.00668378	-0.0084705	-0.0029271	-0.000259892	-0.00114829	0.00179134	-0.0125032	-0.00672042	0.000352751	-0.00113554	-0.00320028	-0.00293104	-0.009925	-0.00643155	-0.0081636	-0.00623973	-0.00774552	-0.00548679	-0.00910539	0.00161748	-0.00267772	-0.00178829	-0.000735754	-0.00559724	-0.00150598	-0.0136285	0.0015044
-0.00437045	0.00128327	-0.00323847	-0.00050373	-0.00426078	-0.00841071	-0.00519967	-0.00490431	0.00207266	-0.00670564	-0.00460467	-0.00551824	-0.00170715	-0.00749806	-0.00969773	-0.00329782	-0.00993418	-0.00828939	-0.00818388	-0.00939425	-0.00893911	-0.00161195	-0.00482829	-0.00694723	-0.00855913	-0.00306747	-0.000414047	-0.00140969	0.00157898	-0.0129486	-0.00709149	0.000185296	-0.00120242	-0.00345354	-0.00306414	-0.0102758	-0.0065709	-0.00854915	-0.00652502	-0.00777599	-0.00568499	-0.00915483	0.00138755	-0.00306796	-0.00182949	-0.000652331	-0.00575479	-0.00154465	-0.0137404	0.0011238
-0.00436566	0.00117801	-0.00367332	-0.000716761	-0.00445775	-0.00833333	-0.00539087	-0.00512361	0.0018498	-0.00689502	-0.00538777	-0.00561695	-0.00185184	-0.0074345	-0.00983579	-0.00365765	-0.00996815	-0.00863199	-0.00847625	-0.00977714	-0.00914888	-0.0017307	-0.00506019	-0.00720005	-0.00862134	-0.00323004	-0.000568851	-0.0016782	0.00135499	-0.0133996	-0.00744864	1.93003e-05	-0.00127957	-0.00368781	-0.00318413	-0.010627	-0.0066911	-0.00893976	-0.00679392	-0.00780772	-0.00589232	-0.0092103	0.00117947	-0.00345817	-0.00186846	-0.000578799	-0.0058966	-0.00159329	-0.0138423	0.000745055
-0.00435647	0.0010664	-0.00410834	-0.000911498	-0.00466302	-0.00825722	-0.00558222	-0.0053506	0.00159862	-0.00707772	-0.00616631	-0.00572308	-0.00201142	-0.00735982	-0.00995331	-0.00399671	-0.0099934	-0.00896454	-0.00875232	-0.0101738	-0.00934557	-0.001838	-0.00530001	-0.00743586	-0.00865807	-0.00342036	-0.000718873	-0.00195066	0.0011239	-0.013846	-0.00779125	-0.000136959	-0.00136993	-0.00389565	-0.0032953	-0.0109844	-0.0067937	-0.00934216	-0.00705815	-0.00783048	-0.00609546	-0.00927785	0.00098805	-0.00384495	-0.00191298	-0.00051998	-0.00601808	-0.00165609	-0.0139369	0.000369862
-0.00434657	0.000954223	-0.00454044	-0.00109035	-0.00486453	-0.00817169	-0.00578165	-0.0055699	0.0013258	-0.0072694	-0.00693945	-0.00583529	-0.0021857	-0.00726358	-0.0100543	-0.004314	-0.0100187	-0.00927344	-0.00901292	-0.0105852	-0.00952808	-0.0019293	-0.00554763	-0.00765463	-0.00867599	-0.00363949	-0.000859371	-0.00222314	0.000889367	-0.0142817	-0.00812127	-0.000277143	-0.00147089	-0.00407203	-0.00340959	-0.0113507	-0.00688601	-0.00975771	-0.00733652	-0.00784345	-0.00628512	-0.00935772	0.000814091	-0.0042223	-0.00196891	-0.000481279	-0.0061181	-0.00173226	-0.0140229	-7.0269e-06
-0.00433995	0.000848182	-0.00496772	-0.00126982	-0.0050474	-0.00807177	-0.00599253	-0.00576609	0.00103968	-0.00748393	-0.00770999	-0.00594515	-0.00237119	-0.00714843	-0.0101463	-0.00460603	-0.0100511	-0.00955125	-0.00926914	-0.0110124	-0.00969769	-0.00200266	-0.00580269	-0.0078613	-0.00869228	-0.00388271	-0.000987414	-0.00249403	0.00065526	-0.014711	-0.00844417	-0.000402958	-0.00157867	-0.00421729	-0.0035367	-0.0117275	-0.00698368	-0.0101845	-0.00763382	-0.00785162	-0.00645425	-0.00944733	0.000650305	-0.00458539	-0.002041	-0.000467527	-0.0062009	-0.00181881	-0.01409	-0.000383715
-0.00433833	0.000744795	-0.00539149	-0.00146575	-0.00520938	-0.00795558	-0.00621534	-0.00593518	0.000750827	-0.00771899	-0.00847617	-0.00604919	-0.00256107	-0.00702473	-0.0102404	-0.0048701	-0.0100943	-0.00979497	-0.0095366	-0.0114572	-0.00985799	-0.00205837	-0.00606633	-0.00806305	-0.00871396	-0.00413851	-0.00110246	-0.00276776	0.000425357	-0.0151444	-0.00876903	-0.000530476	-0.00168597	-0.00433691	-0.00367638	-0.0121146	-0.00709748	-0.0106183	-0.00794596	-0.00786139	-0.0065977	-0.00953987	0.00048919	-0.00493269	-0.00213105	-0.000479546	-0.00627934	-0.00191012	-0.0141389	-0.00075435
-0.0043373	0.000635195	-0.00581437	-0.00167992	-0.00535729	-0.00782417	-0.00644411	-0.0060813	0.000470018	-0.00796266	-0.00923434	-0.00613832	-0.00274736	-0.00690441	-0.0103428	-0.00510745	-0.0101488	-0.0100065	-0.00981617	-0.0119144	-0.0100158	-0.00209916	-0.00633935	-0.00826485	-0.00874213	-0.00439341	-0.00121313	-0.00305153	0.000199221	-0.0155817	-0.00909822	-0.000674901	-0.00178285	-0.00444278	-0.00382277	-0.0125094	-0.00723209	-0.0110535	-0.00826579	-0.00787816	-0.00671509	-0.00962025	0.000323662	-0.00526738	-0.00223584	-0.000514154	-0.00636691	-0.00199967	-0.0141719	-0.00111384
-0.00432665	0.000511571	-0.0062397	-0.00190628	-0.00550131	-0.00768221	-0.00666337	-0.00621283	0.000198132	-0.00820152	-0.00998196	-0.00620085	-0.00292129	-0.00679404	-0.010457	-0.00532091	-0.0102129	-0.0101926	-0.0101005	-0.0123827	-0.0101823	-0.00212801	-0.00662169	-0.00846621	-0.00877628	-0.00464004	-0.00132545	-0.00334738	-3.19682e-05	-0.0160167	-0.00943453	-0.000840644	-0.00186134	-0.00455247	-0.00396879	-0.0129041	-0.00738791	-0.011488	-0.00858403	-0.00790525	-0.00681126	-0.009677	0.000147419	-0.00559419	-0.00234501	-0.0005631	-0.00646576	-0.00208523	-0.0141928	-0.00145901
-0.00430447	0.000370762	-0.00667367	-0.00213658	-0.0056509	-0.00753876	-0.00686234	-0.00633892	-8.55153e-05	-0.00842747	-0.0107176	-0.00622984	-0.00307449	-0.00668969	-0.0105843	-0.00551271	-0.0102829	-0.0103601	-0.0103816	-0.0128621	-0.0103652	-0.00214524	-0.0069121	-0.00866471	-0.00881008	-0.00487439	-0.00144357	-0.003654	-0.000277204	-0.0164437	-0.00978108	-0.00102573	-0.0019212	-0.00467336	-0.00410954	-0.0132886	-0.00756149	-0.0119295	-0.00888834	-0.00794002	-0.00689768	-0.00971043	-3.80473e-05	-0.00591174	-0.00244567	-0.000610964	-0.00657171	-0.00217255	-0.0142068	-0.00178896
-0.00427406	0.000218684	-0.00712039	-0.00236324	-0.00581335	-0.00740402	-0.00703303	-0.00646771	-0.000400338	-0.00864307	-0.0114412	-0.00622663	-0.00320227	-0.00658453	-0.0107238	-0.00568861	-0.0103515	-0.0105119	-0.0106524	-0.0133516	-0.0105684	-0.00215061	-0.00720842	-0.00885819	-0.00882528	-0.00509489	-0.00157013	-0.00396862	-0.000540863	-0.0168573	-0.0101392	-0.00122473	-0.00197459	-0.00480663	-0.00424592	-0.0136572	-0.00774693	-0.0123901	-0.0091717	-0.00797935	-0.00699066	-0.00972874	-0.000216191	-0.00621676	-0.00252998	-0.000650968	-0.00667902	-0.00226623	-0.0142151	-0.00210478
-0.00423986	7.0812e-05	-0.00757388	-0.00258123	-0.00599131	-0.00728611	-0.00717079	-0.00660399	-0.000746098	-0.00885688	-0.0121563	-0.0062043	-0.00330778	-0.0064766	-0.0108725	-0.00584958	-0.0104148	-0.0106556	-0.0109115	-0.0138522	-0.0107925	-0.00214569	-0.00750879	-0.00904459	-0.00880915	-0.00530617	-0.0017022	-0.00428726	-0.000824022	-0.017253	-0.0105081	-0.0014301	-0.0020353	-0.00495059	-0.0043853	-0.0140075	-0.00793615	-0.0128702	-0.00942929	-0.00801924	-0.0070975	-0.00974294	-0.000376246	-0.00650761	-0.00259371	-0.000681333	-0.00678161	-0.00237102	-0.0142078	-0.0024033
-0.00420722	-6.91771e-05	-0.00802207	-0.00279074	-0.00618438	-0.00719073	-0.00727715	-0.00675027	-0.0011113	-0.00907075	-0.0128616	-0.00618296	-0.00340795	-0.00636579	-0.0110239	-0.00599551	-0.0104767	-0.0107939	-0.011171	-0.0143714	-0.0110319	-0.00213397	-0.00781469	-0.00922277	-0.00875849	-0.00552302	-0.00182953	-0.00460492	-0.00112467	-0.0176277	-0.0108854	-0.00163224	-0.00211031	-0.00509799	-0.00452893	-0.0143398	-0.00812177	-0.0133626	-0.00965953	-0.0080555	-0.00721961	-0.00976077	-0.000520025	-0.00678429	-0.00263654	-0.000702442	-0.00687179	-0.0024918	-0.0141778	-0.00268093
-0.00418249	-0.000204362	-0.00845345	-0.00299042	-0.00638864	-0.00711944	-0.00735888	-0.00690684	-0.00148134	-0.00928366	-0.0135544	-0.00617094	-0.00352347	-0.00625259	-0.0111717	-0.00612852	-0.0105456	-0.0109277	-0.0114274	-0.014912	-0.0112728	-0.00211993	-0.00812876	-0.00939367	-0.00867728	-0.00575464	-0.00194679	-0.00491688	-0.00143793	-0.0179766	-0.0112704	-0.00182276	-0.00220276	-0.00523108	-0.00467461	-0.0146588	-0.00830334	-0.0138584	-0.00986545	-0.00808781	-0.00735482	-0.00978478	-0.000655841	-0.0070506	-0.00266434	-0.000720294	-0.00694578	-0.00263101	-0.0141262	-0.00293697
-0.00416931	-0.000339171	-0.00886395	-0.00317909	-0.00659797	-0.00706732	-0.00742934	-0.00707197	-0.00184546	-0.00949439	-0.0142335	-0.00617015	-0.00365825	-0.00613919	-0.0113192	-0.00624913	-0.0106287	-0.0110579	-0.0116693	-0.0154728	-0.0115043	-0.00210591	-0.00844734	-0.00956178	-0.00857446	-0.00600176	-0.00204485	-0.0052178	-0.00175618	-0.0182966	-0.0116648	-0.00199739	-0.00231233	-0.00533755	-0.00481972	-0.0149781	-0.00848451	-0.0143504	-0.0100524	-0.00812314	-0.00749581	-0.00981932	-0.000793164	-0.00732006	-0.00269186	-0.000750156	-0.00700587	-0.00278676	-0.0140589	-0.00317315
-0.00417273	-0.000480365	-0.00926375	-0.00335728	-0.00680839	-0.00701825	-0.00750837	-0.00724272	-0.0022032	-0.00970012	-0.0148987	-0.0061794	-0.00380649	-0.00603102	-0.0114748	-0.00635259	-0.0107282	-0.0111828	-0.0118872	-0.016049	-0.01172	-0.00209029	-0.00876306	-0.00973575	-0.0084586	-0.00626028	-0.00211349	-0.00550278	-0.00207094	-0.0185888	-0.0120705	-0.00215538	-0.00243337	-0.00541629	-0.00496078	-0.0153141	-0.00866949	-0.0148377	-0.0102278	-0.00816799	-0.00762662	-0.00986209	-0.000937396	-0.00759421	-0.00273221	-0.000799521	-0.00705874	-0.00295087	-0.0139841	-0.00339498
-0.0041973	-0.000639935	-0.0096691	-0.00352588	-0.00701884	-0.00695266	-0.00760257	-0.00741525	-0.00255846	-0.00989535	-0.0155517	-0.006191	-0.00395955	-0.00593486	-0.0116459	-0.0064442	-0.010839	-0.0112945	-0.012075	-0.0166335	-0.0119163	-0.00207715	-0.00906875	-0.00992148	-0.0083343	-0.00652391	-0.00214781	-0.00576918	-0.00237559	-0.0188574	-0.0124882	-0.00229891	-0.00255149	-0.00547377	-0.00509152	-0.0156685	-0.00886171	-0.0153241	-0.0104027	-0.00822738	-0.00773477	-0.00990559	-0.00108732	-0.00786766	-0.00279181	-0.000872171	-0.00711215	-0.00311125	-0.0139073	-0.00361686
-0.00424465	-0.000827176	-0.010084	-0.00368463	-0.00722484	-0.00686648	-0.00771006	-0.00758935	-0.00290421	-0.0100757	-0.0162002	-0.00618528	-0.0041077	-0.00585693	-0.0118355	-0.00653187	-0.0109518	-0.0113951	-0.0122321	-0.0172221	-0.0120933	-0.00207075	-0.00936168	-0.0101227	-0.00820813	-0.00678779	-0.00215059	-0.00601904	-0.00266511	-0.0191116	-0.0129167	-0.00243264	-0.00265152	-0.00552029	-0.00520471	-0.0160348	-0.00906348	-0.0158017	-0.0105781	-0.00830519	-0.00781641	-0.00994211	-0.00124205	-0.00813518	-0.00287257	-0.000968934	-0.00716981	-0.00326146	-0.0138275	-0.00384217
-0.00431249	-0.0010483	-0.0105064	-0.00383266	-0.0074318	-0.00676508	-0.00782543	-0.00776888	-0.0032291	-0.0102334	-0.0168457	-0.00614703	-0.00423923	-0.00580172	-0.0120389	-0.00662426	-0.0110597	-0.0114908	-0.0123664	-0.0178182	-0.012256	-0.00207419	-0.00964781	-0.0103405	-0.00808432	-0.00705192	-0.00213492	-0.00626214	-0.00293705	-0.0193716	-0.013354	-0.00256489	-0.00272711	-0.00556399	-0.0052952	-0.0164041	-0.00927199	-0.0162568	-0.0107495	-0.00840246	-0.00787413	-0.00996759	-0.00139923	-0.00839097	-0.00297241	-0.00108668	-0.0072285	-0.00339833	-0.0137465	-0.0040681
-0.0043954	-0.00130505	-0.0109328	-0.00396698	-0.00765116	-0.00665702	-0.00793934	-0.00795928	-0.00352484	-0.0103608	-0.0174861	-0.00607132	-0.00434759	-0.00576999	-0.0122444	-0.00672888	-0.0111562	-0.0115893	-0.0124739	-0.0184235	-0.0124167	-0.00208906	-0.00993567	-0.0105711	-0.00796517	-0.00731959	-0.00212071	-0.00650965	-0.00319462	-0.0196416	-0.0137961	-0.00270365	-0.00277831	-0.00560837	-0.00536091	-0.0167688	-0.00948256	-0.016679	-0.0109124	-0.00851605	-0.0079151	-0.00998415	-0.00155483	-0.00862731	-0.00308494	-0.00122054	-0.00728551	-0.0035211	-0.0136693	-0.00429159
-0.00448918	-0.00159344	-0.011357	-0.00408473	-0.00789266	-0.006552	-0.00803589	-0.00816451	-0.00379004	-0.0104554	-0.0181204	-0.00596136	-0.00443043	-0.00575763	-0.0124472	-0.00684477	-0.0112372	-0.0116978	-0.0125469	-0.0190342	-0.0125881	-0.00211298	-0.0102235	-0.0108024	-0.00785185	-0.00759107	-0.00211603	-0.0067624	-0.00344927	-0.0199167	-0.0142373	-0.0028482	-0.00280974	-0.00565881	-0.00540354	-0.0171252	-0.0096891	-0.0170664	-0.0110624	-0.00863704	-0.00794746	-0.00999899	-0.00170523	-0.0088445	-0.00319763	-0.00136608	-0.00733669	-0.00363446	-0.0136012	-0.00450723
-0.00459135	-0.00190618	-0.0117694	-0.00418547	-0.00815958	-0.00646027	-0.00810596	-0.00838445	-0.00403339	-0.0105207	-0.0187464	-0.00582661	-0.00448987	-0.00575426	-0.0126459	-0.00695539	-0.0113052	-0.0118163	-0.0125822	-0.0196438	-0.0127713	-0.00213636	-0.0105047	-0.0110227	-0.00774197	-0.00786517	-0.00212222	-0.00701608	-0.00370908	-0.0201906	-0.0146711	-0.002993	-0.00282967	-0.00571478	-0.00542817	-0.0174807	-0.00988596	-0.0174305	-0.0111933	-0.00875395	-0.00797899	-0.0100174	-0.00184985	-0.00904163	-0.00329865	-0.00151826	-0.00737699	-0.00375239	-0.0135463	-0.00470414
-0.00469893	-0.00223416	-0.0121684	-0.00427118	-0.00844653	-0.00638486	-0.00814677	-0.00861348	-0.00426593	-0.0105678	-0.0193622	-0.00567745	-0.00453195	-0.00574679	-0.0128398	-0.00704628	-0.0113751	-0.0119334	-0.0125796	-0.0202458	-0.0129605	-0.0021492	-0.0107736	-0.0112266	-0.00762726	-0.00814069	-0.00213745	-0.00726619	-0.003976	-0.0204548	-0.0150919	-0.00313214	-0.00285008	-0.00577133	-0.00544306	-0.0178341	-0.0100731	-0.0177893	-0.0113064	-0.00886068	-0.00801822	-0.0100438	-0.00199562	-0.0092184	-0.00338565	-0.00167527	-0.00740326	-0.00388614	-0.013504	-0.00488005
-0.00480819	-0.00256382	-0.012546	-0.00434659	-0.00874337	-0.00632864	-0.00816129	-0.00884336	-0.00448586	-0.0106146	-0.0199776	-0.00552143	-0.00456235	-0.00572829	-0.0130327	-0.00711316	-0.0114616	-0.01204	-0.0125393	-0.0208385	-0.0131483	-0.00214875	-0.0110272	-0.0114122	-0.00750708	-0.00841594	-0.00215382	-0.00750856	-0.00424903	-0.0206966	-0.0154999	-0.00326175	-0.00288061	-0.00582314	-0.00545807	-0.0181794	-0.0102617	-0.0181426	-0.0114075	-0.00895441	-0.00806743	-0.0100808	-0.00215663	-0.00937711	-0.00346223	-0.00183679	-0.00741628	-0.00403951	-0.0134664	-0.00503553
-0.00491815	-0.00288809	-0.0128921	-0.00442202	-0.0090428	-0.00629277	-0.00815743	-0.00906643	-0.00468676	-0.0106703	-0.0205918	-0.00536733	-0.0045842	-0.0056955	-0.013238	-0.00715789	-0.011571	-0.0121298	-0.0124708	-0.0214316	-0.0133287	-0.0021366	-0.0112683	-0.0115811	-0.0073855	-0.00868895	-0.00215215	-0.0077409	-0.00452591	-0.0209161	-0.0159081	-0.00338358	-0.0029268	-0.00586657	-0.00547966	-0.0185116	-0.0104649	-0.0184822	-0.0115053	-0.00903454	-0.00812424	-0.0101262	-0.00233589	-0.00951948	-0.00353432	-0.00200217	-0.00742211	-0.0042116	-0.0134293	-0.00517366
-0.00503406	-0.00320393	-0.0132015	-0.00450412	-0.00933787	-0.00627498	-0.00814272	-0.00927521	-0.00486479	-0.0107389	-0.0211981	-0.00522154	-0.00460256	-0.0056479	-0.0134667	-0.00718617	-0.0117035	-0.0121978	-0.0123806	-0.0220387	-0.0134987	-0.00211615	-0.0115065	-0.0117386	-0.00726836	-0.00895796	-0.0021181	-0.00797039	-0.00480356	-0.0211126	-0.0163315	-0.00350868	-0.00299086	-0.00590023	-0.00551227	-0.0188269	-0.0106864	-0.0188013	-0.0116089	-0.00910546	-0.0081844	-0.0101719	-0.0025289	-0.00964456	-0.00360809	-0.00217233	-0.00743073	-0.00439839	-0.0133935	-0.00529984
-0.00515667	-0.00351024	-0.0134757	-0.00459703	-0.00962277	-0.00627189	-0.00812362	-0.00946458	-0.00501797	-0.0108217	-0.0217906	-0.00508783	-0.00461682	-0.00559066	-0.0137229	-0.00720557	-0.0118555	-0.012243	-0.0122752	-0.0226548	-0.0136627	-0.0020921	-0.0117409	-0.0118954	-0.00716087	-0.00921817	-0.0020474	-0.00819813	-0.00507981	-0.0212862	-0.0167698	-0.00363917	-0.00307154	-0.00592816	-0.00555843	-0.0191236	-0.0109243	-0.0190948	-0.0117202	-0.00917992	-0.00824297	-0.0102132	-0.00272857	-0.00975677	-0.00369037	-0.00235381	-0.00744912	-0.00459411	-0.013361	-0.0054169
-0.00528085	-0.00381184	-0.0137271	-0.00470299	-0.00989929	-0.00628059	-0.00811316	-0.00963698	-0.00514527	-0.0109119	-0.0223643	-0.00496708	-0.00462343	-0.00553732	-0.0140051	-0.00722595	-0.0120197	-0.0122695	-0.0121632	-0.0232649	-0.0138216	-0.00207148	-0.0119659	-0.0120603	-0.00706351	-0.00946367	-0.00194386	-0.00842181	-0.00535862	-0.0214401	-0.017215	-0.00377204	-0.00316387	-0.00595623	-0.00561496	-0.0194041	-0.0111744	-0.019359	-0.0118289	-0.00926746	-0.008294	-0.0102407	-0.00292712	-0.00985501	-0.00378525	-0.0025505	-0.007482	-0.00479271	-0.0133336	-0.00552139
-0.00539885	-0.00412784	-0.0139774	-0.00481831	-0.0101843	-0.00629692	-0.00811092	-0.00980804	-0.00525715	-0.0109888	-0.0229183	-0.0048551	-0.00461969	-0.00549562	-0.0143081	-0.00726008	-0.0121848	-0.0122898	-0.0120453	-0.0238549	-0.0139757	-0.00206026	-0.0121773	-0.0122362	-0.00696892	-0.00969044	-0.00181747	-0.00863947	-0.00564057	-0.0215764	-0.0176575	-0.00390383	-0.00325759	-0.00599139	-0.00566879	-0.0196615	-0.0114302	-0.0196059	-0.0119282	-0.00936999	-0.00833568	-0.0102433	-0.00311692	-0.00993627	-0.00389069	-0.00275533	-0.00753114	-0.00499165	-0.0133114	-0.00561308
-0.00550373	-0.00447641	-0.0142295	-0.00492853	-0.0104945	-0.00632273	-0.00810763	-0.00999394	-0.00535982	-0.0110364	-0.0234675	-0.00473786	-0.00460377	-0.00546857	-0.014625	-0.00731309	-0.0123414	-0.0123222	-0.011904	-0.0244178	-0.0141258	-0.00205928	-0.0123715	-0.012422	-0.00686888	-0.00989904	-0.00167834	-0.00884791	-0.00592405	-0.0216952	-0.0180903	-0.00402971	-0.00334403	-0.00603924	-0.00571123	-0.0198866	-0.0116841	-0.0198379	-0.0120129	-0.00948497	-0.00837095	-0.0102142	-0.00329263	-0.0100003	-0.00400027	-0.00295499	-0.0075925	-0.00518886	-0.0132932	-0.00569058
-0.00559487	-0.00485335	-0.0144766	-0.00502186	-0.0108341	-0.00636244	-0.00809339	-0.0101992	-0.0054579	-0.0110511	-0.0240074	-0.00460329	-0.00457237	-0.00545627	-0.0149514	-0.00738417	-0.0124834	-0.0123728	-0.0117313	-0.024963	-0.014271	-0.00206596	-0.0125458	-0.0126152	-0.00675705	-0.0100971	-0.00153376	-0.00904025	-0.00620752	-0.0218071	-0.0185147	-0.00414231	-0.0034236	-0.00609921	-0.00574317	-0.0200749	-0.0119305	-0.0200528	-0.0120781	-0.00960778	-0.00840594	-0.0101553	-0.00344658	-0.0100474	-0.00410665	-0.00313684	-0.00765408	-0.00538247	-0.0132749	-0.00575262
-0.00568414	-0.00524094	-0.0147123	-0.00509548	-0.011199	-0.00641869	-0.00806076	-0.0104218	-0.00555631	-0.0110382	-0.0245234	-0.00445464	-0.00452721	-0.00545622	-0.0152855	-0.00746922	-0.0126072	-0.0124398	-0.0115326	-0.0255142	-0.0144054	-0.00207664	-0.0127069	-0.0128119	-0.00662826	-0.0102949	-0.00139484	-0.00921203	-0.00648865	-0.0219072	-0.0189445	-0.00423825	-0.00350189	-0.00616152	-0.00577043	-0.0202277	-0.0121642	-0.0202508	-0.0121225	-0.00973365	-0.00844711	-0.0100807	-0.00357186	-0.0100778	-0.00420617	-0.00329725	-0.00770591	-0.00557134	-0.0132528	-0.00580037
-0.00578607	-0.00561945	-0.0149286	-0.0051521	-0.0115805	-0.0064922	-0.00800469	-0.0106565	-0.00565296	-0.0110079	-0.025004	-0.00430411	-0.00447635	-0.00546456	-0.0156209	-0.0075614	-0.0127126	-0.0125183	-0.0113215	-0.0260694	-0.0145237	-0.0020881	-0.0128547	-0.013008	-0.00648013	-0.010495	-0.0012665	-0.0093594	-0.00676494	-0.0219836	-0.0193765	-0.00431147	-0.00358528	-0.00621711	-0.00579968	-0.0203545	-0.0123803	-0.0204287	-0.0121491	-0.00986078	-0.00849674	-0.0100101	-0.00366635	-0.0101032	-0.00430362	-0.00345054	-0.00774068	-0.00575591	-0.013224	-0.00583566
-0.00590194	-0.0059775	-0.0151143	-0.0051972	-0.0119691	-0.00658321	-0.00792774	-0.0108959	-0.00572979	-0.0109701	-0.0254429	-0.00416483	-0.00443161	-0.00547717	-0.0159483	-0.00765124	-0.0128041	-0.0125997	-0.0111132	-0.0266138	-0.0146221	-0.00210017	-0.0129866	-0.0132061	-0.00631596	-0.0106969	-0.00114858	-0.0094808	-0.00703758	-0.0220277	-0.0197978	-0.00435596	-0.00367818	-0.00625822	-0.00583495	-0.0204774	-0.0125767	-0.0205734	-0.0121671	-0.00999321	-0.00855076	-0.00995087	-0.00373381	-0.0101299	-0.00440853	-0.00361696	-0.00775338	-0.00593988	-0.0131864	-0.00586067
-0.0060257	-0.00631972	-0.015274	-0.00523689	-0.0123581	-0.00668632	-0.00783472	-0.0111307	-0.0057728	-0.0109324	-0.025845	-0.00404415	-0.0044035	-0.00549122	-0.0162596	-0.00773454	-0.0128915	-0.0126694	-0.0109138	-0.0271333	-0.0146992	-0.00211848	-0.0131018	-0.0134072	-0.00614763	-0.0108999	-0.00103821	-0.0095785	-0.00730169	-0.0220362	-0.0201968	-0.00437	-0.0037828	-0.00627812	-0.005875	-0.0206036	-0.0127559	-0.0206803	-0.0121926	-0.0101303	-0.00860579	-0.00990367	-0.00378655	-0.0101604	-0.00452345	-0.00379779	-0.00774334	-0.00612559	-0.0131417	-0.00588732
-0.00615012	-0.0066572	-0.0154089	-0.00527758	-0.0127438	-0.00679336	-0.00773344	-0.0113564	-0.00578052	-0.0109044	-0.0262356	-0.00394048	-0.00439348	-0.00550716	-0.0165538	-0.00780933	-0.0129807	-0.0127186	-0.010709	-0.0276175	-0.0147562	-0.002144	-0.013199	-0.0136111	-0.00598794	-0.0111009	-0.000929256	-0.00965691	-0.00754956	-0.0220117	-0.0205663	-0.00435665	-0.00389838	-0.00627395	-0.00591514	-0.0207318	-0.0129272	-0.0207488	-0.0122324	-0.0102684	-0.00865626	-0.00986583	-0.00384167	-0.0101963	-0.00464699	-0.00398429	-0.00771526	-0.00630822	-0.0130999	-0.00592213
-0.00626862	-0.00699092	-0.0155204	-0.00532561	-0.0131174	-0.00689419	-0.00763277	-0.0115693	-0.00575994	-0.0108891	-0.026611	-0.00385007	-0.00438711	-0.00552708	-0.0168429	-0.00787515	-0.0130726	-0.012743	-0.0104841	-0.028061	-0.014797	-0.00217447	-0.0132721	-0.0138171	-0.00584316	-0.0112955	-0.000807854	-0.00972297	-0.0077755	-0.0219733	-0.020905	-0.00432388	-0.00402016	-0.00624939	-0.00595261	-0.02086	-0.0131018	-0.0207828	-0.0122871	-0.0104039	-0.00869493	-0.00982939	-0.00390267	-0.0102331	-0.00477641	-0.00416662	-0.00768221	-0.00647969	-0.0130743	-0.00596739
-0.00637588	-0.00731809	-0.0156131	-0.00538194	-0.0134687	-0.00697978	-0.00753515	-0.0117673	-0.00572233	-0.0108838	-0.0269538	-0.00376877	-0.00436881	-0.00555286	-0.01714	-0.00793325	-0.0131654	-0.0127432	-0.0102426	-0.0284721	-0.0148274	-0.00220669	-0.0133208	-0.0140234	-0.00571547	-0.0114891	-0.000661875	-0.00979132	-0.00797883	-0.0219292	-0.0212198	-0.00428359	-0.00414018	-0.00621791	-0.00598549	-0.0209802	-0.0132786	-0.0207909	-0.0123543	-0.0105338	-0.00871632	-0.00977606	-0.00396583	-0.010255	-0.00490734	-0.00433584	-0.00766079	-0.00663343	-0.0130665	-0.00602325
-0.00647029	-0.00763652	-0.0156879	-0.0054439	-0.0137916	-0.00705016	-0.00743206	-0.0119504	-0.00567704	-0.0108837	-0.0272508	-0.00369019	-0.00433328	-0.00558531	-0.0174404	-0.00798576	-0.0132568	-0.0127235	-0.00999742	-0.0288459	-0.0148568	-0.00223701	-0.0133462	-0.014227	-0.00560407	-0.0116804	-0.000494704	-0.00986707	-0.00816825	-0.0218824	-0.0215056	-0.00424124	-0.00425067	-0.00619578	-0.0060126	-0.0210735	-0.0134512	-0.0207795	-0.0124268	-0.0106574	-0.00872074	-0.00969066	-0.00402638	-0.0102493	-0.00503383	-0.0044833	-0.0076553	-0.00676842	-0.0130709	-0.00608446
-0.00654989	-0.00794328	-0.0157355	-0.00550782	-0.0140876	-0.00712273	-0.00732022	-0.0121212	-0.00562686	-0.0108829	-0.0274941	-0.00360749	-0.00428079	-0.00562391	-0.017731	-0.00803606	-0.0133447	-0.0126901	-0.00976152	-0.0291743	-0.0148913	-0.00226128	-0.0133513	-0.0144267	-0.00550349	-0.0118638	-0.000319711	-0.00994953	-0.00836004	-0.021835	-0.0217538	-0.0041996	-0.00434985	-0.00619027	-0.00603567	-0.0211333	-0.0136136	-0.0207474	-0.0124895	-0.0107747	-0.00871945	-0.00956893	-0.0040776	-0.0102123	-0.00515161	-0.0046039	-0.00766233	-0.00689439	-0.0130799	-0.0061363
-0.00661388	-0.00823682	-0.0157531	-0.0055704	-0.0143709	-0.00721463	-0.00719374	-0.0122847	-0.00557707	-0.0108737	-0.0276821	-0.00351911	-0.00421501	-0.0056649	-0.0179996	-0.00808677	-0.0134287	-0.01265	-0.00954269	-0.0294556	-0.0149356	-0.00227476	-0.0133423	-0.0146157	-0.00540015	-0.0120349	-0.000152018	-0.0100367	-0.00855456	-0.0217813	-0.0219608	-0.00416103	-0.00444819	-0.00620301	-0.00606309	-0.0211573	-0.0137616	-0.0207045	-0.0125316	-0.0108798	-0.0087293	-0.00941522	-0.00410707	-0.0101467	-0.00525355	-0.00469372	-0.00767537	-0.0070284	-0.0130866	-0.00616741
-0.00666358	-0.00852376	-0.0157395	-0.00563099	-0.0146577	-0.00732893	-0.00704527	-0.0124466	-0.00553371	-0.0108523	-0.0278398	-0.00343448	-0.00414286	-0.00570392	-0.0182408	-0.00813395	-0.0135141	-0.0126122	-0.00933983	-0.0296904	-0.0149928	-0.00227138	-0.0133231	-0.0147854	-0.00528088	-0.0121905	-2.16014e-07	-0.0101227	-0.00874416	-0.0217021	-0.0221276	-0.0041227	-0.00455944	-0.0062319	-0.006107	-0.0211471	-0.0138957	-0.0206565	-0.0125479	-0.0109652	-0.00875429	-0.00923981	-0.00410905	-0.01006	-0.005332	-0.00475224	-0.00768604	-0.00717384	-0.0130872	-0.0061728
-0.00670088	-0.00879451	-0.015696	-0.00569609	-0.0149478	-0.00746082	-0.00687112	-0.0126048	-0.00550197	-0.0108224	-0.027968	-0.00336467	-0.00407589	-0.00573622	-0.0184625	-0.00817045	-0.0136039	-0.0125769	-0.00915168	-0.0298819	-0.0150604	-0.00224589	-0.0132908	-0.0149297	-0.00514362	-0.0123288	0.00013884	-0.0101951	-0.00892187	-0.0215893	-0.0222605	-0.00407093	-0.00468674	-0.00626967	-0.00617147	-0.0211099	-0.0140267	-0.0206065	-0.0125378	-0.0110258	-0.00879101	-0.00905317	-0.00408605	-0.00996026	-0.00538299	-0.00478361	-0.00768254	-0.00732642	-0.0130839	-0.00615231
-0.00672468	-0.009032	-0.015628	-0.00576749	-0.0152332	-0.00760251	-0.00667273	-0.0127536	-0.00548518	-0.0107927	-0.0280574	-0.00331321	-0.00402571	-0.00575785	-0.0186867	-0.00819051	-0.0136995	-0.0125392	-0.00898147	-0.0300523	-0.0151284	-0.00219648	-0.0132489	-0.0150495	-0.00499319	-0.0124543	0.000271261	-0.0102507	-0.00908167	-0.0214359	-0.0223822	-0.00399898	-0.00482717	-0.0063011	-0.00625472	-0.0210518	-0.0141573	-0.020558	-0.0125051	-0.0110625	-0.00883392	-0.008863	-0.00404675	-0.00985574	-0.00540881	-0.00479326	-0.00765625	-0.00748056	-0.0130734	-0.00611019
-0.00673112	-0.00922456	-0.0155402	-0.00584365	-0.0155058	-0.00774568	-0.00645715	-0.0128885	-0.0054813	-0.0107718	-0.0281038	-0.00327898	-0.00399983	-0.00576963	-0.018914	-0.00819291	-0.013802	-0.012494	-0.00883218	-0.0302046	-0.0151972	-0.00212648	-0.0132024	-0.0151585	-0.00483681	-0.0125644	0.000399713	-0.0102895	-0.00922033	-0.0212375	-0.0224969	-0.00390999	-0.00497564	-0.00631381	-0.00635198	-0.0209749	-0.0142856	-0.0205087	-0.0124566	-0.011086	-0.0088754	-0.00867921	-0.00400239	-0.00976094	-0.00542131	-0.0047836	-0.00760486	-0.00762896	-0.01305	-0.00605311
-0.00672083	-0.00937004	-0.0154335	-0.00592223	-0.0157593	-0.00788353	-0.00623751	-0.0130079	-0.00548062	-0.010763	-0.0281005	-0.00325798	-0.00400156	-0.00578167	-0.0191345	-0.00818377	-0.0139092	-0.0124373	-0.00870412	-0.0303326	-0.015265	-0.00204665	-0.0131564	-0.0152806	-0.00468124	-0.0126541	0.000526773	-0.0103138	-0.00934928	-0.0209974	-0.0225999	-0.00381274	-0.00512568	-0.00630326	-0.00645647	-0.0208909	-0.0144095	-0.0204469	-0.0124018	-0.0111151	-0.0089057	-0.00850695	-0.00395897	-0.00968021	-0.00543635	-0.00475704	-0.00753179	-0.0077613	-0.01301	-0.00599093
-0.00669851	-0.00947665	-0.0153204	-0.0059997	-0.0159918	-0.00801297	-0.00602332	-0.0131164	-0.00548054	-0.0107629	-0.0280305	-0.00324444	-0.00402925	-0.00580496	-0.0193389	-0.00817497	-0.0140153	-0.0123661	-0.00859569	-0.030433	-0.0153273	-0.00197136	-0.0131163	-0.0154181	-0.00452982	-0.0127211	0.000655096	-0.0103281	-0.00946795	-0.0207223	-0.0226878	-0.00371722	-0.00526956	-0.00627065	-0.00655967	-0.0208012	-0.014525	-0.0203768	-0.0123526	-0.0111529	-0.0089217	-0.00834711	-0.00391218	-0.00961073	-0.0054579	-0.00471815	-0.00744449	-0.00787339	-0.0129523	-0.00593744
-0.00667057	-0.00956212	-0.0152098	-0.00607152	-0.0162141	-0.00812863	-0.00582193	-0.0132302	-0.00548341	-0.0107688	-0.0278993	-0.00323162	-0.00407609	-0.0058417	-0.0195185	-0.00817169	-0.0141187	-0.0122863	-0.00850644	-0.0305001	-0.0153805	-0.00190554	-0.0130818	-0.0155615	-0.00437891	-0.012765	0.000784328	-0.0103349	-0.0095698	-0.0204208	-0.022754	-0.00362796	-0.00540161	-0.00622131	-0.00665425	-0.0207014	-0.0146234	-0.0203008	-0.0123116	-0.0111941	-0.00891812	-0.00819775	-0.00386047	-0.00954736	-0.00548391	-0.00467397	-0.00734983	-0.00796121	-0.0128784	-0.00589576
-0.00664174	-0.00963751	-0.0151075	-0.00613494	-0.0164281	-0.00822514	-0.00563771	-0.0133523	-0.00549276	-0.0107734	-0.0277101	-0.00321236	-0.00412891	-0.00588904	-0.0196655	-0.00817571	-0.0142144	-0.0122028	-0.00843699	-0.0305221	-0.0154227	-0.00184876	-0.0130433	-0.0156999	-0.00422938	-0.0127884	0.000910421	-0.0103336	-0.00965035	-0.020113	-0.0227834	-0.00353754	-0.00551559	-0.00616244	-0.00673438	-0.0205884	-0.0147024	-0.0202195	-0.0122754	-0.0112324	-0.00888983	-0.00805341	-0.00380183	-0.00948278	-0.00551118	-0.00463216	-0.0072533	-0.00802253	-0.0127906	-0.00586223
-0.00661266	-0.00971187	-0.0150178	-0.00618317	-0.0166315	-0.00830022	-0.00546641	-0.0134786	-0.00551114	-0.0107664	-0.0274681	-0.00317872	-0.00417427	-0.00594268	-0.0197875	-0.00818746	-0.014295	-0.0121205	-0.00838464	-0.0305166	-0.0154558	-0.00179888	-0.0129993	-0.0158228	-0.00408437	-0.0128026	0.00103255	-0.0103278	-0.00970532	-0.0198082	-0.0227814	-0.00343623	-0.0056063	-0.00610375	-0.00679611	-0.020458	-0.014756	-0.0201341	-0.0122396	-0.0112604	-0.00883553	-0.00790153	-0.00373348	-0.00940624	-0.00553384	-0.00459475	-0.00716464	-0.00805904	-0.0126867	-0.00583137
-0.00658783	-0.00979276	-0.0149364	-0.00620842	-0.0168236	-0.00835576	-0.00528883	-0.013604	-0.00553827	-0.0107393	-0.0271858	-0.00312345	-0.00420688	-0.00599772	-0.0198788	-0.00820282	-0.0143552	-0.012044	-0.00834305	-0.0304873	-0.0154865	-0.00175027	-0.0129514	-0.0159209	-0.00394622	-0.0128096	0.00114253	-0.0103139	-0.00972771	-0.0195088	-0.0227507	-0.00332295	-0.00567217	-0.00605644	-0.00683841	-0.020304	-0.0147785	-0.0200422	-0.0121986	-0.0112673	-0.00875766	-0.00773223	-0.00365427	-0.00931469	-0.00554045	-0.00455323	-0.00708389	-0.00807446	-0.0125643	-0.00579656
-0.00657331	-0.00987697	-0.0148446	-0.00620651	-0.0170015	-0.00839863	-0.00508821	-0.0137216	-0.00557052	-0.0106916	-0.0268684	-0.00304294	-0.0042265	-0.0060507	-0.0199293	-0.00821038	-0.0143948	-0.0119722	-0.00830425	-0.030431	-0.0155098	-0.00169081	-0.0129014	-0.015999	-0.0038166	-0.0128067	0.00122873	-0.010284	-0.00971885	-0.019215	-0.0226939	-0.00320127	-0.00571653	-0.00602147	-0.00686473	-0.0201354	-0.0147687	-0.0199363	-0.0121449	-0.0112513	-0.00866306	-0.00754884	-0.00356473	-0.00920855	-0.00552672	-0.00450743	-0.00700447	-0.00807346	-0.0124235	-0.00574885
-0.00657449	-0.00994494	-0.0147341	-0.00617931	-0.0171586	-0.00843571	-0.00485917	-0.0138217	-0.00560269	-0.010635	-0.0265014	-0.00294055	-0.0042357	-0.00610389	-0.0199344	-0.00820375	-0.0144225	-0.0118952	-0.00826406	-0.0303479	-0.0155151	-0.0016135	-0.0128515	-0.0160537	-0.00369739	-0.0127927	0.00128349	-0.0102331	-0.00967682	-0.0189193	-0.0226166	-0.00307617	-0.00575001	-0.00599309	-0.0068863	-0.0199572	-0.0147298	-0.0198156	-0.0120785	-0.0112117	-0.00856215	-0.0073626	-0.00346656	-0.00909085	-0.0054933	-0.00446376	-0.00691907	-0.00806449	-0.0122659	-0.00568584
-0.00659452	-0.00999192	-0.0146024	-0.00613777	-0.0173012	-0.00846675	-0.00460372	-0.0139038	-0.00562746	-0.0105859	-0.026092	-0.00283007	-0.00424055	-0.00615427	-0.0198937	-0.00817807	-0.0144515	-0.0118068	-0.0082268	-0.0302332	-0.0154939	-0.00151857	-0.0128015	-0.0160793	-0.00359092	-0.0127647	0.00130705	-0.0101599	-0.00960057	-0.0185994	-0.0225194	-0.00295267	-0.00578611	-0.0059639	-0.00691556	-0.0197724	-0.0146706	-0.019674	-0.0120026	-0.0111498	-0.0084556	-0.00718565	-0.00336696	-0.00896645	-0.00544456	-0.00443059	-0.00682177	-0.00804886	-0.0120947	-0.00560934
-0.00663103	-0.0100113	-0.0144507	-0.00609784	-0.0174243	-0.00848877	-0.00432891	-0.0139619	-0.00563677	-0.0105511	-0.025647	-0.00272541	-0.00425355	-0.00619602	-0.0198092	-0.00813015	-0.014482	-0.0117003	-0.00819254	-0.0300716	-0.0154438	-0.00141097	-0.0127492	-0.0160742	-0.00350168	-0.0127159	0.00131068	-0.0100709	-0.0094939	-0.0182426	-0.022392	-0.00283639	-0.00582682	-0.00592756	-0.00695203	-0.0195845	-0.0146117	-0.0195039	-0.0119227	-0.01107	-0.00833972	-0.00702447	-0.00327397	-0.00883831	-0.00538719	-0.0044146	-0.00670725	-0.00802482	-0.0119203	-0.00552426
-0.00667457	-0.00999608	-0.0142829	-0.00606414	-0.0175169	-0.00849976	-0.00404403	-0.013989	-0.00562502	-0.0105322	-0.0251735	-0.00263046	-0.00428409	-0.00622444	-0.0196967	-0.00806029	-0.0145077	-0.0115692	-0.00815514	-0.029871	-0.0153741	-0.00129769	-0.012697	-0.0160385	-0.00343372	-0.0126522	0.00131199	-0.00998506	-0.00936054	-0.0178483	-0.0222379	-0.00273555	-0.00586829	-0.00588003	-0.00698839	-0.0193915	-0.0145582	-0.0193018	-0.0118451	-0.0109753	-0.00821184	-0.00687731	-0.00319533	-0.00870739	-0.0053251	-0.00441555	-0.00657473	-0.00799166	-0.011748	-0.00543683
-0.00671891	-0.00994598	-0.0141034	-0.00603544	-0.0175725	-0.00849839	-0.00375924	-0.0139822	-0.00559389	-0.0105273	-0.0246828	-0.00254384	-0.00433068	-0.00623774	-0.0195591	-0.00797205	-0.0145228	-0.0114111	-0.00810642	-0.0296263	-0.0153056	-0.00118327	-0.0126405	-0.0159735	-0.00338813	-0.0125753	0.0013188	-0.00990772	-0.00920042	-0.0174238	-0.0220535	-0.00265556	-0.00590623	-0.0058234	-0.00701712	-0.0191814	-0.0145059	-0.0190696	-0.0117713	-0.0108647	-0.0080691	-0.00674145	-0.00313589	-0.00857912	-0.00525547	-0.00442238	-0.00642913	-0.0079476	-0.0115802	-0.00534999
-0.00676053	-0.00986504	-0.0139165	-0.00600924	-0.0175891	-0.00848485	-0.00348449	-0.0139435	-0.00555923	-0.0105295	-0.0241771	-0.00246242	-0.00438504	-0.00623816	-0.0193946	-0.00787336	-0.0145227	-0.011229	-0.00803981	-0.0293277	-0.0152399	-0.00106564	-0.0125719	-0.0158911	-0.00336232	-0.0124852	0.00133405	-0.00983625	-0.0090255	-0.0169821	-0.0218324	-0.00259818	-0.00593555	-0.00576005	-0.00703281	-0.0189512	-0.0144499	-0.0188183	-0.0116967	-0.0107426	-0.00790777	-0.00661145	-0.00309305	-0.0084479	-0.00517685	-0.00442487	-0.00627984	-0.00788854	-0.0114186	-0.00526185
-0.00679654	-0.00975867	-0.0137316	-0.00597967	-0.0175727	-0.00846887	-0.00322587	-0.0138808	-0.00554286	-0.0105255	-0.0236393	-0.00238061	-0.00443721	-0.00622921	-0.019205	-0.00777642	-0.0145069	-0.0110346	-0.00795538	-0.0289729	-0.015168	-0.000940666	-0.0124848	-0.0157885	-0.00334978	-0.0123835	0.00135837	-0.00976638	-0.00884209	-0.016533	-0.0215737	-0.00256166	-0.00594976	-0.00569328	-0.00703395	-0.0186948	-0.0143818	-0.0185731	-0.0116204	-0.0106075	-0.00773564	-0.00647874	-0.00305304	-0.00830192	-0.00508773	-0.00441704	-0.00613657	-0.00782186	-0.0112601	-0.00517368
-0.00682497	-0.00964123	-0.0135471	-0.00593425	-0.0175459	-0.00845419	-0.00298571	-0.0138119	-0.00554839	-0.0105053	-0.0230748	-0.00228778	-0.00448112	-0.0062085	-0.0189884	-0.00768344	-0.0144887	-0.0108467	-0.00786467	-0.0285629	-0.015082	-0.000807062	-0.0123783	-0.0156568	-0.00334044	-0.0122689	0.00138572	-0.00969016	-0.00865355	-0.0160773	-0.0212791	-0.00254072	-0.00595188	-0.00562694	-0.00702796	-0.0184054	-0.0142862	-0.0183383	-0.0115358	-0.0104555	-0.00755691	-0.00633536	-0.00300326	-0.00813172	-0.00498694	-0.00439483	-0.00600251	-0.00775238	-0.0110922	-0.00508021
-0.00684692	-0.00952204	-0.0133556	-0.00586737	-0.0175107	-0.0084412	-0.00276261	-0.0137382	-0.00556864	-0.0104605	-0.0224909	-0.00217708	-0.00451949	-0.00617205	-0.0187337	-0.0075912	-0.0144674	-0.0106712	-0.00778002	-0.0281005	-0.0149742	-0.000665434	-0.0122627	-0.0154912	-0.00332786	-0.0121318	0.00139741	-0.00959324	-0.00846377	-0.01562	-0.0209538	-0.00252584	-0.00594415	-0.00556172	-0.00701762	-0.0180813	-0.0141586	-0.0181061	-0.0114331	-0.0102856	-0.00737401	-0.00617976	-0.00293596	-0.00793419	-0.00487505	-0.00435661	-0.00587053	-0.00768306	-0.0109089	-0.00497241
-0.00687063	-0.00940706	-0.0131501	-0.00577853	-0.0174591	-0.00843004	-0.00255105	-0.013653	-0.00559376	-0.010385	-0.0218948	-0.00204987	-0.00456036	-0.006118	-0.0184506	-0.00749593	-0.0144348	-0.0105063	-0.00770315	-0.0276165	-0.0148359	-0.000517531	-0.0121585	-0.0152894	-0.0033073	-0.0119693	0.00137926	-0.00946934	-0.00827008	-0.0151632	-0.020626	-0.00250696	-0.00592881	-0.00549289	-0.00700364	-0.0177254	-0.0139988	-0.017868	-0.0113054	-0.0100976	-0.00718982	-0.00602132	-0.00284658	-0.0077143	-0.00475365	-0.00430604	-0.00573648	-0.00761653	-0.0107093	-0.00484363
-0.00690514	-0.00929937	-0.0129267	-0.00567117	-0.0173848	-0.00841721	-0.00233848	-0.013551	-0.00561328	-0.0102784	-0.021295	-0.00191298	-0.00460584	-0.00604682	-0.0181446	-0.00739286	-0.0143839	-0.010348	-0.00763047	-0.0271175	-0.014673	-0.000365959	-0.012066	-0.0150513	-0.00327538	-0.0117807	0.00132702	-0.00931199	-0.00805614	-0.0147068	-0.0203025	-0.00247953	-0.00590901	-0.00541742	-0.00698696	-0.0173457	-0.0138104	-0.0176133	-0.0111522	-0.00989116	-0.00700237	-0.00587094	-0.00273483	-0.00748388	-0.00462559	-0.00425771	-0.00559469	-0.00755039	-0.0104954	-0.00469276
-0.00694705	-0.00919428	-0.012688	-0.00555168	-0.0172809	-0.00839218	-0.00211213	-0.0134265	-0.00561654	-0.0101465	-0.020691	-0.00177487	-0.0046553	-0.00596269	-0.0178198	-0.00727678	-0.014309	-0.0101883	-0.00755768	-0.0265975	-0.0144845	-0.000214171	-0.0119736	-0.0147964	-0.0032348	-0.011568	0.00124378	-0.00911693	-0.00781665	-0.0142495	-0.0199772	-0.00244226	-0.00588477	-0.00532948	-0.0069655	-0.0169614	-0.0136013	-0.0173271	-0.0109847	-0.00967719	-0.00679797	-0.00573501	-0.00260636	-0.00725136	-0.00450111	-0.00423001	-0.00543813	-0.00747242	-0.0102715	-0.00452536
-0.0069861	-0.00907651	-0.0124506	-0.00542463	-0.0171381	-0.00834994	-0.00187225	-0.0132721	-0.00559936	-0.0100042	-0.0200633	-0.00164046	-0.0047075	-0.00587797	-0.017483	-0.00715334	-0.014205	-0.0100123	-0.00748013	-0.0260528	-0.0142676	-6.85886e-05	-0.0118697	-0.0145321	-0.0031997	-0.0113368	0.00113808	-0.00888595	-0.0075545	-0.0137886	-0.0196432	-0.00239556	-0.00584978	-0.00522209	-0.00693181	-0.0165799	-0.013377	-0.017008	-0.0108233	-0.00946303	-0.00656532	-0.00561717	-0.00247618	-0.00702401	-0.00438644	-0.0042248	-0.00526252	-0.00737424	-0.0100408	-0.00435171
-0.0070123	-0.0089421	-0.0122173	-0.00528867	-0.0169699	-0.008287	-0.00162701	-0.0130974	-0.00555763	-0.00987157	-0.0194019	-0.00150721	-0.00475935	-0.00579572	-0.0171329	-0.00702295	-0.0140781	-0.00981283	-0.00739339	-0.0254736	-0.0140234	6.46585e-05	-0.0117448	-0.0142597	-0.00318068	-0.0110914	0.00101914	-0.00862456	-0.0072773	-0.0133165	-0.0192894	-0.00234322	-0.00580123	-0.00509137	-0.00688245	-0.0162021	-0.0131373	-0.0166539	-0.0106733	-0.00925363	-0.00630202	-0.00551769	-0.0023616	-0.00680731	-0.00428452	-0.00423361	-0.00506887	-0.00725124	-0.00980367	-0.00417996
-0.00702109	-0.00878471	-0.0119829	-0.00514352	-0.0167758	-0.00820158	-0.00138615	-0.0129058	-0.00548928	-0.00975355	-0.0187065	-0.00137064	-0.00480487	-0.00571389	-0.0167512	-0.0068834	-0.0139252	-0.00958687	-0.00729922	-0.024835	-0.0137518	0.000180785	-0.0115939	-0.0139808	-0.00317768	-0.0108336	0.000893361	-0.00834111	-0.00699479	-0.0128297	-0.0188949	-0.00229563	-0.00573445	-0.00493873	-0.00681134	-0.0158276	-0.0128914	-0.0162653	-0.0105313	-0.0090525	-0.00601204	-0.00543185	-0.00226799	-0.00659863	-0.00419601	-0.00424554	-0.00486524	-0.00710207	-0.00956148	-0.00401731
-0.00702045	-0.00859796	-0.0117423	-0.00498931	-0.0165488	-0.00809504	-0.00115685	-0.012698	-0.00539639	-0.00964609	-0.0179826	-0.00122836	-0.0048394	-0.00563029	-0.016333	-0.00673383	-0.0137402	-0.00933549	-0.00719705	-0.0241358	-0.0134453	0.000277702	-0.0114239	-0.01369	-0.00318485	-0.0105759	0.00076804	-0.00805126	-0.00671121	-0.0123346	-0.0184563	-0.00226028	-0.00564478	-0.00477306	-0.00671243	-0.0154493	-0.0126385	-0.0158475	-0.010392	-0.00885621	-0.0057033	-0.00534895	-0.00219285	-0.00638206	-0.00411629	-0.00425095	-0.00466365	-0.00692945	-0.00931372	-0.00386868
-0.00702899	-0.00838186	-0.0114884	-0.00482668	-0.0162865	-0.00797067	-0.000941345	-0.0124766	-0.00528286	-0.00954241	-0.0172401	-0.00107899	-0.00485608	-0.00554041	-0.0158788	-0.0065725	-0.0135215	-0.00906389	-0.00708569	-0.0233786	-0.0131032	0.000358514	-0.0112321	-0.013365	-0.00319471	-0.0103221	0.000649319	-0.00776002	-0.00641828	-0.0118436	-0.0179694	-0.00223526	-0.00553117	-0.00460848	-0.00658418	-0.0150485	-0.0123724	-0.0154048	-0.0102467	-0.00864947	-0.00538344	-0.00525828	-0.00212982	-0.00614655	-0.00403171	-0.00424346	-0.00447248	-0.00673874	-0.00905917	-0.00373143
-0.00704624	-0.0081408	-0.01121	-0.00465734	-0.0159854	-0.00783342	-0.000735895	-0.0122397	-0.00515283	-0.00943328	-0.0164861	-0.000922295	-0.00484797	-0.00543442	-0.0153929	-0.00639434	-0.0132692	-0.00877759	-0.00696532	-0.0225713	-0.0127264	0.000435618	-0.0110129	-0.0129949	-0.00320188	-0.0100703	0.000541677	-0.00746681	-0.00610936	-0.011368	-0.017433	-0.00221339	-0.00539615	-0.00445209	-0.0064296	-0.0146166	-0.0120888	-0.0149359	-0.0100818	-0.00842258	-0.00505575	-0.00515108	-0.00207001	-0.00588495	-0.00393023	-0.00422256	-0.00429755	-0.00653875	-0.00879751	-0.00359036
-0.00706133	-0.00788182	-0.0109033	-0.0044825	-0.0156351	-0.00769244	-0.000538226	-0.011975	-0.00501215	-0.00930636	-0.0157209	-0.000760203	-0.00481186	-0.00530902	-0.0148841	-0.00619868	-0.0129839	-0.00848057	-0.00683547	-0.0217289	-0.0123198	0.000524664	-0.0107642	-0.0125762	-0.0032076	-0.00981825	0.000447171	-0.0071705	-0.00578438	-0.0109116	-0.0168532	-0.00218696	-0.00524711	-0.00430707	-0.0062572	-0.0141519	-0.011784	-0.0144473	-0.00989229	-0.00816958	-0.00472395	-0.00502056	-0.0020006	-0.00559333	-0.00380681	-0.00418651	-0.00414119	-0.00634512	-0.00852917	-0.00343209
-0.00706353	-0.00761998	-0.0105626	-0.00430221	-0.0152398	-0.00754974	-0.000345578	-0.0116796	-0.00486061	-0.00915889	-0.0149531	-0.000597859	-0.0047505	-0.0051635	-0.0143577	-0.00598269	-0.0126798	-0.00818028	-0.00669262	-0.020859	-0.0118924	0.000629264	-0.0104852	-0.0121124	-0.00321903	-0.00956077	0.00036264	-0.00686591	-0.00544705	-0.010465	-0.0162364	-0.00215186	-0.00509986	-0.00417427	-0.00608387	-0.0136581	-0.0114533	-0.0139393	-0.0096722	-0.00788772	-0.00439511	-0.00486437	-0.00191094	-0.00527342	-0.00366131	-0.00413437	-0.00399866	-0.00616276	-0.00825735	-0.00325049
-0.00704431	-0.00736316	-0.0101834	-0.00412322	-0.014801	-0.00740391	-0.000154327	-0.0113498	-0.00469597	-0.00898941	-0.0141886	-0.000442942	-0.00467566	-0.00499965	-0.0138101	-0.00574365	-0.0123596	-0.00787706	-0.00653492	-0.0199474	-0.0114497	0.000745991	-0.0101728	-0.0116138	-0.00323544	-0.00928811	0.000275333	-0.0065378	-0.00510295	-0.0100189	-0.0155827	-0.00211152	-0.0049611	-0.00404844	-0.00591685	-0.0131435	-0.0111042	-0.0134099	-0.00941746	-0.00757934	-0.00407755	-0.00468734	-0.00179818	-0.00493157	-0.00349728	-0.00406761	-0.00385424	-0.00598975	-0.00799397	-0.00304439
-0.006998	-0.00711388	-0.00976693	-0.00395083	-0.0143212	-0.00725393	3.60469e-05	-0.0109835	-0.00451767	-0.00879883	-0.0134307	-0.000301844	-0.00460436	-0.00482179	-0.0132485	-0.00548202	-0.0120215	-0.00756745	-0.00636072	-0.0189939	-0.0109885	0.000869216	-0.00983138	-0.0110901	-0.00325171	-0.00900172	0.000175208	-0.00617957	-0.00475659	-0.00956767	-0.0149034	-0.00207498	-0.00483183	-0.00391299	-0.00575778	-0.0126149	-0.0107445	-0.0128603	-0.00912971	-0.00725023	-0.00377791	-0.00450581	-0.00166569	-0.0045778	-0.00332109	-0.00398794	-0.00369318	-0.00582233	-0.00774186	-0.00281746
-0.00692699	-0.00687114	-0.009318	-0.00378865	-0.0138087	-0.00709727	0.000220244	-0.0105841	-0.00432518	-0.00859176	-0.0126813	-0.000179138	-0.00454167	-0.00463307	-0.0126774	-0.00520003	-0.011666	-0.00724856	-0.00616971	-0.0180033	-0.0105178	0.00099179	-0.00946062	-0.0105437	-0.00326264	-0.0087018	6.55457e-05	-0.00579543	-0.00441013	-0.00910623	-0.0142031	-0.00204475	-0.00471098	-0.003754	-0.00560617	-0.012074	-0.0103823	-0.0122901	-0.00881376	-0.00690941	-0.00349579	-0.00433859	-0.00152059	-0.00422536	-0.00314291	-0.00389594	-0.00350862	-0.00565364	-0.00749771	-0.00257696
-0.00682678	-0.00662821	-0.00884192	-0.00363867	-0.0132674	-0.00692914	0.000395437	-0.0101562	-0.00411559	-0.00837209	-0.011937	-7.63088e-05	-0.00448633	-0.00443186	-0.0120996	-0.0049004	-0.0112903	-0.0069177	-0.00596369	-0.0169843	-0.0100455	0.00110583	-0.00906045	-0.00998536	-0.00326422	-0.00838811	-4.31667e-05	-0.00539674	-0.00407134	-0.00863156	-0.0134842	-0.00201974	-0.00459222	-0.00356821	-0.00545564	-0.011529	-0.0100256	-0.0116936	-0.00847733	-0.00657098	-0.00321888	-0.00419063	-0.00137007	-0.00388343	-0.00297367	-0.0037931	-0.00329922	-0.00547131	-0.00725692	-0.00233366
-0.00669192	-0.00636905	-0.0083498	-0.00349793	-0.0126884	-0.00675563	0.000556585	-0.00970329	-0.00389465	-0.00814188	-0.0111844	1.04269e-05	-0.00443557	-0.00421807	-0.0115185	-0.00459198	-0.0108844	-0.00657086	-0.00574538	-0.0159499	-0.0095776	0.00121123	-0.00863481	-0.00942384	-0.00325342	-0.00806217	-0.000140127	-0.00499717	-0.0037463	-0.00814596	-0.012751	-0.00199776	-0.004459	-0.00335948	-0.00528799	-0.010981	-0.00967384	-0.0110778	-0.00813613	-0.00624107	-0.00293836	-0.0040585	-0.00121985	-0.00355795	-0.00281623	-0.00367625	-0.00306852	-0.00527078	-0.00701342	-0.00210006
-0.0065218	-0.00608174	-0.00784838	-0.00335514	-0.0120776	-0.00657947	0.000697887	-0.00924157	-0.00367037	-0.00791017	-0.010417	9.3606e-05	-0.00438305	-0.00399234	-0.010933	-0.0042804	-0.0104554	-0.00621222	-0.00551835	-0.0149049	-0.00911942	0.00130512	-0.00818643	-0.00886648	-0.00322679	-0.00772409	-0.000219771	-0.00460321	-0.00343832	-0.00766244	-0.0120025	-0.00197483	-0.0042997	-0.00313562	-0.00509041	-0.0104272	-0.00931353	-0.0104523	-0.00779368	-0.00592066	-0.00265738	-0.00393526	-0.00107461	-0.00325086	-0.00266832	-0.00354109	-0.00282436	-0.00505191	-0.00675911	-0.00188353
-0.00631844	-0.00576065	-0.00734305	-0.00320064	-0.0114434	-0.00640106	0.00081654	-0.00877941	-0.00345186	-0.00767364	-0.0096365	0.000188655	-0.00431667	-0.00375651	-0.0103339	-0.00396983	-0.0100065	-0.00584792	-0.00529237	-0.0138349	-0.00866842	0.00138362	-0.00771236	-0.00831922	-0.0031796	-0.00736983	-0.000286286	-0.0042058	-0.00314801	-0.00719765	-0.0112222	-0.00194353	-0.0041117	-0.00290471	-0.00486092	-0.00986492	-0.00894096	-0.0098277	-0.00744701	-0.0056082	-0.00238411	-0.0038118	-0.000934222	-0.00295674	-0.0025259	-0.00338604	-0.00257935	-0.0048178	-0.00649059	-0.00168706
-0.00608441	-0.00540667	-0.0068393	-0.00303016	-0.0107958	-0.00622086	0.000914205	-0.0083203	-0.003247	-0.00742197	-0.00884909	0.000300495	-0.0042339	-0.00351392	-0.00972649	-0.00366419	-0.00953867	-0.00548532	-0.00507085	-0.0127386	-0.0082075	0.00144525	-0.00722266	-0.00777928	-0.00310851	-0.00699911	-0.000349787	-0.00379564	-0.00287111	-0.00675608	-0.0104055	-0.00189622	-0.00389877	-0.00267316	-0.00460519	-0.009291	-0.00854842	-0.00921398	-0.00709291	-0.00529766	-0.00212564	-0.00367561	-0.00079522	-0.00265745	-0.00238373	-0.00321212	-0.00234564	-0.00457385	-0.00620339	-0.00150937
-0.00583051	-0.00502777	-0.00633557	-0.00284284	-0.010147	-0.00603632	0.000998981	-0.00786653	-0.00305509	-0.00714664	-0.0080619	0.000427585	-0.00413377	-0.00326664	-0.00911332	-0.00336164	-0.00905584	-0.00513123	-0.00485319	-0.0116291	-0.00772815	0.00149058	-0.00672481	-0.00722752	-0.00301364	-0.00660904	-0.000413487	-0.00337183	-0.00259554	-0.00633431	-0.0095629	-0.00182647	-0.00366889	-0.00244655	-0.00433343	-0.0086997	-0.00812627	-0.00861083	-0.00672566	-0.00497419	-0.00188468	-0.00351815	-0.000653477	-0.00233584	-0.00223455	-0.00302233	-0.00212919	-0.00432369	-0.00589374	-0.00134402
-0.00556007	-0.00463378	-0.00581547	-0.00264044	-0.00949851	-0.00583831	0.00108509	-0.00741273	-0.00285952	-0.00684339	-0.00727854	0.000565527	-0.00401677	-0.00301416	-0.00849479	-0.00304816	-0.00855701	-0.00478561	-0.00463841	-0.010526	-0.00723079	0.00152138	-0.00622468	-0.00665478	-0.00289859	-0.00619661	-0.000477893	-0.00293768	-0.00230963	-0.00592536	-0.00871347	-0.00173036	-0.00342955	-0.00222789	-0.0040543	-0.00809469	-0.00767018	-0.00799845	-0.00633185	-0.0046268	-0.0016568	-0.00333669	-0.000506	-0.00198861	-0.00207559	-0.00282705	-0.00193122	-0.00406698	-0.00556121	-0.00117603
-0.00527403	-0.00423254	-0.00527166	-0.00242746	-0.0088308	-0.00562061	0.00117867	-0.00693774	-0.00264468	-0.00651457	-0.00649487	0.000707158	-0.00388594	-0.00276341	-0.00787186	-0.00271432	-0.00802825	-0.00443591	-0.00442294	-0.00944746	-0.00672037	0.00153986	-0.00572831	-0.00606513	-0.00277105	-0.00576218	-0.000543312	-0.00249821	-0.00200981	-0.00552044	-0.00787709	-0.00160829	-0.00318572	-0.00201793	-0.00377191	-0.00748156	-0.00718223	-0.00736147	-0.00590705	-0.00425495	-0.00143098	-0.0031337	-0.000350154	-0.00162145	-0.0019092	-0.00263453	-0.00174903	-0.00380509	-0.00520833	-0.000990252
-0.00497542	-0.00383616	-0.00470907	-0.00221214	-0.00813674	-0.00537932	0.0012814	-0.00642914	-0.00240587	-0.00617512	-0.00570408	0.000841993	-0.00374357	-0.00251961	-0.0072421	-0.00236194	-0.00746376	-0.00407138	-0.00419987	-0.00839666	-0.00620364	0.00154422	-0.00523375	-0.00546937	-0.00264291	-0.0053081	-0.000606799	-0.00205799	-0.00169725	-0.0051096	-0.00706014	-0.00146523	-0.00294455	-0.00181573	-0.00349326	-0.00686708	-0.00667095	-0.00669553	-0.00545554	-0.00386533	-0.00120227	-0.00291558	-0.000185032	-0.00124458	-0.00174083	-0.00245153	-0.00157625	-0.00353498	-0.00484043	-0.000783622
-0.0046633	-0.00345351	-0.00413927	-0.00200251	-0.00742135	-0.00511326	0.00139315	-0.00588722	-0.00214492	-0.00583024	-0.00490329	0.00096487	-0.00358924	-0.00228574	-0.00659408	-0.00199918	-0.00686447	-0.00368676	-0.00397108	-0.0073498	-0.00568484	0.00153195	-0.00472196	-0.0048795	-0.00251944	-0.0048383	-0.000658014	-0.00161876	-0.00137529	-0.00468609	-0.00624306	-0.00131152	-0.00270792	-0.00161847	-0.00322083	-0.00625805	-0.00615219	-0.00600284	-0.00498799	-0.00346804	-0.000968765	-0.00268884	-1.67303e-05	-0.000868063	-0.00157621	-0.0022828	-0.00140001	-0.00325156	-0.00446481	-0.00056107
-0.00432576	-0.00308918	-0.00357505	-0.00180066	-0.00669547	-0.00482505	0.00150863	-0.00532036	-0.00186753	-0.00548076	-0.00409207	0.00107257	-0.00342566	-0.0020631	-0.00591884	-0.0016357	-0.00623668	-0.00328034	-0.00373612	-0.00628479	-0.00516309	0.00150287	-0.00418057	-0.00430094	-0.00240228	-0.00436574	-0.000687832	-0.00118341	-0.00104907	-0.00424348	-0.00540812	-0.0011599	-0.00247405	-0.00142112	-0.0029534	-0.00565477	-0.00563547	-0.00529035	-0.00451752	-0.00307069	-0.000729569	-0.00245921	0.000144347	-0.000499663	-0.00141755	-0.00212527	-0.0012068	-0.00295181	-0.00408292	-0.000331023
-0.00396223	-0.00274278	-0.00302153	-0.00160525	-0.00597128	-0.00451945	0.00161376	-0.00474104	-0.0015815	-0.0051278	-0.00327173	0.00116375	-0.00325054	-0.0018483	-0.00521445	-0.00127708	-0.00559065	-0.00285418	-0.00349302	-0.0051982	-0.00463903	0.00145812	-0.00361048	-0.00372761	-0.002292	-0.00389726	-0.000691643	-0.000760868	-0.000725444	-0.003777	-0.00455297	-0.00101705	-0.00224041	-0.00122367	-0.00268854	-0.00504542	-0.00512673	-0.00456633	-0.00405012	-0.00267565	-0.000488596	-0.00223458	0.000288929	-0.000145025	-0.00126073	-0.00196156	-0.000996015	-0.00263569	-0.00369406	-0.000102242
-0.00357936	-0.00240755	-0.002467	-0.00141382	-0.00525331	-0.00420392	0.00170056	-0.00415772	-0.00129686	-0.00476732	-0.00244577	0.00123986	-0.00305963	-0.00162873	-0.0044846	-0.000919118	-0.0049329	-0.00241368	-0.00324084	-0.00409584	-0.00411085	0.00139887	-0.00302044	-0.00315387	-0.00218465	-0.00343573	-0.00066887	-0.000361833	-0.000406189	-0.00328586	-0.00368273	-0.000886073	-0.00200363	-0.00102926	-0.00242242	-0.00442051	-0.00462908	-0.00383828	-0.00357823	-0.00228693	-0.000260159	-0.0020141	0.000414846	0.000192151	-0.00109933	-0.00177616	-0.000775413	-0.00230577	-0.00329835	0.000116504
-0.00318803	-0.00206627	-0.00189673	-0.00122291	-0.00452994	-0.00389298	0.00176579	-0.00356916	-0.00102458	-0.00438405	-0.00162024	0.00130412	-0.00285092	-0.0013916	-0.00373662	-0.000554185	-0.00425867	-0.00196841	-0.00297823	-0.00298677	-0.00357532	0.0013323	-0.00242217	-0.00257525	-0.00206791	-0.00298254	-0.000622934	6.89888e-06	-9.17429e-05	-0.00277407	-0.00280549	-0.000767712	-0.00175788	-0.000842022	-0.00214752	-0.00377521	-0.00413743	-0.00311603	-0.00309905	-0.00190495	-5.80904e-05	-0.0017914	0.000531986	0.000511477	-0.000928244	-0.00156456	-0.000555121	-0.00197005	-0.0028946	0.000318766
-0.00280007	-0.00170165	-0.00131046	-0.00102877	-0.00379118	-0.00359142	0.0018096	-0.00297588	-0.000770882	-0.00397032	-0.000802371	0.0013624	-0.00262452	-0.00113371	-0.00297726	-0.000182929	-0.00356839	-0.00153117	-0.00270124	-0.0018807	-0.00303033	0.00126543	-0.0018233	-0.00198702	-0.00193583	-0.00253303	-0.000559764	0.000346913	0.000218202	-0.00225212	-0.00192921	-0.000657178	-0.0015025	-0.000665089	-0.00186069	-0.00310783	-0.00363258	-0.00240768	-0.00261048	-0.0015267	0.000114151	-0.00156003	0.000653433	0.000816275	-0.000743482	-0.00132925	-0.000343226	-0.0016368	-0.00247823	0.000504052
-0.00241841	-0.00130988	-0.000715595	-0.000833742	-0.00303776	-0.00329785	0.00183557	-0.00237967	-0.000537782	-0.0035223	3.34986e-07	0.00142277	-0.00238297	-0.000858119	-0.00220812	0.000189653	-0.00286934	-0.00110885	-0.00240738	-0.000786686	-0.00247597	0.0012052	-0.00122061	-0.00138597	-0.00178968	-0.00206963	-0.000486275	0.000673104	0.000524714	-0.00173116	-0.00105973	-0.000538452	-0.00124236	-0.000498177	-0.0015669	-0.00242039	-0.00310074	-0.00171884	-0.00211003	-0.00114821	0.000260618	-0.00131564	0.000784572	0.00111159	-0.000543448	-0.001077	-0.000144386	-0.0013142	-0.00205266	0.000676972
-0.00202684	-0.000896991	-0.000120851	-0.000639212	-0.00227585	-0.00300935	0.00184849	-0.00178224	-0.000323625	-0.00303996	0.000781523	0.00148347	-0.00213788	-0.000570697	-0.00143145	0.000558165	-0.00217214	-0.000703917	-0.00209423	0.00028937	-0.00191653	0.00115737	-0.000609469	-0.000773394	-0.00163481	-0.00157743	-0.000410553	0.00100481	0.000828491	-0.00121203	-0.000203259	-0.000397347	-0.000985294	-0.000335771	-0.00127577	-0.00171786	-0.00253694	-0.00105133	-0.00159722	-0.000766064	0.000389399	-0.00105472	0.000926922	0.00140635	-0.000330995	-0.000816157	3.98672e-05	-0.00100818	-0.00162226	0.000844563
-0.00161026	-0.000474253	0.000466448	-0.000445641	-0.00151298	-0.00271977	0.00185303	-0.00118531	-0.000122545	-0.00252852	0.00153841	0.00153748	-0.0018953	-0.000278284	-0.000654058	0.000918545	-0.00148716	-0.000315536	-0.00176103	0.00134043	-0.00136367	0.00112032	6.83279e-06	-0.000157536	-0.00147783	-0.00105519	-0.000339359	0.00134736	0.00112907	-0.000690445	0.000630598	-0.000234834	-0.000738527	-0.000170028	-0.000996378	-0.0010077	-0.00194284	-0.000400381	-0.00107309	-0.000376084	0.000508931	-0.000776967	0.00107977	0.0017145	-0.00011537	-0.000555671	0.000211016	-0.000716676	-0.00119178	0.00101224
-0.00116844	-5.27972e-05	0.00104213	-0.0002533	-0.000754722	-0.00241716	0.00185496	-0.000588803	7.76491e-05	-0.00199421	0.00227459	0.00157854	-0.00165794	1.26813e-05	0.000115017	0.00126915	-0.000816489	6.2242e-05	-0.00140983	0.00236142	-0.000821679	0.00107818	0.00062115	0.00045127	-0.00132216	-0.000510554	-0.000278601	0.00169876	0.00142457	-0.000162061	0.00143301	-6.10112e-05	-0.000503603	5.46544e-06	-0.000731642	-0.000300019	-0.00132626	0.000250576	-0.000537558	2.5224e-05	0.000625591	-0.000489192	0.00123819	0.00203436	9.2185e-05	-0.000304388	0.000373943	-0.000423585	-0.000765832	0.00118274
-0.00070962	0.000358852	0.00160397	-6.08181e-05	-2.92227e-06	-0.00209735	0.00185534	1.1955e-05	0.000287742	-0.00143991	0.00300583	0.00160311	-0.00142732	0.000298987	0.000867964	0.00160846	-0.000145917	0.000444558	-0.00104402	0.00335246	-0.000289829	0.0010169	0.00122661	0.00104652	-0.00116531	4.5169e-05	-0.000232433	0.00205494	0.001711	0.00037727	0.00220062	0.000111962	-0.000272944	0.000196045	-0.000475813	0.000397508	-0.000696241	0.000918656	6.54148e-06	0.000432852	0.000745986	-0.000203216	0.00139051	0.00235445	0.000284248	-6.77619e-05	0.000535045	-0.000112692	-0.000343919	0.00135974
-0.000244938	0.000753004	0.00214524	0.000137173	0.000738344	-0.0017603	0.00185282	0.000617612	0.000508996	-0.000872685	0.00375425	0.00161218	-0.00119943	0.000577742	0.00160413	0.0019311	0.000535373	0.000845793	-0.000667696	0.00431843	0.000234508	0.000934688	0.00182018	0.00162443	-0.00100504	0.000602881	-0.000198662	0.00240824	0.00198402	0.0009333	0.00293778	0.000275914	-3.81853e-05	0.000404597	-0.000223622	0.00107933	-5.89738e-05	0.0016048	0.000549879	0.000836503	0.000875173	6.96553e-05	0.0015268	0.00266241	0.000456404	0.000152	0.0006977	0.00022138	8.60953e-05	0.00153991
0.000216989	0.00112535	0.0026589	0.000347825	0.0014643	-0.00140884	0.00184625	0.00122118	0.000737166	-0.000300334	0.004523	0.00161546	-0.000958814	0.000846767	0.0023364	0.00223149	0.00122284	0.00126799	-0.000290573	0.00527213	0.000756854	0.000836759	0.00240649	0.00218425	-0.000838269	0.00116149	-0.000163949	0.00274456	0.00224125	0.00150575	0.0036604	0.000430054	0.000206849	0.00062807	3.18874e-05	0.00174294	0.000577677	0.00230049	0.00107996	0.00122657	0.00101644	0.00032639	0.00164067	0.00295	0.000607867	0.000355856	0.000858967	0.000577232	0.000537234	0.00171526
0.000673951	0.00147656	0.00314191	0.000575272	0.00217191	-0.00104798	0.00183396	0.00181237	0.000966525	0.000268732	0.00530398	0.00161718	-0.000692332	0.00110538	0.00307629	0.00250751	0.00190492	0.0017054	8.25583e-05	0.00623444	0.00128886	0.00073084	0.00298991	0.00273038	-0.000661505	0.00172437	-0.000119192	0.00305683	0.00248412	0.00208909	0.0043899	0.000576541	0.000467125	0.000853705	0.000299298	0.00239244	0.00120553	0.00299501	0.00158706	0.00159966	0.001171	0.000577922	0.00172906	0.00321563	0.000743704	0.000548555	0.00101522	0.000949275	0.00101127	0.00187833
0.00112286	0.00181213	0.00359671	0.000820789	0.00286083	-0.000680899	0.00181269	0.00238298	0.00119183	0.000827033	0.00608659	0.00161902	-0.000396932	0.00135495	0.00381966	0.00276141	0.00257082	0.0021494	0.000450061	0.00720696	0.00184252	0.000624067	0.00356474	0.00327776	-0.000472889	0.00228759	-6.63771e-05	0.00334281	0.00272161	0.00267411	0.00513211	0.000716595	0.000744736	0.00106815	0.000584794	0.0030444	0.00181788	0.00367949	0.00207098	0.00196198	0.0013362	0.00083557	0.00179329	0.00346535	0.000878664	0.00074169	0.00116304	0.00132931	0.00150285	0.00202609
0.001556	0.00213905	0.00403191	0.00108292	0.00353425	-0.000306341	0.0017855	0.00293219	0.00140856	0.00137527	0.00686021	0.00162228	-7.6504e-05	0.0015997	0.004555	0.00300244	0.00321617	0.00259205	0.000811184	0.00818023	0.00242227	0.000521542	0.00412155	0.00384619	-0.000273592	0.00284371	-1.2858e-05	0.00360454	0.00296997	0.00325151	0.00588411	0.000852207	0.00103648	0.00126634	0.00088762	0.0037164	0.002412	0.00434862	0.00254663	0.0023219	0.00150346	0.00110482	0.00183903	0.00370165	0.00102903	0.000946876	0.00129909	0.00170696	0.00200388	0.00216271
0.00196543	0.0024661	0.00445828	0.00135726	0.00420143	7.58168e-05	0.00175709	0.00347148	0.00161648	0.00193129	0.00761633	0.00162407	0.000260967	0.00184206	0.00527189	0.00324713	0.00384887	0.00302784	0.00116928	0.00914374	0.00302659	0.000427146	0.00465355	0.00443912	-7.07514e-05	0.0033865	3.37972e-05	0.00384801	0.00323338	0.00381909	0.00664037	0.000985937	0.00133231	0.0014482	0.00119694	0.00441002	0.00299199	0.00500269	0.00303035	0.0026846	0.00166844	0.0013883	0.00187766	0.00392709	0.00119963	0.00116298	0.00142192	0.002073	0.00250688	0.00229743
0.002347	0.00280603	0.00487927	0.00163659	0.00487525	0.000468157	0.00173284	0.00401647	0.00181889	0.00250951	0.0083577	0.00161195	0.000607441	0.00207858	0.00596591	0.00349951	0.00448399	0.00345509	0.00153515	0.0100879	0.00364986	0.0003428	0.00515978	0.00504967	0.000121345	0.00391381	6.96916e-05	0.00407885	0.00350854	0.00438975	0.00739183	0.00111842	0.00162221	0.00161643	0.00150079	0.0051172	0.0035748	0.00564243	0.00352838	0.00305431	0.00183343	0.00168577	0.00192306	0.0041458	0.00138804	0.00138152	0.00153302	0.00242094	0.00300712	0.00243588
0.00270322	0.00316027	0.00529568	0.00191393	0.00555706	0.000874066	0.00171737	0.00457332	0.00202147	0.00310561	0.00908098	0.00157479	0.000957853	0.0023036	0.00664383	0.00375661	0.00512298	0.00387335	0.00191394	0.0110048	0.00428476	0.000268284	0.00565037	0.00566771	0.000297956	0.0044303	9.75878e-05	0.00429966	0.00379016	0.00497947	0.00812378	0.00124595	0.00189831	0.00177697	0.00179159	0.00582716	0.00418007	0.00627053	0.00404149	0.00343359	0.00200341	0.00199283	0.00197985	0.0043584	0.00158841	0.0015932	0.00163682	0.00274738	0.00350055	0.00258208
0.00304563	0.00352194	0.00570874	0.0021833	0.00624172	0.00129484	0.00171011	0.00514309	0.00222987	0.00370528	0.0097809	0.00150832	0.00130749	0.00251313	0.00732187	0.00401424	0.00576051	0.00428391	0.00230508	0.011901	0.00492451	0.000201869	0.00614622	0.0062829	0.000460818	0.00493991	0.000124697	0.0045159	0.00407061	0.0055915	0.00883168	0.00136256	0.00215463	0.00194069	0.00206452	0.00653061	0.00480869	0.00689156	0.00456691	0.00382016	0.00218274	0.00230011	0.00204702	0.00455811	0.00179258	0.00179183	0.00173908	0.00305305	0.00398177	0.00273854
0.00338608	0.00388153	0.00611653	0.0024396	0.00692349	0.00172947	0.00170013	0.00572411	0.00244552	0.00429344	0.0104558	0.00141374	0.00165124	0.00270698	0.00800276	0.00426572	0.00639126	0.00468939	0.00270475	0.0127772	0.0055649	0.000141209	0.00665046	0.0068893	0.000614205	0.00543706	0.000154513	0.00472796	0.00433989	0.00622147	0.00951378	0.00146316	0.00238903	0.00211659	0.00231849	0.00722215	0.00544961	0.00750791	0.00509767	0.00420513	0.00237282	0.00259844	0.00212131	0.00474312	0.00198965	0.00197553	0.00184782	0.00334314	0.00444597	0.00290243
0.00372727	0.00423096	0.00651079	0.00267983	0.00759688	0.00217487	0.00167539	0.00631012	0.00266251	0.00486216	0.0111061	0.00129675	0.00198453	0.00289131	0.00868245	0.00449964	0.00700922	0.00509178	0.00310786	0.013633	0.0062005	8.45378e-05	0.00715657	0.00749308	0.00076515	0.00591295	0.000188778	0.00493339	0.00459577	0.00686191	0.0101716	0.00154448	0.00260576	0.00230686	0.00255838	0.00790196	0.00608834	0.00811826	0.00562243	0.00458206	0.00256953	0.00287938	0.00219658	0.00490887	0.00217247	0.00214683	0.00197208	0.00363037	0.0048909	0.00306256
0.00406787	0.00456449	0.00689275	0.00290627	0.00825828	0.00262204	0.00163226	0.00688858	0.00287369	0.00541777	0.0117346	0.00116476	0.00230462	0.00307893	0.00935678	0.00471334	0.00760572	0.00549325	0.00351176	0.0144708	0.00682556	3.37929e-05	0.00765722	0.00808773	0.000925961	0.00636182	0.000228387	0.00513041	0.00483337	0.00750448	0.0108108	0.0016065	0.0028202	0.00250927	0.00279863	0.00856813	0.00671334	0.00872499	0.00613417	0.0049436	0.00276318	0.00313614	0.00226141	0.00505007	0.0023383	0.00230971	0.00211814	0.00392979	0.00531881	0.00321031
0.00440611	0.00487933	0.00726636	0.00313105	0.00891419	0.00306351	0.00157236	0.00745182	0.00307329	0.00597341	0.0123516	0.00102445	0.00261331	0.00327515	0.0100195	0.00490572	0.00817726	0.00589794	0.00392166	0.0152909	0.00743623	-8.97412e-06	0.00814378	0.00866052	0.00110823	0.00678344	0.000270792	0.00531728	0.00504744	0.00814198	0.0114363	0.00165294	0.00305127	0.00271949	0.00305578	0.00921928	0.00731913	0.00932304	0.00662528	0.00528271	0.00294912	0.00336661	0.00230948	0.00516521	0.00248807	0.00247016	0.00228448	0.00424269	0.0057395	0.00333898
0.0047385	0.00517633	0.00763689	0.00336667	0.00956505	0.00349323	0.00150004	0.00799293	0.00325672	0.00652965	0.0129533	0.000883363	0.0029213	0.00348085	0.0106598	0.00507778	0.00872058	0.00629998	0.0043474	0.0160898	0.00803365	-4.26695e-05	0.00860569	0.00920214	0.001317	0.00718597	0.00030589	0.00549209	0.00523623	0.00876946	0.0120518	0.00169122	0.00330323	0.00293285	0.00333637	0.00985648	0.0079045	0.00990353	0.00708948	0.00559657	0.00312573	0.00357533	0.00234132	0.00525638	0.0026256	0.00263432	0.00245652	0.00456207	0.00616377	0.00344365
0.00505931	0.0054608	0.00801008	0.0036122	0.0102081	0.00390742	0.00142143	0.00850678	0.00342214	0.00708139	0.0135301	0.000749274	0.00323858	0.00369521	0.0112734	0.00523355	0.00923495	0.00668817	0.00478886	0.0168766	0.00862954	-6.75848e-05	0.00904481	0.00970988	0.00155182	0.0075862	0.000321512	0.00566228	0.00540155	0.00937806	0.0126706	0.00173121	0.0035712	0.00314626	0.00363994	0.0104815	0.00846674	0.0104603	0.00752578	0.00588837	0.003293	0.00377607	0.00236213	0.00532916	0.00275551	0.00280337	0.00261804	0.00487912	0.00659031	0.00352348
0.00537245	0.00574082	0.0083863	0.00385948	0.0108415	0.00430918	0.00134472	0.00899298	0.00357264	0.00762391	0.0140759	0.000629449	0.00356142	0.00391298	0.0118563	0.00537623	0.0097238	0.00705351	0.00523959	0.0176456	0.00923747	-8.57295e-05	0.00945672	0.010191	0.00180786	0.00799021	0.00031343	0.00583325	0.0055493	0.00995861	0.0132898	0.00178214	0.00384678	0.00336157	0.00396124	0.0110989	0.00900564	0.0109922	0.00793871	0.00617093	0.00345489	0.00398457	0.00237901	0.00539653	0.00288263	0.00296995	0.00276437	0.00518604	0.00701193	0.00358278
0.00567985	0.00602152	0.00875526	0.00409983	0.0114629	0.00471459	0.00127814	0.0094561	0.00371994	0.00815246	0.0145881	0.000528678	0.00387905	0.004121	0.0124063	0.00550443	0.0101915	0.00739345	0.0056919	0.0183841	0.00985321	-0.000102401	0.00983547	0.0106598	0.00207801	0.00839868	0.000283408	0.00600888	0.00568878	0.0105065	0.0138967	0.00185218	0.00412032	0.00357924	0.00429145	0.0117199	0.00952532	0.0115059	0.00834127	0.00646341	0.0036235	0.00420776	0.00239657	0.00546626	0.0030111	0.00312794	0.0028973	0.00547698	0.00742207	0.00363371
0.00598257	0.00630383	0.00910894	0.00432761	0.0120681	0.00514071	0.00122653	0.00990906	0.00388078	0.00866181	0.0150678	0.000444565	0.00418139	0.00430929	0.0129263	0.00561871	0.0106418	0.00771577	0.00613952	0.0190836	0.010463	-0.000128058	0.01018	0.0111124	0.00235395	0.00881121	0.000236743	0.00619218	0.00581939	0.0110247	0.0144799	0.00194587	0.00438098	0.00379865	0.00461799	0.0123393	0.0100305	0.0120169	0.00875394	0.00677126	0.00381208	0.00444706	0.00241414	0.00554337	0.00313934	0.00327157	0.00302131	0.00575264	0.00781664	0.00369283
0.00628257	0.00659539	0.00944473	0.00454405	0.012658	0.00559182	0.00119177	0.0103724	0.00406137	0.00915168	0.0155308	0.000360284	0.00446356	0.00447356	0.013421	0.00571898	0.0110863	0.00803636	0.00658088	0.0197413	0.0110538	-0.000168106	0.0104919	0.0115376	0.00262857	0.00922207	0.000180556	0.00638068	0.00593641	0.0115288	0.0150326	0.00205952	0.00462257	0.00401903	0.00493071	0.0129428	0.0105274	0.0125323	0.00918085	0.00709162	0.00402527	0.00470016	0.00243078	0.00563123	0.00326267	0.00339576	0.00314354	0.00601412	0.00819514	0.00376501
0.00657888	0.00689403	0.00976349	0.00475948	0.0132283	0.00606407	0.00117299	0.0108484	0.00426103	0.00961614	0.0159845	0.000258123	0.00472985	0.0046139	0.0138954	0.00580567	0.0115278	0.00836144	0.00701749	0.0203612	0.0116187	-0.000223971	0.0107742	0.0119277	0.00289789	0.00961591	0.000123872	0.00656269	0.00603689	0.0120407	0.0155566	0.00217647	0.00484141	0.00423903	0.00522315	0.0135187	0.0110323	0.0130544	0.00961602	0.00741859	0.00426156	0.00495999	0.00244376	0.00572578	0.00337686	0.00349887	0.00327682	0.00626428	0.00856558	0.00384817
0.00686498	0.00719023	0.0100685	0.00497457	0.0137728	0.00654976	0.001166	0.011329	0.00447559	0.0100485	0.0164328	0.000140925	0.00499222	0.00473418	0.0143637	0.0058811	0.0119646	0.00869235	0.00744275	0.0209648	0.0121634	-0.000294454	0.0110388	0.0122791	0.00315983	0.00998632	7.7241e-05	0.00673052	0.00611883	0.0125618	0.0160706	0.00228102	0.00503718	0.00445666	0.0054926	0.0140614	0.0115433	0.0135837	0.0100507	0.00774315	0.00451574	0.00521185	0.00244914	0.00580935	0.00347995	0.00358382	0.0034334	0.00650784	0.00893218	0.00393784
0.00713967	0.00747406	0.0103643	0.00518513	0.0142896	0.00703991	0.00116209	0.0118043	0.00469688	0.0104469	0.0168796	2.27169e-05	0.00525487	0.00484023	0.0148294	0.005947	0.0123957	0.00902875	0.00784702	0.0215597	0.0127063	-0.000374321	0.0112869	0.0125917	0.00341381	0.0103301	4.60446e-05	0.00687849	0.00617941	0.0130828	0.0165788	0.00236803	0.00521373	0.00466907	0.00574093	0.0145745	0.0120469	0.0141145	0.0104748	0.00805177	0.00478037	0.0054435	0.00244411	0.00587005	0.00357243	0.00365931	0.00361548	0.00674708	0.00929754	0.0040267
0.00739898	0.00773991	0.0106583	0.00538756	0.0147799	0.00752561	0.00115429	0.0122646	0.00491234	0.0108141	0.0173211	-8.20099e-05	0.0055184	0.00493868	0.0152903	0.00600283	0.0128174	0.00936503	0.00822354	0.0221467	0.0132493	-0.000451771	0.0115151	0.0128792	0.00366247	0.0106471	3.16078e-05	0.00700269	0.00622522	0.0135936	0.017078	0.00243843	0.00537633	0.00487088	0.00597421	0.0150726	0.0125303	0.0146328	0.0108768	0.00833749	0.00504776	0.00565187	0.00242875	0.00590524	0.00365884	0.0037381	0.00381782	0.00698058	0.00966396	0.00410345
0.00763798	0.00798851	0.010966	0.00557769	0.015251	0.00800081	0.00114188	0.0127013	0.00511525	0.0111583	0.0177382	-0.000164496	0.00578277	0.00503654	0.0157445	0.00605615	0.0132233	0.00968728	0.00857185	0.022727	0.0137868	-0.000515538	0.0117227	0.0131486	0.00391535	0.010941	3.23962e-05	0.00710294	0.00626258	0.0140852	0.0175661	0.00249659	0.00553207	0.00505625	0.00620584	0.0155617	0.0129848	0.0151343	0.0112539	0.00859589	0.00531423	0.00584055	0.0024079	0.00591808	0.0037455	0.00382822	0.00403164	0.0072124	0.0100293	0.00416476
0.00785435	0.00822483	0.0112897	0.00574844	0.0157236	0.00846018	0.00112734	0.0131181	0.00529933	0.0114997	0.0181217	-0.000226752	0.00604413	0.00513675	0.0161876	0.00611363	0.0136217	0.00998835	0.00890126	0.0232943	0.0143134	-0.000560717	0.0119076	0.013405	0.00417953	0.0112165	4.32828e-05	0.0071832	0.00629812	0.0145495	0.0180372	0.00254974	0.00569226	0.00522179	0.00645268	0.0160442	0.0134077	0.0156119	0.0116031	0.00882608	0.00557376	0.00601717	0.00239144	0.00591543	0.00383998	0.00393446	0.00424898	0.00743762	0.0103829	0.00420861
0.00804918	0.00845121	0.0116237	0.00589534	0.016202	0.00890017	0.00111362	0.0135143	0.00545957	0.0118439	0.0184681	-0.000280818	0.00629159	0.00524003	0.0166114	0.00618061	0.0140147	0.0102613	0.00922604	0.0238289	0.0148224	-0.00058684	0.0120626	0.0136552	0.00445036	0.0114774	5.3482e-05	0.00725421	0.00633842	0.0149913	0.0184796	0.00261142	0.00585613	0.00536905	0.00671566	0.0165227	0.0138076	0.0160578	0.0119245	0.00903212	0.00581935	0.0061896	0.0023853	0.00590414	0.00394844	0.00405824	0.00446551	0.00764628	0.0107177	0.00423465
0.00822837	0.00867031	0.0119606	0.00601459	0.0166814	0.00932066	0.00110344	0.0138886	0.005595	0.012189	0.0187783	-0.000328937	0.00651843	0.00534632	0.0170239	0.00626079	0.0144003	0.0105011	0.00954655	0.0243279	0.0153053	-0.000596577	0.0121951	0.0138977	0.00471691	0.0117328	5.48935e-05	0.00733289	0.00638281	0.0154116	0.0188971	0.00269685	0.00601585	0.00550829	0.00698579	0.0169936	0.0141875	0.0164698	0.0122232	0.00921983	0.00604623	0.00636597	0.00239263	0.00588828	0.00407035	0.00419433	0.00467937	0.0078309	0.0110283	0.00424549
0.00840451	0.00888599	0.0122925	0.00610506	0.0171564	0.00972529	0.00109864	0.0142432	0.00570929	0.0125322	0.019059	-0.000369297	0.00671841	0.00545339	0.0174269	0.00635131	0.0147774	0.0107083	0.00985709	0.0247859	0.0157655	-0.000595588	0.012312	0.0141124	0.00496885	0.0119839	4.72834e-05	0.00742292	0.006415	0.0158117	0.0192818	0.00280711	0.00616367	0.00565519	0.00725198	0.0174439	0.0145501	0.016851	0.0125044	0.0093964	0.00625527	0.00655722	0.00241419	0.00587194	0.00419326	0.00432697	0.00488878	0.00798932	0.0113117	0.00424411
0.00858029	0.00909921	0.0126143	0.00616982	0.0176187	0.0101245	0.00109566	0.0145794	0.00581367	0.0128662	0.0193172	-0.000400868	0.00688735	0.0055558	0.0178186	0.00643813	0.0151429	0.010888	0.0101531	0.0251989	0.0161955	-0.000595066	0.0124201	0.01429	0.00520204	0.0122275	3.47358e-05	0.00752023	0.00642026	0.0161957	0.0196217	0.0029336	0.00629403	0.00581371	0.00750495	0.0178712	0.0149007	0.017213	0.0127737	0.00957476	0.00645711	0.0067642	0.00244571	0.00585759	0.00430375	0.00444287	0.00509259	0.00812737	0.0115693	0.00423131
0.00875349	0.00930909	0.0129327	0.00621358	0.0180564	0.0105317	0.0010913	0.0148967	0.00592355	0.0131749	0.0195589	-0.00042021	0.00702612	0.00565488	0.0181985	0.00651066	0.0154892	0.0110508	0.0104308	0.0255698	0.0165841	-0.000607481	0.0125275	0.0144305	0.00542246	0.0124615	2.22774e-05	0.00761918	0.00639669	0.0165647	0.0199116	0.00306454	0.00640245	0.00598111	0.00773871	0.0182691	0.0152397	0.0175795	0.0130479	0.0097563	0.00666278	0.00698024	0.00247514	0.00584638	0.00439687	0.00453689	0.00529073	0.00826054	0.0118059	0.00420849
0.00892218	0.00952588	0.0132445	0.00624138	0.0184738	0.0109451	0.00108282	0.0152052	0.00603813	0.0134555	0.0198016	-0.00041763	0.0071397	0.00575371	0.0185642	0.00656464	0.0158172	0.0112162	0.0106865	0.0259038	0.0169266	-0.000633565	0.0126339	0.0145399	0.00564046	0.012683	1.37651e-05	0.00771239	0.00635049	0.0169129	0.0201521	0.00319039	0.00649051	0.00615304	0.00795433	0.0186298	0.0155607	0.0179532	0.0133267	0.00993565	0.00686872	0.00719652	0.0024918	0.00583868	0.00447262	0.00460929	0.00548433	0.00839484	0.0120315	0.00417472
0.00908257	0.0097444	0.0135417	0.00626452	0.0188674	0.011355	0.00106822	0.0155008	0.006148	0.0137068	0.0200511	-0.000387279	0.00723826	0.00585572	0.0189084	0.00659965	0.0161221	0.0113898	0.0109293	0.0262065	0.0172242	-0.000666933	0.0127212	0.0146289	0.0058615	0.0128889	1.12715e-05	0.00778956	0.00629154	0.0172425	0.020351	0.00330771	0.00656389	0.00632282	0.00815313	0.0189522	0.0158704	0.0183254	0.0135988	0.010107	0.00706447	0.00740587	0.00248958	0.00583306	0.00453412	0.00466453	0.00567819	0.00853146	0.0122652	0.00412856
0.00922772	0.00994995	0.0138185	0.00628872	0.0192304	0.0117518	0.00104882	0.0157723	0.00624387	0.0139304	0.0203056	-0.000323579	0.00734013	0.00596395	0.0192336	0.00661826	0.0163972	0.0115688	0.0111613	0.0265018	0.017486	-0.000699899	0.0127782	0.0147048	0.00608904	0.0130894	1.32206e-05	0.00784921	0.00622848	0.0175498	0.0205336	0.00341874	0.00663204	0.00648088	0.00833858	0.0192393	0.0161632	0.0186863	0.013853	0.0102644	0.00724087	0.00760352	0.0024657	0.00582586	0.00458759	0.0047097	0.00587732	0.00867055	0.012513	0.00407011
0.00936154	0.0101298	0.0140717	0.00631661	0.0195603	0.012129	0.00103219	0.016012	0.00631906	0.0141319	0.0205617	-0.000223652	0.00745157	0.00607783	0.0195356	0.00662558	0.01664	0.0117487	0.0113813	0.0267954	0.017738	-0.000726108	0.0128032	0.0147647	0.00632504	0.0132882	1.565e-05	0.00789074	0.00616554	0.0178292	0.0207068	0.00352207	0.00670494	0.00662554	0.00851637	0.0194977	0.0164269	0.0190258	0.0140809	0.0103999	0.00739371	0.00778731	0.00242107	0.00581953	0.00464479	0.00475625	0.00607558	0.00880697	0.0127721	0.00400013
0.00948487	0.0102778	0.0143018	0.00634999	0.019857	0.0124863	0.00102685	0.0162162	0.00637033	0.0143154	0.0208119	-9.02642e-05	0.00757155	0.00619012	0.0198074	0.00663049	0.016852	0.0119215	0.01159	0.0270821	0.0179852	-0.000741676	0.0128008	0.0148115	0.00656637	0.0134849	1.32066e-05	0.0079151	0.00610819	0.0180793	0.0208683	0.00361552	0.00678524	0.00675382	0.00868919	0.0197463	0.0166539	0.0193332	0.0142759	0.0105131	0.00752611	0.0079592	0.00236096	0.0058175	0.00471916	0.0048184	0.00626126	0.0089263	0.0130374	0.00391897
0.00959699	0.0103959	0.0145138	0.00638548	0.0201234	0.0128337	0.00103756	0.0163862	0.00640476	0.0144799	0.0210445	7.07937e-05	0.00769694	0.00629299	0.0200469	0.00664372	0.0170395	0.0120719	0.0117852	0.0273567	0.0182221	-0.000748996	0.0127797	0.0148508	0.00680106	0.0136796	1.47838e-06	0.00792579	0.00606275	0.0183012	0.0210165	0.00369855	0.00686283	0.00686281	0.00885401	0.0199941	0.0168418	0.019614	0.0144427	0.0106086	0.0076493	0.00812496	0.00229723	0.00582293	0.0048154	0.00489864	0.00642458	0.00902187	0.0133	0.00383273
0.00969873	0.0104914	0.0147035	0.0064097	0.0203766	0.0131746	0.00106621	0.0165385	0.00642634	0.0146313	0.0212659	0.000252666	0.00782015	0.00638202	0.0202545	0.00666681	0.0172221	0.0121949	0.0119563	0.0276102	0.0184436	-0.000750677	0.0127471	0.0148892	0.00701837	0.0138683	-1.96163e-05	0.00792522	0.00603447	0.0184964	0.0211437	0.00377147	0.00693081	0.00695251	0.00901245	0.0202448	0.016994	0.0198669	0.0145846	0.010695	0.0077684	0.00829153	0.00224318	0.00583794	0.00493191	0.00499147	0.00656269	0.0090881	0.0135457	0.00374799
0.0097889	0.010568	0.0148643	0.00641741	0.0206147	0.0135097	0.00111177	0.0166798	0.00643868	0.0147694	0.0214746	0.000440577	0.00792579	0.00645517	0.0204355	0.0066957	0.0174042	0.01229	0.0121002	0.0278261	0.0186409	-0.000749888	0.0127068	0.014933	0.00721182	0.0140411	-4.29989e-05	0.00791166	0.00602572	0.0186787	0.0212284	0.0038355	0.00698387	0.00702465	0.00915979	0.0204998	0.017128	0.0200885	0.0147069	0.0107825	0.00788613	0.0084625	0.00220194	0.00586104	0.00506351	0.0050887	0.00668268	0.00912162	0.01377	0.00367136
0.00986006	0.0106291	0.0149938	0.00641042	0.0208264	0.0138403	0.00116978	0.0168128	0.00644654	0.0148911	0.0216646	0.000625013	0.00800793	0.00651284	0.0206089	0.00672526	0.0175822	0.012361	0.012216	0.0280101	0.0187973	-0.000749855	0.0126701	0.0149829	0.00737874	0.014196	-5.94334e-05	0.00788506	0.00603362	0.0188573	0.0212675	0.00389283	0.00701759	0.00708127	0.00928796	0.0207527	0.0172513	0.0202804	0.0148177	0.0108745	0.00800506	0.00863714	0.00217057	0.00588479	0.00520281	0.00518219	0.00679684	0.00912449	0.0139697	0.00360823
0.0099083	0.0106801	0.0150926	0.0063943	0.0210042	0.014164	0.00123044	0.0169406	0.00644958	0.0149953	0.0218329	0.000799704	0.00806539	0.00655875	0.0207795	0.0067505	0.0177527	0.0124157	0.0123059	0.028162	0.0189169	-0.000750625	0.0126425	0.0150303	0.00752105	0.0143278	-6.2626e-05	0.00784341	0.00604825	0.019039	0.0212613	0.00393804	0.00703102	0.00712614	0.00939169	0.0209832	0.0173671	0.0204438	0.0149197	0.0109622	0.00812236	0.00881721	0.00214415	0.00590134	0.00534132	0.00526556	0.00691177	0.00910188	0.0141435	0.00355713
0.00993257	0.0107217	0.0151649	0.00637591	0.0211427	0.014473	0.00128161	0.0170593	0.00643569	0.0150813	0.0219771	0.00096063	0.00810088	0.00660172	0.0209445	0.00676764	0.0179087	0.0124596	0.0123758	0.0282805	0.0190001	-0.000747058	0.0126243	0.0150773	0.00764489	0.0144306	-4.85087e-05	0.00778461	0.00606309	0.0192293	0.0212143	0.00396269	0.00702725	0.00715886	0.00947045	0.021183	0.0174786	0.0205751	0.0150059	0.0110406	0.00822349	0.0089973	0.0021165	0.00590558	0.00547566	0.00533946	0.00703178	0.00906191	0.0142945	0.00350401
0.00993508	0.0107478	0.0152267	0.00635853	0.0212396	0.0147688	0.00131843	0.0171514	0.00639563	0.0151466	0.0220965	0.00111244	0.00812071	0.00665231	0.0211011	0.00677978	0.0180365	0.0124925	0.0124298	0.0283691	0.0190471	-0.000734559	0.0126145	0.0151268	0.00776244	0.0145025	-1.61655e-05	0.00770918	0.00607779	0.0194246	0.0211372	0.00396142	0.00701384	0.00717795	0.00952996	0.0213486	0.0175813	0.0206812	0.0150813	0.0111057	0.00829678	0.00916731	0.00207938	0.00589427	0.00560245	0.00540334	0.00715962	0.00902072	0.0144268	0.00343653
0.00992105	0.0107627	0.0152849	0.00633864	0.0213143	0.0150441	0.00134089	0.017212	0.00632602	0.0152024	0.0222025	0.00127629	0.00812985	0.00671485	0.0212429	0.00678871	0.0181362	0.0125199	0.0124654	0.0284291	0.0190636	-0.000706286	0.0126079	0.0151802	0.00789092	0.0145456	3.0215e-05	0.00761882	0.00609431	0.0196052	0.0210365	0.0039341	0.00700284	0.00718377	0.00958452	0.0214807	0.0176567	0.0207616	0.0151409	0.0111544	0.00833911	0.00931888	0.00202949	0.00586653	0.00571867	0.00545698	0.00729191	0.00898348	0.014545	0.00335191
0.0098949	0.0107624	0.0153423	0.00631386	0.0213716	0.0152883	0.00135144	0.0172365	0.00622822	0.0152554	0.0222886	0.00146708	0.00812938	0.00678969	0.0213556	0.00679554	0.0182078	0.0125409	0.0124851	0.0284547	0.019052	-0.000655226	0.0125941	0.0152386	0.00803623	0.014567	7.87607e-05	0.00751463	0.00611464	0.0197606	0.0209054	0.00388653	0.00700294	0.0071768	0.00964148	0.0215862	0.017699	0.0208135	0.0151749	0.011186	0.00835371	0.00944973	0.00196785	0.00582565	0.00582313	0.00550193	0.0074149	0.00894897	0.0146595	0.00325267
0.00985789	0.0107386	0.0154008	0.00628121	0.0214093	0.0154957	0.00135573	0.0172224	0.00610801	0.0153098	0.02234	0.00168513	0.00812468	0.00687514	0.0214397	0.0068016	0.018252	0.0125509	0.0124944	0.0284551	0.0190037	-0.000578334	0.0125726	0.0153	0.00819693	0.0145832	0.000115937	0.007404	0.00614053	0.0198864	0.0207474	0.00383008	0.0070201	0.00715651	0.00970466	0.0216721	0.0177037	0.0208378	0.0151773	0.0112029	0.00834823	0.00956592	0.00189853	0.00578239	0.00591726	0.00553937	0.00751882	0.00891472	0.0147691	0.00314361
0.00981803	0.0106874	0.0154558	0.00623747	0.0214276	0.0156666	0.00136408	0.0171736	0.00597199	0.0153692	0.0223467	0.00192223	0.00811436	0.0069666	0.0214943	0.00680597	0.0182738	0.0125466	0.0125005	0.0284283	0.0189217	-0.000478386	0.012543	0.0153578	0.00836839	0.0145982	0.000134794	0.00729548	0.00617495	0.0199824	0.0205665	0.00377339	0.00705668	0.00713062	0.00977635	0.0217445	0.0176686	0.0208344	0.0151467	0.0112114	0.00833035	0.00967697	0.00182686	0.00574963	0.00600773	0.00556866	0.00759785	0.0088744	0.0148664	0.00303046
0.00977986	0.0106084	0.0154883	0.00618127	0.0214214	0.0158113	0.00138301	0.0170953	0.00582483	0.0154301	0.0223056	0.00216675	0.00809325	0.00705518	0.021519	0.00680194	0.0182759	0.012526	0.0125109	0.0283679	0.0188072	-0.000364978	0.0125049	0.0154101	0.00854246	0.0146092	0.000133023	0.00719782	0.00621835	0.0200537	0.0203678	0.00372426	0.00710769	0.00710491	0.00985203	0.0218226	0.0175986	0.0207981	0.0150846	0.0112242	0.00830618	0.00978944	0.0017557	0.00573008	0.00610248	0.00559014	0.00764962	0.00881344	0.0149454	0.00291965
0.00974534	0.0105	0.0154889	0.00611387	0.0213729	0.0159545	0.00141397	0.0169931	0.0056763	0.0154768	0.022222	0.00241004	0.00805753	0.00713564	0.0215176	0.00678122	0.0182532	0.0124862	0.0125273	0.0282718	0.0186618	-0.000251731	0.012459	0.0154522	0.00870649	0.0146137	0.000112181	0.00711762	0.00626564	0.0201068	0.0201584	0.00368875	0.00715722	0.00708381	0.00991553	0.0219097	0.0174995	0.0207368	0.0150037	0.0112487	0.0082873	0.00990901	0.00168217	0.00572047	0.00619671	0.00559935	0.00767669	0.00872595	0.0150022	0.00281623
0.00971585	0.0103672	0.0154565	0.00604131	0.02128	0.0161018	0.00145523	0.0168859	0.00553554	0.015502	0.0221181	0.0026515	0.00800517	0.00720694	0.0214928	0.00673987	0.0182072	0.0124324	0.0125409	0.0281389	0.0184914	-0.000148166	0.0124055	0.0154784	0.00885577	0.0146061	7.87843e-05	0.00705297	0.0063084	0.0201502	0.0199399	0.00366426	0.00719243	0.00707092	0.00995763	0.0219984	0.0173755	0.0206592	0.0149132	0.0112878	0.00827936	0.0100395	0.00160144	0.00571588	0.00627925	0.00558997	0.00768499	0.00861333	0.0150333	0.002722
0.00968875	0.0102197	0.0153961	0.00597678	0.0211404	0.0162485	0.00150335	0.0167805	0.00541034	0.0155002	0.0220006	0.00289355	0.00793592	0.00727051	0.0214404	0.00667776	0.0181388	0.0123718	0.0125512	0.0279656	0.0182988	-6.10866e-05	0.012343	0.0154852	0.00898734	0.0145758	4.76392e-05	0.00698643	0.00633892	0.0202019	0.0197011	0.00363149	0.00720699	0.00706384	0.00997328	0.02208	0.0172424	0.0205752	0.014821	0.0113418	0.00828348	0.0101783	0.00151031	0.00571049	0.00634047	0.00555835	0.00768365	0.00848223	0.0150445	0.00263632
0.00965477	0.0100704	0.0153171	0.00592581	0.0209541	0.0163887	0.00155493	0.0166761	0.00530566	0.0154683	0.0218698	0.00313486	0.00785884	0.00732904	0.0213637	0.00659799	0.0180495	0.0123128	0.0125607	0.0277654	0.0180776	6.26741e-06	0.0122712	0.0154732	0.00910016	0.0145265	3.41632e-05	0.00690109	0.00635557	0.020266	0.0194434	0.00357311	0.00719904	0.00704915	0.0099607	0.0221448	0.0171084	0.0204955	0.0147343	0.0114051	0.00829849	0.010314	0.00140693	0.00569737	0.0063767	0.00550513	0.00768678	0.00834228	0.0150431	0.00255726
0.00961235	0.00993126	0.0152264	0.00588859	0.0207276	0.0165128	0.00160703	0.0165709	0.00521797	0.0154079	0.0217272	0.00337285	0.00778028	0.00738502	0.0212646	0.00650592	0.0179441	0.0122634	0.0125718	0.0275475	0.0178366	5.88281e-05	0.0121859	0.0154503	0.00919645	0.0144582	4.22264e-05	0.00679325	0.00636952	0.0203373	0.0191751	0.00348602	0.00717119	0.00701758	0.00992278	0.0221813	0.0169767	0.0204201	0.0146509	0.0114637	0.0083191	0.010439	0.0012914	0.00567453	0.0063942	0.00543634	0.00770135	0.00819912	0.015038	0.00248232
0.00956216	0.00980308	0.0151243	0.00586264	0.0204667	0.0166043	0.00165786	0.0164574	0.00512952	0.0153237	0.0215674	0.00360565	0.00770522	0.00743873	0.0211451	0.00640939	0.0178248	0.0122237	0.012587	0.027319	0.0175847	0.000116408	0.012082	0.0154307	0.00927965	0.0143704	6.81103e-05	0.00666693	0.00639731	0.0204085	0.0189079	0.00337591	0.00712992	0.00696617	0.00986508	0.0221909	0.0168488	0.0203293	0.014551	0.0115077	0.00833473	0.010546	0.00116636	0.00564169	0.00640832	0.00536372	0.0077293	0.00804878	0.0150383	0.00240948
0.00950567	0.0096692	0.015016	0.00584162	0.0201698	0.0166619	0.00171012	0.0163185	0.00502692	0.0152246	0.0213685	0.00383251	0.00763769	0.00748654	0.0210103	0.00631957	0.0176882	0.0121795	0.0126056	0.0270886	0.0173309	0.000199276	0.0119569	0.0154148	0.00935478	0.014265	0.000104696	0.00652956	0.00644122	0.0204709	0.0186531	0.00325246	0.00708816	0.00689582	0.00979621	0.0221736	0.016719	0.0202132	0.0144224	0.0115312	0.00834403	0.0106285	0.00103815	0.0056	0.00642392	0.00529486	0.00776939	0.00788919	0.0150444	0.00234066
0.00944521	0.00951972	0.0149036	0.00581282	0.0198501	0.0166817	0.00176877	0.0161514	0.00490832	0.0151277	0.0211225	0.0040554	0.00757534	0.00752709	0.020862	0.00624292	0.0175418	0.0121193	0.012623	0.0268543	0.0170841	0.000311796	0.0118119	0.0153966	0.00943071	0.0141423	0.000143714	0.00638958	0.00649537	0.0205131	0.0184122	0.00312519	0.00706248	0.00681034	0.00973085	0.0221304	0.0165663	0.0200707	0.0142601	0.0115307	0.00834607	0.0106849	0.000916847	0.00555184	0.00644078	0.0052353	0.00781526	0.00771972	0.0150406	0.0022776
0.00938142	0.00934816	0.0147875	0.00576549	0.0195154	0.0166609	0.00183785	0.0159553	0.00477794	0.0150373	0.02083	0.00427627	0.0075044	0.00756092	0.0206954	0.00618232	0.0173933	0.0120384	0.0126395	0.0265931	0.0168435	0.000448115	0.0116534	0.01537	0.0095048	0.0139958	0.000175839	0.0062572	0.00655205	0.0205352	0.0181684	0.00300153	0.00705604	0.0067146	0.00967259	0.0220669	0.0163788	0.0199058	0.0140644	0.0115072	0.00833984	0.0107191	0.000809317	0.00549877	0.00645797	0.0051889	0.00785177	0.00754035	0.0150151	0.00222114
0.00930982	0.00915059	0.0146687	0.005694	0.0191712	0.0166028	0.00191819	0.0157325	0.00464217	0.0149497	0.0204981	0.00448857	0.00741536	0.00758956	0.0205191	0.00613795	0.0172494	0.0119364	0.0126522	0.0262938	0.0165881	0.000597615	0.011495	0.0153296	0.00956822	0.0138251	0.000194978	0.00614335	0.00660328	0.0205362	0.0179104	0.00288883	0.00706303	0.00661386	0.00961841	0.0219866	0.0161569	0.0197253	0.0138416	0.0114658	0.00832564	0.0107435	0.000719641	0.00543892	0.00647034	0.00515212	0.00786755	0.00735248	0.0149634	0.00217109
0.00922456	0.00892862	0.0145457	0.00559714	0.0188236	0.0165118	0.00200475	0.0154889	0.00450716	0.0148603	0.02014	0.0046822	0.00730282	0.00761552	0.0203399	0.0061049	0.0171157	0.0118162	0.0126562	0.0259556	0.0163065	0.000749126	0.0113432	0.0152729	0.00961337	0.0136299	0.000199982	0.00605139	0.00664175	0.0205162	0.0176352	0.00279168	0.00707451	0.00651469	0.009564	0.0218885	0.0159096	0.0195352	0.0135994	0.0114185	0.00830404	0.0107772	0.000648822	0.00536793	0.00646374	0.00510797	0.00786071	0.00715759	0.0148863	0.00212567
0.00912436	0.00868762	0.0144146	0.005478	0.0184703	0.0163899	0.00208656	0.0152288	0.0043791	0.0147622	0.0197638	0.0048498	0.00716437	0.007644	0.0201627	0.00607055	0.0169902	0.0116836	0.0126473	0.0255846	0.0159982	0.000892653	0.0111998	0.0152095	0.00963624	0.0134117	0.000193604	0.00597851	0.00666518	0.0204787	0.0173434	0.00271139	0.00708126	0.00641916	0.00950308	0.0217832	0.0156504	0.0193367	0.0133445	0.0113814	0.00827544	0.0108264	0.00059222	0.00528356	0.00642876	0.00504314	0.00783578	0.00695545	0.0147887	0.0020804
0.00901145	0.00843357	0.0142824	0.00534296	0.0180909	0.0162505	0.00215879	0.0149496	0.00426334	0.0146441	0.0193619	0.00499073	0.00700193	0.00768434	0.0199919	0.0060265	0.0168566	0.0115482	0.0126244	0.0251914	0.0156684	0.00102058	0.0110652	0.0151391	0.00963805	0.0131748	0.000180657	0.00591856	0.00666759	0.0204264	0.0170383	0.00264631	0.00707501	0.00632659	0.00942664	0.0216682	0.0153885	0.0191372	0.0130902	0.0113565	0.00824114	0.0108888	0.000536679	0.00518586	0.00636082	0.00495461	0.00780093	0.0067504	0.0146773	0.0020275
0.00888993	0.00817563	0.0141534	0.00520278	0.0176797	0.0160965	0.00222043	0.0146555	0.0041581	0.014506	0.0189326	0.00511534	0.00682082	0.00774096	0.0198249	0.00597072	0.0167045	0.0114245	0.0125923	0.0247841	0.0153258	0.00112771	0.0109343	0.015056	0.00962959	0.0129224	0.000165355	0.00586463	0.00664284	0.0203597	0.0167247	0.00259201	0.00705391	0.00623571	0.0093364	0.0215336	0.0151239	0.0189398	0.0128458	0.0113372	0.00819664	0.0109588	0.000470302	0.00507705	0.00626006	0.00484568	0.00776355	0.0065502	0.0145596	0.00196195
0.00876401	0.00792469	0.0140298	0.00507072	0.0172413	0.0159255	0.00227244	0.0143458	0.00405665	0.0143485	0.0184825	0.00524191	0.00663043	0.00781428	0.0196469	0.00590463	0.0165312	0.0113181	0.0125603	0.0243607	0.0149767	0.00121239	0.010791	0.0149563	0.00961636	0.0126528	0.000150357	0.00581003	0.00658887	0.0202859	0.0164104	0.00254068	0.00701629	0.00614415	0.00923303	0.0213721	0.014862	0.0187448	0.0126169	0.0113154	0.00813511	0.0110272	0.000387817	0.00496059	0.00613181	0.0047229	0.00773019	0.00636367	0.0144482	0.00188129
0.00863829	0.0076914	0.0139125	0.00494979	0.0167859	0.0157372	0.0023196	0.0140181	0.00395157	0.0141733	0.0180237	0.00537609	0.00644493	0.00790215	0.0194533	0.00583143	0.0163381	0.0112287	0.0125279	0.0239244	0.0146205	0.00127721	0.0106226	0.0148361	0.00960178	0.0123728	0.000136816	0.00575064	0.00650823	0.0202015	0.016108	0.00248742	0.00696221	0.00604882	0.00911716	0.0211793	0.0146043	0.0185518	0.0124053	0.0112834	0.00805224	0.0110793	0.000288077	0.00484049	0.00598308	0.00459327	0.00771091	0.00619724	0.0143514	0.00178555
0.00852173	0.00748172	0.0137983	0.00483668	0.0163263	0.015528	0.00237339	0.013672	0.00383888	0.0139849	0.0175688	0.00551688	0.00626996	0.00799936	0.0192403	0.00575485	0.0161299	0.0111526	0.0124892	0.0234815	0.0142563	0.00132771	0.0104263	0.0146891	0.00958911	0.0120889	0.000120957	0.00568585	0.00640825	0.0200977	0.0158202	0.00243322	0.00689473	0.00595373	0.00899138	0.0209528	0.0143487	0.018358	0.012205	0.0112325	0.00794815	0.0111063	0.000172987	0.00472388	0.00582009	0.00446328	0.00770555	0.0060497	0.0142737	0.00167866
0.00841865	0.00729152	0.0136777	0.00472636	0.015868	0.0152867	0.00244441	0.0133077	0.00372265	0.0137853	0.0171222	0.00566175	0.00610577	0.00809773	0.0190049	0.00567938	0.0159119	0.0110825	0.0124392	0.0230399	0.0138876	0.00137366	0.0102063	0.0145151	0.00957585	0.0118073	9.63818e-05	0.0056173	0.00629906	0.0199684	0.0155428	0.00238181	0.00681698	0.00586084	0.00885647	0.0207023	0.0140921	0.0181587	0.0119964	0.0111598	0.00782896	0.0111039	4.79729e-05	0.00461806	0.00565343	0.00433988	0.00770645	0.00590684	0.0142158	0.0015715
0.00832953	0.00710405	0.0135463	0.00461263	0.0153993	0.0150172	0.00253802	0.0129229	0.00361318	0.0135693	0.0166733	0.0058038	0.00595031	0.00819263	0.018747	0.00560779	0.0156893	0.0110064	0.0123749	0.0226066	0.0135198	0.00142638	0.0099709	0.0143122	0.00954792	0.0115336	5.79863e-05	0.00554741	0.0061828	0.0198109	0.0152701	0.00233676	0.00673209	0.00577041	0.00870802	0.020435	0.0138307	0.0179607	0.0117633	0.0110672	0.00770658	0.0110726	-7.55708e-05	0.00452931	0.00548941	0.0042247	0.00770443	0.00575344	0.0141718	0.0014769
0.00825272	0.00690754	0.0133972	0.00448515	0.0149116	0.0147261	0.00265532	0.0125257	0.00351329	0.0133343	0.0162228	0.00592828	0.00579751	0.00827863	0.018469	0.00553748	0.0154699	0.0109181	0.0122956	0.0221821	0.013158	0.00148505	0.00972776	0.0140797	0.00949601	0.0112666	4.84925e-06	0.00547844	0.00605847	0.0196258	0.0149958	0.00229997	0.00664801	0.0056823	0.00854455	0.0201584	0.0135585	0.017764	0.0115037	0.0109608	0.0075879	0.0110182	-0.000186492	0.00446095	0.00533162	0.00411571	0.00769273	0.00558445	0.0141254	0.0013988
0.0081835	0.00669308	0.0132231	0.00433648	0.014405	0.0144224	0.00279351	0.012124	0.00342139	0.013079	0.0157761	0.00602768	0.0056338	0.00835007	0.0181757	0.00546302	0.0152557	0.010814	0.0122081	0.0217555	0.0128041	0.00154191	0.00948181	0.013821	0.0094156	0.0109937	-5.9239e-05	0.0054134	0.00592596	0.0194236	0.0147135	0.00227165	0.00656155	0.00559429	0.00836306	0.0198808	0.0132741	0.0175645	0.0112245	0.0108491	0.00747719	0.0109475	-0.000284028	0.00440988	0.00518221	0.00400972	0.007668	0.00540045	0.0140641	0.00133541
0.00811296	0.00645427	0.0130205	0.00416974	0.0138842	0.0141167	0.00294655	0.0117255	0.00333446	0.0128036	0.0153392	0.00609784	0.0054508	0.0084035	0.0178766	0.00537953	0.0150447	0.0106929	0.0121129	0.0213245	0.0124532	0.00158884	0.00923722	0.0135397	0.00930614	0.0107113	-0.000128632	0.00535343	0.00578322	0.0192125	0.0144224	0.00224852	0.00646323	0.00549977	0.00816067	0.019602	0.0129824	0.0173583	0.0109369	0.0107363	0.00737714	0.0108683	-0.000373736	0.00436211	0.00503767	0.00390335	0.00763035	0.00520491	0.0139841	0.00128245
0.00803544	0.0061907	0.0127917	0.00399516	0.013356	0.0138108	0.00310515	0.0113372	0.00324758	0.0125114	0.0149166	0.00613806	0.005248	0.00844029	0.0175727	0.00528556	0.0148346	0.0105565	0.0120083	0.0208922	0.0121037	0.00162006	0.00899684	0.0132354	0.00917168	0.0104185	-0.000195238	0.00529257	0.00562328	0.019	0.014122	0.0022246	0.00634498	0.00539224	0.00793752	0.0193043	0.0126925	0.0171417	0.0106504	0.0106183	0.00728393	0.0107937	-0.000462718	0.00430232	0.00488338	0.00379341	0.00758258	0.00500447	0.0138873	0.0012336
0.00794861	0.00590779	0.0125489	0.00382414	0.0128258	0.0134877	0.00325999	0.0109576	0.00315227	0.0122055	0.014507	0.00615238	0.00503015	0.00847028	0.0172604	0.00518626	0.014622	0.0104084	0.0118938	0.0204634	0.0117606	0.00163118	0.00876225	0.0129155	0.00901833	0.0101157	-0.000249372	0.00522118	0.00544851	0.0187935	0.0138119	0.00219236	0.00620288	0.00526768	0.00769583	0.0189774	0.0124131	0.0169103	0.0103726	0.0104918	0.00718011	0.0107257	-0.000556784	0.00422677	0.00471046	0.00368207	0.00753034	0.00481169	0.0137788	0.00117948
0.00785207	0.00561693	0.0123131	0.00366264	0.0122955	0.0131367	0.00340681	0.0105681	0.00303954	0.0118871	0.0141007	0.00614643	0.00480454	0.00850454	0.0169374	0.00509278	0.0144039	0.0102547	0.0117674	0.0200424	0.0114307	0.00162179	0.008534	0.012586	0.00885308	0.00980449	-0.000283713	0.00513144	0.00526403	0.0185913	0.0134931	0.00214572	0.00603836	0.00512464	0.00743946	0.0186178	0.0121465	0.0166645	0.0101136	0.010354	0.00704869	0.0106588	-0.000659271	0.00413846	0.00452181	0.00357221	0.0074799	0.00463874	0.013665	0.00111315
0.00774682	0.00533177	0.0120871	0.00350748	0.0117734	0.0127562	0.00354442	0.0101526	0.00290253	0.0115641	0.013693	0.00612494	0.00457674	0.00854112	0.0166012	0.00500946	0.0141856	0.0101019	0.0116229	0.0196296	0.0111188	0.0015979	0.00831043	0.0122523	0.00868803	0.00948606	-0.000299113	0.00502203	0.00507662	0.0183747	0.0131665	0.00208493	0.00586114	0.00496433	0.00717923	0.018227	0.0118858	0.0164	0.00987416	0.0102025	0.00688756	0.0105868	-0.000769204	0.00404287	0.00432682	0.00346663	0.00743366	0.00448875	0.0135552	0.00103291
0.0076352	0.00506085	0.0118642	0.00335496	0.0112663	0.01235	0.00367344	0.00970862	0.0027375	0.0112446	0.0132794	0.00609571	0.00434671	0.00857168	0.0162486	0.00493643	0.0139688	0.00994821	0.0114585	0.0192191	0.0108249	0.00157071	0.00808482	0.0119207	0.00852974	0.00915957	-0.000310272	0.00490098	0.00489346	0.0181297	0.0128296	0.00202192	0.00567687	0.00479064	0.00692215	0.0178115	0.0116251	0.0161119	0.00964736	0.0100371	0.00670415	0.010503	-0.000884483	0.00394712	0.00413605	0.00336746	0.00738851	0.00435831	0.0134592	0.00094073
0.00752302	0.00480831	0.0116363	0.00320043	0.0107786	0.0119257	0.00379759	0.00924203	0.00254513	0.0109358	0.0128541	0.00606202	0.00411187	0.00858863	0.0158864	0.00487198	0.0137528	0.00978713	0.0112747	0.018806	0.0105394	0.00155179	0.00785243	0.0115907	0.00838107	0.00882558	-0.000333679	0.00477879	0.00471514	0.0178525	0.0124767	0.00197159	0.00549018	0.0046111	0.006673	0.0173783	0.011358	0.015798	0.00942361	0.00985973	0.00650954	0.0103984	-0.00100179	0.00386207	0.00395491	0.00327376	0.00734346	0.00424062	0.0133766	0.0008405
0.00741698	0.00457293	0.0113947	0.00303809	0.0103114	0.0114902	0.00392612	0.00876204	0.00233103	0.0106431	0.0124132	0.00602505	0.00387163	0.00858777	0.0155183	0.00481107	0.0135367	0.00961305	0.0110744	0.0183867	0.0102471	0.00154484	0.00761866	0.0112482	0.00824296	0.00848306	-0.000374745	0.00466297	0.00452971	0.0175462	0.0121058	0.00193877	0.00530566	0.00443604	0.00643508	0.0169327	0.0110778	0.0154597	0.00919526	0.00967226	0.00631356	0.0102694	-0.00111754	0.00379716	0.00377949	0.00317843	0.00729226	0.00412838	0.0132996	0.000736225
0.0073136	0.00434693	0.0111292	0.0028638	0.00986015	0.0110464	0.00406459	0.00827736	0.00210664	0.010364	0.011957	0.00598603	0.00362655	0.00857074	0.0151463	0.00474298	0.0133181	0.00942321	0.0108625	0.0179574	0.0099445	0.00153962	0.00739395	0.0108863	0.00811077	0.00813059	-0.000432491	0.00455965	0.00432874	0.0172186	0.0117187	0.0019223	0.00512175	0.00426908	0.00620498	0.0164872	0.0107801	0.0151013	0.00895889	0.00947917	0.00612171	0.0101205	-0.001231	0.00375313	0.00360436	0.00307076	0.00722569	0.00401518	0.0132194	0.000631324
0.007204	0.00411622	0.0108417	0.00267793	0.00941184	0.0106028	0.00421088	0.00779283	0.00188516	0.0100833	0.0114929	0.00594317	0.00337785	0.00854824	0.0147729	0.00465826	0.0130909	0.00921807	0.010642	0.0175161	0.00963455	0.00152671	0.00718731	0.0105086	0.00796972	0.00776808	-0.00050257	0.00447231	0.00410931	0.0168783	0.0113196	0.00191803	0.00492452	0.00410984	0.00596634	0.0160505	0.0104663	0.0147321	0.00871519	0.00928994	0.00593759	0.00996245	-0.00134775	0.00372433	0.00342645	0.00294601	0.00713725	0.00389661	0.0131296	0.000527167
0.00708037	0.00387225	0.010531	0.00248635	0.00895602	0.0101671	0.00435859	0.00731171	0.00167281	0.00979032	0.0110268	0.00588809	0.0031271	0.00852361	0.0143963	0.00455104	0.0128509	0.00900375	0.0104102	0.0170639	0.00932153	0.00150113	0.00700125	0.0101248	0.00781068	0.00739661	-0.00057755	0.00439768	0.00387178	0.016532	0.0109134	0.00191899	0.00470432	0.00395665	0.00570651	0.0156273	0.0101466	0.0143558	0.0084659	0.00911634	0.00576482	0.00980711	-0.00147617	0.00370254	0.00324323	0.00280378	0.00702674	0.00377109	0.0130289	0.000421742
0.00693956	0.0036061	0.010196	0.00229635	0.0084881	0.00974498	0.00450097	0.00683885	0.00147189	0.00948192	0.0105595	0.00582028	0.0028761	0.00849661	0.0140036	0.00441882	0.0125935	0.00878662	0.01017	0.0166088	0.00901176	0.00145998	0.00682752	0.00974501	0.00763429	0.00701913	-0.000644245	0.00432107	0.00361923	0.0161909	0.0105026	0.0019142	0.00445727	0.00380539	0.00542386	0.0152196	0.00983427	0.0139743	0.00821434	0.00896711	0.00560569	0.00965961	-0.00162049	0.00368135	0.00305321	0.00264663	0.0069012	0.00363922	0.0129197	0.000311419
0.00678748	0.00331091	0.00983913	0.00211669	0.00800664	0.00933975	0.00463483	0.00637901	0.00128251	0.00915852	0.0100893	0.00574503	0.00262983	0.0084671	0.0135847	0.00426318	0.0123145	0.00857362	0.00992413	0.0161604	0.00871685	0.00140327	0.00665177	0.00937358	0.00744684	0.00664383	-0.000688484	0.00422756	0.00335614	0.0158624	0.0100908	0.00189425	0.0041837	0.00364786	0.0051233	0.014822	0.00953582	0.0135901	0.00796423	0.00884156	0.00546036	0.00951219	-0.00178171	0.00365835	0.00285785	0.00248017	0.00677003	0.0035028	0.0128051	0.000193403
0.00663961	0.00298666	0.009462	0.00195632	0.00751244	0.00894803	0.00476398	0.00593494	0.00109981	0.00882302	0.00961523	0.0056706	0.00239493	0.00843149	0.0131385	0.00408954	0.0120131	0.00837079	0.00967521	0.0157206	0.00844558	0.00133477	0.00646832	0.00900101	0.00725647	0.00627399	-0.000705448	0.00411102	0.00308923	0.0155506	0.00968682	0.00185312	0.0038882	0.00348102	0.00481259	0.0144159	0.00925401	0.0132017	0.00771686	0.00872344	0.0053265	0.00935824	-0.00195804	0.00363214	0.00266339	0.00231368	0.00664178	0.00336426	0.0126897	6.71992e-05
0.00649962	0.00263899	0.00906041	0.00182033	0.00700957	0.00855438	0.00489616	0.00550532	0.00090813	0.00847996	0.009136	0.00560511	0.00217796	0.00837779	0.01267	0.00390828	0.0116924	0.00817731	0.00942609	0.0152866	0.00819954	0.00126274	0.00627605	0.00861481	0.00706852	0.00590968	-0.000697553	0.00397128	0.00283071	0.015256	0.00930141	0.00178819	0.00357696	0.00330545	0.00449862	0.0139869	0.00898806	0.0127985	0.00747046	0.00859474	0.00519931	0.0091939	-0.0021448	0.00360362	0.0024779	0.00215613	0.00652493	0.00322673	0.012578	-6.49643e-05
0.00636444	0.00227879	0.00863296	0.00170587	0.00650659	0.00814717	0.00503473	0.005082	0.000693603	0.00813522	0.00864932	0.00555013	0.00198261	0.00829659	0.0121874	0.00373161	0.0113599	0.0079784	0.00917698	0.014855	0.00797474	0.00119731	0.00607586	0.00821542	0.00688178	0.00555024	-0.000671754	0.00381263	0.00258425	0.0149735	0.00894217	0.00170082	0.00325617	0.00312371	0.00418501	0.0135339	0.00873222	0.0123769	0.00722422	0.00844984	0.0050778	0.00901638	-0.00233448	0.00357547	0.00230775	0.00201431	0.00642522	0.00308992	0.0124707	-0.000197782
0.00622963	0.00192195	0.00817966	0.00159979	0.00600824	0.00772609	0.00518074	0.00465792	0.000458542	0.00779364	0.00815612	0.00549507	0.00180635	0.00818474	0.0116975	0.0035635	0.0110274	0.00775804	0.00892339	0.0144216	0.007764	0.00114717	0.00587313	0.00781031	0.00669258	0.0051923	-0.000636823	0.00364285	0.00234775	0.0146882	0.00860818	0.00159644	0.00293612	0.00293928	0.00387371	0.0130639	0.0084732	0.0119407	0.00697074	0.00829001	0.00496493	0.00882517	-0.00251861	0.0035503	0.00215726	0.00189283	0.00634024	0.00294966	0.0123619	-0.000324652
0.00608844	0.00157662	0.00770309	0.00148883	0.0055138	0.00729669	0.00533397	0.00423627	0.00021487	0.00745615	0.00765978	0.0054298	0.00163729	0.00804459	0.0112005	0.00340316	0.0106992	0.00751257	0.00866715	0.0139827	0.00756119	0.0011191	0.00568244	0.00740787	0.00649926	0.0048255	-0.000600818	0.00347451	0.00211736	0.0143902	0.00828244	0.00148629	0.00262354	0.0027539	0.00356604	0.0125868	0.00819868	0.0114977	0.00669924	0.00811984	0.00486439	0.00862283	-0.00268929	0.00352937	0.00202729	0.00179281	0.00625391	0.00280025	0.0122461	-0.000438699
0.00592887	0.00124502	0.00720912	0.00136328	0.00501993	0.00686595	0.00549128	0.00382469	-2.39853e-05	0.00712133	0.00716515	0.00535063	0.00146259	0.00788277	0.0106954	0.00324823	0.0103757	0.00724614	0.00840978	0.0135404	0.00736446	0.00111567	0.00551824	0.00701461	0.00630105	0.00443941	-0.000567243	0.00332174	0.00188735	0.0140784	0.00794283	0.001383	0.00232242	0.00256401	0.00326239	0.0121104	0.00790257	0.0110569	0.00640189	0.0079472	0.00477801	0.0084147	-0.00283986	0.00351287	0.00191372	0.00171001	0.00615033	0.0026374	0.0121176	-0.000535447
0.00574163	0.000924502	0.00670188	0.00121595	0.00452311	0.00643925	0.00564472	0.00342941	-0.000249937	0.00678713	0.0066768	0.00525726	0.00127603	0.00770624	0.0101877	0.00309379	0.0100563	0.00696645	0.00815186	0.0130935	0.00717267	0.0011322	0.00538612	0.00663432	0.006098	0.00403421	-0.00054128	0.00319037	0.00165143	0.0137569	0.00758768	0.00128839	0.00203453	0.00236226	0.00296258	0.0116388	0.00758356	0.0106213	0.00607843	0.0077857	0.00470482	0.00820816	-0.00296718	0.00349857	0.00180465	0.00163158	0.00602366	0.00246117	0.0119706	-0.000616729
0.00552051	0.00060645	0.00617849	0.00104437	0.00402157	0.0060181	0.00578636	0.00305265	-0.000465534	0.00645165	0.00619481	0.0051517	0.00107509	0.00751949	0.00968534	0.00293019	0.00973701	0.00668208	0.00789416	0.0126395	0.00698451	0.00115323	0.0052847	0.00627078	0.00589166	0.0036169	-0.000528422	0.00307992	0.00141308	0.0134317	0.00722655	0.00119823	0.00175585	0.00214691	0.00266575	0.0111743	0.00724475	0.0101801	0.00573896	0.00764791	0.00464117	0.00801229	-0.00307488	0.00347995	0.0016848	0.00154401	0.00587453	0.00227813	0.0118029	-0.000694861
0.00526375	0.000274161	0.00564298	0.000853812	0.00351633	0.0055992	0.00591056	0.00268966	-0.000679343	0.00611486	0.00570791	0.00503845	0.000859738	0.00733077	0.00919578	0.00275347	0.00940806	0.0064013	0.0076357	0.0121769	0.00679836	0.00116281	0.00520731	0.00592868	0.00568598	0.0031961	-0.00053168	0.00298576	0.00116979	0.0131079	0.00687047	0.00110714	0.00147209	0.00192027	0.00237016	0.0107164	0.00689293	0.00971994	0.00539727	0.00753884	0.0045795	0.00783623	-0.00317821	0.00344861	0.00154804	0.00144515	0.00570822	0.00209759	0.0116168	-0.0007844
0.00497536	-8.49906e-05	0.00510505	0.000661175	0.00301112	0.00518093	0.00601404	0.00232655	-0.000893216	0.00578235	0.00519966	0.0049264	0.000634896	0.00714609	0.00872101	0.00256564	0.00906666	0.00613181	0.00737374	0.0117045	0.00661227	0.00115465	0.00514489	0.00561075	0.00548754	0.00277798	-0.000549502	0.00290009	0.000915655	0.0127896	0.00652946	0.00100954	0.00117341	0.00168648	0.00207736	0.010262	0.00654013	0.00924133	0.00506164	0.00745698	0.0045112	0.00768541	-0.00329448	0.0033985	0.00139416	0.00133921	0.00553299	0.00192622	0.0114217	-0.000891287
0.00466262	-0.000476686	0.00457695	0.000484116	0.00251079	0.0047623	0.00609683	0.00195854	-0.00110613	0.00545609	0.00467016	0.00482742	0.000414384	0.0069696	0.00825515	0.00237225	0.00871322	0.00588009	0.00711064	0.0112201	0.00642569	0.00112841	0.00508799	0.00531625	0.00530276	0.00236125	-0.000573034	0.00281107	0.000646441	0.0124798	0.00621275	0.000897257	0.000859886	0.00145022	0.00179199	0.00980732	0.00619997	0.00875318	0.00473782	0.0073958	0.00442754	0.00755702	-0.00342667	0.00333004	0.00122628	0.0012319	0.00536073	0.00176906	0.0112304	-0.00101604
0.00433464	-0.000899582	0.00406925	0.000329882	0.00202052	0.00434256	0.0061632	0.00158588	-0.00131686	0.00513556	0.00412971	0.00474574	0.000210568	0.00680387	0.00779679	0.0021798	0.00835009	0.00565029	0.00684392	0.0107202	0.00624074	0.00108749	0.00502757	0.00504138	0.00513686	0.00193841	-0.000594263	0.00270925	0.000360136	0.0121755	0.00592251	0.00076561	0.000537172	0.00121609	0.0015193	0.00934996	0.00587631	0.00826593	0.00442893	0.00734692	0.00432253	0.00743548	-0.00356959	0.00325191	0.00105155	0.00112931	0.00520492	0.0016286	0.0110502	-0.00115573
0.00400499	-0.00134515	0.00358201	0.000198638	0.00154391	0.00392285	0.00622354	0.00120999	-0.00152259	0.00481954	0.00359021	0.00468026	2.47761e-05	0.00664622	0.00734865	0.00199116	0.00798112	0.00544289	0.0065684	0.0102037	0.00605352	0.00103929	0.00495619	0.00478015	0.00499193	0.00151108	-0.000616683	0.00259214	5.59998e-05	0.0118695	0.00565946	0.000618718	0.000212558	0.000989896	0.00126248	0.00888965	0.0055664	0.00778723	0.00413061	0.00730115	0.00419849	0.00730384	-0.00371582	0.00317302	0.000882871	0.00103913	0.00507237	0.00150132	0.0108849	-0.00130353
0.00368071	-0.00180374	0.0030957	8.54051e-05	0.00107958	0.00350808	0.00629052	0.000836161	-0.00171782	0.00450501	0.00306079	0.00462712	-0.000148398	0.00648485	0.00691358	0.00180122	0.00760834	0.00525356	0.00628009	0.00967239	0.00585809	0.000998355	0.00486827	0.00452552	0.00486453	0.00108602	-0.000649364	0.00246213	-0.000265888	0.0115546	0.00542109	0.000466633	-0.000108748	0.000778103	0.00102024	0.00842816	0.00526447	0.00732041	0.00382407	0.00724811	0.00407258	0.00715559	-0.00385728	0.00310168	0.000729345	0.000965134	0.00496407	0.0013743	0.0107354	-0.00144567
0.00336487	-0.00227045	0.00259221	-1.90465e-05	0.000616323	0.00310464	0.0063684	0.000477319	-0.00189817	0.00418561	0.00254532	0.00458017	-0.000316534	0.00631421	0.00649276	0.00160171	0.00722802	0.00507088	0.00597751	0.00913	0.00564882	0.000978993	0.00476138	0.00427389	0.00474282	0.000669957	-0.000700216	0.00232428	-0.000607739	0.011228	0.00520117	0.000320108	-0.000426156	0.000586165	0.000783876	0.0079716	0.00496322	0.00686996	0.00349033	0.00718382	0.00396407	0.00699021	-0.00398408	0.00304596	0.000595161	0.000905041	0.00487608	0.00123527	0.0105966	-0.00156732
0.00305856	-0.00273912	0.00207012	-0.000129586	0.000138321	0.00271816	0.0064565	0.000142386	-0.00205587	0.00385574	0.00204417	0.00453073	-0.00048611	0.00613604	0.00608458	0.00138956	0.00683534	0.00488337	0.00566377	0.00858027	0.00542253	0.000983669	0.00463926	0.00402279	0.00461276	0.000267368	-0.00077254	0.00218422	-0.000971019	0.0108945	0.00499529	0.000183721	-0.000741842	0.000416376	0.000540081	0.00752806	0.00465173	0.00644058	0.00312514	0.007109	0.00387784	0.00681087	-0.00409042	0.00301063	0.000480654	0.000852175	0.00480042	0.00107869	0.0104538	-0.00166379
0.00275696	-0.00319917	0.00153668	-0.000260211	-0.000358358	0.00235251	0.00655219	-0.000163409	-0.00218331	0.00351111	0.00156084	0.00447353	-0.000660034	0.0059554	0.00568353	0.00116499	0.00642959	0.00469025	0.00534822	0.00802528	0.0051815	0.00100661	0.00451729	0.00376977	0.00446837	-0.000120503	-0.000863478	0.00204899	-0.00135434	0.0105628	0.00480397	5.06135e-05	-0.00105759	0.00026556	0.000282858	0.00710338	0.00432012	0.00603455	0.00273401	0.00702677	0.00381022	0.00662499	-0.00417623	0.00299294	0.000382605	0.000798764	0.00472382	0.000903263	0.0102952	-0.00173786
0.00244096	-0.00364006	0.0010011	-0.000416273	-0.000870206	0.00200817	0.00665012	-0.000438699	-0.00227788	0.00314909	0.00109854	0.00440565	-0.000836733	0.00577787	0.00528116	0.000930273	0.00601304	0.00449629	0.00503096	0.00746966	0.00493549	0.00103845	0.00441052	0.0035159	0.00430857	-0.000492584	-0.00096516	0.00192544	-0.00175506	0.0102376	0.00462229	-8.82064e-05	-0.0013754	0.000121649	1.09011e-05	0.00669723	0.00396913	0.00565071	0.00232718	0.00694257	0.00375411	0.00644772	-0.00424627	0.00297831	0.000295734	0.000741103	0.0046337	0.000711069	0.0101162	-0.00179639
0.00209239	-0.00405675	0.000471529	-0.000596138	-0.00139115	0.00168123	0.00674091	-0.000687005	-0.00234316	0.0027694	0.000657656	0.00432586	-0.001016	0.00560603	0.00487325	0.000689697	0.0055894	0.00430678	0.00470725	0.00691809	0.00469422	0.0010704	0.00431651	0.00326806	0.00413509	-0.000843347	-0.00107124	0.00181073	-0.00217135	0.00992134	0.00445144	-0.000236799	-0.00169695	-2.97811e-05	-0.000274378	0.00629977	0.00360694	0.00528492	0.00191547	0.0068673	0.00370025	0.0062937	-0.00430783	0.00295108	0.000210782	0.000682411	0.00452624	0.00050788	0.00991699	-0.00184797
0.00171545	-0.00445331	-4.70833e-05	-0.000793105	-0.00191344	0.0013606	0.00682095	-0.000914539	-0.00239025	0.002375	0.000236358	0.00423488	-0.001198	0.00543654	0.00445799	0.000450809	0.00516226	0.00412644	0.00437292	0.00637474	0.00446554	0.00109639	0.00422327	0.00302488	0.00395395	-0.00116739	-0.00117502	0.00169587	-0.00259702	0.00961474	0.00429555	-0.000396616	-0.00202176	-0.000191692	-0.000567119	0.0058973	0.0032439	0.00492999	0.00150782	0.00681008	0.00363645	0.00616663	-0.00436598	0.00290527	0.000114987	0.000625402	0.00440368	0.000305932	0.00970167	-0.00190232
0.00132786	-0.00484827	-0.000555231	-0.000998382	-0.002428	0.00102963	0.0068898	-0.0011309	-0.00243704	0.00197107	-0.000169961	0.00413531	-0.00138244	0.00526344	0.00403447	0.000223846	0.00473431	0.00396012	0.00402488	0.00584264	0.00425589	0.00111357	0.00411819	0.00278313	0.00377912	-0.0014634	-0.00127023	0.00157155	-0.0030259	0.00931462	0.00415654	-0.000566869	-0.00234489	-0.00036073	-0.000853402	0.00548232	0.00288711	0.00457763	0.00111124	0.00676773	0.00355315	0.00606223	-0.00442115	0.00284101	9.29573e-06	0.000574221	0.00427158	0.0001192	0.0094765	-0.00196701
0.000949346	-0.00526292	-0.00105093	-0.00119989	-0.00293024	0.000682198	0.00694907	-0.00135266	-0.00249273	0.00156013	-0.000569311	0.00403139	-0.00156978	0.00508353	0.00360551	1.55988e-05	0.00431136	0.00380675	0.00366177	0.00532037	0.00406817	0.00112094	0.00399355	0.00253929	0.00362347	-0.00173431	-0.00135786	0.00143298	-0.00345142	0.00901053	0.0040354	-0.000743834	-0.0026582	-0.00053212	-0.0011198	0.00505111	0.00253803	0.00422541	0.000731963	0.0067293	0.00344624	0.00597194	-0.00447487	0.00276246	-9.70564e-05	0.000533929	0.00413703	-4.99457e-05	0.00925084	-0.00204514
0.000591303	-0.00570027	-0.00153217	-0.00138276	-0.00341525	0.000318905	0.00700199	-0.00158426	-0.00256141	0.00114557	-0.000960003	0.00392457	-0.00176378	0.00489515	0.00317957	-0.000170524	0.00389827	0.00366216	0.00328921	0.00479842	0.00389863	0.00111969	0.00384917	0.00229024	0.00348884	-0.00198899	-0.00145388	0.00128215	-0.00386746	0.00869123	0.00393528	-0.000920412	-0.00295689	-0.000699797	-0.00136192	0.00460316	0.00219682	0.00387347	0.000373988	0.0066829	0.00331644	0.00588668	-0.00452478	0.00267724	-0.000194234	0.000507653	0.00401072	-0.000206553	0.00903496	-0.00213624
0.000249086	-0.00615148	-0.0019991	-0.00154474	-0.00387917	-5.66865e-05	0.00705091	-0.00182276	-0.00264415	0.000732194	-0.00133637	0.00381353	-0.00197198	0.00469803	0.00276009	-0.000334731	0.00349834	0.00351979	0.00290633	0.00426895	0.00373127	0.00111271	0.00369093	0.00203681	0.00336992	-0.00224453	-0.00157394	0.00112402	-0.00427458	0.00835098	0.00385113	-0.00108839	-0.00323898	-0.000854652	-0.0015818	0.00414398	0.00186081	0.003522	3.74322e-05	0.00662215	0.00316833	0.00579797	-0.00456628	0.0025985	-0.000275389	0.000494632	0.00390347	-0.000358087	0.00883086	-0.00223741
-8.84027e-05	-0.00660294	-0.00245261	-0.00169265	-0.00432148	-0.000436925	0.00709499	-0.00206362	-0.00273436	0.000324636	-0.00169497	0.00369615	-0.00219807	0.00449471	0.00234805	-0.000482416	0.00311293	0.00337291	0.0025097	0.00373252	0.0035459	0.00110271	0.00352294	0.0017874	0.00325865	-0.00250679	-0.00172049	0.000963783	-0.00468723	0.00798825	0.00377379	-0.00123882	-0.00350518	-0.000992484	-0.00178529	0.00368872	0.00152461	0.00317317	-0.000282078	0.00654899	0.00300808	0.0056978	-0.00459608	0.00254036	-0.00033724	0.000488801	0.00381373	-0.000511958	0.00863501	-0.00234426
-0.000422122	-0.00704235	-0.00289278	-0.00183667	-0.004745	-0.000807281	0.00713204	-0.00229965	-0.0028113	-7.59214e-05	-0.00203429	0.00357126	-0.00244205	0.00429323	0.00194328	-0.000626202	0.00273931	0.00322007	0.00209823	0.00319384	0.00333915	0.00109196	0.00334993	0.0015499	0.00314776	-0.00277527	-0.00188785	0.000807766	-0.0051173	0.0076053	0.00369183	-0.00136383	-0.00375986	-0.0011144	-0.00197993	0.00325165	0.00118291	0.00283348	-0.000596223	0.00646657	0.00284232	0.00558383	-0.00461342	0.00250806	-0.000382209	0.000480182	0.00373152	-0.000673896	0.00844207	-0.00245011
-0.000749292	-0.00746271	-0.00332048	-0.00198625	-0.00515666	-0.00115761	0.00715986	-0.00251911	-0.00285883	-0.000474943	-0.0023543	0.00343904	-0.00270124	0.00410472	0.00154469	-0.000777986	0.00236918	0.00306966	0.00167109	0.00265792	0.00311784	0.00108192	0.00317716	0.00132827	0.00303221	-0.003048	-0.00206711	0.000661383	-0.00556264	0.00720818	0.00359529	-0.00146026	-0.00401339	-0.00122542	-0.002176	0.00283945	0.000833906	0.00250246	-0.000917583	0.00637935	0.0026766	0.00545827	-0.00462054	0.00249976	-0.000414445	0.000461795	0.00364515	-0.000843355	0.00824657	-0.00255022
-0.00106772	-0.00786148	-0.00373346	-0.00214871	-0.005565	-0.00148478	0.00717685	-0.00272056	-0.00287355	-0.000876065	-0.00266608	0.00330137	-0.0029707	0.0039339	0.00115123	-0.000942752	0.00199703	0.00292992	0.00122625	0.00212802	0.00289189	0.00106797	0.00300478	0.00112364	0.00290937	-0.00331847	-0.00224972	0.000524444	-0.00601365	0.00680745	0.0034839	-0.00153236	-0.00427854	-0.00133215	-0.00238519	0.00245321	0.000479968	0.00217587	-0.00124473	0.00629404	0.00251142	0.0053257	-0.00462588	0.00250877	-0.000440502	0.000428913	0.00354711	-0.0010211	0.00804404	-0.00264771
-0.00137448	-0.00823069	-0.00412915	-0.00232667	-0.00596996	-0.00179082	0.00718293	-0.00290496	-0.00286065	-0.00127546	-0.00297629	0.00316377	-0.00324341	0.00378082	0.000761964	-0.0011214	0.00162015	0.00280563	0.000769019	0.00160283	0.00267148	0.00104236	0.00282214	0.000934665	0.00277934	-0.00357051	-0.00243017	0.000387048	-0.00646002	0.00641387	0.0033728	-0.00159468	-0.00456093	-0.00143825	-0.00260953	0.00208921	0.000123282	0.00184781	-0.00156872	0.00621681	0.00234467	0.00519125	-0.00463679	0.00252637	-0.00046761	0.000379774	0.00343597	-0.00120791	0.00783607	-0.00275001
-0.00166801	-0.00856393	-0.00450735	-0.00251974	-0.0063676	-0.00208122	0.00717992	-0.00307525	-0.00283036	-0.00166614	-0.00328889	0.00303192	-0.00351102	0.0036426	0.000375036	-0.00131238	0.00123688	0.00269925	0.000300748	0.00107502	0.00246669	0.000999037	0.00261878	0.000757151	0.00264452	-0.00379478	-0.00260443	0.000238715	-0.0068958	0.0060331	0.00327243	-0.00166406	-0.00486129	-0.00154101	-0.0028446	0.00173983	-0.000229083	0.00151289	-0.00188056	0.00614863	0.00217416	0.00506125	-0.00465953	0.00254217	-0.00049761	0.000318413	0.00331143	-0.00140311	0.00762384	-0.00286399
-0.00195496	-0.00886241	-0.0048697	-0.002724	-0.00675478	-0.0023621	0.00717279	-0.00323643	-0.00279256	-0.00204218	-0.00360674	0.00291119	-0.00376656	0.00351334	-7.00327e-06	-0.00151072	0.000846535	0.00261013	-0.00017865	0.000543567	0.00228248	0.00093699	0.00238991	0.000581102	0.00250809	-0.00399106	-0.00276736	7.34003e-05	-0.00732506	0.00566739	0.00318946	-0.00174826	-0.00517732	-0.00163747	-0.00308397	0.00139153	-0.000567281	0.00117073	-0.00217433	0.00608282	0.0019978	0.00494005	-0.00469792	0.00254601	-0.000523909	0.000256839	0.00317733	-0.001606	0.00740871	-0.00299235
-0.00222571	-0.00913201	-0.00522071	-0.00293333	-0.00712897	-0.00264184	0.00717154	-0.00339095	-0.00275483	-0.00240261	-0.00392635	0.00280505	-0.00400459	0.00338321	-0.000379685	-0.00170568	0.000450625	0.00253419	-0.000668124	1.1025e-05	0.00212201	0.000862153	0.00213524	0.000391336	0.00237211	-0.00416553	-0.00291434	-0.000111901	-0.00775847	0.00531621	0.00312856	-0.00184955	-0.00550291	-0.00172504	-0.00332132	0.0010282	-0.000884086	0.000829016	-0.00244767	0.00601344	0.00181115	0.00482426	-0.00474896	0.00253394	-0.000544405	0.000205005	0.0030415	-0.00181745	0.00719267	-0.00313231
-0.0024632	-0.00938247	-0.0055743	-0.00314375	-0.0074885	-0.00293355	0.00718148	-0.00353837	-0.0027269	-0.00275645	-0.00423223	0.00271141	-0.0042225	0.00324363	-0.000739863	-0.00188943	5.36304e-05	0.00246275	-0.0011687	-0.000519689	0.00198515	0.00078403	0.00185875	0.000185045	0.00223646	-0.00432773	-0.00304326	-0.000316608	-0.00819571	0.00497481	0.00308999	-0.00196639	-0.00582634	-0.00180163	-0.00355058	0.00064557	-0.00117943	0.000494226	-0.00270463	0.00593342	0.00161236	0.00470582	-0.00480016	0.00250694	-0.000553465	0.000170233	0.00291201	-0.00203893	0.00697588	-0.0032781
-0.00265576	-0.00963321	-0.00593589	-0.0033542	-0.00784131	-0.00323537	0.00720456	-0.00368571	-0.0027116	-0.00311901	-0.00451284	0.00261852	-0.00442367	0.00308974	-0.00108752	-0.00206284	-0.000342964	0.0023836	-0.00168791	-0.00104488	0.0018678	0.000709873	0.00156689	-3.26784e-05	0.00209804	-0.00448441	-0.00315606	-0.000535682	-0.0086308	0.00463051	0.00306908	-0.00209159	-0.0061387	-0.001867	-0.00377087	0.000247286	-0.00146321	0.000172073	-0.00295077	0.00583533	0.00140845	0.00457696	-0.0048424	0.00246924	-0.000543572	0.000157533	0.00279179	-0.00227418	0.00675483	-0.00342285
-0.00280124	-0.0098902	-0.00630546	-0.0035602	-0.00819131	-0.00353636	0.00724061	-0.00382697	-0.00270629	-0.00349145	-0.00476228	0.00251377	-0.00462098	0.00291951	-0.00143053	-0.00223175	-0.000740466	0.0022894	-0.00222858	-0.001558	0.00176518	0.000646108	0.00126693	-0.000254934	0.00195198	-0.00463692	-0.00325977	-0.000757672	-0.00905772	0.00427156	0.00305564	-0.00220765	-0.00643719	-0.00192296	-0.00398464	-0.000159723	-0.00174762	-0.000132551	-0.00319381	0.00571516	0.00121156	0.00443442	-0.00486727	0.00242708	-0.000510579	0.000167577	0.00267486	-0.00252702	0.00652663	-0.00355858
-0.00290785	-0.0101506	-0.00668164	-0.00376716	-0.00854026	-0.00382545	0.00728509	-0.00394899	-0.00270614	-0.00386707	-0.00497962	0.00239267	-0.00482565	0.00273357	-0.00178693	-0.00240289	-0.00114118	0.00217661	-0.00278937	-0.00205249	0.00167221	0.000597164	0.000969122	-0.000474237	0.00179318	-0.00479107	-0.00335869	-0.000968675	-0.00947137	0.00389842	0.00303656	-0.00229814	-0.00672289	-0.00197387	-0.00419649	-0.000566945	-0.00204089	-0.000417837	-0.00344171	0.00557504	0.00103253	0.00428029	-0.00486741	0.0023909	-0.000455292	0.000195656	0.00255351	-0.00279864	0.00628677	-0.00367903
-0.00299332	-0.0104083	-0.00705873	-0.00398652	-0.00888992	-0.00409562	0.007327	-0.00404165	-0.00270541	-0.00423878	-0.00516944	0.00225573	-0.00503973	0.00253602	-0.00215806	-0.00258038	-0.00154698	0.00204518	-0.00336551	-0.00252471	0.00157921	0.000560466	0.00068348	-0.000683797	0.00161871	-0.00494588	-0.00345171	-0.00116172	-0.00986704	0.00351873	0.00300366	-0.00235982	-0.00699897	-0.00202886	-0.00441114	-0.000963578	-0.00234913	-0.000686734	-0.00369563	0.00542545	0.00087406	0.00411698	-0.00484004	0.00237125	-0.000383249	0.000228707	0.00242195	-0.00308716	0.00603039	-0.00378506
-0.0030687	-0.0106539	-0.00742382	-0.00422802	-0.00923796	-0.00434577	0.00735877	-0.00410155	-0.00269619	-0.00459994	-0.00533923	0.00210613	-0.00526061	0.002336	-0.00253502	-0.00276324	-0.00195785	0.00190077	-0.00395003	-0.00297449	0.00148725	0.000520869	0.000418784	-0.000885354	0.00143006	-0.0050959	-0.00353619	-0.00133473	-0.0102417	0.00314144	0.00295261	-0.00239866	-0.00726979	-0.00209478	-0.00463012	-0.00134349	-0.0026751	-0.000950972	-0.00394486	0.00527968	0.000724731	0.00395185	-0.00478918	0.00236632	-0.000304275	0.000250127	0.00227552	-0.00338786	0.00575497	-0.00388992
-0.00314307	-0.0108712	-0.00777131	-0.00449494	-0.00957331	-0.00458415	0.00737608	-0.00413444	-0.00267472	-0.00494474	-0.00549901	0.00194984	-0.00548442	0.00214103	-0.00290789	-0.00294632	-0.00236977	0.0017584	-0.00453859	-0.00340502	0.00140338	0.000463646	0.000179921	-0.00107756	0.00123463	-0.0052364	-0.00361061	-0.00148943	-0.0105907	0.00277283	0.00288325	-0.00242508	-0.00754255	-0.00217619	-0.00485261	-0.00170626	-0.00301458	-0.00122933	-0.00418172	0.00514579	0.000569766	0.00379589	-0.00472952	0.00236628	-0.000227477	0.000255617	0.00211235	-0.00369228	0.00546218	-0.00400813
-0.00322396	-0.0110515	-0.00809763	-0.00478189	-0.00988809	-0.00481581	0.00737678	-0.00415741	-0.00264487	-0.00527455	-0.00566521	0.00179813	-0.00570665	0.00195104	-0.00326773	-0.0031261	-0.00277539	0.00163228	-0.0051347	-0.00382136	0.00133386	0.000384154	-3.71732e-05	-0.00125782	0.00104218	-0.00536444	-0.00367478	-0.00163256	-0.0109107	0.00241395	0.00280157	-0.00244913	-0.00782473	-0.00227474	-0.00508142	-0.00205597	-0.00335198	-0.00152664	-0.00440047	0.00502852	0.000403957	0.00365826	-0.00468077	0.00236003	-0.000161583	0.000248589	0.00193549	-0.00399254	0.00515966	-0.00414549
-0.00330817	-0.0111915	-0.00840117	-0.00507873	-0.0101788	-0.00504483	0.00736128	-0.00417827	-0.00261517	-0.00558763	-0.00584511	0.00166318	-0.0059226	0.00176201	-0.00360679	-0.00329993	-0.00317205	0.00152663	-0.00574001	-0.00423021	0.00128304	0.00028403	-0.000251067	-0.0014251	0.000860873	-0.00547949	-0.00373069	-0.00177766	-0.0112029	0.00206028	0.00272292	-0.00247904	-0.00811343	-0.00238638	-0.00530811	-0.00239907	-0.00367195	-0.00183878	-0.00459682	0.00492893	0.000226976	0.00354005	-0.00464821	0.00234068	-0.000112463	0.000235547	0.00175365	-0.00428116	0.00485884	-0.00430245
[truncated: 98 more columns]

## Sheet: yMeanLoReward
0.0011377
0.00095757
0.000775089
0.000590594
0.000404286
0.000216445
2.71032e-05
-0.000164165
-0.000358268
-0.00055579
-0.000756503
-0.000959721
-0.00116486
-0.00137196
-0.00158107
-0.00179192
-0.00200437
-0.00221831
-0.00243372
-0.00265068
-0.00286891
-0.00308813
-0.00330827
-0.00352913
-0.00375035
-0.0039717
-0.00419295
-0.00441397
-0.0046349
-0.00485594
-0.00507683
-0.00529696
-0.00551553
-0.00573202
-0.00594637
-0.00615896
-0.00636965
-0.00657766
-0.00678258
-0.00698431
-0.00718251
-0.0073773
-0.00756876
-0.00775668
-0.00794064
-0.00812002
-0.00829413
-0.00846288
-0.00862649
-0.00878481
-0.00893786
-0.00908567
-0.00922817
-0.00936546
-0.009498
-0.0096256
-0.00974794
-0.00986473
-0.0099751
-0.0100784
-0.0101752
-0.0102659
-0.0103506
-0.0104292
-0.010501
-0.010565
-0.0106204
-0.0106665
-0.0107036
-0.010733
-0.010755
-0.0107694
-0.0107758
-0.0107735
-0.0107622
-0.0107421
-0.0107129
-0.010674
-0.0106254
-0.0105666
-0.0104977
-0.010419
-0.0103311
-0.0102339
-0.0101272
-0.01001
-0.00988188
-0.00974308
-0.0095939
-0.00943444
-0.00926585
-0.00908845
-0.00890189
-0.00870586
-0.00849986
-0.00828306
-0.00805543
-0.00781685
-0.00756746
-0.00730819
-0.00704014
-0.00676389
-0.00648032
-0.00618996
-0.00589277
-0.00558878
-0.00527804
-0.00496029
-0.00463607
-0.00430577
-0.00396937
-0.00362712
-0.00328013
-0.00292946
-0.00257587
-0.00221995
-0.00186207
-0.00150247
-0.00114158
-0.000779717
-0.000417257
-5.46879e-05
0.000308
0.000670947
0.00103362
0.00139523
0.00175508
0.00211227
0.00246632
0.0028169
0.00316348
0.00350575
0.00384351
0.00417583
0.00450187
0.00482106
0.00513322
0.00543825
0.00573623
0.00602675
0.00630973
0.00658549
0.00685403
0.00711522
0.00736893
0.00761376
0.00784825
0.00807179
0.0082845
0.00848653
0.00867868
0.00886102
0.00903371
0.00919765
0.00935346
0.00950098
0.00964024
0.00977067
0.00989158
0.0100027
0.010104
0.0101947
0.0102753
0.0103458
0.0104063
0.0104569
0.0104977
0.0105284
0.0105493
0.0105611
0.0105645
0.0105598
0.0105474
0.0105269
0.0104986
0.0104626
0.010419
0.0103673
0.0103071
0.0102381
0.0101604
0.0100746
0.00998154
0.00988215
0.00977735
0.00966778
0.00955389
0.00943568
0.00931302
0.00918584
0.00905415
0.00891792
0.0087772
0.00863173
0.00848138
0.00832638
0.00816716
0.00800415
0.007838
0.00766904
0.00749755
0.00732395
0.00714833
0.00697065
0.00679099
0.00660939
0.00642568
0.00623978
0.00605169
0.0058616
0.00566994
0.0054771
0.00528316
0.00508787
0.00489106
0.00469305
0.0044945
0.00429614
0.00409844
0.00390157
0.00370546
0.00351023
0.00331577
0.00312157
0.00292692
0.00273139
0.00253515
0.00233876
0.00214274
0.0019476
0.00175424
0.00156354
0.00137556
0.00118995
0.00100587
0.000822546
0.0006398
0.000458021
0.000277504
9.87227e-05
-7.8038e-05
-0.000252742
-0.000425381
-0.000596062
-0.000765183
-0.000932878
