# Supplementary material for: Task-related hemodynamic responses are modulated by reward and task engagement
Source: PLoS Biol. 2019 Apr 19;17(4):e3000080. doi: 10.1371/journal.pbio.3000080 (PMC6493772; doi:10.1371/journal.pbio.3000080)
Supplement: S10 Data — (XLSX) [file pbio.3000080.s018.xlsx]

## Sheet: PanelE_TrcCorr
0.955776
0.772968
0.958938
0.892183
0.932773
0.92669
0.721408
0.958473
0.802996
0.980537
0.98767
0.97978
0.957623
0.910712
0.925405
0.995332
0.954043
0.995398
0.989943
0.984016
0.925088
0.780137
0.889236
0.917378
0.991108
0.910211
0.986025
0.989995
0.974965
0.989888
0.986335
0.979922
0.980168
0.962508
0.987191
0.981907
0.98818
0.993945
0.995759
0.992563
0.991776
0.50762
0.98736
0.991354
0.913614
0.957203
-0.035874
0.937491
0.750761
0.990318
0.892563
0.971768
0.980423
0.77557
0.975997
0.9897
0.991546
0.969205
0.974517
0.994722
0.981959
0.876957
0.865048
0.948558
0.950658
0.998099
0.986382
0.995241
0.978436
0.964202
0.857736
0.955982
0.889294
0.911158
0.998069
0.987948
0.974803
0.973393
0.982907
0.992081
0.985308
0.948107
0.210431
0.904145
0.979398
0.932845
0.972822
0.950147
0.958474
0.569518
0.996749
0.983299
0.953049
0.979274
0.973611
0.995328
0.996119
0.967524
0.989263
0.951799
0.986893
0.108897
0.720381
0.926849
0.965296
0.996149
0.832365
0.955913
0.967419
0.996426
0.980542
0.868888
0.997666
0.954634
0.978874
0.996155
0.990418
0.981779
0.996097
0.952079
0.995958
0.979692
0.995395
0.923807
0.83697
0.993579
0.937071
0.979793
0.976239
0.965079
0.982451
0.986928
0.992034
0.982474
0.993277
0.981884
0.9955
0.992233
0.976109
0.993466
0.994094
0.704352
0.513488
0.989725
0.909033
0.790628
0.989855
0.991726
0.993847
0.898474
0.598168
0.994893
0.996911
0.962814
0.980953
0.978889
0.995366
0.958964
0.947693
0.941724
0.99085
0.982776
0.994379
0.938668
0.996078
0.982716
0.853993
0.432039
0.824223
0.989248
0.974768
0.976966
0.990811
0.997083
0.991299
0.979763
0.993113
0.992125
0.996063
0.997063
0.976573
0.882392
0.710948
0.997639
0.912769
0.961803
0.970513
0.921645
0.94789
0.89495
0.982504
0.976769
0.991096
0.996888
0.995375
0.996168
0.996268
0.99773
0.994269
0.994664
0.991712
0.886818
0.858165
0.989249
0.992163
0.716513
0.602024
0.89393
-0.289978
0.455481
0.984577
0.96858
0.989595
0.916312
0.99708
0.956729
0.937833
0.979063
0.998723
0.66059
0.987991
0.980707
0.640744
0.993468
0.523113
0.774641
0.92337
0.998986
0.976363
0.973531
0.835646
-0.0792297
0.971925
0.985304
-0.462751
0.989596
0.99766
0.995437
0.972956
0.961463
0.843769
0.959498
0.696638
0.997174
0.925197
0.958919
0.983308
0.89388
0.983801
0.98779
0.976071
0.885288
0.962616
0.987138
0.995112
0.993181
0.957064
0.942986
0.989878
0.983539
0.910482
0.872775
0.995149
-0.0682472
0.838101
0.983954
0.0634049
0.974739
0.935425
0.986602
0.971005
0.991426
0.997232
0.770054
0.988021
0.945409
0.991747
0.949469
0.954511
0.805301
0.977
0.962861
0.994346
0.487656
0.974582
0.986111
0.942574
0.864597

## Sheet: PanelF_MedianTrcCorr_All
0.920321
0.87486
0.788226
0.871802
0.882619
0.878202
0.884881
0.562804
0.919327
0.956163
0.946336
0.93012
0.960888
0.952032
0.930044
0.97609
0.889767
0.843589
0.937437
0.893007
0.943646
0.975699
0.912324
0.614766
0.749825
0.853
0.883642
0.82634
0.887908
0.867355
