# Supplementary material for: Task-related hemodynamic responses are modulated by reward and task engagement
Source: PLoS Biol. 2019 Apr 19;17(4):e3000080. doi: 10.1371/journal.pbio.3000080 (PMC6493772; doi:10.1371/journal.pbio.3000080)
Supplement: S11 Data — (XLSX) [file pbio.3000080.s019.xlsx]

## Sheet: PanelA_PkPosHiReward
5.13319
6.33316
7.93311
5.99983
8.19977
5.59984
6.26649
5.79984
7.39979
6.59982
6.53315
6.93314
6.0665
8.59976
8.13311
7.46646
6.73315
6.66648
6.39982
7.06647
9.99972
8.66643
8.73309
7.59979
6.73315
7.26646
8.86642
7.99978
7.46646
7.53312
9.53307
9.26641
9.13308
7.39979
7.26646
7.66645
6.59982
5.53318
6.33316
7.73312
8.59976
9.13308
6.13316
6.99981
9.06641
8.06644
8.19977
8.3331
10.533
9.39974
9.79973
8.93308
10.1331
9.59973
9.06641
9.06641
8.59976
8.46643
9.33307
8.39977
9.19974
9.26641
8.26644
8.5331
6.99981
8.13311
7.86645
8.06644
5.66651
6.0665
7.93311
8.46643
8.46643
8.13311
8.86642
8.13311
8.3331
7.93311
6.59982
9.59973
8.59976
7.79978
9.26641
7.99978
8.86642
10.3997
8.39977
8.3331
7.86645
7.59979
9.06641
7.79978
9.33307
9.39974
9.13308
8.26644
8.3331
8.39977
9.06641
9.26641
9.6664
9.6664
11.5997
11.4663
9.73306
9.19974
8.99975
9.79973
9.06641
14.1329
10.3997
7.46646
10.9997
8.26644
9.4664
8.73309
8.99975
8.93308
8.3331
8.26644
9.06641
7.79978
7.59979
8.39977
8.99975
10.1997
10.2664
10.5997
8.39977
8.99975
10.3997
9.59973
9.86639
8.46643
8.59976
9.6664
9.4664
9.59973
8.93308
10.8664

## Sheet: PanelA_PkPosLoReward
8.59976
3.39991
8.59976
10.0664
6.79981
7.06647
3.33324
6.53315
9.39974
4.66654
8.19977
6.99981
5.8665
6.39982
7.73312
5.66651
6.53315
6.0665
9.19974
6.13316
6.66648
10.533
8.99975
7.13313
5.39985
7.79978
5.26652
8.66643
7.46646
4.46654
8.46643
8.5331
7.1998
5.93317
6.46649
4.79987
7.99978
8.93308
6.73315
7.66645
7.13313
5.59984
11.7997
10.0664
7.86645
8.3331
3.86656
7.93311
10.5997
10.3997
10.5997
12.1997
8.06644
16.0662
8.99975
7.93311
8.99975
7.73312
7.1998
8.86642
7.53312
8.06644
8.79976
9.4664
8.26644
11.2664
10.1997
11.133
9.59973
9.6664
8.73309
12.733
10.2664
7.79978
8.99975
3.13325
8.06644
10.533
9.19974
12.2663
8.86642
8.3331
9.93306
10.3997
9.79973
8.26644
10.3997
7.66645
2.59993
9.59973
7.93311
7.13313
7.99978
4.86653
9.79973
8.86642
9.53307
10.6664
11.0664
10.6664
9.33307
8.06644
10.933
10.1997
9.4664
9.13308
3.66656
14.5329
2.66659
8.99975
9.99972
8.79976
10.533
10.2664
8.93308
8.13311
10.533
7.39979
10.9997
9.73306
9.99972
7.73312
2.19994
8.99975
18.6661
8.46643
9.06641
10.3997
9.19974
9.13308
15.1329
11.3997
8.46643
4.13322
1.39996
14.3329
10.4664
8.73309
10.3997
9.53307
10.2664
7.26646
9.13308
9.93306
15.5996
10.0664
11.3997
4.33321

## Sheet: PanelB_PkAmpHiReward
1.24605
1.41017
1.49837
1.18119
1.22457
1.67941
0.980395
1.86277
1.38712
1.80171
0.99316
0.67297
1.34939
1.65265
2.21116
0.850947
1.46124
1.15113
1.78192
1.71675
0.894326
1.57407
1.39514
0.667164
2.01763
1.81942
1.63219
1.16191
0.867301
2.21866
1.03643
1.53657
0.541921
0.714349
2.47005
1.97711
1.1869
0.64565
1.45137
2.25983
1.59702
0.964518
0.592541
1.88012
1.03738
2.13499
1.8306
1.11318
0.75848
0.643325
1.60472
1.31687
2.32674
1.5127
1.48117
1.56559
1.34011
1.41505
1.85121
1.17172
1.36897
1.47342
2.02557
0.945927
1.66172
1.17815
1.72728
1.96044
1.28657
0.984202
0.114544
1.38417
2.00114
0.554568
1.43169
1.95278
1.9977
0.79219
0.750875
1.07491
0.712676
1.90294
1.41653
1.70177
0.833255
0.764086
2.29083
1.27198
1.76113
1.8753
1.91142
2.67499
1.31517
2.13977
1.98203
1.54755
1.8606
1.40259
2.40743
1.93768
1.40132
1.1064
1.24993
0.706783
1.79725
0.684821
0.606215
0.488322
1.62932
0.328684
0.519705
-0.0306804
0.928064
0.36265
-0.304505
1.65184
1.13666
1.73084
1.2607
0.618979
1.29646
0.332494
0.904117
1.46466
1.97372
1.27368
0.9997
0.508091
1.1846
1.20257
0.611251
0.940556
0.852083
0.239641
1.15188
0.792255
1.41153
0.65474
0.805113
0.894854

## Sheet: PanelB_PkAmpLoReward
0.830432
0.716383
1.3786
0.51211
1.57871
1.15397
0.467119
1.32651
0.445727
1.294
2.06616
0.41107
0.552653
0.786574
1.9156
0.698267
1.6212
1.24011
1.16984
2.65681
1.59601
0.097984
1.24038
1.48168
0.768994
1.17849
-0.00969573
0.782044
0.601916
2.05244
1.93594
0.299563
0.552296
0.607207
0.753784
2.05874
1.47993
1.95656
1.28605
1.16555
0.8243
1.02615
0.117441
0.732229
0.498235
0.434698
0.770109
0.696942
1.51269
0.33045
1.78722
0.0327073
0.411438
0.448962
1.09179
1.36161
0.317135
0.913101
0.840024
2.23623
2.20608
0.832957
0.942469
0.941289
1.06161
2.00531
0.842657
0.691171
0.973527
0.679768
0.908928
0.231506
0.231219
0.847616
0.286497
0.203886
2.41927
1.31398
1.36365
0.874543
0.995775
2.27435
1.42402
1.07213
1.84399
0.98015
0.578276
0.16204
0.453511
1.34409
0.938988
0.520837
0.569605
1.66772
0.763065
1.00812
1.31997
1.4108
0.78594
0.68261
1.95451
0.640606
0.637295
1.61596
1.71994
0.510297
0.26102
0.796433
-0.115389
0.196725
1.62126
2.29974
0.349448
1.53959
0.333056
0.314551
0.925716
1.9775
1.48485
1.59812
0.307266
0.723173
0.34506
1.89886
0.802276
0.783859
1.09741
0.648108
1.04476
2.33789
0.554562
1.03419
1.97338
-0.0568731
0.603552
1.6218
0.0502469
0.749725
0.626658
1.60157
0.936333
0.749955
2.32532
0.245846
1.11691
2.20989
0.998335
0.483975

## Sheet: PanelC_PkPos2SD_LoReward_ns
2.00002
6.59979
7.79975
6.33311
1.73329
7.26639
4.53317
7.66642

## Sheet: PanelC_PkPos2SD_HiReward_ns
1.20001
5.13317
7.39977
5.93313
1.99995
6.26643
3.7332
7.3331

## Sheet: PanelC_PkPos2SD_LoReward_Sig
1.46667
6.53313
6.93311
10.3997
5.33317
6.26649
8.36643
6.13316
4.8665
4.99982
4.33321
11.533
10.333
8.03311
7.66645
4.33321
4.79989
5.73313
5.06651
7.93309
5.46652
5.53316

## Sheet: PanelC_PkPos2SD_HiReward_Sig
0.800004
4.1332
4.53319
7.46643
2.79991
4.06655
2.06661
4.46654
3.26655
3.26655
2.66659
6.19983
5.19986
3.13325
6.39982
2.39993
2.73327
4.13319
1.79994
3.1999
2.73326
3.39989

## Sheet: PanelD_PkAmpMd_LoReward_ns
1.62645
1.67153
1.15349
2.63572
0.98737
2.69236
0.376463
1.80978
0.427431
0.549356
1.89855
1.40429
0.635893

## Sheet: PanelD_PkAmpMd_HiReward_ns
1.89649
1.85069
1.26224
2.29536
1.20695
2.98323
0.379803
1.45949
0.400256
0.54778
1.76141
1.46985
0.585455

[truncated: 4 more sheets: PanelD_PkAmpMd_LoReward_HiGtLo, PanelD_PkAmpMd_HiReward_HiGtLo, PanelD_PkAmpMd_LoReward_LoGtHi, PanelD_PkAmpMd_HiReward_LoGtHi]
