# Supplementary material for: Task-related hemodynamic responses are modulated by reward and task engagement
Source: PLoS Biol. 2019 Apr 19;17(4):e3000080. doi: 10.1371/journal.pbio.3000080 (PMC6493772; doi:10.1371/journal.pbio.3000080)
Supplement: S12 Data — (XLSX) [file pbio.3000080.s020.xlsx]

## Sheet: PeakPos_LoReward
3.39991
8.59976
6.79981
7.06647
6.53315
9.39974
4.66654
6.99981
5.8665
6.39982
7.73312
5.66651
6.53315
6.0665
9.19974
6.13316
6.66648
10.533
7.13313
5.39985
7.79978
5.26652
7.46646
4.46654
8.46643
8.5331
7.1998
5.93317
6.46649
7.99978
8.93308
6.73315
7.66645
7.13313
5.59984
7.86645
8.3331
3.86656
7.93311
10.3997
12.1997
8.06644
16.0662
7.93311
8.99975
7.73312
7.1998
8.86642
7.53312
8.06644
9.4664
11.133
9.59973
9.6664
8.73309
12.733
10.2664
8.99975
3.13325
9.19974
8.86642
8.3331
9.93306
10.3997
9.79973
8.26644
7.66645
2.59993
9.59973
7.93311
7.99978
4.86653
8.86642
10.6664
9.33307
8.06644
10.933
10.1997
9.4664
3.66656
9.99972
8.79976
10.2664
8.93308
7.39979
10.9997
9.73306
9.99972
7.73312
2.19994
9.19974
15.1329
11.3997
8.46643
4.13322
1.39996
14.3329
10.4664
11.3997

## Sheet: PeakAmp_LoReward
0.716383
1.3786
1.57871
1.15397
1.32651
0.445727
1.294
0.41107
0.552653
0.786574
1.9156
0.698267
1.6212
1.24011
1.16984
2.65681
1.59601
0.097984
1.48168
0.768994
1.17849
-0.00969573
0.601916
2.05244
1.93594
0.299563
0.552296
0.607207
0.753784
1.47993
1.95656
1.28605
1.16555
0.8243
1.02615
0.498235
0.434698
0.770109
0.696942
0.33045
0.0327073
0.411438
0.448962
1.36161
0.317135
0.913101
0.840024
2.23623
2.20608
0.832957
0.941289
0.691171
0.973527
0.679768
0.908928
0.231506
0.231219
0.286497
0.203886
1.36365
0.995775
2.27435
1.42402
1.07213
1.84399
0.98015
0.16204
0.453511
1.34409
0.938988
0.569605
1.66772
1.00812
0.68261
1.95451
0.640606
0.637295
1.61596
1.71994
0.26102
1.62126
2.29974
1.53959
0.333056
1.9775
1.48485
1.59812
0.307266
0.723173
0.34506
1.04476
0.554562
1.03419
1.97338
-0.0568731
0.603552
1.6218
0.0502469
0.998335

## Sheet: PeakPos_HiReward
5.13319
6.33316
7.93311
5.99983
8.19977
5.59984
6.26649
5.79984
7.39979
6.59982
6.53315
6.93314
6.0665
8.59976
7.46646
6.73315
6.66648
6.39982
7.06647
7.59979
6.73315
7.26646
8.86642
7.99978
7.46646
7.53312
7.39979
7.26646
6.59982
5.53318
6.33316
7.73312
8.59976
9.13308
6.13316
6.99981
9.06641
8.06644
8.19977
8.3331
10.533
9.79973
8.93308
10.1331
9.59973
9.06641
9.06641
8.59976
8.46643
9.33307
8.39977
9.19974
9.26641
8.5331
6.99981
8.13311
7.86645
5.66651
6.0665
7.93311
8.46643
8.46643
8.86642
8.13311
8.3331
7.93311
6.59982
9.59973
8.59976
7.79978
9.26641
8.86642
8.39977
8.3331
7.86645
7.59979
7.79978
9.33307
9.39974
9.13308
8.26644
8.3331
8.39977
9.06641
11.5997
11.4663
9.73306
9.19974
8.99975
9.79973
9.06641
14.1329
10.3997
7.46646
10.9997
8.73309
8.93308
8.3331
9.06641
7.79978
8.39977
8.99975
10.2664
8.39977
8.99975
10.3997
9.59973
9.86639
8.46643
8.59976
9.4664

## Sheet: PeakAmp_HiReward
1.24605
1.41017
1.49837
1.18119
1.22457
1.67941
0.980395
1.86277
1.38712
1.80171
0.99316
0.67297
1.34939
1.65265
0.850947
1.46124
1.15113
1.78192
1.71675
0.667164
2.01763
1.81942
1.63219
1.16191
0.867301
2.21866
0.714349
2.47005
1.1869
0.64565
1.45137
2.25983
1.59702
0.964518
0.592541
1.88012
1.03738
2.13499
1.8306
1.11318
0.75848
1.60472
1.31687
2.32674
1.5127
1.48117
1.56559
1.34011
1.41505
1.85121
1.17172
1.36897
1.47342
0.945927
1.66172
1.17815
1.72728
1.28657
0.984202
0.114544
1.38417
2.00114
1.43169
1.95278
1.9977
0.79219
0.750875
1.07491
0.712676
1.90294
1.41653
0.833255
2.29083
1.27198
1.76113
1.8753
2.67499
1.31517
2.13977
1.98203
1.54755
1.8606
1.40259
2.40743
1.24993
0.706783
1.79725
0.684821
0.606215
0.488322
1.62932
0.328684
0.519705
-0.0306804
0.928064
1.65184
1.73084
1.2607
1.29646
0.332494
1.46466
1.97372
0.9997
1.1846
1.20257
0.611251
0.940556
0.852083
0.239641
1.15188
1.41153

## Sheet: NQuantiles
4

## Sheet: QuantileBounds
0.638951
0.994467
1.36631
1.72361
2.67499

## Sheet: PkAmpQuantileMedians
1.97338
1.52614
1.18289
0.789382
0.339058

## Sheet: PkPosQuantile2SD
2.32625
3.30743
3.3359
3.67594
6.48774
