# Supplementary material for: Task-related hemodynamic responses are modulated by reward and task engagement
Source: PLoS Biol. 2019 Apr 19;17(4):e3000080. doi: 10.1371/journal.pbio.3000080 (PMC6493772; doi:10.1371/journal.pbio.3000080)
Supplement: S13 Data — (XLSX) [file pbio.3000080.s021.xlsx]

## Sheet: PeakPos_LoReward
5.19986
4.33321
2.73326
5.33319
5.86651
3.06658
15.7329
8.33311
0.399989
2.06661
3.13325
6.99981
3.86656
4.19989
1.26663
1.73329
1.79995
1.79995
6.66648
4.06656
5.93317
4.46654
5.46652
5.46652
6.46649
4.79987
4.59987
3.73323
3.06658
4.39988
5.33319
5.79984
7.13314
7.59979
6.13317
8.06645
6.19983
6.79981
7.06647
5.99984
5.79984
7.33313
4.46654
4.46654
3.33324
6.19983
4.79987
4.33321
5.93317
1.79995
3.06658
4.7332
5.73318
7.06647
5.39985
7.46646
6.46649
5.99984
6.93314
5.59985
5.06653
5.66651
5.66651
6.99981
1.39996
6.59982
4.9332
7.93312
5.66651
10.3997
0.666648
15.3329
0.666648
6.0665
7.59979
4.13322
4.19989
0.333324
9.53307
5.86651
7.06647
4.46654
7.46646
8.46644
7.59979
6.93314
2.99992
6.39983
6.79981
8.13311
3.13325
2.66659
2.4666
15.3329
0.666648
3.53324
16.3329
5.93317
6.33316
5.46652
1.1333
3.7999
5.26652
6.13317
4.7332
5.33319
5.39985
7.99978
13.333
6.86648
8.26644
5.73318
7.66646
3.26658
1.26663
8.39977
0.933308
5.59985
5.59985
7.33313
7.13314
4.86653
6.93314
13.7996
10.933
11.4664
5.93317
9.33308
12.0663
8.39977
7.46646
7.06647
6.46649
8.99975
8.06645
3.5999
7.53313
4.19989
0.733313
6.73315
7.46646
8.86642
8.59976
9.13308
7.13314
9.33308
6.86648
5.79984
6.13317
4.33321
7.3998
4.99986
9.26641
8.13311
4.7332
8.39977
6.79981
4.99986
7.79979
7.06647
1.66662
6.19983
8.86642
5.66651
8.06645
4.99986
6.19983
6.86648
7.26647
8.13311
9.73307
7.66646
9.93306
6.86648
8.33311
7.33313
6.46649
4.46654
8.5331
14.0663
9.13308
9.39974
6.93314
7.59979
4.79987
12.6663
8.33311
4.26655
4.39988
7.26647
6.66648
7.79979
2.59993
6.79981
4.9332
9.26641
1.66662
6.66648
6.66648
6.46649
4.19989
6.19983
10.3331
7.13314
6.86648
6.73315
8.59976
6.19983
6.19983
7.13314
5.26652
8.06645
7.13314
7.06647
8.5331
5.06653
8.99975
6.73315
1.59996
7.73312
9.73307
7.59979
8.33311
8.66643
8.19978
8.79976
5.93317
6.93314
5.26652
7.79979
8.93309
7.1998
5.33319
9.59974
6.33316
7.1998
8.5331
7.66646
5.86651
8.19978
6.73315
6.33316
7.3998
7.79979
6.0665
7.93312
7.33313
6.79981
8.46644
7.1998
5.93317
6.46649
9.26641
7.86645
6.99981
7.53313
8.06645
11.1997
6.0665
8.73309
7.46646
7.33313
8.79976
11.533
9.99973
9.13308
8.66643
8.93309
10.733
8.39977
7.06647
6.33316
10.3997
9.26641
6.79981
8.66643
6.39983
8.59976
1.19997
5.06653
5.93317
10.2664
7.33313
6.39983
8.39977
7.26647
7.26647
7.93312
5.19986
8.59976
6.99981
0.866643
7.13314
9.39974
6.86648
3.5999
5.53318
5.53318
14.0663
8.5331
8.99975
8.73309
6.66648
7.59979
5.79984
7.46646
9.19975
12.0663
9.19975
6.99981
8.19978
7.99978
7.86645
8.39977
11.5997
10.5997
6.86648
4.39988
7.73312
8.66643
8.19978
7.59979
7.53313
6.59982
10.7997
10.1331
2.13328
5.39985
7.66646
10.3997
9.93306
9.13308
8.06645
9.73307
6.79981
11.0664
8.59976
8.26644
8.46644
8.79976
10.1997
11.333
8.46644
9.46641
7.33313
5.93317
4.53321
6.33316
13.8663
8.79976
4.59987
6.33316
6.86648
7.93312
9.73307
9.39974
11.2664
13.9996
10.933
7.59979
8.39977
8.06645
8.13311
12.333
9.99973
4.86653
10.3331
9.33308
11.733
20.9994
6.33316
8.06645
8.06645
11.533
9.19975
7.46646
7.79979
10.5997
12.133
11.133
9.79973
10.0664
7.46646
16.3329
1.66662
7.46646
7.53313
9.39974
3.73323
5.06653
5.66651
12.2663
9.6664
14.1996
14.2663
10.7997
11.6663
1.1333
0.999973
7.33313
6.19983
2.86659
10.0664
12.4663
13.333
7.3998
8.46644
11.5997
9.93306
12.2663
4.59987
10.8664
0.666648
4.79987
7.59979
7.79979
11.7997
10.6664
10.2664
9.06642
6.99981
8.33311
6.2665
14.1329
2.39993
6.73315
12.7997
11.4664
9.99973
10.9997
6.99981
12.133
13.1996
7.46646
7.13314
11.933
7.46646
10.0664
11.333
9.46641
5.59985
15.0663
0.399989
6.39983
11.733
10.9997
9.06642
10.533
8.79976
10.9997
11.4664
15.8662
1.19997
6.73315
10.6664
13.5996
10.4664
9.33308
10.5997
9.53307
9.99973
12.7997
11.3997
13.933
3.99989
10.3997
8.99975
6.86648
12.6663
11.933
8.13311
6.0665
7.06647
5.53318
4.99986
9.93306
11.3997
9.46641
9.33308
10.1997
16.7995
11.6663
21.1328
6.46649
1.66662
11.6663
10.0664
12.2663
6.46649
6.19983
5.79984
8.19978
9.19975

## Sheet: PeakAmp_LoReward
1.41048
1.45098
0.768076
0.911515
0.972994
0.839646
0.724551
-0.360989
1.11854
1.45407
1.32091
-0.0352366
1.39527
0.845174
0.946217
1.41573
1.0881
-0.160218
1.67643
1.02579
1.64397
2.5776
1.87642
0.974659
0.919852
3.26033
2.17918
-0.354475
0.952055
1.05129
0.947358
0.867695
1.13819
1.58715
1.67653
1.02545
1.06504
1.33318
1.82808
2.16993
1.54526
1.07253
1.324
0.491787
1.44654
1.15963
1.08935
1.24408
1.08132
0.568582
0.462537
1.26861
1.25069
0.668212
1.1013
2.25845
1.38858
1.00352
2.49723
1.68395
1.36738
0.983775
1.39081
0.422006
0.811498
1.5182
1.81948
1.99446
0.691991
0.266449
1.40566
0.534372
0.534372
1.48675
0.583254
0.157619
0.416783
1.06493
-0.040493
0.942203
1.48874
0.407304
0.829376
2.86846
2.01879
-0.303518
1.9391
2.28748
2.09181
-0.46301
2.34318
1.27472
1.40366
1.1626
1.1626
1.40901
1.76451
1.90464
0.268397
2.81588
1.312
-0.0235751
1.33444
1.6414
1.39772
1.74551
0.347547
0.581772
-0.289601
0.722256
1.67741
1.98082
0.913079
0.806058
0.319741
0.231462
1.08783
0.820371
1.10486
2.29219
2.27314
1.59755
2.45633
2.51407
0.572607
0.259329
2.70502
0.597408
0.082849
0.872917
2.2685
1.35193
1.95554
0.363269
1.38092
1.43506
0.823813
1.61181
1.47581
2.25767
1.18457
0.448107
1.2926
0.668796
1.18992
1.16882
1.27931
0.881247
0.70758
1.36847
3.71395
3.4808
0.524908
1.02709
0.9677
0.92048
2.58229
2.08746
1.58858
0.179733
1.06105
0.73294
2.19962
1.88146
1.22518
1.36266
1.90154
0.766346
0.795405
0.577947
1.55005
1.59666
0.32683
1.44975
2.03213
2.42185
0.961196
0.393631
2.12867
0.849995
0.590856
0.818
1.51099
-0.0895124
1.83662
1.81293
1.05262
0.859441
0.637746
0.676041
2.57576
2.56366
0.482126
2.40331
1.14823
1.83792
0.178303
0.242654
0.918485
2.22994
0.848054
1.95975
2.32439
2.13287
2.06087
0.927153
2.81604
3.36105
2.97596
2.37517
1.36441
3.17695
1.44416
2.03528
2.45187
2.25251
1.59512
1.70544
1.07644
1.61479
1.14015
1.93981
1.60481
0.969934
0.74844
1.51282
2.79115
1.77397
1.79649
1.46704
1.15975
1.077
2.25622
1.79367
2.94153
0.91519
2.26762
2.33669
0.886572
2.58658
1.13038
1.29404
1.15756
3.7717
0.568545
2.2797
2.19656
2.14645
2.93837
1.16661
2.37941
1.53578
0.818478
0.638218
1.93047
1.86559
1.25971
1.58351
2.17554
1.33103
2.70354
2.13147
2.16456
1.30847
1.41945
2.42332
1.70993
0.859311
2.18726
1.65056
2.39518
0.508176
0.558893
0.87518
2.19507
2.74992
1.26126
2.78084
1.33244
2.78002
1.3371
1.67789
0.725008
1.58789
0.672518
1.9134
1.4467
1.29181
1.52244
1.16073
1.07619
1.32637
0.406346
1.011
0.844882
0.486945
1.69539
0.936662
0.762381
1.71763
2.63394
1.6951
2.06603
2.111
3.49707
1.88553
0.853237
1.85138
0.278334
1.8464
1.53905
0.730411
2.2269
2.8112
1.08791
0.575937
0.726102
2.06409
1.42508
1.27585
1.80755
1.59702
0.836556
0.602689
2.72447
2.35668
0.504001
1.70487
0.942834
1.5119
1.11225
1.05719
1.03779
2.28018
1.62249
2.10027
0.0464286
0.842634
1.93254
0.972128
1.66802
1.437
0.884439
1.16048
2.40519
1.09462
1.06631
1.93635
1.86284
0.0266535
0.728557
1.03144
0.981469
1.32821
2.76491
1.68599
0.821643
1.23406
0.614161
2.09362
1.47426
1.14522
1.67911
1.22334
1.36636
0.13203
1.51236
1.73064
1.81737
1.2511
1.2511
1.56896
1.66652
1.79554
1.61842
2.29273
0.665268
1.23283
1.15138
-0.00671731
1.34217
1.44544
0.912818
1.52134
1.52134
1.28182
0.901507
0.725396
1.13555
0.701441
1.58049
2.48884
1.4304
1.78039
0.41741
0.611975
1.09846
0.79592
0.633915
1.84328
-0.267432
1.17431
1.34087
1.78337
0.0127521
0.4832
2.22173
0.777985
0.948917
0.640342
1.20957
0.537736
-0.208627
0.653155
1.00024
1.14789
0.976834
1.98752
0.103518
0.917384
0.19042
0.420776
1.03349
0.701217
0.765553
2.21627
1.26002
2.66336
2.17141
0.293701
0.570451
2.16343
1.05866
0.0437906
3.07745
1.1858
0.669204
2.07658
0.537418
0.813778
0.410066
1.23083
1.23083
1.79718
1.58908
0.971108
1.49486
1.61215
1.19289
2.02372
1.54886
1.56644
1.56644
2.14384
1.00909
0.967779
3.54552
0.562076
1.1425
1.19015
1.88784
1.14044
3.29132
1.27825
0.475141
1.4964
-0.694373
1.06131
1.32436
1.11562
0.222892
1.97782
-0.141209
0.853911
2.39585
1.59298
0.316766
1.20596
1.84382
1.74895
1.97956
1.03732
1.21033
1.21033
0.966415
0.806261
0.846614
0.753114
1.01599
0.868088
1.3094
2.11307
0.384863

## Sheet: PeakPos_HiReward
4.46654
3.99989
6.13317
3.66657
5.73318
4.7332
6.86648
5.99984
5.53318
4.66654
3.99989
5.26652
4.19989
5.46652
5.93317
4.59987
5.06653
6.46649
6.46649
6.66648
5.26652
6.13317
5.46652
4.59987
6.66648
4.39988
6.79981
4.79987
5.06653
6.86648
4.06656
4.13322
5.66651
5.59985
6.13317
4.53321
5.33319
5.79984
7.73312
6.46649
6.73315
6.19983
2.59993
6.59982
6.46649
7.06647
6.19983
5.99984
5.33319
7.46646
6.93314
8.93309
6.66648
5.13319
5.06653
7.1998
6.39983
7.3998
9.13308
5.79984
10.0664
7.13314
7.73312
6.86648
6.2665
7.26647
7.13314
6.86648
7.79979
7.33313
6.19983
8.66643
6.66648
7.06647
6.99981
7.79979
7.59979
6.53315
9.46641
7.79979
7.3998
7.3998
6.13317
4.99986
7.26647
7.66646
5.39985
7.33313
7.79979
6.13317
7.66646
5.66651
5.99984
6.86648
6.33316
6.13317
6.79981
6.33316
7.3998
6.46649
7.46646
8.86642
7.79979
6.2665
7.73312
6.66648
7.13314
7.93312
7.33313
7.46646
7.59979
6.59982
9.8664
7.06647
7.26647
8.33311
5.79984
7.13314
4.46654
7.13314
7.26647
8.26644
8.59976
6.59982
8.39977
8.26644
7.3998
7.86645
7.86645
5.93317
6.33316
8.39977
6.86648
9.79973
5.86651
7.66646
6.0665
9.53307
7.46646
7.33313
7.06647
6.2665
7.13314
6.86648
7.73312
7.93312
6.66648
7.46646
7.53313
6.19983
8.66643
6.86648
11.4664
8.33311
5.39985
10.3997
4.33321
11.3997
7.46646
6.46649
6.46649
6.46649
7.46646
6.99981
6.46649
6.66648
6.93314
8.5331
7.46646
9.6664
6.93314
5.93317
5.93317
7.53313
7.1998
7.59979
6.59982
7.93312
6.86648
7.06647
9.33308
6.93314
5.46652
6.13317
7.13314
6.99981
8.33311
6.99981
8.33311
6.93314
7.59979
7.99978
6.46649
6.46649
7.66646
6.59982
6.2665
8.19978
8.99975
7.26647
6.99981
7.93312
5.86651
6.19983
6.19983
5.53318
5.59985
8.79976
6.93314
12.533
8.33311
7.06647
7.26647
8.26644
7.06647
6.99981
5.06653
6.39983
6.66648
6.93314
8.79976
5.06653
5.53318
5.59985
6.79981
6.0665
9.79973
7.13314
6.79981
7.53313
6.46649
6.99981
6.66648
7.73312
6.99981
5.93317
8.06645
7.26647
6.0665
5.86651
8.66643
7.1998
7.53313
6.0665
8.26644
6.2665
7.53313
6.39983
7.06647
8.73309
8.06645
8.13311
7.3998
6.73315
8.39977
7.26647
6.99981
5.33319
6.53315
4.66654
5.13319
6.59982
6.59982
6.66648
6.79981
7.33313
7.93312
7.79979
7.79979
8.79976
7.3998
6.86648
6.33316
6.73315
6.93314
6.86648
7.1998
14.1996
5.53318
7.53313
5.13319
5.19986
5.26652
6.53315
6.46649
6.93314
6.79981
5.26652
6.73315
7.53313
6.86648
6.99981
5.86651
6.39983
8.5331
8.79976
6.79981
5.99984
9.19975
7.93312
5.99984
5.19986
6.19983
7.93312
6.99981
6.19983
6.73315
7.13314
7.26647
9.39974
6.39983
8.33311
7.26647
6.46649
5.79984
6.19983
5.13319
7.06647
8.5331
6.2665
8.26644
6.93314
5.19986
5.93317
7.1998
6.99981
6.39983
8.86642
11.5997
5.53318
7.86645
7.33313
8.79976
7.93312
7.93312
8.06645
6.19983
6.59982
8.06645
7.73312
7.06647
7.1998
9.13308
9.73307
8.99975
7.93312
8.19978
8.73309
8.59976
6.99981
8.86642
8.59976
6.33316
9.19975
10.8664
4.19989
8.79976
7.26647
6.39983
7.26647
6.99981
6.73315
6.66648
5.59985
3.99989
6.2665
8.33311
11.6663
9.13308
2.53326
8.46644
6.79981
8.06645
7.66646
8.86642
6.0665
6.66648
7.86645
12.9996
6.53315
2.13328
6.39983
11.4664
6.93314
6.53315
6.93314
7.1998
6.86648
6.59982
6.59982
6.39983
7.1998
5.33319
5.73318
7.99978
6.79981
8.73309
11.1997
8.66643
6.33316
9.06642
10.6664
11.0664
7.59979
8.46644
9.39974
11.2664
5.99984
12.0663
8.79976
7.26647
10.4664
11.333
7.46646
10.4664
8.99975
7.66646
7.1998
5.79984
7.46646
9.8664
7.1998
8.99975
8.33311
8.99975
6.99981
8.26644
6.46649
7.59979
8.06645
6.66648
11.533
9.53307
5.79984
11.2664
6.93314
6.2665
9.73307
8.06645
7.13314
7.99978
8.39977
7.53313
9.33308
8.73309
11.533
7.1998
10.933
10.933
5.99984
7.79979
9.79973
9.8664
8.99975
7.59979
7.93312
9.26641
12.9996
10.9997
7.3998
7.1998
8.26644
10.3997
9.93306
5.86651
7.26647

## Sheet: PeakAmp_HiReward
2.1107
1.49797
1.26632
1.33185
1.75984
0.791169
0.270117
1.60262
2.56793
1.55913
0.892113
2.2688
1.03002
1.40077
0.987485
1.27772
1.37751
2.48106
1.03144
1.32121
1.57233
1.94163
0.98074
2.25748
1.66924
1.4152
1.5652
1.99886
1.65051
1.52606
2.59214
0.774561
1.56895
2.03101
0.897469
1.28342
1.19714
1.5786
1.22753
2.31032
2.09056
1.15891
0.422196
1.17006
1.89666
1.28898
0.932923
2.20793
1.48233
1.8983
1.336
0.90371
2.05755
1.11392
0.809676
1.05611
2.47072
0.335997
0.590653
2.38186
0.126276
1.73259
1.48458
1.20407
1.14386
1.35277
0.954956
2.05889
1.43792
1.32684
1.56423
1.01829
1.93555
1.06939
1.53282
2.64875
1.42341
0.988487
1.30295
1.8936
0.72984
3.02744
1.7043
1.43022
1.13776
1.39479
2.78502
1.35849
1.52867
1.70507
1.62878
1.7083
1.85494
2.42369
2.11929
1.45142
1.12192
1.79152
0.805068
2.70682
1.9956
1.14517
2.40081
1.35478
2.34218
2.15341
1.3022
1.49271
2.6634
2.28173
1.3772
2.80297
0.957469
1.27317
2.34828
1.76489
1.55498
1.06626
2.4079
1.70591
1.99552
1.56674
1.22282
1.69912
1.44692
2.09248
1.14237
2.8626
1.77549
1.54263
0.971559
1.03682
2.38074
0.190924
0.897256
2.37191
1.37782
1.10463
2.53695
2.14264
1.0244
1.74962
1.66255
2.72085
1.67336
2.82674
1.15334
1.04848
2.4861
2.90595
1.11732
2.77511
0.96396
1.17418
1.8397
0.284417
1.03294
-0.288406
0.913733
2.96629
2.09264
1.32101
2.10243
1.42728
1.35049
2.47676
1.26964
1.97684
0.993849
1.98019
1.29028
1.20219
1.01862
0.709242
2.78079
2.1753
2.23708
2.02531
3.05303
2.00257
3.25246
1.75238
0.399804
0.499767
2.02972
0.969039
3.24891
1.82266
2.4371
2.06087
1.71135
2.49493
3.54763
0.577614
2.44263
1.69479
2.10815
2.63177
2.32453
3.13519
0.597789
1.16667
2.72861
1.43348
1.27605
1.07151
2.56212
0.743503
1.6759
2.10735
0.405578
2.02859
1.67549
2.54667
2.61648
1.77809
1.35215
1.64715
1.53656
1.40034
-0.0534633
2.94414
1.08542
0.380657
1.53582
1.5928
1.23382
0.896838
2.27505
0.861984
2.43935
0.695876
1.79766
1.20456
1.57282
1.51388
0.906946
1.21442
2.73548
1.69758
1.15407
2.58148
1.68331
2.70986
1.54693
2.36278
2.03539
2.13822
1.19257
0.836868
1.1673
2.64286
2.61054
0.996848
1.88597
1.34541
0.769386
2.27183
0.0684228
2.24792
1.32389
0.182334
2.22677
1.65718
1.0048
2.66076
1.01855
1.9285
0.65681
2.35036
0.275836
0.934181
1.81306
2.5189
0.970157
1.54093
1.22537
1.41588
2.91139
-0.0505785
0.96577
1.88398
3.26933
1.00841
1.52944
2.23138
1.31108
1.90114
1.70531
2.36349
1.11662
0.807126
1.78768
0.620635
1.24805
1.15398
1.48801
1.31869
0.723252
0.655592
0.57182
1.92438
2.58811
1.58349
0.819246
1.46454
2.61203
1.78494
1.91207
2.26026
1.43978
1.46645
0.0987449
2.40227
1.46115
0.974942
2.51893
1.26954
0.92831
1.13421
1.30503
0.777167
0.907624
1.91111
1.1553
2.58345
1.78528
1.39112
0.849439
1.30905
1.79622
1.36297
1.14245
1.33192
0.398767
0.852112
0.937023
1.5913
1.47919
1.14139
0.55039
2.28518
1.23116
3.4483
0.916514
2.09145
2.3088
0.947114
1.12599
0.992086
2.90526
0.24268
0.690008
1.00018
2.26841
0.26617
0.467751
0.927066
0.448496
1.65098
1.46064
1.48022
0.339471
2.00181
1.47204
1.62701
1.8379
1.41987
-0.107589
0.282436
1.36465
1.05357
3.18806
2.53498
1.01132
1.15861
0.974619
1.53296
0.0829858
0.350578
1.21808
0.808599
-0.20322
1.884
1.3979
2.12487
0.466471
2.08783
1.96041
1.54323
1.95729
0.911708
0.284998
2.34035
2.24694
0.983405
1.17156
1.79609
0.861458
2.06525
0.470495
1.02237
1.23032
2.36172
2.98544
2.54828
0.115037
1.29306
0.521396
0.423705
2.72603
0.740769
0.523541
2.47284
0.927535
0.388965
1.69683
-0.0818312
2.10201
1.76692
1.44754
2.48675
1.55603
1.46398
1.39465
1.84965
0.419934
1.09481
1.28351
2.19375
1.67017
1.52478
0.111887
2.25256
0.833123
0.832297
1.79601
0.779383
0.0932232
1.90943
0.899406
0.647018
0.632673
1.23957
1.58845
0.0440815
1.51878
0.454734
0.598376
1.58446
1.12302
0.331497
1.44919
1.20804
1.07172
1.17762
1.32242
1.26248
1.23798
0.589921
1.33451
0.932648
1.56748
0.30867
0.736163
0.900013

## Sheet: PkAmpQuartileBounds
0.922126
1.34541
1.90144
