# Supplementary material for: Task-related hemodynamic responses are modulated by reward and task engagement
Source: PLoS Biol. 2019 Apr 19;17(4):e3000080. doi: 10.1371/journal.pbio.3000080 (PMC6493772; doi:10.1371/journal.pbio.3000080)
Supplement: S14 Data — (XLSX) [file pbio.3000080.s022.xlsx]

## Sheet: C1_PkAmpQuartile1_LoReward
2.5776
3.26033
2.17918
2.16993
2.25845
2.49723
1.99446
2.86846
2.01879
1.9391
2.28748
2.09181
2.34318
1.90464
2.81588
1.98082
2.29219
2.27314
2.45633
2.51407
2.70502
2.2685
1.95554
2.25767
3.71395
3.4808
2.58229
2.08746
2.19962
1.90154
2.03213
2.42185
2.12867
2.57576
2.56366
2.40331
2.22994
1.95975
2.32439
2.13287
2.06087
2.81604
3.36105
2.97596
2.37517
3.17695
2.03528
2.45187
2.25251
1.93981
2.79115
2.25622
2.94153
2.26762
2.33669
2.58658
3.7717
2.2797
2.19656
2.14645
2.93837
2.37941
1.93047
2.17554
2.70354
2.13147
2.16456
2.42332
2.18726
2.39518
2.19507
2.74992
2.78084
2.78002
1.9134
2.63394
2.06603
2.111
3.49707
2.2269
2.8112
2.06409
2.72447
2.35668
2.28018
2.10027
1.93254
2.40519
1.93635
2.76491
2.09362
2.29273
2.48884
2.22173
1.98752
2.21627
2.66336
2.17141
2.16343
3.07745
2.07658
2.02372
2.14384
3.54552
3.29132
1.97782
2.39585
1.97956
2.11307

## Sheet: C1_PkAmpQuartile1_HiReward
2.1107
2.56793
2.2688
2.48106
1.94163
2.25748
1.99886
2.59214
2.03101
2.31032
2.09056
2.20793
2.05755
2.47072
2.38186
2.05889
1.93555
2.64875
3.02744
2.78502
2.42369
2.11929
2.70682
1.9956
2.40081
2.34218
2.15341
2.6634
2.28173
2.80297
2.34828
2.4079
1.99552
2.09248
2.8626
2.38074
2.37191
2.53695
2.14264
2.72085
2.82674
2.4861
2.90595
2.77511
2.96629
2.09264
2.10243
2.47676
1.97684
1.98019
2.78079
2.1753
2.23708
2.02531
3.05303
2.00257
3.25246
2.02972
3.24891
2.4371
2.06087
2.49493
3.54763
2.44263
2.10815
2.63177
2.32453
3.13519
2.72861
2.56212
2.10735
2.02859
2.54667
2.61648
2.94414
2.27505
2.43935
2.73548
2.58148
2.70986
2.36278
2.03539
2.13822
2.64286
2.61054
2.27183
2.24792
2.22677
2.66076
1.9285
2.35036
2.5189
2.91139
3.26933
2.23138
2.36349
1.92438
2.58811
2.61203
1.91207
2.26026
2.40227
2.51893
1.91111
2.58345
2.28518
3.4483
2.09145
2.3088
2.90526
2.26841
2.00181
3.18806
2.53498
2.12487
2.08783
1.96041
1.95729
2.34035
2.24694
2.06525
2.36172
2.98544
2.54828
2.72603
2.47284
2.10201
2.48675
2.19375
2.25256
1.90943

## Sheet: D1_PkAmpQuartile2_LoReward
1.41048
1.45098
1.45407
1.39527
1.41573
1.67643
1.64397
1.87642
1.58715
1.67653
1.82808
1.54526
1.44654
1.38858
1.68395
1.36738
1.39081
1.5182
1.81948
1.40566
1.48675
1.48874
1.40366
1.40901
1.76451
1.6414
1.39772
1.74551
1.67741
1.59755
1.35193
1.38092
1.43506
1.61181
1.47581
1.36847
1.58858
1.88146
1.36266
1.55005
1.59666
1.44975
1.51099
1.83662
1.81293
1.83792
1.36441
1.44416
1.59512
1.70544
1.61479
1.60481
1.51282
1.77397
1.79649
1.46704
1.79367
1.53578
1.86559
1.58351
1.41945
1.70993
1.65056
1.67789
1.58789
1.4467
1.52244
1.69539
1.71763
1.6951
1.88553
1.85138
1.8464
1.53905
1.42508
1.80755
1.59702
1.70487
1.5119
1.62249
1.66802
1.437
1.86284
1.68599
1.47426
1.67911
1.36636
1.51236
1.73064
1.81737
1.56896
1.66652
1.79554
1.61842
1.44544
1.52134
1.52134
1.58049
1.4304
1.78039
1.84328
1.78337
1.79718
1.58908
1.49486
1.61215
1.54886
1.56644
1.56644
1.88784
1.4964
1.59298
1.84382
1.74895

## Sheet: D1_PkAmpQuartile2_HiReward
1.49797
1.75984
1.60262
1.55913
1.40077
1.37751
1.57233
1.66924
1.4152
1.5652
1.65051
1.52606
1.56895
1.5786
1.89666
1.48233
1.8983
1.73259
1.48458
1.35277
1.43792
1.56423
1.53282
1.42341
1.8936
1.7043
1.43022
1.39479
1.35849
1.52867
1.70507
1.62878
1.7083
1.85494
1.45142
1.79152
1.35478
1.49271
1.3772
1.76489
1.55498
1.70591
1.56674
1.69912
1.44692
1.77549
1.54263
1.37782
1.74962
1.66255
1.67336
1.8397
1.42728
1.35049
1.75238
1.82266
1.71135
1.69479
1.43348
1.6759
1.67549
1.77809
1.35215
1.64715
1.53656
1.40034
1.53582
1.5928
1.79766
1.57282
1.51388
1.69758
1.68331
1.54693
1.88597
1.34541
1.65718
1.81306
1.54093
1.41588
1.88398
1.52944
1.90114
1.70531
1.78768
1.48801
1.58349
1.46454
1.78494
1.43978
1.46645
1.46115
1.78528
1.39112
1.79622
1.36297
1.5913
1.47919
1.65098
1.46064
1.48022
1.47204
1.62701
1.8379
1.41987
1.36465
1.53296
1.884
1.3979
1.54323
1.79609
1.69683
1.76692
1.44754
1.55603
1.46398
1.39465
1.84965
1.67017
1.52478
1.79601
1.58845
1.51878
1.58446
1.44919
1.56748

## Sheet: E1_PkAmpQuartile3_LoReward
0.972994
1.11854
1.32091
0.946217
1.0881
1.02579
0.974659
0.952055
1.05129
0.947358
1.13819
1.02545
1.06504
1.33318
1.07253
1.324
1.15963
1.08935
1.24408
1.08132
1.26861
1.25069
1.1013
1.00352
0.983775
1.06493
0.942203
1.27472
1.1626
1.1626
1.312
1.33444
1.08783
1.10486
1.18457
1.2926
1.18992
1.16882
1.27931
1.02709
0.9677
1.06105
1.22518
0.961196
1.05262
1.14823
0.927153
1.07644
1.14015
0.969934
1.15975
1.077
1.13038
1.29404
1.15756
1.16661
1.25971
1.33103
1.30847
1.26126
1.33244
1.3371
1.29181
1.16073
1.07619
1.32637
1.011
0.936662
1.08791
1.27585
0.942834
1.11225
1.05719
1.03779
0.972128
1.16048
1.09462
1.06631
1.03144
0.981469
1.32821
1.23406
1.14522
1.22334
1.2511
1.2511
1.23283
1.15138
1.34217
1.28182
1.13555
1.09846
1.17431
1.34087
0.948917
1.20957
1.00024
1.14789
0.976834
1.03349
1.26002
1.05866
1.1858
1.23083
1.23083
0.971108
1.19289
1.00909
0.967779
1.1425
1.19015
1.14044
1.27825
1.06131
1.32436
1.11562
1.20596
1.03732
1.21033
1.21033
0.966415
1.01599
1.3094

## Sheet: E1_PkAmpQuartile3_HiReward
1.26632
1.33185
1.03002
0.987485
1.27772
1.03144
1.32121
0.98074
1.28342
1.19714
1.22753
1.15891
1.17006
1.28898
0.932923
1.336
1.11392
1.05611
1.20407
1.14386
0.954956
1.32684
1.01829
1.06939
0.988487
1.30295
1.13776
1.12192
1.14517
1.3022
0.957469
1.27317
1.06626
1.22282
1.14237
0.971559
1.03682
1.10463
1.0244
1.15334
1.04848
1.11732
0.96396
1.17418
1.03294
1.32101
1.26964
0.993849
1.29028
1.20219
1.01862
0.969039
1.16667
1.27605
1.07151
1.08542
1.23382
1.20456
1.21442
1.15407
1.19257
1.1673
0.996848
1.32389
1.0048
1.01855
0.934181
0.970157
1.22537
0.96577
1.00841
1.31108
1.11662
1.24805
1.15398
1.31869
0.974942
1.26954
0.92831
1.13421
1.30503
1.1553
1.30905
1.14245
1.33192
0.937023
1.14139
1.23116
0.947114
1.12599
0.992086
1.00018
0.927066
1.05357
1.01132
1.15861
0.974619
1.21808
0.983405
1.17156
1.02237
1.23032
1.29306
0.927535
1.09481
1.28351
1.23957
1.12302
1.20804
1.07172
1.17762
1.32242
1.26248
1.23798
1.33451
0.932648

## Sheet: F1_PkAmpQuartile4_LoReward
0.768076
0.911515
0.839646
0.724551
-0.360989
-0.0352366
0.845174
-0.160218
0.919852
-0.354475
0.867695
0.491787
0.568582
0.462537
0.668212
0.422006
0.811498
0.691991
0.266449
0.534372
0.534372
0.583254
0.157619
0.416783
-0.040493
0.407304
0.829376
-0.303518
-0.46301
0.268397
-0.0235751
0.347547
0.581772
-0.289601
0.722256
0.913079
0.806058
0.319741
0.231462
0.820371
0.572607
0.259329
0.597408
0.082849
0.872917
0.363269
0.823813
0.448107
0.668796
0.881247
0.70758
0.524908
0.92048
0.179733
0.73294
0.766346
0.795405
0.577947
0.32683
0.393631
0.849995
0.590856
0.818
-0.0895124
0.859441
0.637746
0.676041
0.482126
0.178303
0.242654
0.918485
0.848054
0.74844
0.91519
0.886572
0.568545
0.818478
0.638218
0.859311
0.508176
0.558893
0.87518
0.725008
0.672518
0.406346
0.844882
0.486945
0.762381
0.853237
0.278334
0.730411
0.575937
0.726102
0.836556
0.602689
0.504001
0.0464286
0.842634
0.884439
0.0266535
0.728557
0.821643
0.614161
0.13203
0.665268
-0.00671731
0.912818
0.901507
0.725396
0.701441
0.41741
0.611975
0.79592
0.633915
-0.267432
0.0127521
0.4832
0.777985
0.640342
0.537736
-0.208627
0.653155
0.103518
0.917384
0.19042
0.420776
0.701217
0.765553
0.293701
0.570451
0.0437906
0.669204
0.537418
0.813778
0.410066
0.562076
0.475141
-0.694373
0.222892
-0.141209
0.853911
0.316766
0.806261
0.846614
0.753114
0.868088
0.384863

## Sheet: F1_PkAmpQuartile4_HiReward
0.791169
0.270117
0.892113
0.774561
0.897469
0.422196
0.90371
0.809676
0.335997
0.590653
0.126276
0.72984
0.805068
0.190924
0.897256
0.284417
-0.288406
0.913733
0.709242
0.399804
0.499767
0.577614
0.597789
0.743503
0.405578
-0.0534633
0.380657
0.896838
0.861984
0.695876
0.906946
0.836868
0.769386
0.0684228
0.182334
0.65681
0.275836
-0.0505785
0.807126
0.620635
0.723252
0.655592
0.57182
0.819246
0.0987449
0.777167
0.907624
0.849439
0.398767
0.852112
0.55039
0.916514
0.24268
0.690008
0.26617
0.467751
0.448496
0.339471
-0.107589
0.282436
0.0829858
0.350578
0.808599
-0.20322
0.466471
0.911708
0.284998
0.861458
0.470495
0.115037
0.521396
0.423705
0.740769
0.523541
0.388965
-0.0818312
0.419934
0.111887
0.833123
0.832297
0.779383
0.0932232
0.899406
0.647018
0.632673
0.0440815
0.454734
0.598376
0.331497
0.589921
0.30867
0.736163
0.900013

## Sheet: C2_PkPosQuartile1_LoReward
4.46654
4.79987
4.59987
5.99984
7.46646
6.93314
7.93312
8.46644
7.59979
2.99992
6.39983
6.79981
3.13325
5.93317
5.46652
5.73318
7.33313
7.13314
6.93314
13.7996
5.93317
7.46646
6.46649
6.73315
7.3998
4.99986
6.79981
4.99986
8.86642
6.19983
8.33311
7.33313
8.5331
6.66648
7.79979
6.79981
6.46649
6.19983
10.3331
7.13314
6.86648
8.59976
6.19983
6.19983
7.13314
8.06645
7.06647
8.5331
5.06653
7.59979
5.93317
5.33319
6.33316
8.5331
7.66646
8.19978
7.79979
7.93312
7.33313
6.79981
8.46644
5.93317
6.99981
6.0665
7.46646
7.33313
8.79976
9.13308
10.733
7.06647
6.79981
8.66643
8.59976
5.06653
7.26647
8.99975
6.66648
7.59979
5.79984
7.86645
8.39977
4.39988
10.7997
10.1331
9.73307
11.0664
8.46644
7.33313
6.33316
9.73307
7.59979
7.46646
12.2663
8.46644
10.6664
6.73315
11.4664
9.99973
12.133
7.13314
10.0664
10.9997
6.73315
10.4664
11.3997
6.0665
4.99986
16.7995
8.19978

## Sheet: C2_PkPosQuartile1_HiReward
4.46654
5.53318
5.26652
6.46649
6.13317
4.59987
4.79987
4.06656
5.59985
6.46649
6.73315
5.99984
6.66648
6.39983
5.79984
6.86648
6.66648
7.79979
7.3998
5.39985
6.86648
6.33316
6.46649
7.46646
7.79979
7.73312
6.66648
7.33313
7.46646
6.59982
7.26647
4.46654
7.26647
8.26644
7.86645
6.86648
7.66646
7.46646
7.33313
6.86648
7.93312
7.53313
6.19983
6.86648
6.46649
6.46649
7.46646
6.66648
8.5331
9.6664
7.1998
7.59979
6.59982
7.93312
6.86648
7.06647
9.33308
7.13314
8.33311
8.33311
6.93314
7.99978
6.46649
7.66646
6.2665
8.19978
8.99975
7.26647
5.86651
5.59985
12.533
7.06647
8.26644
7.06647
5.06653
6.79981
6.46649
6.0665
7.1998
6.0665
6.2665
7.53313
6.39983
8.13311
7.3998
5.33319
4.66654
6.59982
7.33313
7.79979
8.79976
6.73315
5.53318
5.26652
6.93314
7.53313
5.19986
6.19983
6.73315
7.26647
9.39974
6.46649
5.13319
5.93317
6.99981
7.1998
9.73307
7.93312
8.19978
8.86642
10.8664
5.59985
8.06645
7.66646
6.93314
6.86648
6.59982
6.39983
5.73318
7.99978
6.33316
7.59979
8.46644
9.39974
7.26647
7.46646
5.79984
7.1998
8.06645
5.79984
7.13314

[truncated: 6 more sheets: D2_PkPosQuartile2_LoReward, D2_PkPosQuartile2_HiReward, E2_PkPosQuartile3_LoReward, E2_PkPosQuartile3_HiReward, F2_PkPosQuartile4_LoReward, F2_PkPosQuartile4_HiReward]
