# Supplementary material for: Task-related hemodynamic responses are modulated by reward and task engagement
Source: PLoS Biol. 2019 Apr 19;17(4):e3000080. doi: 10.1371/journal.pbio.3000080 (PMC6493772; doi:10.1371/journal.pbio.3000080)
Supplement: S15 Data — (XLSX) [file pbio.3000080.s023.xlsx]

## Sheet: Timebase
-1.93327
-1.86661
-1.79994
-1.73328
-1.66661
-1.59995
-1.53328
-1.46662
-1.39996
-1.33329
-1.26663
-1.19996
-1.1333
-1.06663
-0.999968
-0.933304
-0.866639
-0.799975
-0.73331
-0.666646
-0.599981
-0.533316
-0.466652
-0.399987
-0.333323
-0.266658
-0.199994
-0.133329
-0.0666646
0
0.0666646
0.133329
0.199994
0.266658
0.333323
0.399987
0.466652
0.533316
0.599981
0.666646
0.73331
0.799975
0.866639
0.933304
0.999968
1.06663
1.1333
1.19996
1.26663
1.33329
1.39996
1.46662
1.53328
1.59995
1.66661
1.73328
1.79994
1.86661
1.93327
1.99994
2.0666
2.13327
2.19993
2.2666
2.33326
2.39992
2.46659
2.53325
2.59992
2.66658
2.73325
2.79991
2.86658
2.93324
2.99991
3.06657
3.13323
3.1999
3.26656
3.33323
3.39989
3.46656
3.53322
3.59989
3.66655
3.73322
3.79988
3.86654
3.93321
3.99987
4.06654
4.1332
4.19987
4.26653
4.3332
4.39986
4.46653
4.53319
4.59985
4.66652
4.73318
4.79985
4.86651
4.93318
4.99984
5.06651
5.13317
5.19984
5.2665
5.33316
5.39983
5.46649
5.53316
5.59982
5.66649
5.73315
5.79982
5.86648
5.93315
5.99981
6.06647
6.13314
6.1998
6.26647
6.33313
6.3998
6.46646
6.53313
6.59979
6.66646
6.73312
6.79979
6.86645
6.93311
6.99978
7.06644
7.13311
7.19977
7.26644
7.3331
7.39977
7.46643
7.5331
7.59976
7.66642
7.73309
7.79975
7.86642
7.93308
7.99975
8.06641
8.13308
8.19974
8.26641
8.33307
8.39973
8.4664
8.53306
8.59973
8.66639
8.73306
8.79972
8.86639
8.93305
8.99972
9.06638
9.13304
9.19971
9.26637
9.33304
9.3997
9.46637
9.53303
9.5997
9.66636
9.73303
9.79969
9.86635
9.93302
9.99968
10.0663
10.133
10.1997
10.2663
10.333
10.3997
10.4663
10.533
10.5997
10.6663
10.733
10.7997
10.8663
10.933
10.9997
11.0663
11.133
11.1996
11.2663
11.333
11.3996
11.4663
11.533
11.5996
11.6663
11.733
11.7996
11.8663
11.933
11.9996
12.0663
12.1329
12.1996
12.2663
12.3329
12.3996
12.4663
12.5329
12.5996
12.6663
12.7329
12.7996
12.8663
12.9329
12.9996
13.0663
13.1329
13.1996
13.2662
13.3329
13.3996
13.4662
13.5329
13.5996
13.6662
13.7329
13.7996
13.8662
13.9329
13.9996
14.0662
14.1329
14.1996
14.2662
14.3329
14.3995
14.4662
14.5329
14.5995
14.6662
14.7329
14.7995
14.8662
14.9329
14.9995
15.0662
15.1329
15.1995
15.2662
15.3328
15.3995
15.4662
15.5328
15.5995
15.6662
15.7328
15.7995
15.8662
15.9328
15.9995
16.0662
16.1328
16.1995
16.2662
16.3328
16.3995
16.4661
16.5328
16.5995
16.6661
16.7328
16.7995
16.8661
16.9328
16.9995
17.0661
17.1328
17.1995
17.2661
17.3328
17.3995
17.4661
17.5328
17.5994
17.6661

## Sheet: TaskRelResponsePerTrl_HiReward
-0.00136921	0.0158039	-0.000311406	0.00160562	-0.00954853	-0.0260865	-0.00990043	0.00316533	0.00404066	0.00235496	-0.0069525	-0.00240481	-0.00564782	0.0063015	-0.018601	-0.00857691	0.00406739	0.00670459	0.000349884	-0.00431035	-0.00460935	-0.00615463	-0.0117861	0.000405031	-0.000812338	-0.0080378	-0.00655239	-0.00104937	0.00947669	0.0131658	-0.000873268	9.44092e-05	0.00965416	0.00554892	-0.00576265	0.0179594
-0.00177323	0.0161825	-0.000870628	0.00131862	-0.00971329	-0.0259879	-0.0100541	0.00238299	0.00401889	0.00142094	-0.00702966	-0.00195468	-0.00533619	0.00591751	-0.0191484	-0.00791811	0.00318996	0.00723688	0.000266119	-0.00460416	-0.00481609	-0.00674684	-0.0124046	0.000370095	-0.000771397	-0.0072629	-0.00637685	-0.00116775	0.00883308	0.013392	-0.000160628	-0.000218057	0.00944944	0.00602775	-0.00495009	0.0182388
-0.00194191	0.0169378	-0.00125887	0.00108298	-0.00984693	-0.0259686	-0.0101207	0.00163429	0.0038518	0.000777524	-0.0071337	-0.00161548	-0.00509502	0.00549641	-0.0193917	-0.00721995	0.00193674	0.0077096	7.20308e-05	-0.00470597	-0.0051802	-0.00694289	-0.0130204	0.000293627	-0.000869332	-0.00679102	-0.00606482	-0.00123511	0.00817827	0.01373	0.000353012	-0.000520677	0.00929733	0.00659276	-0.00418736	0.0184882
-0.00195112	0.0176622	-0.00155476	0.000939931	-0.0100376	-0.025952	-0.0102937	0.000892992	0.00330536	0.000364815	-0.00726727	-0.00158821	-0.00496256	0.00503134	-0.0194165	-0.00691832	0.000778671	0.00810204	-0.000121565	-0.00464914	-0.00558812	-0.00691653	-0.0135337	0.000164219	-0.00103779	-0.00649646	-0.00550313	-0.00120354	0.00753078	0.0141544	0.000696957	-0.000816993	0.00924499	0.00713221	-0.00381904	0.0187068
-0.00167918	0.0179854	-0.00190847	0.00103414	-0.0102741	-0.025919	-0.0106923	0.000139624	0.00269318	7.41444e-05	-0.00742897	-0.00170345	-0.00514978	0.00452967	-0.0192933	-0.00686953	8.06757e-05	0.00825718	-0.000307672	-0.00458527	-0.00593951	-0.00677631	-0.0139209	-0.000191039	-0.00130335	-0.00649307	-0.00454181	-0.000864856	0.0069742	0.0144627	0.000943968	-0.00109495	0.00923164	0.007642	-0.00364625	0.0187705
-0.000963613	0.0180625	-0.00233449	0.001227	-0.0105272	-0.0259521	-0.0111607	-0.000497944	0.0023502	-7.45285e-06	-0.00777832	-0.00190158	-0.005557	0.004033	-0.0189424	-0.00696292	-0.000327881	0.00820603	-0.000463768	-0.0045165	-0.00625852	-0.00644983	-0.014273	-0.000774461	-0.00178062	-0.00696991	-0.00361608	-0.000379171	0.00651079	0.0145348	0.00103861	-0.00136913	0.00924612	0.00812419	-0.00357985	0.0186469
-0.000281618	0.0179883	-0.00279479	0.00130821	-0.010821	-0.0261277	-0.0116601	-0.000930983	0.00224381	0.000327004	-0.00835845	-0.00226886	-0.00590483	0.00358858	-0.0182257	-0.00728573	-0.000545419	0.00815917	-0.000483755	-0.00441452	-0.00652697	-0.00589108	-0.0145968	-0.00139957	-0.00238814	-0.00748448	-0.00313107	-7.69919e-06	0.00608649	0.0145245	0.000825672	-0.00164015	0.00932298	0.00845266	-0.00364837	0.0184638
-8.30743e-05	0.0176872	-0.00333418	0.00127619	-0.011247	-0.026132	-0.0122133	-0.00122778	0.00228794	0.000759156	-0.00903004	-0.00284256	-0.0061455	0.00316017	-0.0174515	-0.00794617	-0.000460047	0.00816272	-0.000440579	-0.00438494	-0.00658641	-0.00539456	-0.0148532	-0.0019775	-0.00292939	-0.00755327	-0.00289808	0.000210819	0.00569791	0.0144673	0.000505301	-0.00190687	0.00947732	0.00858994	-0.0038007	0.0182988
-0.000161371	0.0170889	-0.00408886	0.00118332	-0.0117335	-0.0258325	-0.0127491	-0.00153255	0.00260417	0.000895107	-0.00967693	-0.00327589	-0.00634981	0.00273771	-0.016988	-0.00859109	5.35163e-05	0.00816171	-0.000441131	-0.0045669	-0.00648859	-0.00521533	-0.0150484	-0.0025539	-0.00340479	-0.00735424	-0.00280996	0.000338574	0.00539853	0.0143627	0.000370169	-0.00215185	0.00959831	0.00865217	-0.00390024	0.0181207
-0.000399576	0.0165069	-0.00490912	0.000985675	-0.0121657	-0.02534	-0.0131524	-0.00183843	0.00345573	0.00081494	-0.0103298	-0.0033364	-0.0065067	0.00235476	-0.016705	-0.00886878	0.000540815	0.00815619	-0.000518243	-0.00492949	-0.00640084	-0.00518166	-0.0153089	-0.00316342	-0.00386351	-0.00701042	-0.00290641	0.000332889	0.00524936	0.0143147	0.000377405	-0.00231702	0.00959687	0.00873062	-0.00381532	0.0178882
-0.000874489	0.0162671	-0.00560706	0.000539354	-0.0125332	-0.0246958	-0.0134038	-0.00222244	0.00438828	0.000618327	-0.0110423	-0.0032203	-0.00645681	0.00205172	-0.0165088	-0.0089463	0.000547767	0.00826901	-0.000646766	-0.00532547	-0.00639612	-0.00522558	-0.0157186	-0.00370754	-0.00428393	-0.00643613	-0.00319204	-8.52439e-06	0.005081	0.014349	0.000453833	-0.00243294	0.00955398	0.00879977	-0.00369774	0.0176549
-0.00163165	0.0161912	-0.00618821	-9.33686e-06	-0.0128665	-0.0238039	-0.013624	-0.00291015	0.00489323	0.000251438	-0.0117404	-0.00299306	-0.00622923	0.00173718	-0.016486	-0.00891305	0.000303971	0.00851712	-0.000837702	-0.00575666	-0.00643777	-0.00538607	-0.0161668	-0.00404542	-0.00456268	-0.0055478	-0.00347872	-0.000560497	0.00473874	0.0144536	0.000669292	-0.0025751	0.00950163	0.0088689	-0.00358168	0.0175792
-0.00234696	0.0161967	-0.00670148	-0.000434953	-0.0131477	-0.022562	-0.013821	-0.00362637	0.00509364	-0.000414838	-0.0122142	-0.00259712	-0.0059838	0.00132846	-0.0167259	-0.00870135	-7.46924e-05	0.0088295	-0.0011369	-0.00629169	-0.00658995	-0.00562897	-0.0166196	-0.00419501	-0.00475557	-0.00469642	-0.00354075	-0.0010249	0.00431381	0.0145225	0.00117418	-0.00274161	0.00938398	0.00906683	-0.00347777	0.0176998
-0.00270192	0.0163361	-0.00709468	-0.000747504	-0.0132776	-0.0213573	-0.0139545	-0.00412485	0.0051186	-0.00117745	-0.0124386	-0.00205661	-0.00581049	0.000877538	-0.0168833	-0.00828075	-0.000648805	0.00910261	-0.00145635	-0.00688729	-0.00705344	-0.0057838	-0.0171088	-0.00431505	-0.0049798	-0.00421542	-0.00352414	-0.00137714	0.00385733	0.0145562	0.00171808	-0.00290605	0.00915308	0.00937495	-0.00351755	0.0178721
-0.00289883	0.0165904	-0.00721766	-0.00100425	-0.0133003	-0.0205596	-0.0140737	-0.00439174	0.00490271	-0.00174316	-0.0125955	-0.00161918	-0.00567686	0.000416591	-0.0166863	-0.00792819	-0.00140388	0.0093484	-0.00169693	-0.00727439	-0.00760279	-0.00572695	-0.0176261	-0.00441277	-0.00526087	-0.00392115	-0.00348286	-0.00169185	0.0033462	0.0145647	0.0020304	-0.00310911	0.009029	0.00970646	-0.00367013	0.0180753
-0.00301906	0.016736	-0.00725029	-0.00116559	-0.0133455	-0.0199737	-0.0143338	-0.00448848	0.00430558	-0.00217869	-0.0127052	-0.00147439	-0.00560276	-0.000119542	-0.0162901	-0.00788109	-0.00207599	0.00957092	-0.00185936	-0.0073502	-0.0079687	-0.00560818	-0.0180335	-0.00446041	-0.00556772	-0.00372811	-0.00337494	-0.00195255	0.00274198	0.0144392	0.00217608	-0.00345839	0.00912518	0.00997427	-0.00383148	0.0183201
-0.00301171	0.0166249	-0.00744072	-0.00109909	-0.0134361	-0.0195041	-0.0147816	-0.00427633	0.00358785	-0.00255607	-0.0127544	-0.0014268	-0.00577089	-0.000834495	-0.0157666	-0.00796572	-0.00243953	0.00963362	-0.00195546	-0.00731933	-0.00815118	-0.0054626	-0.0182944	-0.00454934	-0.00598909	-0.00366658	-0.0032346	-0.00201148	0.00213389	0.0141259	0.00222684	-0.00381325	0.00935434	0.0101957	-0.00391984	0.018522
-0.00292392	0.0164228	-0.00776242	-0.000936615	-0.0135386	-0.0192094	-0.0152763	-0.00344782	0.00313459	-0.00282267	-0.0128579	-0.00142401	-0.00616417	-0.00148519	-0.0150647	-0.00811816	-0.00269771	0.00947822	-0.00198116	-0.00722071	-0.0082171	-0.00526744	-0.018484	-0.00480677	-0.00671959	-0.00369536	-0.00321478	-0.00191483	0.00161533	0.0137255	0.00215463	-0.00405621	0.00968412	0.010313	-0.00395526	0.0186184
-0.00297379	0.0161717	-0.00815198	-0.000883512	-0.0136915	-0.0190902	-0.0157956	-0.00251695	0.00283745	-0.00287323	-0.0131033	-0.00145577	-0.00658209	-0.00191127	-0.0141688	-0.00836568	-0.00291029	0.00923017	-0.00197115	-0.00702781	-0.00806959	-0.00510881	-0.0186134	-0.0052301	-0.00744192	-0.00367297	-0.00337902	-0.00182822	0.001152	0.0133323	0.00187615	-0.00418909	0.0101973	0.0101395	-0.00385711	0.0186201
-0.0032865	0.0158498	-0.00868003	-0.000932873	-0.0140268	-0.0189016	-0.0164294	-0.00206589	0.00260308	-0.00288167	-0.013489	-0.00137337	-0.00694722	-0.00217539	-0.0132917	-0.00864882	-0.0030528	0.00898928	-0.00197767	-0.00683693	-0.00747762	-0.00509938	-0.0186169	-0.00567619	-0.00788458	-0.00346359	-0.0035917	-0.00181686	0.000719936	0.012928	0.00150178	-0.00424362	0.0109755	0.00987917	-0.00340439	0.0186304
-0.00367747	0.0155389	-0.00950607	-0.00103283	-0.0144246	-0.0184299	-0.0172025	-0.00196081	0.00249041	-0.00305546	-0.0138728	-0.00118408	-0.00731258	-0.00232172	-0.0126608	-0.0088379	-0.00323634	0.00872523	-0.00205915	-0.00678315	-0.00679656	-0.00523883	-0.0184378	-0.00613883	-0.00809806	-0.00321372	-0.00382536	-0.00184436	0.000348049	0.0125003	0.00123735	-0.00415659	0.011695	0.00978319	-0.00287032	0.0186492
-0.00410882	0.0153417	-0.0103733	-0.00121673	-0.0147326	-0.0178549	-0.0177652	-0.00205357	0.00258604	-0.00333442	-0.0142523	-0.000944424	-0.00772009	-0.00225523	-0.0121196	-0.00885546	-0.00358487	0.00840551	-0.00215365	-0.00691564	-0.00644035	-0.00539798	-0.0183042	-0.00665321	-0.00815493	-0.00295985	-0.00408832	-0.0020302	0.000100723	0.0121348	0.0010448	-0.00377661	0.0120779	0.00985469	-0.00256268	0.0187165
-0.00460017	0.0152938	-0.0110041	-0.00161203	-0.0149362	-0.0172347	-0.0179584	-0.00244583	0.00268645	-0.00366063	-0.0146155	-0.000771693	-0.00807638	-0.00182039	-0.0116085	-0.00883928	-0.00411211	0.00811764	-0.00225192	-0.00707025	-0.00632984	-0.00557235	-0.0184142	-0.00713922	-0.00793328	-0.00269496	-0.00430559	-0.00263606	-9.80671e-05	0.0118922	0.000875043	-0.00332957	0.012285	0.010032	-0.00245677	0.0189931
-0.00504113	0.0152581	-0.0114559	-0.00212026	-0.0150755	-0.0165696	-0.0179707	-0.0033461	0.00258025	-0.0041227	-0.0147971	-0.000654255	-0.00821957	-0.00136832	-0.0111675	-0.00881176	-0.00465409	0.00799323	-0.00236425	-0.00723079	-0.00636017	-0.00575164	-0.0186359	-0.00744597	-0.00719737	-0.00253112	-0.0044183	-0.00323152	-0.000369728	0.0117443	0.000766703	-0.00309245	0.0123912	0.0104184	-0.00247069	0.0193485
-0.00532908	0.0152202	-0.0117994	-0.00255098	-0.0151075	-0.0159666	-0.0178537	-0.00436381	0.00236062	-0.00486537	-0.0148211	-0.000621954	-0.00815614	-0.0012661	-0.0107561	-0.00875754	-0.00520161	0.00804697	-0.00241321	-0.00737932	-0.00659809	-0.00580178	-0.0189076	-0.00755851	-0.00640947	-0.00252107	-0.00444271	-0.00344882	-0.000681804	0.0115903	0.000799342	-0.00301057	0.0123381	0.0112451	-0.0026873	0.019621
-0.00546439	0.0151788	-0.0119627	-0.00290093	-0.014882	-0.0154432	-0.0175477	-0.0049955	0.00208873	-0.00555647	-0.0148182	-0.000887873	-0.00805741	-0.0013744	-0.0102045	-0.00878149	-0.00577591	0.00812301	-0.00233309	-0.00734095	-0.00720345	-0.00574072	-0.0193093	-0.0076279	-0.00606704	-0.00260228	-0.00446453	-0.00335661	-0.000995899	0.011432	0.000851992	-0.00301238	0.0121052	0.0121337	-0.00333139	0.0197711
-0.00559697	0.0150011	-0.0117963	-0.00321964	-0.0145415	-0.0149838	-0.0170623	-0.00538512	0.00173784	-0.00593093	-0.0148925	-0.00138656	-0.00793585	-0.00159511	-0.00945197	-0.00896922	-0.00625035	0.00820709	-0.00215879	-0.00715873	-0.00792429	-0.00564805	-0.0199085	-0.00766619	-0.00602195	-0.0026686	-0.00448076	-0.00305228	-0.00131171	0.011294	0.000792974	-0.0031529	0.0119354	0.0126747	-0.00410026	0.019838
-0.00573235	0.0146604	-0.0115607	-0.00351567	-0.0143167	-0.0144812	-0.0166537	-0.00565815	0.00127261	-0.0060884	-0.0150171	-0.0018682	-0.00778566	-0.00196413	-0.00863266	-0.00928196	-0.00652255	0.00833891	-0.00197461	-0.00696251	-0.00839935	-0.00561751	-0.020384	-0.00763222	-0.00614728	-0.00273163	-0.00445343	-0.0023783	-0.00169654	0.0111243	0.000657479	-0.00355207	0.0120379	0.0129562	-0.00458433	0.0197822
-0.0058564	0.0142516	-0.0115711	-0.00371467	-0.0142046	-0.0139352	-0.0165459	-0.00573114	0.000807204	-0.00610017	-0.0152367	-0.0022571	-0.00774874	-0.00252281	-0.0077672	-0.00959853	-0.00664318	0.00846106	-0.00177335	-0.00685716	-0.00871123	-0.00563291	-0.0205341	-0.00758454	-0.00651093	-0.00277645	-0.00440286	-0.00104132	-0.00219309	0.010835	0.000484907	-0.00400171	0.0122555	0.0130831	-0.00484465	0.0194314
-0.00610113	0.0138752	-0.0117425	-0.00376588	-0.0141477	-0.0133074	-0.0165421	-0.00548128	0.000459935	-0.00585687	-0.0157723	-0.00261537	-0.00790078	-0.0031106	-0.00682371	-0.00992424	-0.00676373	0.0084215	-0.00157364	-0.006815	-0.00894964	-0.00572714	-0.0204991	-0.00768562	-0.00722143	-0.00266338	-0.00445194	0.000345117	-0.00275029	0.0104316	0.000226163	-0.00425353	0.0125323	0.012964	-0.00498421	0.0189104
-0.00654787	0.0135104	-0.0119937	-0.00374452	-0.0142205	-0.0124238	-0.0165821	-0.0052243	0.000178837	-0.0051972	-0.0164992	-0.0029568	-0.00817982	-0.00352309	-0.00586439	-0.0103039	-0.00687998	0.00819713	-0.00152143	-0.00686138	-0.00906589	-0.00607321	-0.0203337	-0.00798447	-0.00799856	-0.00242961	-0.00464798	0.00113514	-0.00332039	0.0100118	-0.000219512	-0.00436814	0.0129079	0.0124118	-0.00492297	0.0184878
-0.00712481	0.0131746	-0.0123693	-0.00371489	-0.014601	-0.0114053	-0.0166519	-0.00528834	-6.44979e-05	-0.00454344	-0.0171513	-0.00314358	-0.00845317	-0.0038533	-0.00503455	-0.0106759	-0.00698353	0.00792813	-0.0015969	-0.00720664	-0.00895748	-0.00657082	-0.0199468	-0.00832828	-0.0084811	-0.00219021	-0.00488149	0.00153094	-0.00392067	0.00958397	-0.000669111	-0.00440737	0.0133423	0.0117738	-0.0044761	0.0181744
-0.00769593	0.0130196	-0.0129482	-0.00366176	-0.0150228	-0.0104677	-0.0166018	-0.0055349	-0.000227815	-0.00431474	-0.0176767	-0.00311621	-0.00873643	-0.00414919	-0.00438371	-0.0108627	-0.00722225	0.00763167	-0.00169427	-0.0078063	-0.00879371	-0.00700496	-0.0192656	-0.00869465	-0.00880565	-0.00202319	-0.00512726	0.0016942	-0.00458031	0.00913849	-0.000950571	-0.00431523	0.0136645	0.0114758	-0.00394121	0.017904
-0.00827271	0.0129969	-0.0135545	-0.00360562	-0.0152076	-0.00964621	-0.0164527	-0.00587693	-0.000250671	-0.00433528	-0.0181431	-0.00298269	-0.00905001	-0.00436316	-0.00377436	-0.0108363	-0.00766664	0.00723939	-0.00173587	-0.00840797	-0.00879367	-0.00733203	-0.018645	-0.00907562	-0.00906018	-0.00190351	-0.00546285	0.00154066	-0.0052411	0.00873177	-0.00110674	-0.00398555	0.0137815	0.0113975	-0.00367602	0.0177158
-0.00890525	0.0129707	-0.0139793	-0.00366735	-0.0152016	-0.00888832	-0.0162689	-0.00637732	-0.000263565	-0.00449598	-0.0185458	-0.00287352	-0.00926206	-0.00445815	-0.00319005	-0.0107511	-0.00823186	0.00675734	-0.00175211	-0.00893253	-0.00889693	-0.00760375	-0.0184064	-0.00935213	-0.00918008	-0.00186384	-0.00593727	0.000957955	-0.00576452	0.00841699	-0.00118192	-0.00361554	0.0138377	0.0114317	-0.00360338	0.0177585
-0.00951804	0.0128616	-0.0142932	-0.00381151	-0.0150775	-0.00825261	-0.016159	-0.00708907	-0.000409645	-0.00486478	-0.0187257	-0.00277337	-0.00928257	-0.0045877	-0.00262385	-0.0106251	-0.00878182	0.00645915	-0.00174068	-0.00944311	-0.00904464	-0.00776395	-0.0183474	-0.00952906	-0.00911092	-0.00207943	-0.00624619	0.000299843	-0.00611858	0.00817753	-0.00110603	-0.00343742	0.0138609	0.0116705	-0.00363363	0.0178989
-0.00990845	0.0126989	-0.0145477	-0.00395518	-0.014748	-0.0079407	-0.0161087	-0.00774683	-0.000621451	-0.00549434	-0.0186903	-0.00269409	-0.00915906	-0.00488393	-0.00195353	-0.0104454	-0.00933399	0.00645983	-0.00155839	-0.00994782	-0.00931027	-0.00762003	-0.0183796	-0.00966584	-0.00908912	-0.00246215	-0.00624861	2.52208e-05	-0.00642527	0.00794409	-0.000749434	-0.00337736	0.0138628	0.0122494	-0.00386193	0.0179388
-0.0100585	0.0124341	-0.0146915	-0.00404083	-0.0140283	-0.00776227	-0.0161637	-0.00812248	-0.000853546	-0.00609691	-0.01862	-0.00280396	-0.00905064	-0.00524958	-0.00118695	-0.0103117	-0.00994519	0.00659239	-0.00120039	-0.0102989	-0.00980881	-0.00736393	-0.0185364	-0.009851	-0.00931909	-0.00279561	-0.00607825	-6.28312e-05	-0.00669542	0.00771844	-0.000362607	-0.00337274	0.0139653	0.0128139	-0.00445586	0.0178632
-0.0101419	0.0118785	-0.0146503	-0.00409339	-0.0132447	-0.00743173	-0.0165468	-0.00835222	-0.00118577	-0.00638651	-0.0186075	-0.00310986	-0.00895705	-0.00563989	-0.000378649	-0.0103062	-0.0105373	0.00681939	-0.000790877	-0.0104548	-0.0102595	-0.00725932	-0.0187714	-0.0100716	-0.00966767	-0.0030355	-0.00577727	-7.64427e-05	-0.00692741	0.00752223	-0.000219238	-0.00344438	0.0141475	0.0130233	-0.00505724	0.0177203
-0.0101747	0.0111925	-0.0146022	-0.00411563	-0.0127725	-0.00694726	-0.017125	-0.00849398	-0.00173104	-0.00653011	-0.0186171	-0.00346941	-0.008884	-0.00605577	0.000374309	-0.0104275	-0.0108881	0.00721603	-0.000431296	-0.0105168	-0.0104412	-0.00731264	-0.0189215	-0.0103273	-0.0100748	-0.00323634	-0.00524745	5.01557e-05	-0.00725666	0.00733931	-0.000230553	-0.00363572	0.0143558	0.0130209	-0.00530681	0.0174704
-0.0101179	0.0106263	-0.0147334	-0.00399522	-0.0125146	-0.00638206	-0.0176195	-0.00847271	-0.00218518	-0.00659954	-0.0186792	-0.00378337	-0.00900468	-0.00648324	0.0010814	-0.0105508	-0.0109732	0.00778896	-9.85015e-05	-0.0106187	-0.0104415	-0.00745849	-0.0188672	-0.0106984	-0.0105232	-0.00338667	-0.00441006	0.000321807	-0.00774809	0.00711082	-0.000322751	-0.00386177	0.0145023	0.0128957	-0.00532713	0.0169658
-0.0100528	0.0102001	-0.0149611	-0.00371065	-0.0123756	-0.00570448	-0.0179809	-0.00824944	-0.00234967	-0.00653368	-0.0189825	-0.00408846	-0.00934693	-0.006907	0.00175117	-0.0106745	-0.0109844	0.00823663	0.000191229	-0.0107462	-0.0103187	-0.00774108	-0.0187574	-0.0111542	-0.0109451	-0.00334878	-0.00365443	0.000477582	-0.00835345	0.00680589	-0.000541049	-0.00399997	0.0145984	0.0126175	-0.00521191	0.0163321
-0.0101582	0.00985208	-0.0152316	-0.00337093	-0.0123849	-0.00476004	-0.0182786	-0.00811614	-0.00231672	-0.00633436	-0.0194696	-0.00441864	-0.00976858	-0.00730756	0.00225789	-0.0108028	-0.0109425	0.00834749	0.000266822	-0.0108981	-0.00998313	-0.00834177	-0.0186229	-0.0116039	-0.0113778	-0.00315435	-0.00331488	0.000341921	-0.00895047	0.00649507	-0.000961539	-0.00408571	0.0146067	0.0121737	-0.0048626	0.0157994
-0.0104922	0.00964716	-0.0155575	-0.00305884	-0.0126124	-0.00365978	-0.0184898	-0.0082989	-0.00214055	-0.00624299	-0.0199438	-0.00466642	-0.0101539	-0.00770768	0.00253481	-0.0108127	-0.0108361	0.00832425	0.000137311	-0.0112382	-0.0093077	-0.00912544	-0.018438	-0.0119898	-0.01182	-0.00295628	-0.00317965	8.9775e-05	-0.00955437	0.00619662	-0.00140178	-0.00414828	0.0143584	0.0117075	-0.00414501	0.0153673
-0.0108811	0.00978355	-0.0159538	-0.00275382	-0.0129336	-0.00264453	-0.0184371	-0.00862361	-0.0017324	-0.00642854	-0.0203372	-0.00469667	-0.0105373	-0.00811075	0.00271553	-0.0106754	-0.0107893	0.00822831	-2.39852e-05	-0.0118226	-0.00863673	-0.00980177	-0.0182787	-0.0123204	-0.0123117	-0.00282359	-0.00315847	-0.000226763	-0.0101751	0.00587874	-0.00165897	-0.00414804	0.0139768	0.0114109	-0.00345011	0.0149773
-0.0113047	0.0100311	-0.0163629	-0.00247246	-0.0131249	-0.00173252	-0.0181946	-0.00902561	-0.000962644	-0.00671888	-0.0207029	-0.00454499	-0.0109244	-0.00849799	0.00289436	-0.0104673	-0.010884	0.00805798	-0.00013457	-0.0125082	-0.00831558	-0.0103679	-0.0182402	-0.0126035	-0.0128489	-0.00272439	-0.00326954	-0.0006381	-0.0106689	0.00552925	-0.00180588	-0.00401788	0.013684	0.0111749	-0.00315399	0.0146634
-0.0117939	0.0100803	-0.0167095	-0.00235799	-0.0132465	-0.00086817	-0.0179853	-0.00957532	-0.000168722	-0.0070632	-0.0210703	-0.00437228	-0.011161	-0.00883835	0.00304115	-0.0102972	-0.0111151	0.00792881	-0.000239582	-0.0131791	-0.00819296	-0.0108973	-0.0183374	-0.012813	-0.0134271	-0.00268124	-0.00344268	-0.00108261	-0.0109862	0.00527537	-0.00189253	-0.00388175	0.0135098	0.0109546	-0.00308802	0.0145549
-0.0122457	0.00995088	-0.0170261	-0.00239509	-0.0133509	-0.000122437	-0.0178741	-0.0102822	0.000279408	-0.00748637	-0.0213279	-0.00418259	-0.011212	-0.00916232	0.00314514	-0.0101531	-0.0113356	0.0078829	-0.000373963	-0.0138705	-0.00817782	-0.0113719	-0.0184382	-0.0129219	-0.0140793	-0.00285297	-0.00357064	-0.00141523	-0.0111992	0.00514859	-0.00186588	-0.00386561	0.0134012	0.0108036	-0.00315555	0.0145388
-0.0125221	0.00971967	-0.0173299	-0.0024551	-0.0134111	0.000329728	-0.0178126	-0.0108557	0.000538226	-0.00791863	-0.02136	-0.00400121	-0.0111747	-0.0095179	0.00330683	-0.0100496	-0.0115441	0.00793463	-0.000440796	-0.0145953	-0.00831447	-0.011661	-0.0185285	-0.0130042	-0.0147797	-0.00320344	-0.00354243	-0.00156119	-0.0114518	0.00509586	-0.00165176	-0.00392087	0.0134219	0.0107266	-0.00342774	0.0144333
-0.0126125	0.00933966	-0.017599	-0.00246805	-0.0133814	0.000740287	-0.0178254	-0.0111096	0.000705101	-0.00823585	-0.0212333	-0.00399982	-0.0111862	-0.00988153	0.00357825	-0.0101472	-0.0117175	0.00795497	-0.000304442	-0.0152136	-0.00862581	-0.0118168	-0.018617	-0.0130733	-0.0154656	-0.003556	-0.00350338	-0.00166474	-0.0117363	0.00510621	-0.00143399	-0.00400802	0.0137585	0.0105257	-0.00395329	0.0142295
-0.0126833	0.00864733	-0.0177978	-0.00246896	-0.0133329	0.0013691	-0.018091	-0.0112239	0.000733418	-0.00839229	-0.0210936	-0.00412111	-0.0112319	-0.0102307	0.00394855	-0.0104386	-0.0116651	0.00793935	1.22915e-05	-0.0156627	-0.0089159	-0.0119949	-0.0186107	-0.0131147	-0.0161115	-0.00385304	-0.00348081	-0.0017476	-0.0120678	0.00523775	-0.00140579	-0.00413928	0.0141868	0.0101076	-0.00444016	0.013972
-0.0127456	0.00779934	-0.0179779	-0.00246378	-0.0133566	0.00218016	-0.018568	-0.0112513	0.000601473	-0.00851998	-0.0209375	-0.00423682	-0.0113174	-0.0105894	0.00429642	-0.0107661	-0.0114485	0.00789931	0.000352747	-0.0159916	-0.00898611	-0.0122423	-0.0184536	-0.0130921	-0.0167195	-0.00414183	-0.0034482	-0.00177004	-0.0125862	0.00556006	-0.00147801	-0.00436148	0.0144261	0.00959785	-0.00461279	0.0136196
-0.012787	0.00708453	-0.0182138	-0.00233595	-0.0134134	0.00310619	-0.0190435	-0.011151	0.000515709	-0.00863294	-0.0207772	-0.00425988	-0.0115938	-0.0110328	0.00461799	-0.0110479	-0.0112374	0.00771323	0.000709454	-0.0163532	-0.00896119	-0.0125231	-0.0182104	-0.0129392	-0.0172936	-0.00443685	-0.00350034	-0.00180484	-0.0132268	0.00586723	-0.00159467	-0.00463294	0.0144948	0.00903054	-0.00464486	0.0130364
-0.0129389	0.00648417	-0.0184724	-0.00205782	-0.0134701	0.00424742	-0.0194555	-0.0109753	0.000658869	-0.00869791	-0.0207753	-0.00422246	-0.0120543	-0.0114896	0.00492183	-0.0113227	-0.0111286	0.00733322	0.00111683	-0.016745	-0.00888999	-0.0128668	-0.0179693	-0.0127561	-0.0178677	-0.00462875	-0.00374231	-0.00202145	-0.0138438	0.00596071	-0.00175237	-0.00486959	0.0144631	0.00840236	-0.00460812	0.0123587
-0.0132747	0.0059265	-0.0187255	-0.00171209	-0.0135319	0.00580714	-0.019858	-0.0109053	0.000907312	-0.00878254	-0.0209418	-0.00408394	-0.0125501	-0.0118975	0.00508921	-0.0116128	-0.0110847	0.00686729	0.00150081	-0.0172017	-0.00872207	-0.0134339	-0.0177177	-0.0126722	-0.0184556	-0.0046541	-0.00412669	-0.0024461	-0.0143669	0.00594518	-0.0019447	-0.00507514	0.0142926	0.00776853	-0.00445754	0.0117921
-0.0137301	0.00544906	-0.0189947	-0.00140279	-0.0136359	0.00741239	-0.0202681	-0.0110645	0.00121616	-0.00901787	-0.0211675	-0.00364029	-0.0129844	-0.0122429	0.00505864	-0.011812	-0.0111488	0.00642516	0.00171374	-0.0179156	-0.00845683	-0.0141625	-0.0174551	-0.0126412	-0.0190742	-0.00457785	-0.00452033	-0.0029236	-0.0148219	0.00587907	-0.00217285	-0.00527013	0.013832	0.0071691	-0.00422558	0.0113315
-0.0141657	0.00518537	-0.0193396	-0.00111806	-0.0137611	0.00866347	-0.0205702	-0.0112814	0.00163858	-0.00942349	-0.0213472	-0.00302565	-0.0133859	-0.0125437	0.00493645	-0.0118206	-0.0115583	0.00599077	0.00174322	-0.0187741	-0.00828293	-0.014867	-0.0172439	-0.0126207	-0.0196915	-0.00451677	-0.00492096	-0.00343912	-0.0151802	0.00576342	-0.00239416	-0.00542559	0.0132059	0.00663965	-0.00410743	0.010925
-0.0145898	0.00501896	-0.0196892	-0.000869323	-0.0138675	0.00967009	-0.0206855	-0.0115206	0.00218304	-0.00986151	-0.0215103	-0.00249639	-0.013745	-0.0127751	0.00482073	-0.0116811	-0.0122024	0.00559105	0.00173335	-0.0195683	-0.0083223	-0.0155036	-0.0170565	-0.012642	-0.0203081	-0.00446326	-0.00532115	-0.00405727	-0.015333	0.00561751	-0.00262375	-0.0054656	0.0126883	0.00610529	-0.00422808	0.0106119
-0.0150123	0.00476131	-0.0199818	-0.000802304	-0.0139405	0.0105357	-0.0206736	-0.0118067	0.00265451	-0.0103167	-0.0216803	-0.00210052	-0.0139309	-0.0128286	0.00468859	-0.0115278	-0.0127858	0.00536767	0.00169668	-0.0202336	-0.0084406	-0.016123	-0.016872	-0.0127951	-0.0209332	-0.00443942	-0.00559956	-0.00474274	-0.0154024	0.00545982	-0.00286853	-0.00547425	0.0122667	0.005559	-0.00442769	0.0105202
-0.0153003	0.00440899	-0.0202139	-0.000919118	-0.0139888	0.0112341	-0.0206641	-0.0120402	0.00290622	-0.0108502	-0.0217299	-0.00177765	-0.0139634	-0.0127645	0.00453096	-0.0113586	-0.0132469	0.00523758	0.00162465	-0.0208179	-0.00859794	-0.0167526	-0.0166254	-0.0129868	-0.0215014	-0.00460696	-0.00574554	-0.00523546	-0.0155754	0.00533814	-0.00312467	-0.00555581	0.0118728	0.0050105	-0.00466951	0.0105172
-0.015389	0.00401071	-0.0204021	-0.0010753	-0.0140058	0.0116991	-0.0206511	-0.0121046	0.00307974	-0.0114377	-0.0215589	-0.00156786	-0.013968	-0.0127398	0.00445183	-0.0111739	-0.0136607	0.00506392	0.0016194	-0.0213107	-0.00880583	-0.017305	-0.0163099	-0.0131051	-0.0219416	-0.00492558	-0.00582657	-0.00543094	-0.015849	0.00521782	-0.00338266	-0.00569813	0.0115242	0.00441592	-0.00496787	0.0104042
-0.0153512	0.00352709	-0.0205274	-0.00119452	-0.0139299	0.0120539	-0.0206533	-0.0120107	0.00322271	-0.0118259	-0.0212351	-0.00167879	-0.0140202	-0.0127646	0.0044993	-0.0111039	-0.0140431	0.00479519	0.00173899	-0.0215734	-0.00900546	-0.0176706	-0.0159079	-0.013153	-0.0222887	-0.0052473	-0.00593068	-0.00551771	-0.0161824	0.00509073	-0.00362105	-0.00586986	0.0113214	0.00376566	-0.00522673	0.0101892
-0.0153174	0.00281568	-0.0205058	-0.00131356	-0.0137478	0.0125497	-0.0208438	-0.0119021	0.00333823	-0.0119326	-0.0209094	-0.0020035	-0.0140946	-0.0127962	0.00464464	-0.011176	-0.014252	0.00446352	0.00196704	-0.0216445	-0.00912588	-0.0178952	-0.0153624	-0.0131623	-0.0226107	-0.00549897	-0.00604124	-0.00553244	-0.0165962	0.00497774	-0.00383635	-0.00607963	0.0112134	0.00308891	-0.0053648	0.00992214
-0.0152761	0.00199985	-0.0203784	-0.00146664	-0.0135255	0.0131182	-0.0212027	-0.0117829	0.00350235	-0.0119182	-0.0205769	-0.00225495	-0.0141908	-0.0128521	0.00477295	-0.0112994	-0.0142184	0.00406627	0.00218754	-0.0217214	-0.00914639	-0.0181029	-0.0147434	-0.0131572	-0.0228969	-0.00571939	-0.00612505	-0.00545202	-0.0171062	0.00488633	-0.00402867	-0.00641078	0.0110792	0.00244239	-0.00538024	0.00957704
-0.0152088	0.00128486	-0.0202718	-0.00157488	-0.0132892	0.0137026	-0.0215788	-0.0116362	0.00373611	-0.0118113	-0.0202629	-0.00239545	-0.014367	-0.0130606	0.00488495	-0.0113738	-0.0140639	0.00353727	0.00240077	-0.0218602	-0.00915483	-0.0182925	-0.0141935	-0.0130912	-0.0231618	-0.00594337	-0.00623161	-0.00537139	-0.017574	0.00476719	-0.00419056	-0.0068637	0.0108894	0.00183046	-0.00540036	0.0090424
-0.0152204	0.000673634	-0.020192	-0.00150395	-0.0130184	0.0143681	-0.0218833	-0.011579	0.00402547	-0.0115574	-0.0201423	-0.00249864	-0.0145822	-0.0134021	0.00498736	-0.0114197	-0.0139234	0.00292925	0.00262025	-0.0220206	-0.00915657	-0.018482	-0.0136902	-0.0128489	-0.0235477	-0.0060823	-0.00646112	-0.00541365	-0.0178948	0.00459746	-0.00433546	-0.00733529	0.010673	0.00126464	-0.00543016	0.00839415
-0.0153859	0.000113125	-0.0201036	-0.00125772	-0.0127268	0.0151834	-0.0221565	-0.0117054	0.00430334	-0.0111836	-0.0201528	-0.00256292	-0.0147625	-0.0137487	0.00497937	-0.0114482	-0.0137791	0.00235695	0.00276959	-0.0222079	-0.00913376	-0.0188166	-0.0132005	-0.0124826	-0.0240625	-0.0060018	-0.00679374	-0.00563056	-0.01812	0.00441766	-0.00453293	-0.00779488	0.0103991	0.000780261	-0.00546719	0.00780664
-0.0156468	-0.000389799	-0.020027	-0.000979383	-0.0125165	0.0159198	-0.0224109	-0.0119732	0.00457528	-0.0109117	-0.0201451	-0.00244502	-0.0148666	-0.0140493	0.00482622	-0.0113452	-0.0136169	0.00184965	0.00281788	-0.0224671	-0.00913456	-0.0192767	-0.0127215	-0.0120603	-0.0246267	-0.00574966	-0.00712288	-0.00586393	-0.0182644	0.00424319	-0.00476574	-0.00827105	0.00994365	0.00033059	-0.00564464	0.00728468
-0.0158817	-0.000735878	-0.020069	-0.000679599	-0.0123747	0.0164385	-0.0225082	-0.0122468	0.004874	-0.0108941	-0.020036	-0.00213706	-0.0148984	-0.0143406	0.00461481	-0.0110556	-0.0135584	0.00139391	0.00281576	-0.0227303	-0.00921474	-0.0197648	-0.0122189	-0.0115707	-0.0251517	-0.00546393	-0.00743814	-0.00609756	-0.0183183	0.00407011	-0.005001	-0.00878046	0.00939648	-0.000158314	-0.00600402	0.00678377
-0.0160956	-0.000935919	-0.0201876	-0.00035565	-0.0122383	0.0168338	-0.0223928	-0.0125316	0.00517738	-0.0109507	-0.0198616	-0.00177059	-0.0148254	-0.0146379	0.00443111	-0.0106457	-0.0136895	0.000995119	0.00285147	-0.0229391	-0.00937727	-0.0201986	-0.0116584	-0.0110212	-0.0256643	-0.00514566	-0.00772909	-0.00632386	-0.0183676	0.00388394	-0.00520429	-0.00926213	0.00891455	-0.000677479	-0.00644914	0.00631374
-0.0162973	-0.00112086	-0.0202812	-0.000113047	-0.0120507	0.0171501	-0.0221599	-0.012851	0.00538747	-0.0110359	-0.0196282	-0.00144484	-0.0146214	-0.0148384	0.00426044	-0.0102313	-0.0139407	0.000645986	0.00292484	-0.0230694	-0.00953561	-0.0206057	-0.0110564	-0.0105251	-0.0261841	-0.00478998	-0.0079231	-0.00638539	-0.0185062	0.00369534	-0.00538907	-0.00963271	0.00851387	-0.00121056	-0.00687278	0.00596177
-0.0163844	-0.00133405	-0.0203138	1.45353e-05	-0.0118314	0.0173383	-0.0219431	-0.0130967	0.00548877	-0.0111521	-0.0192026	-0.00113436	-0.0144455	-0.0148662	0.00412778	-0.00980409	-0.0141885	0.00029647	0.00308392	-0.023122	-0.00967894	-0.0210092	-0.0104309	-0.010119	-0.0265864	-0.0045136	-0.00803847	-0.00628901	-0.0187746	0.00351695	-0.00554182	-0.00989485	0.008153	-0.00176826	-0.00729541	0.005709
-0.0163073	-0.00154596	-0.0203141	7.41599e-05	-0.0115776	0.0173435	-0.0217305	-0.0131623	0.00557188	-0.0111789	-0.0185519	-0.000844096	-0.0144217	-0.0147734	0.00415533	-0.00934242	-0.0144464	-0.000115842	0.00344999	-0.0230867	-0.00983066	-0.0213037	-0.00976888	-0.00979605	-0.0267859	-0.00438083	-0.00812463	-0.00614646	-0.0190565	0.00335276	-0.00555914	-0.0101397	0.00783153	-0.00234069	-0.00774743	0.00546277
-0.0161264	-0.0017856	-0.020303	0.000162781	-0.011177	0.0173697	-0.0215182	-0.013078	0.00565448	-0.0110729	-0.0178245	-0.000731071	-0.0144803	-0.014675	0.00426203	-0.00892536	-0.0147166	-0.000554009	0.00385067	-0.0229904	-0.00996017	-0.021395	-0.00907136	-0.00945847	-0.0268491	-0.00435392	-0.00822155	-0.00606911	-0.0193473	0.00319949	-0.00547128	-0.0103697	0.00763655	-0.00285153	-0.00813904	0.00518339
-0.0159423	-0.00218906	-0.0202097	0.000271117	-0.0106236	0.0176173	-0.021439	-0.0129875	0.005735	-0.0108604	-0.0171184	-0.000829535	-0.0145963	-0.0145646	0.00433009	-0.00864164	-0.014869	-0.00100798	0.00411403	-0.0229236	-0.00996433	-0.0213565	-0.00843658	-0.00911595	-0.0269191	-0.00431868	-0.00831684	-0.00603513	-0.019644	0.00308045	-0.00538287	-0.0105932	0.00758117	-0.00327772	-0.00834401	0.00489288
-0.0157458	-0.00269161	-0.0199411	0.000406593	-0.0100193	0.0179853	-0.0215342	-0.0128915	0.00585157	-0.0106619	-0.016407	-0.000995194	-0.0147941	-0.0144488	0.00431721	-0.00845318	-0.0148808	-0.00148238	0.00425892	-0.0229651	-0.00985368	-0.0213138	-0.0079182	-0.00878353	-0.0269902	-0.00428468	-0.00839395	-0.00605541	-0.0198114	0.00305818	-0.00533925	-0.0109271	0.00756066	-0.00365177	-0.00838343	0.00458171
-0.0155043	-0.0031585	-0.0195425	0.000691769	-0.00943894	0.0184234	-0.0217002	-0.0127987	0.00602962	-0.0104736	-0.0156613	-0.0011311	-0.0150315	-0.0144768	0.00425009	-0.00825396	-0.0148143	-0.00191193	0.00432897	-0.0230455	-0.00969594	-0.0212599	-0.00748807	-0.00833759	-0.0270655	-0.00427389	-0.00845621	-0.00630547	-0.0198564	0.00307413	-0.00531551	-0.0113783	0.00752228	-0.00397331	-0.00839777	0.00414458
-0.0152525	-0.00355126	-0.0191082	0.00111169	-0.00886166	0.0190201	-0.0218313	-0.0128481	0.00625587	-0.0102748	-0.014923	-0.00127525	-0.0151758	-0.0146784	0.00415272	-0.00804634	-0.0147875	-0.00224039	0.0043248	-0.023154	-0.00949169	-0.0212006	-0.00706119	-0.00771326	-0.0272617	-0.00418199	-0.008524	-0.00678611	-0.0198501	0.00304595	-0.00530404	-0.0118762	0.00748816	-0.00423494	-0.00839156	0.00358113
-0.0150938	-0.00390874	-0.0186332	0.00155825	-0.00828707	0.0198494	-0.0219493	-0.0130247	0.006494	-0.0101663	-0.0142836	-0.00142679	-0.0151447	-0.0149494	0.00400389	-0.00779488	-0.0147917	-0.0024914	0.00423545	-0.0233265	-0.00921084	-0.0212363	-0.0066508	-0.00697927	-0.0275671	-0.00391625	-0.00859879	-0.00731023	-0.0199053	0.00298216	-0.00539916	-0.0123423	0.00744174	-0.00450683	-0.008355	0.00299405
-0.0150515	-0.00423145	-0.0181033	0.00195528	-0.0078444	0.0205709	-0.0220641	-0.0132345	0.00674825	-0.0102278	-0.0137558	-0.00143587	-0.0150524	-0.0151874	0.00374897	-0.00736425	-0.0148337	-0.0027292	0.00411231	-0.023509	-0.00884272	-0.0213454	-0.00627262	-0.00626815	-0.0278989	-0.00351025	-0.00864141	-0.00778488	-0.0200135	0.00290929	-0.00566563	-0.0127959	0.00726439	-0.00486889	-0.00839777	0.00243522
-0.015018	-0.00440795	-0.0176149	0.00232502	-0.00759052	0.0209455	-0.0220647	-0.0133809	0.00707266	-0.0103907	-0.013236	-0.00129259	-0.0149174	-0.0154207	0.00343683	-0.00687418	-0.015021	-0.00294474	0.00405868	-0.0235392	-0.00848055	-0.0214722	-0.0058187	-0.00557329	-0.0281675	-0.00310195	-0.00863792	-0.00825482	-0.0202125	0.00281173	-0.00601986	-0.0132406	0.00697295	-0.00533879	-0.008587	0.0018765
-0.0149732	-0.00442599	-0.0172781	0.00270206	-0.0074213	0.0211372	-0.0219019	-0.013482	0.00751862	-0.0105373	-0.0127082	-0.00107842	-0.0147493	-0.0156636	0.00311834	-0.00644463	-0.0153051	-0.00315021	0.00405522	-0.0233728	-0.00822977	-0.0215392	-0.00521346	-0.00489907	-0.0283847	-0.00269358	-0.00857963	-0.00877427	-0.0206257	0.00261016	-0.00638373	-0.0135682	0.00666701	-0.00582861	-0.00888399	0.00130864
-0.0149251	-0.00439419	-0.017078	0.00305436	-0.00724578	0.0212135	-0.0216394	-0.01358	0.00791581	-0.0106744	-0.0121444	-0.000921123	-0.0146945	-0.0157891	0.00279584	-0.00611243	-0.0155678	-0.00348254	0.00408954	-0.0231444	-0.00800568	-0.0215533	-0.00448704	-0.00438073	-0.0285488	-0.00227294	-0.00849119	-0.00927171	-0.0210679	0.00234189	-0.00677759	-0.0137602	0.0064014	-0.00633981	-0.00917253	0.000817996
-0.0148318	-0.00439154	-0.0168993	0.003275	-0.00709387	0.0211477	-0.0213904	-0.0136055	0.00814992	-0.0107994	-0.0114611	-0.00080859	-0.0147741	-0.0157341	0.00245558	-0.00584926	-0.0157476	-0.00395201	0.00416289	-0.0228697	-0.0077725	-0.0215135	-0.00376979	-0.00402647	-0.0285693	-0.0019515	-0.0084348	-0.00953797	-0.021347	0.00209656	-0.00719164	-0.0138984	0.00614681	-0.00690009	-0.00945953	0.000450493
-0.0146496	-0.00439823	-0.0167498	0.00337678	-0.0069997	0.0209637	-0.0211483	-0.0133895	0.00830753	-0.0108071	-0.0107585	-0.000763477	-0.0149186	-0.0155634	0.00206781	-0.00563881	-0.0158616	-0.00447566	0.00418884	-0.022572	-0.00754463	-0.0213344	-0.00306176	-0.00372255	-0.028452	-0.00180583	-0.00843832	-0.00955349	-0.0214629	0.00189523	-0.00751789	-0.014074	0.00590771	-0.00743249	-0.00975909	0.000163694
-0.0144028	-0.00441913	-0.0166583	0.0034523	-0.00688067	0.0207928	-0.0209112	-0.0129805	0.00843046	-0.0106893	-0.0101314	-0.000981613	-0.0150219	-0.0154148	0.00166922	-0.00551855	-0.0158957	-0.00496635	0.00410407	-0.0224032	-0.00730916	-0.0210133	-0.00237212	-0.0033773	-0.0283177	-0.00177251	-0.0084557	-0.0094962	-0.021451	0.00171345	-0.00778361	-0.0142744	0.0058033	-0.00782019	-0.00996413	-0.000134672
-0.0141417	-0.00457619	-0.016534	0.00351193	-0.00661025	0.0207914	-0.0207545	-0.0125069	0.00853507	-0.0105147	-0.00958502	-0.00142624	-0.0151055	-0.0152837	0.00130315	-0.00551583	-0.0157785	-0.00544959	0.00393516	-0.0223188	-0.0069984	-0.0206723	-0.00183886	-0.00301505	-0.0282149	-0.00173889	-0.00848558	-0.00938451	-0.0212902	0.00155518	-0.00803248	-0.0145064	0.00583031	-0.00805118	-0.0100103	-0.000440085
-0.0138631	-0.00489676	-0.0162683	0.00357849	-0.00616925	0.0208318	-0.0206657	-0.011967	0.00862991	-0.0103638	-0.00909673	-0.00187774	-0.0151899	-0.0151715	0.000959758	-0.0055363	-0.0155686	-0.00593541	0.00375813	-0.022243	-0.00661472	-0.0203539	-0.0014495	-0.00265149	-0.0281208	-0.00171725	-0.00853718	-0.00921052	-0.0209779	0.00149956	-0.00834728	-0.0148469	0.00589318	-0.00825966	-0.00995152	-0.000769245
-0.0135384	-0.00527472	-0.0158411	0.00371559	-0.00571419	0.0208758	-0.0205909	-0.0113134	0.00865499	-0.0102236	-0.0086933	-0.00225575	-0.0151546	-0.0151857	0.000625273	-0.0055432	-0.0154057	-0.00629694	0.00355846	-0.0220866	-0.00619339	-0.0200327	-0.00108851	-0.00218889	-0.0280506	-0.0017535	-0.00854161	-0.00909539	-0.0206649	0.00155101	-0.00872186	-0.0152475	0.00590915	-0.00845669	-0.00990651	-0.00125976
-0.0131484	-0.0056337	-0.0154091	0.00384248	-0.00526303	0.0209609	-0.0204621	-0.0105682	0.00863626	-0.0100882	-0.00841501	-0.00261567	-0.0149263	-0.0153136	0.000286003	-0.00554628	-0.0152897	-0.00648656	0.00330533	-0.0218706	-0.00573286	-0.0197042	-0.000669915	-0.00155862	-0.0280376	-0.00178969	-0.00843481	-0.00910865	-0.0205221	0.00162946	-0.00917336	-0.0156235	0.00589651	-0.00864666	-0.00987039	-0.00189432
-0.0127695	-0.00600185	-0.01499	0.00391335	-0.00482098	0.0210392	-0.0202814	-0.00991503	0.00858194	-0.0100118	-0.00811398	-0.00297444	-0.0145823	-0.0154642	-2.94981e-05	-0.00556221	-0.0151901	-0.00658347	0.00308073	-0.0216511	-0.00518313	-0.0193849	-0.000218493	-0.000825859	-0.0279775	-0.00164643	-0.00823481	-0.00923835	-0.02046	0.00169	-0.00978668	-0.0159323	0.00586075	-0.00895326	-0.00983486	-0.00254808
-0.0124804	-0.00643571	-0.0145938	0.00391791	-0.00451105	0.020964	-0.0200825	-0.00947957	0.00848753	-0.00998418	-0.00766526	-0.0032033	-0.0142589	-0.0155571	-0.000235619	-0.00562601	-0.015111	-0.00671093	0.00301502	-0.0213635	-0.0044852	-0.019054	0.000267573	-9.70059e-05	-0.0278266	-0.00128728	-0.00802074	-0.00935063	-0.0204493	0.00175198	-0.0104603	-0.0161836	0.00568621	-0.00939106	-0.00990158	-0.00315553
-0.0122171	-0.00689629	-0.0143537	0.00386833	-0.00433973	0.0207112	-0.0198567	-0.00910769	0.0083646	-0.00996033	-0.00711322	-0.00323208	-0.0139504	-0.0156047	-0.000351866	-0.00569618	-0.0150434	-0.00685888	0.00312165	-0.0208028	-0.00379327	-0.0187161	0.000903673	0.000636643	-0.0275847	-0.000868047	-0.00778786	-0.00944782	-0.0205237	0.00180234	-0.0110505	-0.0163676	0.00531574	-0.00988528	-0.0101188	-0.00375092
-0.0119485	-0.00717037	-0.014255	0.00375402	-0.00422413	0.0204068	-0.019476	-0.00875949	0.00825199	-0.00988474	-0.00647967	-0.0031444	-0.0136789	-0.0156288	-0.00042073	-0.0057356	-0.0149268	-0.00702512	0.00325523	-0.0200143	-0.00325365	-0.0183379	0.00168868	0.00140892	-0.0272517	-0.000409098	-0.00757366	-0.00955173	-0.0206177	0.00173087	-0.0115454	-0.0164438	0.00485805	-0.0103427	-0.010424	-0.00436851
-0.0117204	-0.00719895	-0.0141857	0.00355511	-0.0040752	0.0200663	-0.0189716	-0.00850837	0.00814586	-0.00975559	-0.00577558	-0.00307601	-0.0135517	-0.0155779	-0.000434186	-0.00575223	-0.0147494	-0.00730542	0.00340423	-0.0191479	-0.00278301	-0.0179066	0.00250718	0.00219131	-0.0268353	0.000107074	-0.00756372	-0.00954353	-0.0205791	0.00154758	-0.0119684	-0.0164578	0.00440061	-0.0107804	-0.0107189	-0.00493324
-0.0115946	-0.00714545	-0.0140649	0.00335522	-0.00391056	0.0196124	-0.0183989	-0.00835674	0.00805313	-0.00956574	-0.00507841	-0.00301785	-0.0134584	-0.0153669	-0.000410553	-0.00576014	-0.014526	-0.00769567	0.00355907	-0.0182085	-0.00233373	-0.0174218	0.0032825	0.00288212	-0.0263885	0.000592735	-0.00769258	-0.00933091	-0.0203485	0.0013436	-0.0123213	-0.0165113	0.00391779	-0.011228	-0.0110136	-0.00531299
-0.0114035	-0.00703757	-0.0139166	0.00324331	-0.00378697	0.0190271	-0.0177563	-0.00801517	0.00795565	-0.00929103	-0.00439245	-0.00296229	-0.0133005	-0.0150603	-0.000453021	-0.0057793	-0.0142501	-0.00811544	0.00355933	-0.0171361	-0.00191174	-0.0168956	0.00403599	0.00345031	-0.0259242	0.000953343	-0.00781779	-0.00897712	-0.0200741	0.00117493	-0.0126199	-0.0165939	0.00338307	-0.0116064	-0.0113207	-0.00552799
-0.0110675	-0.00685227	-0.0137932	0.00319388	-0.00366828	0.0186116	-0.0170031	-0.00735907	0.007861	-0.00897213	-0.00374989	-0.0029992	-0.0130342	-0.0147253	-0.000539104	-0.0057813	-0.0139555	-0.0084863	0.00338325	-0.0159269	-0.00152805	-0.0163411	0.00479191	0.00400002	-0.0255059	0.00117816	-0.00786852	-0.00862331	-0.0197755	0.00101593	-0.0128986	-0.0166845	0.00287268	-0.0118006	-0.0115547	-0.00571031
-0.0106302	-0.00665369	-0.0136541	0.00319438	-0.0033393	0.0185128	-0.0160823	-0.0065598	0.00773572	-0.00869541	-0.00307938	-0.00314423	-0.0126728	-0.0143523	-0.000646236	-0.00565881	-0.0137476	-0.0088174	0.00312872	-0.0148094	-0.00115312	-0.0158083	0.00553006	0.00455248	-0.0250717	0.00139257	-0.00788981	-0.00826484	-0.0194689	0.000868401	-0.013228	-0.0167949	0.002497	-0.0118492	-0.0116565	-0.00586609
-0.0101153	-0.00654993	-0.013302	0.00323685	-0.00278606	0.0185612	-0.0151213	-0.0056587	0.00746065	-0.00844392	-0.00237925	-0.00334287	-0.0122171	-0.0139175	-0.000709632	-0.00543849	-0.0135363	-0.00909888	0.00290682	-0.0139572	-0.000737443	-0.015266	0.00619805	0.00512831	-0.0246134	0.00160239	-0.00794208	-0.00789712	-0.0192877	0.000841424	-0.0135726	-0.0169128	0.00227306	-0.0118725	-0.0116746	-0.00600085
-0.00947223	-0.00659507	-0.0127413	0.00324639	-0.00215073	0.0187101	-0.0143092	-0.00460618	0.00713487	-0.00820039	-0.00163999	-0.0035033	-0.0116293	-0.0134026	-0.000741043	-0.00516989	-0.013275	-0.00925697	0.00269039	-0.0132029	-0.000298278	-0.0147046	0.00679954	0.00580152	-0.0241442	0.00177383	-0.00794097	-0.00765883	-0.0191815	0.000942609	-0.0139237	-0.0169589	0.00206709	-0.0118707	-0.0117029	-0.00623765
-0.0085982	-0.00666194	-0.0121045	0.00320805	-0.00144915	0.0190046	-0.0135597	-0.00343009	0.00687809	-0.00797295	-0.000734849	-0.00362736	-0.0109252	-0.0128605	-0.000758346	-0.0048438	-0.0129305	-0.00933296	0.00245291	-0.0124931	0.000153085	-0.0141071	0.00740314	0.00650635	-0.0235758	0.00198087	-0.00766219	-0.00761057	-0.0190754	0.00108448	-0.0143089	-0.0169161	0.00186634	-0.0118154	-0.0117354	-0.00659913
-0.00766247	-0.00673307	-0.0114026	0.00312362	-0.000655313	0.0194241	-0.0128165	-0.00234702	0.00671076	-0.00773029	0.000318929	-0.00375769	-0.0102584	-0.0123921	-0.000668133	-0.00448834	-0.0125203	-0.00943571	0.00231851	-0.0118483	0.000654129	-0.0133913	0.00802331	0.00716879	-0.0228336	0.00236121	-0.0071403	-0.00766688	-0.0188829	0.00118754	-0.014688	-0.0168196	0.00168665	-0.0117513	-0.0117483	-0.00702698
-0.00691186	-0.00685905	-0.0106104	0.00305346	0.000191546	0.0197753	-0.0121717	-0.00152186	0.00659949	-0.00740396	0.00138527	-0.00387301	-0.00961397	-0.0119302	-0.000394033	-0.00422135	-0.0120268	-0.00958668	0.00239316	-0.011207	0.00126577	-0.0125878	0.00865342	0.00777462	-0.0219944	0.00291433	-0.00655805	-0.00770878	-0.0186173	0.0012687	-0.0149308	-0.0166682	0.0014477	-0.0117858	-0.0117844	-0.00742624
-0.00627014	-0.00699991	-0.00976498	0.00299096	0.000981061	0.0198869	-0.0117395	-0.000778738	0.00658546	-0.00700717	0.00239844	-0.00380504	-0.0089608	-0.0114376	-2.09807e-05	-0.00398442	-0.0113184	-0.00976382	0.00261283	-0.0104649	0.00187435	-0.0117921	0.00929119	0.00834314	-0.0211441	0.00350268	-0.00592459	-0.00775608	-0.0182721	0.00129427	-0.0150267	-0.0164678	0.00108019	-0.011958	-0.0119229	-0.00781307
-0.00566895	-0.00695737	-0.00897274	0.00291171	0.00160852	0.0199223	-0.0111717	-7.24066e-05	0.00682111	-0.00657613	0.00338843	-0.00356449	-0.00829198	-0.0109606	0.000352883	-0.00375492	-0.0104397	-0.0099776	0.00282255	-0.00958975	0.00237984	-0.0110225	0.0099584	0.00891177	-0.0202673	0.0041167	-0.00527744	-0.00781883	-0.0177378	0.0011138	-0.0150676	-0.016306	0.000613426	-0.0121556	-0.0121726	-0.0082254
-0.0052391	-0.00669309	-0.0083354	0.00288487	0.00220086	0.0199286	-0.0102845	0.000585893	0.0071733	-0.00610171	0.00434552	-0.00324296	-0.0075503	-0.010559	0.00074025	-0.00346857	-0.00958837	-0.0102393	0.00302521	-0.00869303	0.00282482	-0.010251	0.0106464	0.00951033	-0.0194422	0.0047863	-0.00480444	-0.00776644	-0.0170454	0.000827531	-0.0150581	-0.0162136	0.000149616	-0.0123605	-0.0124408	-0.00858698
-0.00516744	-0.00635158	-0.00773064	0.00301344	0.00278922	0.019947	-0.00918458	0.00130603	0.00741652	-0.00565194	0.00513481	-0.00284521	-0.00671767	-0.0100602	0.00108668	-0.00313731	-0.00879715	-0.0104635	0.00323471	-0.00778521	0.0032432	-0.0095238	0.0113493	0.0100385	-0.0188656	0.00543785	-0.00442301	-0.00754829	-0.0163648	0.000602039	-0.0150109	-0.0161814	-0.000311728	-0.0126195	-0.0127149	-0.00875238
-0.00496327	-0.00595258	-0.00712759	0.00326775	0.00331943	0.0201464	-0.00792489	0.00215426	0.00754742	-0.00538043	0.00575211	-0.00230029	-0.00587541	-0.00941034	0.00122891	-0.00276139	-0.00801893	-0.0106067	0.00335202	-0.00683267	0.00354769	-0.00898316	0.0120678	0.0104727	-0.0182669	0.00593118	-0.00404671	-0.00722986	-0.0157385	0.000473792	-0.0150419	-0.016136	-0.000788921	-0.0129158	-0.0130711	-0.00873892
-0.00431148	-0.00545537	-0.00657533	0.00354365	0.00381486	0.0204002	-0.00640366	0.00311659	0.00762297	-0.00505716	0.00632524	-0.00154673	-0.00503499	-0.00864338	0.00134932	-0.00221482	-0.00734481	-0.0106845	0.00332307	-0.00586919	0.00359674	-0.00848388	0.0128647	0.0108604	-0.0174555	0.00624621	-0.00357808	-0.00694324	-0.0151329	0.000400876	-0.0151482	-0.0160864	-0.00121319	-0.0130605	-0.0135494	-0.00868828
-0.00335798	-0.0048987	-0.00604852	0.00384145	0.00449078	0.0205718	-0.00448961	0.00406316	0.00760932	-0.00455915	0.00692858	-0.000837045	-0.00416848	-0.00777473	0.00159955	-0.00148485	-0.00698056	-0.0106977	0.0031875	-0.00500437	0.00371468	-0.00786899	0.0138458	0.0112213	-0.0164308	0.0065186	-0.00304415	-0.00668118	-0.0145482	0.000417198	-0.0152994	-0.0160843	-0.00150247	-0.0129989	-0.013854	-0.00860861
-0.00218984	-0.00445648	-0.00534974	0.00415228	0.00538788	0.0206069	-0.00258829	0.00499256	0.00735488	-0.00388885	0.00752964	-0.000403188	-0.00331227	-0.00671066	0.0020008	-0.000733981	-0.00660346	-0.0106579	0.00306181	-0.00428058	0.00414006	-0.00712869	0.0148063	0.011538	-0.0152443	0.00675807	-0.00244596	-0.00646932	-0.0139986	0.000675231	-0.01541	-0.0160895	-0.00167871	-0.01285	-0.0138655	-0.00849537
-0.00069385	-0.00422942	-0.00444657	0.00435279	0.00637282	0.0205404	-0.00112061	0.00588689	0.00695039	-0.00308315	0.00814691	-9.59652e-05	-0.00258895	-0.00530015	0.00251306	-3.45866e-05	-0.00595585	-0.010647	0.00294643	-0.00358383	0.00478247	-0.00630584	0.0155771	0.0117571	-0.013775	0.00693528	-0.00161217	-0.00649047	-0.0134337	0.00106424	-0.0154916	-0.0159079	-0.0018379	-0.0126345	-0.0137175	-0.00845391
0.00128185	-0.00406872	-0.00346301	0.00442788	0.00742651	0.0203267	0.000107831	0.00658265	0.00660149	-0.00205382	0.00892667	0.000154506	-0.00189228	-0.00387624	0.00323981	0.00064669	-0.00507501	-0.0106712	0.00282789	-0.00289077	0.0055768	-0.00535088	0.0162221	0.0119399	-0.0117557	0.00712512	-0.000535299	-0.00668985	-0.0128301	0.00137167	-0.0155769	-0.0155007	-0.00198022	-0.0122895	-0.0134485	-0.00853574
0.00327401	-0.0039437	-0.00241546	0.00443987	0.00860228	0.0197656	0.00120505	0.00711815	0.00632901	-0.000586777	0.0098153	0.000330707	-0.00114256	-0.00277712	0.00441942	0.00125391	-0.00403027	-0.0107367	0.00278897	-0.00220022	0.00665855	-0.00409937	0.0167942	0.0121778	-0.00964363	0.00745138	0.00056897	-0.00688314	-0.0121748	0.00157511	-0.0155871	-0.0150173	-0.00206688	-0.0118002	-0.0130044	-0.00871244
0.0047657	-0.00389872	-0.00125699	0.00447628	0.00988614	0.0190044	0.00213549	0.00764545	0.00607892	0.000991809	0.0106914	0.000455788	-0.000304711	-0.00187206	0.00566848	0.00160872	-0.00269848	-0.0107792	0.00289288	-0.00144585	0.0082145	-0.00272214	0.0172827	0.0124619	-0.00796666	0.00794035	0.0015977	-0.00699369	-0.0114604	0.00172561	-0.0153986	-0.0144806	-0.00211605	-0.0114139	-0.0123632	-0.00887755
0.00598292	-0.00388878	-1.38186e-06	0.00451837	0.0110532	0.0183486	0.00292043	0.0082477	0.00585639	0.00225057	0.0114775	0.000624933	0.000597523	-0.00106814	0.00655818	0.00188904	-0.000830673	-0.0108048	0.00307441	-0.000611085	0.00970801	-0.00148632	0.0176274	0.0127692	-0.00659975	0.0084511	0.00259237	-0.00706746	-0.0106823	0.00180296	-0.0150613	-0.0138789	-0.00226466	-0.0113028	-0.0117504	-0.00903702
0.00705397	-0.00373451	0.00115656	0.00456479	0.0119492	0.0178143	0.00372959	0.00888968	0.00577872	0.00327876	0.0121996	0.000906884	0.00161891	-0.000395347	0.00717644	0.00228229	0.00110233	-0.0108448	0.00324754	0.000257888	0.0106667	-0.000378583	0.0178678	0.0131594	-0.00541041	0.00896872	0.00353524	-0.00709567	-0.00989281	0.00167295	-0.0146986	-0.0132994	-0.00256993	-0.0113084	-0.011402	-0.00918774
0.00795208	-0.0033727	0.00207538	0.00474421	0.0127388	0.0173268	0.00473647	0.00962139	0.0058468	0.00418482	0.0128463	0.00122342	0.00293986	0.000107829	0.0076316	0.00280796	0.00257635	-0.0108235	0.00342266	0.00111202	0.0113023	0.000667435	0.0181475	0.0137496	-0.00445736	0.00951584	0.00425032	-0.00691981	-0.00916055	0.00138074	-0.0143102	-0.0128281	-0.00292068	-0.0113795	-0.0111588	-0.00920413
0.00873093	-0.00295192	0.00290393	0.00507348	0.0134658	0.0169309	0.00579432	0.0106417	0.00593854	0.00490925	0.0132574	0.001559	0.00437512	0.000583811	0.00784173	0.00341572	0.0037373	-0.0106046	0.0036413	0.00196285	0.0117361	0.00161037	0.018458	0.0143412	-0.00386728	0.010007	0.00474978	-0.00655856	-0.00852664	0.00110738	-0.0138921	-0.0124826	-0.00329159	-0.01154	-0.0109583	-0.00908424
0.00953135	-0.00249662	0.00368301	0.00545538	0.0141155	0.0167983	0.00686035	0.0117808	0.00598613	0.00532545	0.0134295	0.00194454	0.00564352	0.00122413	0.00763517	0.00415584	0.00471712	-0.0102205	0.0039057	0.00284636	0.0119337	0.00231417	0.0187663	0.014751	-0.00340203	0.0103351	0.00519479	-0.00617312	-0.00791792	0.000887875	-0.0135085	-0.0121477	-0.00371738	-0.0117359	-0.01085	-0.00892339
0.0105112	-0.00198808	0.00438989	0.00578739	0.0147734	0.016777	0.00796786	0.0127977	0.00601668	0.00566498	0.0135602	0.00238056	0.00675643	0.00194732	0.00732808	0.00521538	0.00545878	-0.00979288	0.00409014	0.00377629	0.0118962	0.00292111	0.0191199	0.0150306	-0.00269444	0.0105175	0.00567528	-0.0058558	-0.00733162	0.000676284	-0.0131678	-0.0118199	-0.00418277	-0.0118497	-0.010806	-0.00881407
0.0115102	-0.00150794	0.00509041	0.00608616	0.0155169	0.0166333	0.00904888	0.0136597	0.00601002	0.00621717	0.0137201	0.00277894	0.00778463	0.00270925	0.00732566	0.00641867	0.00586789	-0.00932108	0.00411888	0.0046566	0.0117925	0.00365165	0.0196194	0.0152336	-0.00184914	0.0106769	0.00614902	-0.00557388	-0.00678965	0.000473346	-0.0128729	-0.0115002	-0.00453792	-0.0118118	-0.0106203	-0.00873887
0.0124893	-0.00115388	0.00589085	0.00633742	0.0163733	0.0163512	0.00996516	0.0144247	0.00580977	0.00690554	0.0138594	0.00306863	0.00871004	0.00357464	0.00751618	0.00745779	0.00618934	-0.00882168	0.00409661	0.00542887	0.0119067	0.0044954	0.0201207	0.0153507	-0.000954495	0.0108149	0.0065798	-0.00539295	-0.00621409	0.000380052	-0.0125444	-0.011069	-0.00472257	-0.0117448	-0.0102025	-0.00871289
0.0134823	-0.000943391	0.00682233	0.00638213	0.0172163	0.0159875	0.0106972	0.015052	0.00543808	0.00765917	0.0139617	0.00333449	0.0093904	0.00460545	0.00779912	0.00833842	0.00676662	-0.00844786	0.00405788	0.00616914	0.0120727	0.00539801	0.0204985	0.0153029	6.30368e-05	0.01096	0.00707225	-0.00554122	-0.00550213	0.000408292	-0.0121737	-0.0105133	-0.00483431	-0.0116678	-0.00970102	-0.00888406
0.0143891	-0.000752235	0.00776499	0.00622683	0.0180342	0.0154683	0.0113828	0.0153586	0.00503898	0.0085463	0.0141336	0.00360669	0.00985239	0.00558138	0.00824842	0.00913502	0.0074744	-0.00819661	0.00401267	0.00690669	0.0122225	0.0064311	0.0207792	0.0151083	0.0013011	0.0112599	0.00776936	-0.00581517	-0.00465622	0.000480283	-0.0117645	-0.00990236	-0.00489136	-0.0115488	-0.0091449	-0.00923264
0.015059	-0.000572465	0.00870672	0.00603138	0.0188369	0.0146003	0.0120354	0.0154757	0.00468375	0.00968386	0.014448	0.00386714	0.010309	0.006335	0.00897581	0.00981315	0.00823125	-0.00799461	0.00400003	0.0076197	0.0123906	0.00775708	0.0210023	0.0149252	0.00250075	0.0116299	0.00863928	-0.00593788	-0.00379503	0.000519793	-0.0112575	-0.00933944	-0.0048374	-0.0114476	-0.00851534	-0.00960113
0.0155277	-0.000403369	0.00965924	0.00587489	0.0195084	0.01365	0.0126234	0.0156966	0.00433246	0.0108349	0.0148777	0.0041217	0.0107945	0.00697955	0.00970288	0.0102308	0.00910542	-0.00774148	0.00399574	0.00828501	0.0124969	0.0091218	0.0211747	0.0147589	0.00343896	0.0119604	0.00951861	-0.00588909	-0.00292317	0.000541642	-0.0106312	-0.00881465	-0.00465562	-0.0114925	-0.0078922	-0.00992178
0.0159456	-0.000128013	0.0105323	0.00571629	0.0199829	0.0129304	0.0132151	0.0160319	0.00395571	0.0117397	0.0152901	0.00445333	0.011254	0.0075692	0.0101437	0.0104989	0.0101562	-0.00746066	0.00397231	0.0089921	0.0123953	0.0102592	0.0212157	0.0145702	0.00422665	0.0121852	0.0104019	-0.00574205	-0.00204148	0.000533282	-0.00997522	-0.00836408	-0.00455864	-0.0117002	-0.00737641	-0.0102338
0.0163123	0.000267601	0.0112644	0.005538	0.020348	0.0124	0.0139517	0.0164101	0.00365449	0.0124939	0.0156828	0.00486813	0.0116596	0.0081087	0.0104162	0.0108392	0.011143	-0.00720617	0.00391658	0.00978628	0.0121111	0.011222	0.0210642	0.0143543	0.00492944	0.0123302	0.0112836	-0.00548436	-0.00128176	0.00035827	-0.0093255	-0.00816914	-0.00469331	-0.0119449	-0.00700663	-0.010549
0.016599	0.000712913	0.0118905	0.00544887	0.0207082	0.0119798	0.0148583	0.0168922	0.00354943	0.0131704	0.0160373	0.00532832	0.0120807	0.00861948	0.0105968	0.0112575	0.0118725	-0.00689718	0.00383661	0.0106385	0.0117791	0.01208	0.0208408	0.0141685	0.00554376	0.0123696	0.0120122	-0.0049551	-0.000688425	1.54461e-05	-0.00866375	-0.00813819	-0.00492319	-0.0122139	-0.00665249	-0.0107661
0.0168957	0.00111203	0.0125135	0.00552002	0.0210458	0.0117648	0.0157996	0.01766	0.00359815	0.0137504	0.0161921	0.00583216	0.0126376	0.00910391	0.0106719	0.0116989	0.0124764	-0.00633352	0.00373263	0.0115371	0.011402	0.0128146	0.0205935	0.0140618	0.00606797	0.0121299	0.0125631	-0.00419301	-0.000187815	-0.000365078	-0.00796834	-0.00805896	-0.00520284	-0.0124969	-0.00630152	-0.0108357
0.0173314	0.00147744	0.0131303	0.00569997	0.0213437	0.0119568	0.0167638	0.0185007	0.00365832	0.0141952	0.0161768	0.00644579	0.0133428	0.00960731	0.0106456	0.0122043	0.0130147	-0.00553084	0.00361094	0.012574	0.01099	0.0133353	0.0202919	0.0140248	0.00653727	0.0116704	0.0130274	-0.0034379	0.000326331	-0.000714162	-0.00722544	-0.0078856	-0.00553784	-0.0126873	-0.00596802	-0.0108228
0.0179343	0.00178271	0.0137362	0.00586077	0.0216958	0.012204	0.0177976	0.0191669	0.00372984	0.0145908	0.0161449	0.00725014	0.0140694	0.0101001	0.0105981	0.0129117	0.0134684	-0.00466521	0.00351679	0.0138755	0.0106688	0.0137082	0.019906	0.0139953	0.00705529	0.0112361	0.0135186	-0.00274712	0.000834602	-0.00106707	-0.00648643	-0.00767342	-0.00586877	-0.0128028	-0.00555049	-0.0108314
0.0185477	0.00186505	0.0144276	0.00600465	0.0221774	0.0121158	0.0188472	0.0196658	0.0037964	0.0150662	0.016175	0.00802203	0.0148071	0.0105749	0.0106499	0.0136861	0.0138495	-0.00374983	0.00346256	0.0151152	0.0104286	0.0141444	0.0194865	0.0139777	0.00758071	0.0108704	0.014014	-0.00206896	0.00131572	-0.00144048	-0.0058097	-0.00744512	-0.00614829	-0.0129009	-0.0049811	-0.0108537
0.0191568	0.00178776	0.01524	0.00613575	0.0227688	0.0117914	0.0197161	0.0200601	0.00369466	0.0155825	0.0162289	0.00856513	0.0155606	0.0110825	0.0107342	0.0143411	0.0142574	-0.00276107	0.00344379	0.016037	0.0102231	0.0146267	0.0191779	0.0139152	0.0080925	0.0105121	0.014504	-0.00141984	0.00187853	-0.00173562	-0.00514571	-0.00710039	-0.00634884	-0.0130549	-0.00430517	-0.010883
0.0197783	0.00172941	0.0161157	0.0061369	0.0233482	0.0113319	0.0203474	0.0203126	0.00343458	0.0161109	0.0163271	0.00898623	0.0162038	0.0116722	0.0108268	0.0148733	0.0147805	-0.00179338	0.00346793	0.0167645	0.00995574	0.0151052	0.0190529	0.0136501	0.0086041	0.0101681	0.0151239	-0.000943973	0.00261021	-0.0018831	-0.00446988	-0.00654536	-0.00655149	-0.013252	-0.00363862	-0.0109967
0.0202905	0.00174635	0.0169658	0.00596475	0.0239126	0.0106543	0.0208997	0.0202724	0.00312802	0.0167122	0.0166324	0.0093461	0.0166657	0.0121872	0.0109645	0.0153302	0.0153428	-0.00097502	0.00353907	0.0173723	0.00963697	0.0156264	0.0189818	0.0133748	0.00912063	0.00997144	0.0159179	-0.000623731	0.00346974	-0.00192299	-0.003775	-0.0058629	-0.00676254	-0.0134909	-0.00297773	-0.0112178
0.020596	0.00179355	0.0178004	0.00570923	0.0244818	0.00960872	0.021395	0.0200657	0.00287294	0.0174722	0.017084	0.00965161	0.0170089	0.0125444	0.0111582	0.0156977	0.0159247	-0.00033063	0.00359353	0.0178624	0.00926615	0.0162919	0.0189447	0.0132487	0.00962518	0.00991671	0.0167951	-0.000318896	0.00431952	-0.00197536	-0.00306538	-0.00516719	-0.00695834	-0.0138399	-0.00231306	-0.011492
0.0207523	0.00187847	0.0186603	0.00546617	0.0249568	0.00851619	0.0218185	0.0199684	0.00263912	0.0181928	0.0175197	0.00990995	0.0173456	0.0128156	0.0112979	0.0158584	0.0166026	0.000287544	0.00356984	0.0182314	0.00873292	0.0169523	0.0189405	0.0132792	0.0101069	0.00989614	0.0176281	3.66479e-05	0.00515944	-0.00203969	-0.00237878	-0.00444784	-0.00717396	-0.0142758	-0.00175388	-0.0117441
0.020894	0.00213493	0.0195068	0.00521662	0.0252317	0.00774034	0.022265	0.0199704	0.00241772	0.0187142	0.0178625	0.010109	0.0176581	0.0130352	0.0113226	0.0158367	0.0174248	0.000888549	0.00345309	0.0184984	0.00805059	0.0174826	0.0188294	0.0134235	0.0105927	0.0098216	0.0184292	0.000405048	0.00600808	-0.00211855	-0.0017357	-0.0036922	-0.00748034	-0.0147124	-0.00136511	-0.0119798
0.0210119	0.00254693	0.0201861	0.00494996	0.0253608	0.00716086	0.0228144	0.0200046	0.00235286	0.0191151	0.0181472	0.0103057	0.0179242	0.0131901	0.0113099	0.015812	0.018117	0.00146927	0.00331842	0.0188071	0.00734665	0.0179049	0.0185567	0.0137812	0.0110954	0.00971545	0.0192117	0.000779614	0.00678873	-0.00233041	-0.00111291	-0.00299288	-0.00787871	-0.0151023	-0.00107794	-0.0121976
0.0211042	0.00297684	0.0206862	0.00476527	0.0254595	0.00668621	0.0234871	0.020138	0.00249061	0.0194467	0.0183473	0.0104844	0.0182565	0.0132419	0.0112863	0.0158135	0.0185224	0.00216431	0.0031642	0.0191121	0.00669181	0.0182572	0.0181878	0.0145819	0.0116267	0.00956017	0.0198492	0.00127648	0.0074388	-0.00269305	-0.000506319	-0.00242768	-0.00828668	-0.0154543	-0.000788874	-0.0123262
0.0213054	0.00334753	0.0211235	0.0047135	0.0255177	0.00638493	0.0241497	0.0205321	0.00271799	0.0196716	0.0182791	0.0106346	0.0187486	0.0132415	0.0112606	0.0157966	0.018784	0.00300497	0.00297404	0.0193842	0.00606544	0.0185375	0.0178387	0.0154622	0.0121761	0.00918527	0.0202524	0.00192929	0.00799117	-0.00311196	7.47616e-05	-0.00197387	-0.00869238	-0.0157569	-0.000512031	-0.0123611
0.0216409	0.00368697	0.0215108	0.00474977	0.0255081	0.00635132	0.024793	0.0209522	0.002909	0.0197242	0.0179929	0.0107895	0.0193811	0.0132863	0.0112633	0.0157581	0.0189541	0.00393147	0.00283501	0.0196612	0.00549778	0.0186694	0.0174896	0.0160056	0.012686	0.00860345	0.0205224	0.00265887	0.00854948	-0.00350362	0.000661808	-0.00152247	-0.00908442	-0.0159768	-0.000293905	-0.012372
0.0220494	0.00397336	0.0218428	0.00476709	0.0255098	0.00632719	0.0254592	0.0211683	0.00308161	0.0197576	0.0177183	0.010994	0.0200028	0.0133575	0.0112743	0.0157831	0.0190125	0.00481809	0.00283148	0.0199733	0.00508784	0.0186433	0.0171169	0.0162992	0.0131285	0.00799107	0.0207758	0.00335914	0.00911656	-0.0038891	0.001322	-0.00107704	-0.0094064	-0.0161702	-8.37954e-05	-0.0124052
0.0224072	0.00405419	0.0221873	0.00476943	0.0256392	0.00603605	0.0260728	0.0212135	0.00321299	0.0199383	0.0175128	0.0111627	0.0206084	0.0134321	0.0112803	0.0159028	0.0189787	0.00567289	0.00294562	0.0202159	0.00471653	0.0185972	0.016844	0.0164496	0.0135436	0.00742621	0.0209917	0.00404131	0.00972473	-0.00427522	0.00206197	-0.000632965	-0.00969088	-0.0164215	0.000297619	-0.0124462
0.0227223	0.00397342	0.0225857	0.00476768	0.0259236	0.00560186	0.0264585	0.0211492	0.00311711	0.0202099	0.0173175	0.0112515	0.0212207	0.0135357	0.0112697	0.0160807	0.0189619	0.00650287	0.00306615	0.0203557	0.00424303	0.0185546	0.0167687	0.0164304	0.013938	0.00686223	0.0211749	0.0046952	0.010491	-0.00456243	0.00283334	-7.28052e-05	-0.00999497	-0.0167157	0.000891159	-0.0124838
0.0230004	0.00389899	0.023058	0.00469292	0.0262209	0.00509885	0.0266355	0.0209276	0.0028289	0.0205318	0.0171296	0.0112915	0.021728	0.0137316	0.0112479	0.0162359	0.0190823	0.00716773	0.00319433	0.0204445	0.00366608	0.0184835	0.0168463	0.016128	0.014335	0.00629407	0.0214633	0.005175	0.0113044	-0.00471515	0.00363766	0.000596672	-0.0103363	-0.017035	0.00154583	-0.012532
0.0230985	0.00388816	0.0235172	0.00451602	0.0265159	0.00445502	0.0267494	0.0204057	0.00252436	0.0209858	0.0170827	0.0113056	0.022018	0.0139579	0.011253	0.0163745	0.0192417	0.00760807	0.00333121	0.0205043	0.00301722	0.0183938	0.0169202	0.0156357	0.0148206	0.00585961	0.0218597	0.00547257	0.0120349	-0.00479992	0.00447763	0.00130316	-0.0107002	-0.017393	0.00223993	-0.0126015
0.0229598	0.00389818	0.0239571	0.00428289	0.026822	0.00360797	0.0268047	0.0197542	0.00229035	0.0216839	0.0171967	0.0112203	0.0221574	0.0141249	0.0113314	0.0165028	0.0194131	0.00795433	0.00333714	0.020537	0.00227303	0.0183641	0.0169894	0.015235	0.0153432	0.00558864	0.0223117	0.00572375	0.0126637	-0.00490939	0.00526826	0.00195654	-0.0110715	-0.0177715	0.00297685	-0.0126932
0.0227233	0.00393249	0.0244203	0.00407131	0.0270291	0.00285107	0.0267822	0.0192613	0.00208139	0.0223355	0.0173767	0.0109035	0.0222766	0.0142484	0.0113724	0.0165106	0.0196628	0.00831506	0.0031562	0.0205136	0.00140355	0.0183892	0.0170681	0.014893	0.0158375	0.00539545	0.0227013	0.00600986	0.0132226	-0.00503362	0.0059523	0.00256885	-0.0114411	-0.0180782	0.00366318	-0.0127675
0.0224949	0.00411358	0.0248822	0.0038801	0.0270558	0.00239965	0.0267676	0.0188863	0.00186948	0.0226958	0.0175119	0.0106276	0.0223652	0.0143588	0.0113079	0.0163312	0.0200092	0.00866185	0.00287691	0.0204182	0.000549392	0.01844	0.0170262	0.0145421	0.0162809	0.00515649	0.0230357	0.00629571	0.0137218	-0.00516281	0.00654784	0.0031511	-0.0118294	-0.0182869	0.00426323	-0.0128135
0.0222438	0.00443741	0.0251892	0.00372288	0.0269602	0.00211563	0.0268575	0.018558	0.00177082	0.0228825	0.0176176	0.0106012	0.0224122	0.014448	0.0111856	0.0160508	0.0202175	0.00901868	0.0026096	0.0203029	-0.000165575	0.0184639	0.0167734	0.0141867	0.0166955	0.00488393	0.0233354	0.00658088	0.014141	-0.00535737	0.00713807	0.00363226	-0.0122423	-0.0184444	0.00478625	-0.0128378
0.0219196	0.00479732	0.0253251	0.00367294	0.0268571	0.00194184	0.027092	0.0183195	0.00189523	0.0229673	0.0176923	0.0107586	0.0225296	0.0144338	0.011034	0.0157593	0.0201764	0.00954801	0.00232999	0.020181	-0.000789471	0.0184705	0.0163873	0.0138838	0.0170858	0.00455906	0.0234805	0.0069939	0.0144882	-0.00563822	0.00771452	0.00398559	-0.0126551	-0.0185511	0.00533294	-0.0128517
0.0215853	0.00510933	0.0253975	0.00368503	0.0267354	0.00194673	0.0273318	0.0182872	0.00217322	0.0229164	0.0175855	0.0110436	0.022777	0.0143132	0.0108332	0.0154347	0.0200262	0.0101767	0.00202481	0.0200399	-0.00134242	0.0184657	0.0159989	0.0136482	0.017345	0.00403136	0.0233679	0.0075453	0.0148406	-0.00596573	0.00828481	0.00429063	-0.0130551	-0.0186181	0.00590368	-0.0128384
0.021437	0.00539311	0.0254221	0.00366985	0.0265891	0.00216302	0.0275619	0.0183221	0.00245701	0.0226907	0.0172544	0.0115729	0.0231353	0.0141631	0.0105267	0.0150802	0.0198088	0.0107903	0.00182407	0.019896	-0.00182632	0.0183386	0.0155929	0.0134425	0.017409	0.00335826	0.0231228	0.00815181	0.0152145	-0.00627037	0.0089682	0.00461499	-0.0134411	-0.0187526	0.00653317	-0.0128159
0.021525	0.00563923	0.0253966	0.00360673	0.0265319	0.00231161	0.0278124	0.0182354	0.00275026	0.0224467	0.0168421	0.0125319	0.0234728	0.0140229	0.0101834	0.0148174	0.0195164	0.0113006	0.00178726	0.0198163	-0.00232531	0.0180143	0.0151384	0.0132318	0.0173837	0.00270175	0.0228583	0.00870694	0.0156053	-0.00655172	0.00974761	0.00495014	-0.013857	-0.0189653	0.00737954	-0.0127768
0.0216753	0.00571104	0.0253789	0.00351582	0.0266002	0.00215509	0.0279922	0.0180515	0.00306744	0.0223742	0.0164459	0.013477	0.0237875	0.01387	0.00990026	0.0146481	0.0191948	0.0117315	0.00186499	0.019774	-0.00288481	0.0175893	0.0147345	0.0130293	0.0173454	0.00212768	0.0225501	0.00922348	0.0160336	-0.00679506	0.0105536	0.00531908	-0.0143394	-0.0192306	0.00833253	-0.0127184
0.0218629	0.00560169	0.0254007	0.00340266	0.0267496	0.00186555	0.0279681	0.0178212	0.00328993	0.0223898	0.0160298	0.0139844	0.0241224	0.0136874	0.00966665	0.0145289	0.0189046	0.012114	0.00191327	0.0197223	-0.00353163	0.0171491	0.0145095	0.01282	0.017266	0.00160074	0.0221261	0.00969697	0.0164745	-0.0069374	0.011298	0.00579639	-0.014875	-0.0194696	0.00921493	-0.0126182
0.0221104	0.00545671	0.0254831	0.00326194	0.0268657	0.00150685	0.0277781	0.0175045	0.00332383	0.0224502	0.0155495	0.0142191	0.0244123	0.0135444	0.00945837	0.0143528	0.0187074	0.0123718	0.00193369	0.0196406	-0.00417506	0.0166666	0.0144584	0.0124955	0.0171539	0.00112927	0.0216066	0.00998019	0.0168131	-0.00703165	0.0119926	0.00629983	-0.0154235	-0.0196951	0.00998739	-0.01241
0.0223216	0.00534519	0.025555	0.00311113	0.0269532	0.0010447	0.0275553	0.0169866	0.00322044	0.0226318	0.0150855	0.0142925	0.0244913	0.0135293	0.00930805	0.0141249	0.0185204	0.0123992	0.00193572	0.0195472	-0.00481475	0.0161315	0.0144253	0.0120746	0.0171337	0.000826808	0.0212691	0.0100449	0.0170234	-0.00716642	0.0126521	0.00673848	-0.0159923	-0.0199261	0.0106932	-0.0121521
0.022378	0.00522949	0.0256119	0.00297473	0.0270058	0.000525443	0.0272979	0.0164051	0.00310782	0.0230044	0.0148138	0.0141695	0.0243781	0.0136248	0.00930045	0.0138491	0.0183304	0.0123036	0.0017946	0.0194218	-0.00548211	0.0156509	0.0144018	0.0116405	0.0171949	0.000665327	0.0212491	0.0100433	0.0171734	-0.00734967	0.0131816	0.00710701	-0.016603	-0.0200645	0.0112835	-0.011943
0.0222724	0.00508608	0.0256954	0.00286448	0.0268828	0.000102247	0.0269988	0.015944	0.0029757	0.0232989	0.0147656	0.0138184	0.02421	0.0137362	0.00934129	0.0134215	0.0181856	0.0121815	0.00145482	0.0191464	-0.00609787	0.0152776	0.0144179	0.0112463	0.0172984	0.000502822	0.0213495	0.0100619	0.0172671	-0.00756068	0.0135067	0.00742717	-0.0172056	-0.0200333	0.0115858	-0.0117734
0.0221458	0.00499897	0.0257959	0.00278517	0.0265767	-0.000127842	0.0267663	0.0155855	0.00281283	0.0233234	0.0147654	0.0134062	0.023994	0.0138652	0.00929856	0.0128307	0.0180869	0.0120204	0.00102206	0.0187589	-0.00653714	0.0150089	0.0143915	0.0108679	0.0173406	0.000286315	0.0215245	0.0100628	0.0173126	-0.00780591	0.0137331	0.00770236	-0.0176915	-0.019889	0.0117707	-0.0116134
0.0220034	0.00506085	0.0257728	0.00273872	0.026228	-0.00030881	0.0266499	0.0152821	0.00274238	0.0232105	0.0147928	0.0131894	0.023737	0.0140197	0.00919219	0.0122029	0.0178785	0.0118099	0.000604457	0.0183808	-0.00681856	0.0147136	0.0142029	0.010511	0.0173273	4.47626e-05	0.0218213	0.010036	0.0174017	-0.00809303	0.0139456	0.00792957	-0.0180466	-0.0197483	0.0120981	-0.0114868
0.0218534	0.00525771	0.0255959	0.00267932	0.0259186	-0.000468914	0.0266322	0.0150948	0.00282232	0.0230199	0.0148696	0.0130477	0.0235446	0.0140849	0.00906106	0.0116085	0.0175012	0.0116009	0.000182528	0.0180533	-0.00707441	0.0143854	0.0138557	0.0102944	0.0172467	-0.000225032	0.0221906	0.010099	0.0175379	-0.00835623	0.0141235	0.00813583	-0.0183644	-0.0196072	0.0125681	-0.0114777
0.0218416	0.00546318	0.0253621	0.00256351	0.0256152	-0.000589824	0.0265929	0.0151674	0.00300987	0.022758	0.0148899	0.0129217	0.0234174	0.0139767	0.00887016	0.0110252	0.0170639	0.0114501	-0.000271583	0.0177426	-0.00731036	0.014024	0.0134877	0.0102176	0.0169632	-0.000567487	0.022433	0.0103019	0.01772	-0.00855356	0.0142929	0.00837046	-0.0186496	-0.0194778	0.0131168	-0.011515
0.0219578	0.00567077	0.0250914	0.00238636	0.0253286	-0.000769106	0.0265316	0.0152909	0.00317081	0.0224622	0.0147383	0.0128551	0.0233375	0.0137404	0.0085193	0.0104632	0.016596	0.0113839	-0.000676738	0.0174526	-0.00751894	0.0135152	0.0131078	0.0101746	0.016514	-0.00093418	0.0224393	0.0106004	0.0178679	-0.00869866	0.0145717	0.00862968	-0.0189198	-0.0194575	0.0138357	-0.0115002
0.0221173	0.00589193	0.0247713	0.0021974	0.0251936	-0.00110626	0.0264746	0.0152249	0.00330806	0.022136	0.0144282	0.0128475	0.0232132	0.0134884	0.00812852	0.010007	0.016095	0.0113208	-0.000914802	0.0172968	-0.00776606	0.0128565	0.0127116	0.0100909	0.0160732	-0.00126752	0.0223821	0.010868	0.0179838	-0.00879303	0.0148728	0.00891166	-0.0193133	-0.0194933	0.0149328	-0.0114231
0.0222114	0.006022	0.0244298	0.00199305	0.0251839	-0.00158249	0.0263356	0.0150154	0.00343156	0.0218451	0.0141021	0.0127553	0.0230482	0.013207	0.0078388	0.00962461	0.0155939	0.0112526	-0.000998516	0.0172829	-0.00806496	0.012162	0.012404	0.00998974	0.0156985	-0.00154167	0.0222945	0.0111076	0.0180724	-0.00883805	0.0151287	0.00922477	-0.0198167	-0.0195099	0.0160756	-0.0113101
0.0222562	0.0059796	0.024139	0.00175585	0.0251961	-0.00207148	0.0260073	0.014727	0.00341941	0.0215385	0.0137611	0.0125005	0.0228705	0.0128282	0.00764169	0.00923758	0.0151221	0.0112276	-0.00105729	0.0173124	-0.00841051	0.0115107	0.0122243	0.00985629	0.0153532	-0.00175933	0.0222221	0.0112485	0.0180098	-0.0088968	0.0152846	0.00951584	-0.0203537	-0.019451	0.0169217	-0.0111395
0.0222368	0.00582419	0.0239421	0.00154313	0.0251443	-0.00257389	0.0255416	0.0143323	0.00321545	0.0212045	0.0133503	0.0121919	0.0226296	0.0123976	0.0075005	0.00880404	0.0146996	0.0112597	-0.00109616	0.0173097	-0.00871818	0.0108828	0.0121225	0.0095333	0.0150466	-0.0019142	0.022355	0.0110802	0.0177415	-0.0090084	0.0153559	0.00970993	-0.0208422	-0.0193282	0.0175383	-0.0108152
0.0219746	0.00566023	0.0237735	0.00143868	0.0250483	-0.00312121	0.0250574	0.0137284	0.00291734	0.0208875	0.0129319	0.0118619	0.0222477	0.0121722	0.00746253	0.00834071	0.0142808	0.0111953	-0.0010755	0.0172963	-0.00897952	0.0102641	0.0119991	0.00901966	0.0148684	-0.00200567	0.0225542	0.0108542	0.0173912	-0.00918517	0.0153368	0.00980698	-0.0213062	-0.0191462	0.0180136	-0.0104004
0.0214794	0.00547405	0.0236231	0.00144493	0.0249071	-0.00363198	0.0245513	0.01301	0.0026338	0.0206039	0.0127218	0.0115146	0.0217702	0.0122417	0.00765366	0.00785359	0.013862	0.0109645	-0.00102931	0.0172619	-0.00923674	0.00972186	0.0118627	0.00846476	0.0147789	-0.00207585	0.0226789	0.0108287	0.0170474	-0.00936261	0.0151573	0.00987313	-0.0217657	-0.0188495	0.0183138	-0.0100309
0.0209539	0.00525002	0.0235383	0.00147105	0.0245836	-0.00397489	0.0239722	0.0123775	0.00234736	0.0202195	0.0127698	0.0112006	0.0212866	0.0124043	0.00791506	0.00732326	0.0134705	0.0106678	-0.00109602	0.0170587	-0.00948005	0.00931404	0.0117328	0.00794753	0.0146767	-0.00219786	0.0226608	0.011007	0.0166806	-0.00954328	0.0148752	0.00990396	-0.0221113	-0.0184241	0.0183201	-0.00971739
0.0204809	0.0050851	0.0235366	0.00151308	0.0240393	-0.00414521	0.0233518	0.011817	0.0020099	0.0197005	0.0128954	0.010926	0.0208013	0.0126219	0.0080349	0.00676759	0.0131215	0.0103371	-0.00133155	0.0166692	-0.00954656	0.0089844	0.0115518	0.0074269	0.0145194	-0.00233606	0.0225361	0.011325	0.0162915	-0.00976428	0.0146424	0.00989257	-0.0222623	-0.0179777	0.0181601	-0.00942491
0.0200103	0.00505046	0.0234548	0.00156963	0.023429	-0.00428548	0.0228991	0.01128	0.00167513	0.0191253	0.0130737	0.0106774	0.0202812	0.0128961	0.0080439	0.00622613	0.0127481	0.00990674	-0.00160694	0.0162253	-0.00944599	0.00865843	0.0112673	0.00683566	0.0143258	-0.00247587	0.022261	0.0119214	0.015993	-0.00997755	0.0144705	0.00991939	-0.022294	-0.0175379	0.0181295	-0.00918192
0.0195266	0.00513401	0.0232009	0.00153036	0.0228336	-0.00440512	0.022686	0.0107961	0.0015365	0.018518	0.0133405	0.0104155	0.0197306	0.013118	0.00799829	0.00572094	0.0123026	0.00931719	-0.00189573	0.0158106	-0.00925787	0.00834368	0.0109025	0.00622425	0.0140723	-0.00260682	0.0216031	0.0130845	0.015791	-0.010031	0.0143343	0.0100279	-0.0223302	-0.0170842	0.0181842	-0.00909727
0.0191513	0.00520947	0.0228761	0.00135439	0.0222148	-0.00450432	0.0225633	0.0104629	0.00162429	0.0178206	0.0136143	0.0101458	0.0192893	0.0132602	0.0078582	0.00525424	0.01184	0.00882948	-0.00226732	0.0153891	-0.00898736	0.00806682	0.0105484	0.00584654	0.0137165	-0.00265773	0.020683	0.0142974	0.015644	-0.00990411	0.0142502	0.0102148	-0.0223637	-0.0166212	0.0182536	-0.00908492
0.0189524	0.00527177	0.0225141	0.00110222	0.0215602	-0.00471004	0.0225047	0.0101968	0.00178656	0.0169623	0.013725	0.00990292	0.019	0.013323	0.00751196	0.00482723	0.0113849	0.00860329	-0.00273741	0.014951	-0.00856477	0.00782832	0.0102122	0.00576066	0.0133933	-0.00263522	0.0198465	0.0150258	0.0154469	-0.00972018	0.0142164	0.0103846	-0.0223964	-0.0161502	0.0183987	-0.00900954
0.0188712	0.00532967	0.0221071	0.00086135	0.0209744	-0.0050539	0.0225706	0.00987027	0.00200546	0.0161715	0.0136215	0.00970528	0.0187863	0.0134253	0.00710051	0.00441036	0.0108441	0.00852976	-0.00302944	0.0146235	-0.00792082	0.00755947	0.00983445	0.00577286	0.0131993	-0.00259975	0.0191295	0.0154055	0.0152028	-0.00949248	0.0141348	0.010535	-0.0225374	-0.0156165	0.01873	-0.00885797
0.0187732	0.00527261	0.0216804	0.000614137	0.0205154	-0.00546953	0.0227438	0.00948109	0.00233677	0.0156114	0.0134694	0.00945816	0.0186349	0.0135714	0.00681404	0.00397157	0.0100912	0.00856527	-0.00303238	0.0144552	-0.00730835	0.00720463	0.00939532	0.00585263	0.0131096	-0.00258158	0.0184455	0.0155736	0.0149057	-0.00922044	0.0139504	0.0106521	-0.0227976	-0.0150366	0.0190372	-0.00866554
0.0186627	0.00504053	0.0212849	0.000340729	0.0201635	-0.00585146	0.0227799	0.00906441	0.00275086	0.0151951	0.013286	0.0091117	0.0186223	0.013844	0.00662962	0.00349031	0.00947498	0.00879579	-0.00289027	0.0143877	-0.00696339	0.00683611	0.00912734	0.00599081	0.0131104	-0.00256097	0.0177967	0.0154249	0.0144747	-0.00900995	0.0137111	0.0106168	-0.0231058	-0.0144057	0.0191533	-0.00840131
0.0185354	0.00471583	0.0209605	0.000134263	0.019793	-0.00621496	0.0225395	0.00845529	0.00301878	0.0148788	0.0130642	0.00873124	0.0188221	0.0144848	0.00649921	0.0030048	0.00918887	0.00931115	-0.00263848	0.0142899	-0.00674703	0.00648012	0.0090928	0.00606697	0.0132152	-0.00255181	0.0173287	0.0147587	0.013967	-0.00890844	0.0134261	0.0104648	-0.0233767	-0.0137116	0.0191307	-0.00794531
0.0182429	0.00439781	0.0206537	7.67759e-05	0.0194011	-0.00656659	0.0221978	0.00737075	0.00302292	0.0147528	0.0129353	0.00834276	0.0189658	0.0152126	0.00647433	0.00251629	0.00913281	0.00979022	-0.00219595	0.0141673	-0.00659074	0.00611413	0.00918782	0.00609215	0.0133773	-0.00267134	0.0170425	0.0139846	0.0134955	-0.00889571	0.0130888	0.0103149	-0.0236238	-0.0129428	0.0190177	-0.00739626
0.0177624	0.00406994	0.0203561	0.00014275	0.0189782	-0.00678325	0.0217985	0.00640666	0.00293506	0.0149322	0.0129479	0.00788061	0.0188349	0.0157095	0.00667883	0.00201278	0.0092508	0.00993072	-0.00152316	0.0140287	-0.00656154	0.00572405	0.00939012	0.00607636	0.0134881	-0.00291022	0.0168031	0.0136205	0.0130984	-0.00886998	0.0127541	0.0102229	-0.0238542	-0.0121344	0.0187305	-0.00692187
0.0172198	0.00371954	0.0201107	0.000207353	0.0183688	-0.00682885	0.021305	0.00599477	0.00279248	0.0150814	0.0130634	0.00725849	0.01857	0.0159843	0.00693685	0.00154988	0.00966783	0.00990271	-0.000939719	0.0137584	-0.00670741	0.00539924	0.00979396	0.00612707	0.0134585	-0.0031696	0.0165105	0.0135033	0.0127611	-0.00883846	0.0124771	0.0101617	-0.0239769	-0.0113738	0.0181207	-0.00653117
0.0167136	0.00344107	0.0199402	0.000267612	0.0175603	-0.00679312	0.0207784	0.00598595	0.00254315	0.0148907	0.0131446	0.00672688	0.0182382	0.0161193	0.00703362	0.0012016	0.0105595	0.00979106	-0.000708359	0.013309	-0.00675607	0.00515851	0.0104874	0.00624383	0.0133885	-0.00339146	0.01619	0.013504	0.0124783	-0.00880897	0.0122906	0.0101416	-0.0239575	-0.0107233	0.0175061	-0.00618191
0.016214	0.00329526	0.0197068	0.000326807	0.0167003	-0.00678511	0.0203834	0.00625941	0.00222944	0.0145133	0.0131946	0.00643622	0.0178139	0.0160572	0.00701052	0.000952665	0.0114379	0.00960938	-0.000630919	0.0127775	-0.00652076	0.00497139	0.0111116	0.00651277	0.0132929	-0.00360436	0.0158239	0.0137177	0.0122571	-0.00866586	0.0121136	0.0102617	-0.023875	-0.0101063	0.0171998	-0.00593494
0.0157378	0.00325005	0.0193307	0.000288112	0.015877	-0.00679086	0.0201996	0.00697794	0.00206705	0.0140349	0.013214	0.00630846	0.017296	0.015575	0.00692546	0.000731851	0.011823	0.00942954	-0.000633179	0.0122646	-0.0061349	0.0048312	0.0113563	0.00718242	0.0131599	-0.00383694	0.0152399	0.0142587	0.0120999	-0.00837082	0.011939	0.0104857	-0.0238081	-0.00951272	0.0170967	-0.00594201
0.0154479	0.00319533	0.018896	0.00012969	0.0150529	-0.00686644	0.0200696	0.00839991	0.0021605	0.0134124	0.0130449	0.00630173	0.0168091	0.0148609	0.00676318	0.000543121	0.0119248	0.00923629	-0.00072965	0.0117533	-0.00564855	0.00478437	0.0114089	0.00795475	0.0130921	-0.00401335	0.0144519	0.0147596	0.0119379	-0.00799664	0.0117686	0.0106996	-0.0237436	-0.00895851	0.017116	-0.00598646
0.0152993	0.00313246	0.0184337	-8.30544e-05	0.0141898	-0.00719521	0.0199683	0.00985443	0.00233598	0.0126195	0.0126471	0.00651904	0.0164706	0.0143063	0.00644617	0.000386927	0.011868	0.00906483	-0.000839589	0.0111656	-0.00498398	0.00490682	0.0113562	0.00847828	0.0131538	-0.00401541	0.0136377	0.0148819	0.011778	-0.00765294	0.0115186	0.0108588	-0.0236777	-0.0083721	0.0173563	-0.00584035
0.0151601	0.00307849	0.0179076	-0.000266107	0.0133737	-0.0075821	0.0199354	0.0106348	0.00255952	0.0118472	0.012164	0.00710329	0.0161948	0.0138975	0.00602213	0.000154816	0.0116139	0.00885191	-0.000871871	0.0105034	-0.00410109	0.00504967	0.011153	0.00877321	0.0133225	-0.00386534	0.0128767	0.0147956	0.011632	-0.00733008	0.0111708	0.0109864	-0.0236559	-0.00767452	0.0179525	-0.00553474
0.0149368	0.00296041	0.0172887	-0.000429539	0.0127537	-0.00781766	0.0198947	0.011008	0.00286609	0.011286	0.0117073	0.00766663	0.0159541	0.0135373	0.00563679	-0.000206426	0.0111645	0.00859401	-0.000766572	0.0100651	-0.00331169	0.00503976	0.010807	0.00892975	0.0134776	-0.00368494	0.0121222	0.0145907	0.0115243	-0.00705047	0.0107816	0.0110868	-0.0236666	-0.0068628	0.0185205	-0.00512829
0.0146568	0.00271197	0.0167268	-0.000572301	0.0123268	-0.00788358	0.0196715	0.0111452	0.00317549	0.0108201	0.0112454	0.00783998	0.0158087	0.0132561	0.00529013	-0.000654152	0.010707	0.00831365	-0.00065487	0.0099468	-0.00285947	0.00494648	0.0105204	0.00888595	0.0136188	-0.00347747	0.0113354	0.0142291	0.0115331	-0.00696443	0.0104212	0.011136	-0.0236863	-0.00604104	0.0187018	-0.00452363
0.0142192	0.00236915	0.0163228	-0.000604369	0.0119352	-0.00783157	0.0192358	0.0110122	0.00332564	0.0104036	0.0107402	0.00779007	0.0157959	0.0132054	0.00494704	-0.00109418	0.0104806	0.00797819	-0.000552282	0.00997421	-0.00256181	0.00482177	0.0104659	0.00842265	0.0137306	-0.00324383	0.0106107	0.013714	0.0116036	-0.00701778	0.0100794	0.0111547	-0.0236635	-0.00521398	0.0186573	-0.00353262
0.0133618	0.00202671	0.0160082	-0.000518981	0.011567	-0.00755784	0.0187476	0.0106351	0.00326991	0.0100891	0.0102851	0.00761633	0.0157094	0.0132901	0.00463086	-0.00154104	0.0103289	0.0075396	-0.000434692	0.0101101	-0.00235183	0.004662	0.0104949	0.0077496	0.0136549	-0.00311028	0.0100989	0.013224	0.0116305	-0.00705749	0.00976704	0.0111872	-0.0235932	-0.00437676	0.0184802	-0.00251889
0.012446	0.00168407	0.0157572	-0.000398665	0.0112186	-0.00681974	0.0182215	0.0101877	0.00316941	0.00989649	0.0100328	0.00726284	0.0154069	0.0133132	0.00442743	-0.00202127	0.0101951	0.00704014	-0.000388935	0.0104402	-0.0022646	0.00444008	0.0105633	0.00726183	0.0134105	-0.00312654	0.00978317	0.0129451	0.0116179	-0.0070227	0.00956264	0.011256	-0.0234755	-0.00363985	0.0180908	-0.00184876
0.0118424	0.00132379	0.015637	-0.000306125	0.0107524	-0.00599709	0.0176344	0.00998115	0.003041	0.00964149	0.00997679	0.00668764	0.0150104	0.0132412	0.00427795	-0.00244324	0.0101212	0.00654316	-0.000506442	0.0109936	-0.00225555	0.00416835	0.010725	0.0069329	0.0131399	-0.00323514	0.00950172	0.0127406	0.0115998	-0.00695081	0.00941712	0.0113618	-0.0232865	-0.0030602	0.0174213	-0.00141566
0.0115144	0.00100461	0.0157181	-0.000225484	0.0101376	-0.00552318	0.0170848	0.00981426	0.00287564	0.00917953	0.00995478	0.00613268	0.0145687	0.0131208	0.00408911	-0.00269988	0.0100544	0.00605345	-0.000750781	0.0114279	-0.00216677	0.00390394	0.0109525	0.00666455	0.0129263	-0.00333062	0.00924601	0.0125656	0.0115542	-0.00680493	0.00925109	0.0115139	-0.0230286	-0.0025712	0.0167943	-0.00112517
0.011368	0.000807108	0.015762	-0.000135848	0.00944658	-0.00531166	0.0166828	0.0096124	0.00279783	0.00863871	0.00995677	0.00584415	0.0140836	0.0129243	0.00384869	-0.00280378	0.00983108	0.00552265	-0.000999886	0.0114852	-0.00187673	0.00364832	0.0110362	0.00650047	0.0127345	-0.00343006	0.00900017	0.0124736	0.0113744	-0.00641647	0.00902906	0.0117019	-0.0227735	-0.00207656	0.016515	-0.00106549
0.0115457	0.000713532	0.0155645	-5.58693e-05	0.00878858	-0.00525202	0.0164398	0.00937173	0.00286423	0.00806655	0.0100124	0.00567969	0.0135891	0.0124984	0.00358424	-0.00289433	0.0094124	0.00490335	-0.00125155	0.0113795	-0.00153808	0.00338891	0.0108738	0.00660064	0.0125578	-0.00358177	0.00861187	0.0124427	0.0111159	-0.0059066	0.00876495	0.0118698	-0.0225199	-0.00159288	0.0164041	-0.00137892
0.0123437	0.000638996	0.0152451	-3.50371e-05	0.00814558	-0.00541548	0.0162078	0.00891492	0.00303961	0.00744339	0.0100237	0.00557858	0.0131002	0.0119115	0.00327627	-0.00297867	0.00894368	0.00437939	-0.00155192	0.011184	-0.00118483	0.00313384	0.0106275	0.00681758	0.0125185	-0.00371552	0.00810532	0.0122673	0.0108857	-0.00547888	0.00843472	0.0119713	-0.0222526	-0.00116925	0.0163817	-0.00171917
0.0132231	0.000583816	0.0148634	-7.66841e-05	0.00748636	-0.00597233	0.0159774	0.00822044	0.00319073	0.00679646	0.00984525	0.00560981	0.0126496	0.0113624	0.00281534	-0.00304493	0.00844544	0.004033	-0.00186104	0.0108634	-0.000796881	0.00293172	0.0103334	0.0069193	0.0126469	-0.00365088	0.0075744	0.0118578	0.0107151	-0.00517072	0.00799695	0.0120486	-0.021961	-0.000757444	0.0164915	-0.00170932
0.0135943	0.000594884	0.0143614	-0.000118385	0.0069094	-0.00665431	0.0157788	0.00745693	0.00332084	0.00622326	0.00947731	0.00579484	0.012194	0.0108866	0.00224538	-0.00318147	0.00788794	0.00380041	-0.00198679	0.0104833	-0.000473991	0.00278851	0.00997582	0.00690069	0.0128453	-0.00336575	0.00711508	0.0113651	0.0105749	-0.00493383	0.00758224	0.0121109	-0.0216051	-0.000173205	0.016715	-0.00149205
0.0136119	0.000673508	0.0136915	-0.000146907	0.00653861	-0.00707645	0.0155113	0.00673915	0.00343593	0.00576326	0.0090724	0.00587314	0.0117276	0.0104328	0.0016947	-0.00343968	0.00733589	0.00365658	-0.00189385	0.0102106	-0.000320831	0.0026601	0.00963755	0.00681918	0.0130083	-0.00302918	0.00670432	0.0108219	0.0104836	-0.00481068	0.00729872	0.0121847	-0.0211894	0.000631788	0.0168695	-0.00116284
0.0134249	0.000654783	0.0130913	-0.000169006	0.00633436	-0.00732659	0.0150352	0.00602954	0.00339051	0.00534081	0.00863523	0.00566608	0.0112808	0.0100127	0.00119416	-0.00378151	0.0069282	0.00369876	-0.0017166	0.0101564	-0.000312166	0.00253044	0.00940888	0.00665211	0.0131509	-0.00266143	0.00639286	0.0101383	0.0105618	-0.00497732	0.00711336	0.0123646	-0.0207752	0.00150136	0.0168051	-0.000636951
0.0129686	0.000450681	0.0127435	-0.000177168	0.00615141	-0.00750015	0.0143782	0.00530116	0.00312719	0.00494591	0.00811197	0.00533937	0.0108715	0.00975733	0.000709772	-0.00410622	0.00669636	0.00406118	-0.00147114	0.0101494	-0.000318899	0.00241697	0.00930974	0.00626108	0.0132916	-0.0022579	0.00639273	0.00928368	0.0107628	-0.00530221	0.00700753	0.0125807	-0.0203579	0.00241077	0.0166742	0.00016644
0.0121108	0.000177149	0.0125312	-0.000141821	0.00598745	-0.00754219	0.0136878	0.00467237	0.00276563	0.00462701	0.00756842	0.00494817	0.0104224	0.00964171	0.000252249	-0.00441576	0.00651064	0.00439044	-0.00109038	0.0101576	-0.000342686	0.00230681	0.00921937	0.0056972	0.0133725	-0.00192335	0.00653404	0.00861209	0.0109451	-0.00552821	0.00699231	0.0127527	-0.0199146	0.00340561	0.0165202	0.000905603
0.0111176	-0.000132336	0.0124065	-7.46056e-05	0.00583427	-0.00734248	0.0129647	0.00425721	0.00242213	0.00440615	0.00721962	0.00447188	0.00989361	0.00953796	-7.02719e-05	-0.00477896	0.00635915	0.00436497	-0.000574863	0.0102061	-0.000427583	0.00210335	0.00913076	0.00516273	0.0133431	-0.00169948	0.00655665	0.00831715	0.011068	-0.00564173	0.0070193	0.0128602	-0.0194808	0.00444364	0.0163891	0.00128679
0.0104071	-0.00051798	0.0124458	9.94537e-06	0.00556354	-0.00709593	0.0121365	0.00400331	0.00207079	0.00412273	0.00713022	0.00396667	0.00933927	0.00937705	-0.000276471	-0.00519666	0.00629682	0.00413436	-0.000188696	0.0101838	-0.000509372	0.00181659	0.00908473	0.00468494	0.0132394	-0.00156077	0.00642193	0.0082032	0.0111659	-0.0057074	0.00699158	0.0129281	-0.0191503	0.00532808	0.016446	0.00147988
0.00985092	-0.000979957	0.0126996	0.000114195	0.00518158	-0.00703977	0.0112356	0.00375765	0.00167394	0.00365928	0.00711218	0.00354357	0.00878236	0.00918734	-0.00047331	-0.00540778	0.00629176	0.00378901	-9.69266e-05	0.00996988	-0.000411975	0.00151039	0.0090256	0.00421209	0.0131453	-0.00139855	0.00619198	0.00821179	0.0112249	-0.0056991	0.0068387	0.0129345	-0.0188087	0.005986	0.0165536	0.00156178
0.00934852	-0.00134727	0.0128689	0.000289617	0.00476314	-0.00710456	0.010547	0.0035221	0.00131997	0.00312484	0.00713735	0.00326829	0.00816913	0.00890038	-0.000714779	-0.00534086	0.00613059	0.00327383	-0.000120436	0.00958993	-0.000100257	0.0012368	0.00879987	0.00374206	0.0130649	-0.00121566	0.00581236	0.00838403	0.0111086	-0.0054754	0.00665174	0.0127554	-0.0183788	0.00656638	0.0165746	0.00149883
0.00895898	-0.00152876	0.0127213	0.000614141	0.00440084	-0.00722683	0.0101808	0.00329818	0.00116017	0.00256125	0.00721605	0.00302424	0.0074183	0.00831707	-0.000975599	-0.00514182	0.00572516	0.00253107	-0.000208721	0.00919389	0.000267358	0.000975947	0.00838841	0.00337357	0.012991	-0.000959562	0.00506489	0.00869262	0.0108202	-0.00511963	0.00644111	0.0124441	-0.0178526	0.00709317	0.0164661	0.00131704
0.00874771	-0.00162678	0.0124239	0.000923189	0.00407873	-0.00749056	0.0099349	0.00293539	0.00119746	0.00190164	0.00722779	0.00279545	0.00673004	0.00767143	-0.00130576	-0.00484041	0.00523839	0.00179524	-0.000425611	0.00878221	0.000671441	0.000718702	0.00792991	0.00313357	0.0129659	-0.000438402	0.00412105	0.00896678	0.0105011	-0.00481725	0.00618803	0.0121591	-0.0172527	0.00754847	0.016265	0.00117258
0.00850915	-0.00166698	0.012042	0.00107407	0.00384967	-0.00802251	0.00976867	0.00238231	0.00127101	0.00109344	0.00710066	0.00262784	0.00622892	0.00721677	-0.00186874	-0.00436592	0.00470302	0.00130847	-0.000756277	0.00833693	0.00112177	0.000557677	0.00744112	0.00295537	0.0130289	0.000175062	0.00331232	0.00902298	0.0102141	-0.00460228	0.00597324	0.0119315	-0.0165358	0.00801241	0.0159324	0.00122391
0.00805991	-0.00158348	0.011546	0.00113102	0.00390798	-0.00850132	0.00969751	0.00172614	0.00136876	0.000404701	0.00684986	0.00248699	0.00586144	0.00694896	-0.00250194	-0.0036948	0.00402469	0.00094808	-0.000939103	0.00797529	0.00151105	0.000545385	0.00684585	0.00275643	0.0131473	0.00066233	0.00264758	0.00903096	0.00992082	-0.00443131	0.0058772	0.0117204	-0.0155676	0.00856888	0.0152818	0.00132723
0.00750507	-0.00134586	0.0109713	0.00113984	0.0040759	-0.00867065	0.00962833	0.0010922	0.00152257	-1.59771e-05	0.00661359	0.00220774	0.00559269	0.00680263	-0.00301173	-0.0031146	0.00317729	0.000654805	-0.000824084	0.00778654	0.0017693	0.00061709	0.00613728	0.00254951	0.0132763	0.000994792	0.00204357	0.00904225	0.00959705	-0.00434072	0.00589989	0.011541	-0.0144939	0.00925682	0.0144334	0.00144176
0.00689993	-0.00120455	0.0104601	0.00107714	0.00411206	-0.00863716	0.00948129	0.00045984	0.00163652	-0.000281892	0.00639168	0.00173679	0.00551281	0.00688127	-0.00338596	-0.00285062	0.0025302	0.000499186	-0.000593017	0.00773518	0.00191275	0.000684534	0.00561875	0.0022891	0.0134215	0.00122731	0.00153484	0.00914115	0.00933249	-0.00448429	0.00592291	0.0115087	-0.0135485	0.00994471	0.0136753	0.00158812
0.00620422	-0.00133519	0.0101298	0.000885772	0.00399412	-0.00846883	0.00920189	-0.000196072	0.00155321	-0.000434049	0.00620753	0.00121241	0.00576824	0.00742996	-0.00367499	-0.00272092	0.00227892	0.000532443	-0.00029089	0.00768017	0.00206372	0.000759475	0.00542747	0.00180992	0.0136336	0.00129336	0.0012923	0.00956359	0.00922974	-0.00475728	0.00593897	0.0115848	-0.0127082	0.0106169	0.0130275	0.00167751
0.0053838	-0.00158855	0.00984888	0.000657191	0.00378161	-0.00807369	0.00893638	-0.000753809	0.00127244	-0.000382	0.00623901	0.000660212	0.00603231	0.00807262	-0.00381584	-0.00266349	0.00221454	0.000499257	0.000129571	0.00762302	0.00222059	0.000816045	0.00538776	0.0012544	0.0139643	0.000976639	0.00120177	0.010033	0.00926694	-0.00495687	0.00596403	0.0116509	-0.0119132	0.0112946	0.01242	0.00160759
0.0046088	-0.00191187	0.00958721	0.000517293	0.00343131	-0.0073352	0.00870353	-0.00110837	0.000948037	-4.1417e-05	0.00641997	-1.82547e-05	0.00597322	0.00837163	-0.00362081	-0.00273129	0.00227655	0.000191352	0.000613011	0.00758384	0.00238266	0.000720722	0.00545605	0.000801312	0.0142573	0.000506195	0.001034	0.010281	0.00931464	-0.00506141	0.00592205	0.0116568	-0.0112599	0.01188	0.0118947	0.00139936
0.004013	-0.00233361	0.00937706	0.00043928	0.00275385	-0.00661841	0.00857182	-0.00131256	0.000584441	0.000241351	0.00658606	-0.000871524	0.00571917	0.00841161	-0.00331173	-0.00289729	0.00251808	-0.000242022	0.00095122	0.00745468	0.00267845	0.000551021	0.00570654	0.000477606	0.0143941	0.000230403	0.000754769	0.0103077	0.00936953	-0.00512296	0.00574459	0.01163	-0.0109341	0.0122641	0.0116153	0.0011734
0.00351439	-0.00282223	0.00915444	0.000392872	0.00188101	-0.00627815	0.00877154	-0.00152013	0.000163597	0.000157483	0.00665166	-0.00151656	0.00536092	0.00830381	-0.00319697	-0.002942	0.0029104	-0.000737567	0.00103806	0.00714323	0.00312441	0.000422608	0.00614071	0.00023671	0.0144576	0.000130291	0.000417972	0.0101864	0.00941768	-0.00512617	0.0054681	0.011545	-0.0105846	0.0125087	0.0114405	0.000929339
0.0030793	-0.00324294	0.00878423	0.000432443	0.00111144	-0.00614635	0.00907621	-0.00172943	-0.000198686	-0.000109171	0.00665339	-0.0017624	0.00485146	0.00798142	-0.00324906	-0.00272586	0.00322296	-0.00131198	0.00105228	0.00669748	0.00363016	0.000386521	0.00645216	0.00014594	0.0144905	0.000118891	-8.12717e-06	0.00981156	0.00931565	-0.00494517	0.00518728	0.0112605	-0.00991383	0.0127293	0.0111612	0.000640143
0.00279254	-0.00349932	0.00824781	0.000653959	0.000455231	-0.00613148	0.0092085	-0.00199548	-0.000415666	-0.000473495	0.00655353	-0.00179946	0.00412663	0.00727911	-0.00339086	-0.00242147	0.00325514	-0.00193308	0.00102596	0.00624865	0.0040919	0.000414044	0.00642018	0.000408553	0.0144825	0.000265945	-0.000695013	0.00890045	0.0090771	-0.00462138	0.00489979	0.0108384	-0.00900384	0.0129151	0.0107558	0.000382787
0.00274093	-0.00370828	0.00767528	0.000876041	-0.000162493	-0.00630512	0.00914936	-0.00252171	-0.000489793	-0.00101595	0.00614233	-0.00168653	0.00338506	0.00644869	-0.00372065	-0.00207062	0.00320395	-0.00250688	0.000953001	0.00579311	0.00452514	0.000561112	0.00625466	0.000788702	0.0144096	0.000764743	-0.00156709	0.00783659	0.00880665	-0.00430733	0.00460797	0.0104441	-0.00793441	0.0130626	0.0102751	0.000272373
0.00261672	-0.00389482	0.00707842	0.000926915	-0.000720436	-0.00670857	0.00896974	-0.00312332	-0.000574643	-0.00177515	0.00551955	-0.00134262	0.00285182	0.00586376	-0.00444747	-0.00167165	0.00312419	-0.00296146	0.000960952	0.00528337	0.00487068	0.00100774	0.00601774	0.000967841	0.0143144	0.0013633	-0.00239646	0.0071176	0.00858944	-0.00405149	0.00439595	0.0101173	-0.00658164	0.0132786	0.00967496	0.000315716
0.00217783	-0.0040162	0.00643587	0.000866817	-0.0010805	-0.00704828	0.0085981	-0.00360074	-0.000677662	-0.00242203	0.00495233	-0.000742797	0.0024314	0.00544329	-0.00521075	-0.00133412	0.00305094	-0.00338392	0.00109783	0.00477982	0.00493803	0.00155778	0.00569099	0.000967905	0.0142656	0.00173855	-0.00314712	0.00667253	0.00839889	-0.00381922	0.0042639	0.00981503	-0.00474535	0.013591	0.00878977	0.000381453
0.00157311	-0.00410266	0.00582364	0.000746602	-0.00130848	-0.00706693	0.00779044	-0.00390891	-0.000807514	-0.00271449	0.00449269	-0.000225603	0.00206959	0.0050952	-0.00564192	-0.00108702	0.00317154	-0.00379049	0.00133672	0.00447656	0.00493543	0.00194732	0.00537794	0.000868408	0.0142454	0.00192851	-0.00387882	0.00637731	0.00826813	-0.00365242	0.00415835	0.00954688	-0.0029158	0.0139787	0.00776919	0.000460047
0.000874489	-0.00431819	0.00534136	0.000553637	-0.00156789	-0.00694019	0.00679167	-0.0040966	-0.00113845	-0.00284013	0.00407346	-8.89137e-05	0.0018231	0.00488653	-0.00582862	-0.000912956	0.00338825	-0.00414709	0.00154266	0.0044	0.00509624	0.0021824	0.0051817	0.000605951	0.0142373	0.00201371	-0.00460392	0.00634933	0.00837716	-0.00370184	0.00401424	0.00943398	-0.00157119	0.0143294	0.0068753	0.000559085
1.70641e-05	-0.00472629	0.00499641	0.000236831	-0.00190597	-0.00673611	0.00600221	-0.0040658	-0.00168496	-0.00286483	0.00369722	-0.000108398	0.00175195	0.00494676	-0.00586629	-0.00070014	0.00356521	-0.00446013	0.00171717	0.0043943	0.00543234	0.00232823	0.0051508	-4.41676e-06	0.014288	0.00192591	-0.00521351	0.00683774	0.00862096	-0.00383203	0.00384102	0.00945502	-0.000531985	0.0146427	0.00610825	0.000569293
-0.00104958	-0.00519517	0.00466924	-0.000153984	-0.00228537	-0.00641735	0.00540406	-0.00355084	-0.00229439	-0.00272846	0.00351086	-0.000204829	0.00166405	0.00504097	-0.00565038	-0.000449549	0.00361755	-0.0048302	0.00186068	0.00444315	0.00588663	0.00228237	0.00512663	-0.000743176	0.0144787	0.00150016	-0.00564718	0.0074016	0.00880517	-0.00385784	0.00365312	0.00948563	0.000321898	0.0149119	0.00540437	0.000429756
-0.00205425	-0.00569915	0.00435272	-0.000494759	-0.0027357	-0.00602755	0.0048979	-0.00290328	-0.00285887	-0.00245157	0.0035143	-0.000378944	0.00137402	0.00491117	-0.00499158	-0.000126922	0.00357898	-0.00532059	0.00181306	0.00459551	0.00656202	0.00181843	0.00509247	-0.00128592	0.0146643	0.000988559	-0.0059842	0.00754794	0.0088702	-0.00376384	0.00342345	0.00946111	0.000924347	0.0149962	0.00480399	0.000190521
-0.00276931	-0.0062668	0.00407398	-0.000800123	-0.00340918	-0.00573299	0.00454182	-0.00257318	-0.00341544	-0.00229038	0.00356018	-0.000501446	0.000990027	0.00463564	-0.00429341	0.000438808	0.00339715	-0.00583655	0.00153419	0.0048052	0.00769691	0.00130668	0.00505534	-0.00167011	0.0147151	0.000711611	-0.00633122	0.00740144	0.00886111	-0.00359754	0.00312854	0.00940809	0.00121368	0.0148878	0.00445339	-4.07636e-05
-0.00333712	-0.0068508	0.00376317	-0.001099	-0.0042289	-0.00564414	0.00453003	-0.00250177	-0.00396764	-0.00242908	0.00355149	-0.000535691	0.000568935	0.00428494	-0.00399178	0.00113863	0.00282923	-0.00634899	0.00116969	0.0048679	0.00891359	0.0011344	0.00485878	-0.00197798	0.0146785	0.000605094	-0.00667579	0.00708725	0.00871772	-0.00329362	0.00279234	0.00929881	0.00146841	0.0147363	0.00422464	-0.000274444
-0.00381606	-0.00731976	0.00330401	-0.00136473	-0.00500291	-0.00561005	0.00465873	-0.00257586	-0.00436254	-0.00267385	0.00351588	-0.000474247	0.000103861	0.00381376	-0.00394299	0.00177329	0.00203347	-0.00687913	0.000832186	0.00468417	0.00978273	0.00121696	0.00443388	-0.00215385	0.0145963	0.000588693	-0.00705932	0.00650685	0.00822842	-0.00266969	0.0024648	0.00898218	0.00203394	0.0146198	0.00390874	-0.000531199
-0.00414473	-0.00762769	0.00269503	-0.0015295	-0.00569677	-0.0055991	0.004618	-0.00286268	-0.00457117	-0.0029733	0.00343023	-0.000456922	-0.000397808	0.0031328	-0.00403639	0.0022969	0.00134661	-0.00742099	0.00048897	0.00442561	0.0103916	0.00145319	0.00389658	-0.0020399	0.0144609	0.00073688	-0.00765678	0.00548659	0.00759494	-0.00195705	0.00215233	0.00852546	0.00273272	0.0145026	0.0034984	-0.000717944
-0.00429771	-0.00789007	0.00205824	-0.00166314	-0.00635998	-0.00561485	0.00441938	-0.00356097	-0.00469841	-0.00333546	0.00312592	-0.000487885	-0.000894479	0.00241969	-0.00435919	0.00275671	0.000805144	-0.00788286	0.000114317	0.00412518	0.0108493	0.00194857	0.00337743	-0.00182875	0.0142076	0.00119555	-0.00834848	0.00441078	0.00712177	-0.00144341	0.00184971	0.00809915	0.00347869	0.0143807	0.0030447	-0.000746979
-0.00450651	-0.00812179	0.0014014	-0.00185384	-0.00698573	-0.00554575	0.00413842	-0.00443087	-0.00487355	-0.00364018	0.00264607	-0.000587504	-0.0013389	0.00188245	-0.00501964	0.00312314	0.000325582	-0.00824803	-0.000179486	0.00371678	0.0110688	0.00290602	0.00285107	-0.00178781	0.0138481	0.00169266	-0.00896791	0.00371994	0.00681259	-0.00109947	0.0015534	0.00774758	0.00431857	0.0143671	0.00242237	-0.000648969
-0.00497354	-0.00828229	0.00068298	-0.0020903	-0.00745416	-0.00535642	0.00373117	-0.00508385	-0.00507961	-0.00382846	0.00216669	-0.000958918	-0.00176731	0.00145956	-0.00566456	0.00322727	-6.91479e-05	-0.00856451	-0.000281304	0.00323199	0.0108658	0.00391712	0.00230794	-0.00188574	0.0134916	0.00192824	-0.00946669	0.00326228	0.00659164	-0.000852456	0.00127544	0.00742613	0.0052195	0.0144892	0.00138764	-0.000547332
-0.00554078	-0.00840483	-5.14109e-05	-0.00234344	-0.00777692	-0.00508741	0.00303737	-0.00557245	-0.00533279	-0.00390563	0.00175605	-0.00156856	-0.00218977	0.00109929	-0.00594225	0.00314879	-0.000198871	-0.00883791	-0.000224472	0.00293713	0.0105687	0.00453011	0.00189166	-0.00205421	0.01315	0.00199051	-0.00988868	0.00292669	0.00652909	-0.000757818	0.00100126	0.00713591	0.00598593	0.0146793	0.000391	-0.000443147
-0.00614825	-0.00864678	-0.000629506	-0.00263719	-0.00807731	-0.00484713	0.00219838	-0.00599183	-0.00582034	-0.00400966	0.00136905	-0.00219557	-0.00257272	0.000874666	-0.00601977	0.00311835	-0.000136308	-0.00901557	-0.000160598	0.00294355	0.0105909	0.00488124	0.00165497	-0.00231976	0.0127957	0.00195826	-0.0101833	0.00281157	0.00683484	-0.000970752	0.000730236	0.00699409	0.0065234	0.0148362	-0.000183557	-0.000347956
-0.00683027	-0.00907597	-0.0010062	-0.00306324	-0.00842365	-0.00462969	0.00147809	-0.00628635	-0.00653177	-0.00414324	0.00101073	-0.00274604	-0.00287576	0.000901766	-0.00598652	0.00317389	-0.000105257	-0.00903455	-9.18345e-05	0.0030617	0.0108216	0.00508362	0.00152685	-0.00279703	0.0124234	0.00179044	-0.0101484	0.00303186	0.00726281	-0.00129112	0.000463526	0.00700754	0.00698204	0.0149704	-0.000441129	-0.000385736
-0.00755271	-0.00956021	-0.00131864	-0.00354975	-0.00879021	-0.00445019	0.000868338	-0.00630632	-0.0072822	-0.00430494	0.000825303	-0.00327276	-0.00319029	0.000925321	-0.00577482	0.0032585	-0.000172772	-0.00906554	1.01536e-05	0.00325349	0.0111569	0.00503971	0.00136446	-0.00340455	0.012087	0.00141449	-0.00995489	0.00320377	0.00747879	-0.00142625	0.00021854	0.00706112	0.0073914	0.0150618	-0.000486273	-0.000533582
-0.00815634	-0.0100737	-0.00158551	-0.00398191	-0.00922974	-0.00446106	0.000302223	-0.00623528	-0.00797561	-0.00465428	0.00080767	-0.00377635	-0.00359902	0.000700433	-0.00535422	0.00339917	-0.000289706	-0.00927374	3.97303e-05	0.0035573	0.0116991	0.0046181	0.00117633	-0.00394581	0.0118371	0.00100131	-0.0098929	0.00298127	0.00750856	-0.00141902	5.33721e-05	0.00707577	0.00774577	0.0149564	-0.000182613	-0.000697764
-0.00857166	-0.01068	-0.00177729	-0.00434943	-0.00991513	-0.00463777	-0.000180446	-0.00632468	-0.00865824	-0.00523442	0.000827624	-0.0040978	-0.00404994	0.000325662	-0.00500166	0.00374455	-0.000501313	-0.00956776	-0.000142227	0.00390003	0.0125973	0.00420636	0.000974181	-0.0044212	0.0116574	0.0007637	-0.00997908	0.0025425	0.00743559	-0.00134259	-6.25447e-05	0.00707368	0.00814077	0.0146919	0.000701742	-0.000802767
-0.00891811	-0.0113771	-0.00195364	-0.00468273	-0.0106761	-0.00483	-0.000436727	-0.00654196	-0.00936488	-0.00590601	0.000789729	-0.00422072	-0.00451089	-0.000129132	-0.00495455	0.00420806	-0.000998196	-0.00989499	-0.000504822	0.00410427	0.0134539	0.00418999	0.000612039	-0.00487992	0.0114896	0.000628786	-0.0101434	0.00197926	0.00721685	-0.00112713	-0.000204708	0.00700866	0.0086196	0.0144271	0.00161506	-0.000868941
-0.00921507	-0.0119083	-0.00224501	-0.00496391	-0.0113055	-0.00496151	-0.000596419	-0.00682209	-0.00998386	-0.0065529	0.000719165	-0.00427523	-0.00504702	-0.000768858	-0.00503919	0.00462463	-0.00163979	-0.0103282	-0.000900797	0.00408087	0.013916	0.00439681	8.63295e-06	-0.00530035	0.0113397	0.000545484	-0.0104428	0.00119026	0.00668362	-0.000622244	-0.000371217	0.00672102	0.0091846	0.0142263	0.0019855	-0.000835781
-0.00941377	-0.0121607	-0.00270576	-0.00509383	-0.0117916	-0.00506828	-0.000858818	-0.00729845	-0.0103761	-0.00720581	0.000549796	-0.00438253	-0.00576197	-0.00174338	-0.00519163	0.00494541	-0.00218281	-0.0109595	-0.00133199	0.00400558	0.0141351	0.00472873	-0.000722293	-0.0055791	0.0111949	0.000566537	-0.011081	9.7245e-05	0.00596917	-7.8347e-05	-0.000535658	0.0063641	0.00972406	0.0140491	0.00201457	-0.00051172
-0.00953004	-0.0122885	-0.00320215	-0.0051165	-0.0121887	-0.00512416	-0.00122952	-0.00820759	-0.0105845	-0.00791831	7.35401e-05	-0.0045196	-0.00641267	-0.00264947	-0.00543915	0.00520797	-0.00259801	-0.0115057	-0.00186702	0.00390555	0.0142031	0.00526115	-0.00145117	-0.00577198	0.0109395	0.000759768	-0.0118767	-0.000894559	0.00536712	0.000233981	-0.000738717	0.0061221	0.0102338	0.013896	0.0018426	-0.000101736
-0.0097439	-0.0123277	-0.00371554	-0.00516171	-0.0124411	-0.00496831	-0.00165777	-0.00905958	-0.0107728	-0.0086164	-0.00048406	-0.00469701	-0.00683875	-0.00315953	-0.00572229	0.00538319	-0.00294656	-0.0117763	-0.00246262	0.00378786	0.0140935	0.00604087	-0.00220134	-0.00599621	0.0105766	0.000943532	-0.0125251	-0.00145699	0.00486757	0.000379661	-0.001088	0.00601368	0.010716	0.0138911	0.00137573	0.000144069
-0.0101657	-0.0122276	-0.00428823	-0.00525226	-0.0123657	-0.00468276	-0.0023048	-0.0094513	-0.0109433	-0.00909021	-0.000864154	-0.00509321	-0.00710287	-0.00341854	-0.00591137	0.00531817	-0.00317057	-0.01187	-0.00284972	0.00380584	0.0137983	0.00675803	-0.00300615	-0.00627728	0.0101814	0.000942015	-0.0130267	-0.00180425	0.00439575	0.000430417	-0.00144286	0.00599213	0.0110445	0.014041	0.000520869	0.000223059
-0.0106504	-0.0120114	-0.00486787	-0.00535479	-0.0121585	-0.00443469	-0.00346484	-0.00951572	-0.0110747	-0.00931453	-0.00105904	-0.00572004	-0.0072492	-0.00351338	-0.00592893	0.00509495	-0.00306782	-0.0118381	-0.00292553	0.00395753	0.013453	0.00713627	-0.00376188	-0.00658413	0.00982173	0.000844109	-0.0134592	-0.00202444	0.00394883	0.000358208	-0.00168582	0.00613774	0.0111818	0.0142362	-0.00034285	0.000199
-0.0111599	-0.0118967	-0.00528138	-0.00550766	-0.0121184	-0.00428604	-0.00455192	-0.00936198	-0.0112817	-0.00947147	-0.00113427	-0.00640411	-0.00718271	-0.00333287	-0.00591275	0.00492486	-0.00283582	-0.0115874	-0.00289466	0.0041618	0.0132758	0.00735885	-0.00432623	-0.0070055	0.00947487	0.000701915	-0.0137969	-0.00206797	0.00362021	7.97308e-05	-0.0018187	0.00665628	0.011244	0.0143864	-0.000795139	-2.6053e-05
-0.0117352	-0.0120377	-0.00549217	-0.00584298	-0.0122295	-0.00419936	-0.00510065	-0.0088454	-0.0116779	-0.0095812	-0.000987733	-0.00704514	-0.00674787	-0.00274697	-0.00588522	0.00483743	-0.00276294	-0.0109969	-0.00279604	0.00429943	0.01315	0.00749831	-0.00470209	-0.007736	0.00913584	0.000487727	-0.013887	-0.00195906	0.00344046	-0.000294639	-0.00187323	0.00725869	0.0113225	0.0145112	-0.00105708	-0.000686442
-0.0123441	-0.0122647	-0.00564266	-0.00624082	-0.0124181	-0.00420931	-0.00525474	-0.00774526	-0.012234	-0.00963035	-0.000367077	-0.0076867	-0.0062958	-0.00219725	-0.00583101	0.00478026	-0.00285366	-0.0104156	-0.00260314	0.00438568	0.0130255	0.00752485	-0.00505677	-0.00845833	0.00891921	0.00017392	-0.0138076	-0.00191081	0.00331681	-0.000559072	-0.0017862	0.00760307	0.0113916	0.0145976	-0.00123694	-0.00142459
-0.0128068	-0.0125343	-0.00575053	-0.00654883	-0.0127633	-0.00448053	-0.00514123	-0.00664452	-0.0128046	-0.00973385	0.000356632	-0.0083657	-0.00619358	-0.00210501	-0.00585496	0.00479308	-0.00303687	-0.0101939	-0.00241226	0.00440637	0.0129443	0.0074941	-0.0054001	-0.00890099	0.00885885	-0.000119961	-0.0137717	-0.00212198	0.00318205	-0.000751625	-0.00140622	0.00773994	0.0114607	0.0145007	-0.00130953	-0.0018377
-0.0130617	-0.0128886	-0.00578799	-0.00675245	-0.0134527	-0.00490199	-0.00460436	-0.00612648	-0.0133923	-0.00997925	0.000742585	-0.00897539	-0.00630188	-0.00225852	-0.00604268	0.00503219	-0.00345015	-0.0101654	-0.00235848	0.00417239	0.0128828	0.00754467	-0.00570855	-0.00911448	0.00887037	-0.000288017	-0.0138165	-0.00240679	0.0030562	-0.000921381	-0.000959182	0.00775635	0.0116587	0.0142257	-0.00133637	-0.00199907
-0.0132346	-0.013269	-0.00582645	-0.00689168	-0.0142008	-0.00524435	-0.00338754	-0.00595801	-0.0140732	-0.010365	0.000866936	-0.00936934	-0.00652258	-0.00254844	-0.00635542	0.00536749	-0.00437997	-0.0102352	-0.00249097	0.00369095	0.0126883	0.00777663	-0.00609008	-0.00917134	0.00885602	-0.00038709	-0.0138924	-0.00271096	0.00292656	-0.00102972	-0.000722056	0.00756301	0.0119668	0.0139183	-0.00143785	-0.00201107
-0.0133447	-0.0134984	-0.00599889	-0.00692371	-0.0146899	-0.00548093	-0.00212816	-0.00599402	-0.0148072	-0.0107488	0.000841343	-0.00956855	-0.00689161	-0.00302393	-0.006672	0.00561042	-0.00532394	-0.0104475	-0.00264558	0.00316964	0.0123211	0.00804336	-0.00665517	-0.00894969	0.00883068	-0.000442794	-0.0140205	-0.00298984	0.00265739	-0.000997082	-0.000640177	0.00696454	0.0122983	0.0136499	-0.00171051	-0.00176468
-0.0133291	-0.0135096	-0.00634705	-0.00669825	-0.0149779	-0.00566695	-0.00150987	-0.00631345	-0.0152995	-0.0111283	0.000573108	-0.00974373	-0.00745028	-0.00367271	-0.00699771	0.00573656	-0.00580845	-0.0108178	-0.00280612	0.00270201	0.0118955	0.00831638	-0.00737997	-0.00821378	0.00877314	-0.000401406	-0.0143506	-0.00305117	0.00224105	-0.000944432	-0.000641985	0.00629352	0.0125661	0.0133827	-0.00200979	-0.00104715
-0.0131893	-0.013463	-0.00673289	-0.00635773	-0.0151463	-0.0057535	-0.00128324	-0.00696412	-0.0154575	-0.0114915	-0.000144168	-0.00990293	-0.00803808	-0.00427193	-0.00737737	0.0057927	-0.005947	-0.0111465	-0.00295465	0.00223775	0.0114321	0.00859507	-0.00811827	-0.00742588	0.00852017	-0.000200833	-0.014848	-0.0030263	0.00177832	-0.00100345	-0.000782509	0.00593808	0.0127875	0.0131067	-0.00230804	-0.000276645
-0.0131688	-0.0133834	-0.00714193	-0.00613288	-0.0151092	-0.00557438	-0.00128197	-0.00761391	-0.0154917	-0.0116731	-0.000963471	-0.0100785	-0.00845057	-0.00460425	-0.00774935	0.005708	-0.00586408	-0.0112519	-0.00291628	0.00174578	0.0108638	0.00875923	-0.00886837	-0.00708345	0.00810133	-2.36508e-05	-0.01534	-0.00307339	0.0013472	-0.00113895	-0.00118168	0.00580393	0.0129048	0.0129322	-0.00257183	9.09698e-05
-0.0134203	-0.0132679	-0.00760163	-0.00602083	-0.0146898	-0.00529738	-0.00156269	-0.00788212	-0.0154404	-0.0116971	-0.00145152	-0.0104509	-0.00878078	-0.00484725	-0.00793616	0.00529058	-0.0054162	-0.0112601	-0.00273406	0.0013369	0.0101688	0.00879151	-0.00971805	-0.00703836	0.00766915	-3.31283e-05	-0.0157738	-0.00325761	0.000917633	-0.00131152	-0.00163132	0.00579226	0.0127314	0.0129055	-0.00263327	0.000189113
-0.0137742	-0.0132287	-0.00803084	-0.00596394	-0.0142091	-0.00515522	-0.00213907	-0.00799669	-0.0152715	-0.0116941	-0.00171342	-0.0109299	-0.00907667	-0.00505624	-0.00790976	0.00479382	-0.00434396	-0.0112153	-0.00253784	0.00113729	0.00961761	0.00876437	-0.0106513	-0.00716369	0.00729737	-0.000137211	-0.0161953	-0.0035382	0.000453496	-0.00157026	-0.00188314	0.00599581	0.012471	0.0129641	-0.00259313	0.000132346
-0.0141816	-0.013298	-0.00831203	-0.00603675	-0.0140349	-0.00515079	-0.00275556	-0.008055	-0.0150718	-0.0117685	-0.0018583	-0.011375	-0.00929064	-0.00518819	-0.00782458	0.00452116	-0.00321407	-0.0110608	-0.00243249	0.00111074	0.00935583	0.0087765	-0.0113294	-0.00752734	0.00694493	-0.000285677	-0.0166173	-0.00396967	4.19443e-05	-0.00201594	-0.00199775	0.0065761	0.012375	0.0129965	-0.0026154	-0.000133081
-0.0147244	-0.0134447	-0.00843892	-0.00641716	-0.0140679	-0.00522618	-0.00306168	-0.00802918	-0.015001	-0.0118931	-0.00179975	-0.0117057	-0.00938563	-0.00531058	-0.00769852	0.00443776	-0.00264239	-0.0107874	-0.00239033	0.00109829	0.00923637	0.00881463	-0.0116419	-0.00823784	0.00661577	-0.000541911	-0.0169306	-0.00478724	-0.000172366	-0.00246553	-0.00203698	0.00717815	0.0124465	0.0130098	-0.002757	-0.000689851
-0.0154186	-0.0135572	-0.00854754	-0.00683905	-0.0142145	-0.0054486	-0.00327074	-0.00801493	-0.0151428	-0.0121127	-0.00138038	-0.0119566	-0.00951518	-0.0056026	-0.00751883	0.00446676	-0.00242647	-0.0106007	-0.00243671	0.00109647	0.00921632	0.00892743	-0.0118002	-0.00901497	0.00645652	-0.000977541	-0.0170716	-0.00581814	-0.00020121	-0.002747	-0.00194484	0.00743266	0.0126239	0.0129966	-0.00297806	-0.00131199
-0.0159351	-0.0136391	-0.00864736	-0.00702382	-0.0145126	-0.00600072	-0.00346942	-0.00815148	-0.0153199	-0.0126483	-0.000921154	-0.0120589	-0.00981141	-0.00611555	-0.00738517	0.00470908	-0.00241338	-0.0106453	-0.00278197	0.00111436	0.00936061	0.00929959	-0.0118473	-0.00949751	0.00646456	-0.0013404	-0.0171056	-0.00671688	-0.000196437	-0.00290316	-0.00161516	0.00746782	0.0130102	0.0128165	-0.00332978	-0.00169247
-0.0160934	-0.0136413	-0.00873269	-0.00701785	-0.0150343	-0.00664608	-0.00364163	-0.00847747	-0.015508	-0.0133751	-0.000777866	-0.0117722	-0.0101771	-0.0066834	-0.00737967	0.00537583	-0.0026631	-0.010775	-0.00338163	0.00101379	0.00967833	0.00977187	-0.0117301	-0.00982206	0.00651588	-0.00145099	-0.0171459	-0.00746152	-0.000166888	-0.00297834	-0.00124515	0.00737852	0.0138369	0.0124547	-0.00400948	-0.00195048
-0.0160857	-0.0133723	-0.00892194	-0.00689373	-0.0156212	-0.00708272	-0.00391401	-0.00883056	-0.0157037	-0.0140273	-0.000832518	-0.0113333	-0.0105674	-0.00728386	-0.00750093	0.00609222	-0.00323347	-0.0109421	-0.0039833	0.00071336	0.00990087	0.0101288	-0.0114956	-0.0100766	0.00650778	-0.00140878	-0.0171837	-0.00813743	-0.000118283	-0.00290245	-0.00106702	0.00712323	0.0147256	0.0120377	-0.00484605	-0.00216015
-0.0159662	-0.0129901	-0.00927152	-0.00656416	-0.016041	-0.00734844	-0.00437655	-0.00919649	-0.0157473	-0.0145526	-0.000991969	-0.0110859	-0.0109833	-0.0079599	-0.00762424	0.00645857	-0.00385919	-0.0111781	-0.00450786	0.000283843	0.00982301	0.0103417	-0.0113815	-0.0101965	0.00646315	-0.00126102	-0.0172666	-0.00870048	-0.000198386	-0.00254586	-0.00100697	0.006655	0.0152666	0.01165	-0.00555835	-0.00226254
-0.0156712	-0.0127204	-0.00972131	-0.00584452	-0.0163687	-0.0075203	-0.00497863	-0.00957588	-0.0156278	-0.0150191	-0.00128728	-0.0110357	-0.0114107	-0.00864186	-0.007748	0.00657649	-0.00418412	-0.0114507	-0.00501844	-0.000143515	0.00962355	0.0104643	-0.0115621	-0.0101273	0.00636788	-0.000917563	-0.0175778	-0.0089553	-0.000439756	-0.00215903	-0.00100235	0.00615685	0.0155481	0.0112595	-0.00613283	-0.00221716
-0.015222	-0.0125951	-0.0101616	-0.00506091	-0.0166598	-0.00752798	-0.00557875	-0.00982256	-0.0154398	-0.0154218	-0.00176334	-0.0110984	-0.0118345	-0.00914306	-0.00787623	0.00654852	-0.00438187	-0.0116121	-0.00552315	-0.000585139	0.00935898	0.0104484	-0.0118312	-0.0101055	0.00605483	-0.000286143	-0.0179709	-0.00905181	-0.000762864	-0.00201566	-0.00107399	0.00586148	0.015675	0.0108326	-0.00663829	-0.00224224
-0.0148918	-0.0125582	-0.0106053	-0.00458868	-0.0168673	-0.00719923	-0.00618355	-0.00991206	-0.0153107	-0.0156017	-0.00228093	-0.0113367	-0.012235	-0.00941601	-0.00788613	0.0062867	-0.00453806	-0.0116008	-0.00587422	-0.00105814	0.00899499	0.0101019	-0.0121405	-0.0103355	0.00552932	0.000282962	-0.018264	-0.00925545	-0.00105582	-0.00202698	-0.00126533	0.00566184	0.0155558	0.0104493	-0.00702172	-0.00250092
-0.0148785	-0.01266	-0.0110616	-0.00433082	-0.0169313	-0.00678753	-0.00682147	-0.00992736	-0.0152233	-0.0155662	-0.00264732	-0.0119775	-0.0126352	-0.00962538	-0.00774884	0.0056326	-0.00460482	-0.0115265	-0.0060301	-0.001432	0.00859089	0.00958192	-0.012492	-0.0106841	0.00496703	0.000488498	-0.018416	-0.00959672	-0.00134069	-0.00211917	-0.00149138	0.00550271	0.0150036	0.0102403	-0.00710177	-0.00287076
-0.0149765	-0.0131043	-0.0114137	-0.00419179	-0.0170059	-0.00661016	-0.00738479	-0.00999268	-0.0152113	-0.0154959	-0.0029392	-0.0128185	-0.0130382	-0.00979033	-0.00754076	0.00492848	-0.00460581	-0.0114056	-0.00609209	-0.00162756	0.00829968	0.00918613	-0.0127339	-0.0110912	0.00444953	0.000501875	-0.0184743	-0.0100131	-0.00164785	-0.00233747	-0.00162958	0.00542937	0.0143657	0.0101981	-0.0070633	-0.00330249
-0.0151311	-0.0137314	-0.0116145	-0.0042011	-0.0172369	-0.00660723	-0.00774715	-0.0100936	-0.0154897	-0.0154834	-0.00320132	-0.013494	-0.0134255	-0.00986512	-0.00737064	0.00456584	-0.00472189	-0.0111844	-0.00619407	-0.00169146	0.00820496	0.00891975	-0.0128284	-0.0115396	0.00393214	0.000404556	-0.0183594	-0.0105351	-0.00186556	-0.00275796	-0.00171532	0.00545654	0.0140676	0.0101809	-0.00718647	-0.0038319
-0.0153482	-0.0142344	-0.0117266	-0.0044286	-0.0175482	-0.00669761	-0.00793754	-0.0102439	-0.0159785	-0.0154931	-0.00338557	-0.0140132	-0.0137658	-0.00992263	-0.0072266	0.0044136	-0.00505054	-0.0108609	-0.00632149	-0.00177509	0.00815374	0.00870881	-0.0128291	-0.0119615	0.00334664	0.000138959	-0.0178345	-0.0113337	-0.00187357	-0.00319821	-0.00177789	0.00542056	0.0139893	0.010179	-0.0074651	-0.00445813
-0.0154976	-0.0146031	-0.0118659	-0.00474977	-0.0178946	-0.00692035	-0.00810657	-0.0106286	-0.0164395	-0.0155551	-0.00344287	-0.0144686	-0.0140898	-0.0101622	-0.00712306	0.00437315	-0.00544494	-0.0106267	-0.00647341	-0.00187679	0.00811991	0.00859779	-0.0128792	-0.0123943	0.00273972	-0.000312166	-0.0171803	-0.0123287	-0.00171531	-0.0034554	-0.00177765	0.00520479	0.0140236	0.0101946	-0.00783029	-0.00502163
-0.0155274	-0.0149146	-0.0120241	-0.00494106	-0.0182838	-0.00738684	-0.00825549	-0.0112448	-0.0167965	-0.0158585	-0.00352808	-0.0148356	-0.0144454	-0.0106452	-0.00722071	0.0045403	-0.00587013	-0.0106112	-0.00681349	-0.00201894	0.00811864	0.00875099	-0.0129707	-0.0128364	0.00236911	-0.000705951	-0.0167667	-0.0132745	-0.00154709	-0.0036023	-0.00164749	0.00491821	0.0142623	0.0101126	-0.00834223	-0.00540741
-0.0154475	-0.0151443	-0.0122114	-0.00506273	-0.0187335	-0.0079552	-0.00836423	-0.011911	-0.0171091	-0.0163455	-0.00377526	-0.0149597	-0.014809	-0.0111931	-0.00751202	0.00503197	-0.00635593	-0.0106708	-0.00739791	-0.0023972	0.00803974	0.00901561	-0.0131212	-0.0133281	0.00229129	-0.000826884	-0.0165674	-0.0141383	-0.00137099	-0.00368895	-0.00151136	0.00459862	0.0148412	0.00988872	-0.00917444	-0.00571939
-0.0154019	-0.0151425	-0.012573	-0.00516709	-0.0192098	-0.00838973	-0.00855277	-0.0125273	-0.0173619	-0.0168198	-0.00409826	-0.0149173	-0.0151581	-0.0117829	-0.00783958	0.00547574	-0.00684942	-0.0107606	-0.00808351	-0.00297846	0.00779525	0.00915837	-0.0135336	-0.0138653	0.00231594	-0.000835469	-0.0164904	-0.0149817	-0.00118755	-0.0036623	-0.00149522	0.00425211	0.0154057	0.00957808	-0.0101162	-0.00598679
-0.015393	-0.0149879	-0.0131059	-0.00522727	-0.0196485	-0.00872968	-0.00893331	-0.013138	-0.0173738	-0.0172132	-0.00445238	-0.0149216	-0.0155169	-0.0124852	-0.00812136	0.00553884	-0.00721047	-0.0109082	-0.00875439	-0.00357902	0.0074204	0.00917062	-0.0141835	-0.0144436	0.00241282	-0.000787987	-0.0166029	-0.0157737	-0.00114412	-0.00344819	-0.00155048	0.00393329	0.0156152	0.00928324	-0.0108798	-0.00615472
-0.015432	-0.0148796	-0.0136777	-0.00519764	-0.0200671	-0.00903351	-0.00946983	-0.013775	-0.0171894	-0.0175789	-0.00487872	-0.0150129	-0.0159603	-0.0132567	-0.00839621	0.00538813	-0.00740147	-0.0110786	-0.0094458	-0.00410212	0.00704291	0.00910912	-0.014866	-0.0150957	0.00261451	-0.000639049	-0.0171125	-0.0163568	-0.00128447	-0.00323041	-0.00163763	0.00363881	0.0156128	0.00899155	-0.0114953	-0.00621261
-0.0157061	-0.0148583	-0.0142044	-0.00514909	-0.020479	-0.00927822	-0.0100175	-0.014323	-0.0170016	-0.0179463	-0.00542392	-0.0151418	-0.0164171	-0.0138156	-0.00868625	0.00511222	-0.00754217	-0.0111417	-0.0101706	-0.00459356	0.00665813	0.00892749	-0.0154778	-0.0157961	0.00284517	-0.000429278	-0.0177887	-0.0168256	-0.00151735	-0.00320221	-0.00176888	0.00336446	0.0154876	0.00870305	-0.0120357	-0.00636547
-0.0162141	-0.0148783	-0.0147174	-0.00517281	-0.0208738	-0.00938505	-0.0105817	-0.0146492	-0.016904	-0.0182039	-0.00591901	-0.0153428	-0.0168249	-0.0140496	-0.00888546	0.00467948	-0.00764508	-0.0110512	-0.010789	-0.00507106	0.00626948	0.0084665	-0.0160678	-0.016482	0.00294274	-0.000354336	-0.0182617	-0.0173496	-0.0017258	-0.00327444	-0.00199109	0.00306572	0.0152094	0.00854228	-0.0124492	-0.00674492
-0.0167688	-0.0149817	-0.0152465	-0.00522962	-0.0212159	-0.00941704	-0.0112114	-0.0147963	-0.0168567	-0.018236	-0.00624242	-0.0157792	-0.0171704	-0.0141695	-0.00889403	0.00409765	-0.00765535	-0.010907	-0.011238	-0.00539443	0.00601185	0.00787943	-0.0166943	-0.0171279	0.00283116	-0.000511729	-0.0185693	-0.0179765	-0.00193193	-0.00339109	-0.00226255	0.00274495	0.0147655	0.00852295	-0.0125873	-0.00721309
-0.0172611	-0.0153343	-0.0157065	-0.00528626	-0.0215019	-0.00950263	-0.0118257	-0.0149243	-0.0168834	-0.0181092	-0.00645599	-0.0163606	-0.0174712	-0.0142156	-0.00875458	0.00352073	-0.0075926	-0.0107221	-0.0115669	-0.00548689	0.00588948	0.00741834	-0.0172734	-0.0177359	0.00267272	-0.000744017	-0.018805	-0.0186636	-0.00215077	-0.0035488	-0.0024992	0.00240478	0.0142993	0.00855927	-0.0126316	-0.00772523
-0.0177321	-0.0158094	-0.0159771	-0.00534808	-0.0217724	-0.00963409	-0.0122276	-0.015033	-0.0171817	-0.0179696	-0.00658771	-0.0168899	-0.0177026	-0.0141783	-0.00860127	0.00313207	-0.00766622	-0.010441	-0.0119285	-0.00544944	0.00581963	0.00707498	-0.0175828	-0.0183101	0.00248871	-0.00102111	-0.0189253	-0.0194673	-0.00225332	-0.00374112	-0.00270475	0.00201537	0.0140027	0.0085519	-0.0128422	-0.00829623
-0.0182165	-0.0161916	-0.016091	-0.00545211	-0.0220241	-0.00977575	-0.0123853	-0.0151323	-0.0177205	-0.0178135	-0.00657367	-0.0173318	-0.0177561	-0.0141691	-0.0084321	0.00280314	-0.00798104	-0.0100549	-0.0123203	-0.0054251	0.00569647	0.00678655	-0.0176334	-0.0188841	0.00227273	-0.00136856	-0.0187762	-0.0205982	-0.00217194	-0.00396927	-0.00289974	0.00159794	0.0137668	0.00851612	-0.0131854	-0.00887708
-0.0186041	-0.0164628	-0.0161769	-0.00557729	-0.0222366	-0.00995301	-0.0124824	-0.0153906	-0.0182739	-0.0176532	-0.00632808	-0.0177382	-0.017692	-0.0142465	-0.00824734	0.00249071	-0.00838027	-0.00975872	-0.012777	-0.00540125	0.00553476	0.00660764	-0.0176124	-0.019472	0.00215627	-0.00170644	-0.0185005	-0.0218781	-0.00197465	-0.00419058	-0.00305519	0.00118942	0.0135464	0.00842936	-0.0135927	-0.00937466
-0.0187445	-0.0166794	-0.0162352	-0.00568366	-0.0224219	-0.0102589	-0.0125396	-0.0158157	-0.0187616	-0.0176512	-0.00606064	-0.0180949	-0.0176673	-0.0144399	-0.00817738	0.00222648	-0.00882683	-0.00968072	-0.0134909	-0.00537979	0.00530137	0.00669733	-0.0175332	-0.0200906	0.00218146	-0.00191678	-0.0183457	-0.0230114	-0.00179962	-0.00442018	-0.0030952	0.000817536	0.0133954	0.0081308	-0.0141162	-0.009738

## Sheet: TaskRelResponsePerTrl_LoReward
-0.00923676	0.00721033	0.0155912	0.0153058	-0.000806019	-0.00601318	-0.0133456	0.000747082	-0.0129089	-0.00893254	-0.00495807	0.00661652	0.01821	-0.000228273	0.00391739	0.00632177	-0.0089907	0.00529802	0.0122117	0.00967171	0.00383934	0.00260097	0.0103798	0.0113855	0.000943798	0.00164406	-0.0149974	-0.0159728	-0.00737473	-0.0165414	0.00265821	-0.00790314	0.0155631	-0.00258204	-0.0106287	-0.00612592	0.00304272	0.00331907	-0.00772603	-0.00690953	0.00958209	0.0126214	0.0168058	0.0184719	0.00359237	-0.00713197	-0.0127408	-0.00957356	0.00956136	0.0122504
-0.00956692	0.00705438	0.0156311	0.0153636	-0.000632689	-0.00582586	-0.013122	0.000822467	-0.0129494	-0.00925541	-0.00485595	0.00593742	0.0176355	0.000272502	0.00326201	0.00605651	-0.0083521	0.00550351	0.0114164	0.00972201	0.00420934	0.00217625	0.0105789	0.0113006	0.000891813	0.000790943	-0.0153445	-0.0162031	-0.00649937	-0.0158548	0.00237847	-0.00790303	0.0153991	-0.00222133	-0.0109501	-0.00548721	0.00321467	0.00268524	-0.00687603	-0.00739373	0.00902362	0.012103	0.0167786	0.0181742	0.00356735	-0.0065045	-0.0129246	-0.0101916	0.00949663	0.0124169
-0.00983753	0.00700488	0.0156129	0.01548	-0.000698243	-0.00546933	-0.0130581	0.00105293	-0.0129595	-0.00964649	-0.00486526	0.00546333	0.0172369	0.000823917	0.00298851	0.00606539	-0.00768179	0.00559204	0.0109998	0.00965649	0.00448303	0.00170078	0.0108798	0.0110757	0.000897595	0.00018647	-0.0158131	-0.0165308	-0.00555326	-0.0145685	0.00204881	-0.00777722	0.0151268	-0.00183125	-0.0112205	-0.00437863	0.00349148	0.00199085	-0.00644581	-0.00780499	0.0086012	0.0118551	0.0167238	0.0178889	0.00341253	-0.00602728	-0.0129568	-0.0107912	0.00953145	0.0124636
-0.0100372	0.00701377	0.0155379	0.0155327	-0.000832799	-0.00484198	-0.0130701	0.00157393	-0.0129275	-0.0100652	-0.00522425	0.00524058	0.016978	0.00141366	0.00300669	0.00624587	-0.00688457	0.00549048	0.0107798	0.0095189	0.0045984	0.00116982	0.0110169	0.0105124	0.00101974	-0.000248985	-0.0164773	-0.0165861	-0.00473003	-0.0132658	0.0016989	-0.00764856	0.0146949	-0.00141495	-0.0114165	-0.00316234	0.00390039	0.001312	-0.00618373	-0.00812494	0.00824634	0.011773	0.0165069	0.0176129	0.00309314	-0.0056695	-0.0127274	-0.011395	0.0097402	0.0123512
-0.010188	0.00712323	0.0153577	0.0154059	-0.000944298	-0.00374998	-0.0131862	0.00266347	-0.0128917	-0.0102483	-0.00561869	0.00509151	0.0168068	0.00203791	0.00321101	0.0066913	-0.00597209	0.00502104	0.0106596	0.00928262	0.0046078	0.000529258	0.0109958	0.00990818	0.00123048	-0.000573408	-0.01709	-0.0162502	-0.00414416	-0.0125383	0.00127887	-0.00759742	0.0142127	-0.00098537	-0.0116307	-0.00226904	0.00439742	0.00071018	-0.00568001	-0.00824847	0.00803068	0.0117872	0.0161001	0.0173417	0.00269415	-0.00537087	-0.0120067	-0.0120015	0.0102033	0.0121715
-0.0103812	0.00727984	0.0148741	0.0151136	-0.00107391	-0.00258281	-0.0134687	0.0038141	-0.012942	-0.0101298	-0.00575362	0.0049927	0.0168081	0.00258034	0.00374582	0.00747065	-0.00504629	0.00445462	0.0107073	0.00874609	0.00462712	-0.000163975	0.0108826	0.00956834	0.00129782	-0.000699145	-0.0174551	-0.0157286	-0.00362984	-0.0121761	0.000838512	-0.00759655	0.0137093	-0.000526822	-0.0119498	-0.00163557	0.00486938	0.000162267	-0.00500585	-0.00825968	0.00815253	0.0119847	0.0156304	0.016967	0.00231836	-0.00516985	-0.0112131	-0.0124991	0.0106402	0.0119993
-0.0106869	0.00729955	0.0142549	0.0148072	-0.00123856	-0.00179969	-0.0137976	0.0044882	-0.0130982	-0.00989423	-0.00564036	0.00498102	0.0171505	0.00300693	0.00486211	0.00819945	-0.00417051	0.00414365	0.0109409	0.00795914	0.00465352	-0.000810168	0.0106362	0.00944429	0.00109336	-0.000486954	-0.0176716	-0.0150663	-0.00315324	-0.0120316	0.000580229	-0.00768657	0.0131677	2.33053e-05	-0.0123031	-0.00115217	0.00518213	-0.000336408	-0.00426261	-0.00833686	0.0083597	0.0124675	0.0151864	0.0164556	0.00194534	-0.00517596	-0.0108191	-0.0128859	0.0107851	0.0118125
-0.0110416	0.00709688	0.0137642	0.0144846	-0.00132558	-0.00125768	-0.0139951	0.00482711	-0.0132971	-0.00957128	-0.00535391	0.00497203	0.017532	0.00335737	0.00599496	0.00851587	-0.00332863	0.00401723	0.0110794	0.00718107	0.0047056	-0.00139215	0.010098	0.00945727	0.000796473	-0.000261242	-0.0177894	-0.0142404	-0.00274194	-0.012176	0.000560291	-0.00806339	0.0126007	0.000639042	-0.0126573	-0.000908102	0.0054813	-0.000787517	-0.00338108	-0.00849548	0.00835016	0.0129004	0.0147388	0.0158822	0.00154518	-0.00525135	-0.0107012	-0.0132407	0.0107826	0.0116128
-0.0114356	0.00683191	0.0134284	0.0141422	-0.00125998	-0.000840819	-0.0141113	0.00496767	-0.0135399	-0.00910397	-0.00476111	0.00479011	0.0176306	0.0037288	0.00657684	0.00864197	-0.0025227	0.00398729	0.0109036	0.0064764	0.00490885	-0.00192248	0.00940014	0.00971891	0.000448913	-0.000362263	-0.0177287	-0.0132998	-0.00230994	-0.0126738	0.000618241	-0.0086154	0.0120878	0.00123856	-0.0130814	-0.00112555	0.00580624	-0.00127703	-0.00221421	-0.00869973	0.00815267	0.0129917	0.0142763	0.0153208	0.00120958	-0.00520224	-0.0107407	-0.0136498	0.0107054	0.0114921
-0.0119094	0.00653129	0.0131846	0.0139327	-0.00106766	-0.000608869	-0.0141877	0.00485336	-0.0138378	-0.00853729	-0.00357181	0.00438782	0.0175374	0.00410839	0.00680264	0.00867128	-0.00177768	0.00414378	0.0105931	0.00577943	0.00520921	-0.00240709	0.00881332	0.0104462	5.59735e-05	-0.000656249	-0.0173966	-0.0123423	-0.00173237	-0.0132171	0.000730438	-0.00909935	0.0116638	0.00181783	-0.0136588	-0.00147862	0.00624618	-0.00185643	-0.00100936	-0.0089567	0.00784393	0.0128947	0.0139023	0.0147499	0.00105813	-0.00505274	-0.0110576	-0.0141001	0.0104795	0.0114462
-0.01242	0.00617717	0.013117	0.013887	-0.000888808	-0.000633383	-0.0141624	0.00435786	-0.0141084	-0.00812166	-0.00228503	0.00393397	0.0173385	0.00451072	0.00681513	0.00863338	-0.0010397	0.00465337	0.0102076	0.00506467	0.00548534	-0.00288467	0.00833012	0.0112144	-0.000258833	-0.00105197	-0.0170827	-0.0115377	-0.000988731	-0.0134134	0.000917026	-0.00947322	0.0112741	0.00240308	-0.0141244	-0.00152616	0.00703539	-0.00252092	-3.32402e-05	-0.00926902	0.00736374	0.0126884	0.0136685	0.0141282	0.00106444	-0.0048513	-0.0118349	-0.0145896	0.0100508	0.0114329
-0.0127841	0.00586768	0.0134519	0.0139284	-0.000726415	-0.000661774	-0.0139417	0.00371116	-0.0142757	-0.00799927	-0.00146852	0.003445	0.0169871	0.00508907	0.00652763	0.00868014	-0.000261348	0.00518449	0.0097269	0.00444633	0.00568287	-0.0033784	0.00788286	0.0115765	-0.000481211	-0.0015685	-0.0170707	-0.0107288	-0.000225021	-0.0134629	0.00109425	-0.00979935	0.0109097	0.00297923	-0.0143385	-0.0013544	0.00787563	-0.00319047	0.000779968	-0.00955514	0.00653661	0.012324	0.013528	0.0135144	0.00108817	-0.00454642	-0.0126046	-0.0151865	0.00971542	0.0113708
-0.0129402	0.00569006	0.0138889	0.0139168	-0.000615242	-0.000422713	-0.0137276	0.00330753	-0.0143277	-0.00797236	-0.000985701	0.00291953	0.0163805	0.00580545	0.0058378	0.00873956	0.000569874	0.00539904	0.0092289	0.00402983	0.00582952	-0.00390927	0.00750386	0.0116632	-0.000641838	-0.0022234	-0.017212	-0.0098682	0.000546938	-0.0134616	0.00116164	-0.0100762	0.0106116	0.00345296	-0.0143838	-0.0010745	0.00846688	-0.00387374	0.00150092	-0.00975856	0.00557471	0.0117815	0.0133682	0.0130724	0.00112474	-0.00401944	-0.0129086	-0.0158749	0.00969265	0.0112635
-0.0130247	0.00564846	0.0140638	0.0138629	-0.000728886	-4.33106e-05	-0.0137007	0.00303553	-0.0143741	-0.00800003	-0.000693162	0.00250101	0.0157032	0.00653283	0.00510584	0.00879279	0.00145509	0.0054041	0.00881669	0.0037646	0.00593165	-0.00444478	0.00732245	0.0115878	-0.000848697	-0.00292289	-0.0174265	-0.00884866	0.00127849	-0.0133607	0.00108546	-0.0101682	0.010423	0.00384791	-0.0143001	-0.000614434	0.00883157	-0.00458612	0.00210891	-0.00990224	0.00480671	0.0112737	0.0131926	0.0128333	0.00114223	-0.00344783	-0.012931	-0.0165755	0.00982992	0.0110867
-0.0130561	0.00560648	0.0140203	0.0137379	-0.00095932	0.000410129	-0.0137808	0.00280071	-0.0144187	-0.00810722	-0.000694849	0.00221874	0.0152128	0.00718228	0.00476629	0.00873926	0.00239872	0.00528873	0.00855237	0.00350356	0.00594331	-0.00498906	0.00723661	0.0112667	-0.00109482	-0.0035128	-0.0177335	-0.00739867	0.00179898	-0.0132016	0.00100102	-0.0100722	0.0102242	0.00424049	-0.014006	0.000187671	0.00905126	-0.00522367	0.00253081	-0.00998805	0.00418886	0.0110069	0.0129935	0.0126503	0.000993244	-0.00303801	-0.0127891	-0.017238	0.0100675	0.0107546
-0.0130319	0.00555645	0.0138504	0.0133313	-0.00112512	0.00098907	-0.0139123	0.00266102	-0.0144707	-0.00818587	-0.0011848	0.00202351	0.0148413	0.00778045	0.00461617	0.00858645	0.0033514	0.00499272	0.00829701	0.00324797	0.00588425	-0.00552669	0.00707512	0.0105705	-0.0013603	-0.00406387	-0.0181196	-0.00588181	0.00228921	-0.0131807	0.000920931	-0.00993779	0.0098965	0.00467138	-0.0133862	0.00107084	0.00903915	-0.00571118	0.00284719	-0.0100164	0.0036387	0.0108424	0.012632	0.0125047	0.000781479	-0.00274656	-0.0123864	-0.0178709	0.0104688	0.0103832
-0.013081	0.00550063	0.0134824	0.0127014	-0.00117166	0.00172712	-0.0142108	0.00268969	-0.0146666	-0.00811904	-0.00175941	0.00178004	0.0145264	0.00832715	0.0045475	0.00828992	0.00424437	0.00441923	0.00803204	0.00294457	0.00582488	-0.0059828	0.00682261	0.00983339	-0.00173302	-0.0046114	-0.0184821	-0.00467753	0.00290732	-0.0133943	0.000876945	-0.00985035	0.00951527	0.00511828	-0.0127458	0.00170653	0.00854756	-0.00608051	0.00324533	-0.0100824	0.00319865	0.0107285	0.0120935	0.012415	0.000625563	-0.00251805	-0.0116291	-0.0184646	0.0110504	0.01011
-0.0132679	0.00530003	0.0127243	0.0120746	-0.00114222	0.00244379	-0.0148464	0.0026896	-0.0150004	-0.00787885	-0.00193121	0.00149494	0.0143354	0.00866309	0.00462204	0.00761275	0.00504031	0.00381388	0.00775672	0.00239536	0.00580539	-0.00642547	0.00652211	0.00944102	-0.0022728	-0.00513353	-0.0187203	-0.00374196	0.00369266	-0.0136775	0.00103735	-0.0097812	0.00912257	0.00559688	-0.0124218	0.00217338	0.00788815	-0.00645601	0.00369612	-0.0102493	0.00299875	0.0107171	0.0115028	0.0122946	0.000582103	-0.00240862	-0.0109097	-0.0189857	0.0115513	0.00993706
-0.0135782	0.00490703	0.0118357	0.0115345	-0.00094959	0.00295896	-0.0153816	0.00249038	-0.0153718	-0.00763344	-0.00185703	0.00115176	0.0143759	0.00873622	0.00483069	0.00667968	0.00580712	0.00346185	0.00732999	0.00177309	0.00582356	-0.00690901	0.00612975	0.0092432	-0.00290562	-0.00562075	-0.0189167	-0.00297297	0.00460987	-0.0139974	0.00130674	-0.00975912	0.00872724	0.00622385	-0.0122671	0.00255594	0.00751018	-0.00683637	0.00415538	-0.0105184	0.00289724	0.0107913	0.0109429	0.0120367	0.000623643	-0.00253376	-0.0106102	-0.0194835	0.0117609	0.00983858
-0.0138806	0.00442475	0.011188	0.0110245	-0.000353881	0.00339739	-0.0154867	0.00218233	-0.0156913	-0.00739729	-0.00165904	0.000555912	0.0144165	0.008725	0.00492151	0.00582534	0.00654632	0.00325605	0.00672045	0.00126986	0.00586991	-0.00746853	0.00549723	0.00914409	-0.00352774	-0.00612394	-0.0190937	-0.00247326	0.00581071	-0.0143978	0.00152949	-0.00994077	0.00831281	0.00696285	-0.0121914	0.00281078	0.00735543	-0.00723427	0.00466982	-0.0107963	0.00267253	0.0107399	0.0103825	0.0116364	0.000842514	-0.00268181	-0.0105209	-0.0200326	0.0118498	0.00984686
-0.0141809	0.00396214	0.0107194	0.0105517	0.000336858	0.00381391	-0.0153056	0.00181784	-0.0159815	-0.00717304	-0.00125482	-0.000278025	0.0142367	0.0087244	0.00472883	0.00509412	0.00727489	0.00312679	0.00603437	0.00092979	0.00593036	-0.00809591	0.00476615	0.00922532	-0.00414336	-0.00668949	-0.0192084	-0.00252025	0.00759848	-0.0148223	0.00164224	-0.0102529	0.00782566	0.00769684	-0.0122889	0.00284561	0.00731206	-0.00777133	0.00533085	-0.0110908	0.00234557	0.0104492	0.00981336	0.0112175	0.00147346	-0.0026292	-0.0105431	-0.0206261	0.0118754	0.0100028
-0.0144933	0.00349542	0.0103368	0.0102893	0.000764406	0.00419023	-0.0149283	0.00137859	-0.0162334	-0.0071332	-0.000539826	-0.00114665	0.013926	0.00868925	0.00443171	0.00440367	0.00810777	0.00315222	0.0053772	0.000704285	0.00603021	-0.00877728	0.0041484	0.00955578	-0.00479623	-0.00726694	-0.0192476	-0.00274436	0.00941741	-0.0150811	0.00168229	-0.0105327	0.00728036	0.00837494	-0.0126454	0.00282957	0.00746521	-0.00839989	0.00599055	-0.0114133	0.00197338	0.0100694	0.00935016	0.0107829	0.00218926	-0.00243477	-0.0107328	-0.0212496	0.0118633	0.0101568
-0.0146815	0.00300506	0.0101152	0.010222	0.000961644	0.00455337	-0.0142281	0.000838662	-0.016324	-0.00731499	0.0001678	-0.00195321	0.0135477	0.00860793	0.0040786	0.00376397	0.00899304	0.00341765	0.0047252	0.00068696	0.00614063	-0.00949984	0.00364373	0.00981581	-0.00546277	-0.00783375	-0.0193439	-0.00263172	0.0107147	-0.0151121	0.00158415	-0.0107281	0.00670177	0.00902529	-0.0128817	0.00298102	0.00801744	-0.0090186	0.00651646	-0.0116482	0.00145483	0.00963592	0.00903435	0.0102884	0.00261289	-0.00215535	-0.0110731	-0.0219395	0.0119464	0.0101547
-0.0146843	0.00260035	0.0102169	0.0101861	0.00101967	0.00499716	-0.0130459	0.000280103	-0.0162893	-0.00758763	0.000545187	-0.00274731	0.0130912	0.0086092	0.00364674	0.00333679	0.00986337	0.00363678	0.00406156	0.00113897	0.00627033	-0.0102631	0.00319778	0.00973963	-0.00596196	-0.00839538	-0.0195886	-0.00226081	0.011641	-0.015073	0.00113354	-0.0108806	0.00608473	0.00963585	-0.0127302	0.00324071	0.00865632	-0.00955694	0.00694601	-0.011742	0.000598772	0.00911928	0.00880362	0.00979358	0.0027986	-0.00170603	-0.0113267	-0.0227129	0.0120594	0.0100636
-0.0145814	0.00236406	0.0103689	0.0100718	0.000876155	0.00555052	-0.0118944	-0.000190809	-0.016256	-0.00782608	0.000745975	-0.00355662	0.0125182	0.00875	0.00321995	0.00309641	0.0106513	0.00356401	0.0034983	0.00172517	0.00642346	-0.0110192	0.00284265	0.00949487	-0.00626544	-0.0089718	-0.0198823	-0.00176045	0.0123415	-0.0149858	0.000559522	-0.0109683	0.00539875	0.0100653	-0.0123613	0.00355475	0.00900692	-0.0100329	0.00732032	-0.0117362	-0.000225125	0.00857559	0.0085441	0.00947104	0.00284329	-0.000948224	-0.0113021	-0.0233973	0.0121584	0.00991788
-0.0145129	0.00225448	0.0102638	0.00991043	0.000327199	0.00614483	-0.0112659	-0.000617362	-0.0162935	-0.00806088	0.000855592	-0.0042592	0.0118717	0.00900912	0.0029133	0.00287213	0.0113705	0.0033392	0.00311071	0.00201723	0.00663628	-0.0117688	0.00271236	0.00915394	-0.00648293	-0.00955319	-0.0201889	-0.00104967	0.012734	-0.0148017	0.000175229	-0.0108403	0.00466047	0.0103079	-0.0118461	0.00399361	0.00914371	-0.0104175	0.00758849	-0.0117596	-0.000707741	0.00813889	0.00826273	0.0093598	0.00263767	-0.000196172	-0.0111848	-0.0239093	0.012166	0.00971345
-0.0144699	0.00213646	0.00997624	0.00967743	-0.000413598	0.00677344	-0.010927	-0.00102438	-0.0163788	-0.00831096	0.000835892	-0.00474045	0.0112786	0.00923621	0.00277311	0.00257333	0.012029	0.00303293	0.00283927	0.00206291	0.00700442	-0.0125094	0.00270427	0.00866255	-0.0066273	-0.0101332	-0.0205857	7.35969e-05	0.012635	-0.014581	-2.41062e-05	-0.0105638	0.00402367	0.0105117	-0.0111088	0.0046688	0.0091617	-0.0106018	0.00763626	-0.0118111	-0.000938639	0.0078742	0.00794897	0.00930434	0.00194252	0.000248816	-0.0110278	-0.02432	0.0120951	0.00950192
-0.014445	0.00201039	0.00958621	0.00917229	-0.00096188	0.00750138	-0.0107528	-0.00136907	-0.0165209	-0.00843878	0.00068731	-0.00505961	0.0107123	0.00942723	0.00265469	0.0022343	0.012569	0.00255422	0.00255789	0.00196982	0.00742694	-0.0132618	0.00261691	0.00801838	-0.00662563	-0.0107039	-0.0211421	0.00131123	0.0123668	-0.0145349	-0.000115628	-0.0103182	0.00355836	0.0107441	-0.0101097	0.00533232	0.00901154	-0.0107097	0.00765101	-0.0119041	-0.00100095	0.00764746	0.00745882	0.00928373	0.00116142	0.000501429	-0.0108139	-0.0246467	0.0119035	0.00933449
-0.0145332	0.0018543	0.00901282	0.00843205	-0.00135666	0.0083675	-0.0108036	-0.00159068	-0.016767	-0.00836123	0.000585761	-0.00537269	0.0101424	0.00958508	0.00254241	0.00180831	0.0129883	0.00181884	0.0022722	0.00165141	0.00775866	-0.0141045	0.00244123	0.00745244	-0.00643616	-0.0112689	-0.0215527	0.00227116	0.0124257	-0.0147418	-6.15542e-06	-0.0101577	0.00317174	0.0109651	-0.00915601	0.00575475	0.00856867	-0.010919	0.00783799	-0.0121525	-0.000781203	0.00743806	0.00679372	0.00931804	0.000757807	0.00064274	-0.0106492	-0.0249038	0.0114034	0.00924586
-0.0147462	0.00151134	0.00811212	0.00767569	-0.001694	0.00914115	-0.0110789	-0.00181952	-0.0170287	-0.00815024	0.000686821	-0.00567736	0.00958688	0.00956212	0.00246352	0.00109666	0.0133891	0.00119068	0.00197891	0.000881456	0.00802037	-0.0149685	0.00222696	0.0071501	-0.00632499	-0.0118102	-0.0216616	0.00302777	0.0126775	-0.0150249	0.000533352	-0.0100417	0.00284844	0.0111625	-0.00854633	0.00602929	0.00802083	-0.0112309	0.00815294	-0.0124917	-8.67134e-05	0.00727893	0.00609132	0.00931736	0.000621095	0.000628424	-0.0106299	-0.0251917	0.0107359	0.00916511
-0.0150112	0.0010341	0.00719531	0.00698515	-0.00193569	0.0096698	-0.0113157	-0.00217863	-0.0172156	-0.00795829	0.000868187	-0.00596664	0.00909202	0.00931958	0.00231301	0.000237444	0.0138131	0.000941968	0.00153814	-2.74288e-05	0.00825584	-0.0157886	0.00190619	0.00695173	-0.00650384	-0.012258	-0.0215859	0.00367925	0.0130014	-0.0153575	0.00116352	-0.0100291	0.00259662	0.0114458	-0.00807857	0.0062215	0.00765677	-0.0116081	0.00854356	-0.0128018	0.00063778	0.00709788	0.00543132	0.00917197	0.000632997	0.000400702	-0.0107571	-0.0255124	0.0101744	0.00908744
-0.0152371	0.000562363	0.00657958	0.00630394	-0.00194032	0.0100857	-0.0112396	-0.00260723	-0.0173192	-0.00777878	0.00109168	-0.00638069	0.00862206	0.00899969	0.00195832	-0.0005332	0.0142478	0.000902829	0.000921642	-0.000647372	0.00843888	-0.0165417	0.00131206	0.00680765	-0.00680817	-0.0126464	-0.0213699	0.00416858	0.0134811	-0.0157984	0.00148694	-0.0103046	0.00231368	0.0118727	-0.00767221	0.0062425	0.00741423	-0.0120934	0.00910665	-0.013027	0.000921947	0.00674721	0.00478017	0.0088756	0.000897806	0.000150913	-0.0108899	-0.0258818	0.00974044	0.00900555
-0.0154287	0.000170311	0.00615888	0.00560117	-0.00183163	0.0104393	-0.0110571	-0.00306413	-0.017347	-0.00762025	0.00141149	-0.00698718	0.00812627	0.00870805	0.00143263	-0.00117729	0.0147165	0.000999894	0.000232457	-0.0010514	0.00846072	-0.0172434	0.000684231	0.00675776	-0.00717314	-0.0130565	-0.0209214	0.00436539	0.0142258	-0.0162955	0.00157228	-0.0106688	0.00190877	0.0124023	-0.00735598	0.00596393	0.00722251	-0.0127374	0.010007	-0.0131873	0.000933691	0.00621328	0.00411582	0.00855782	0.00159912	0.00010546	-0.0110242	-0.0262178	0.00936894	0.00880962
-0.0155605	-0.000175279	0.00585255	0.00499536	-0.00182218	0.0106566	-0.0108393	-0.00362136	-0.0173094	-0.00766028	0.00182314	-0.00771025	0.0076101	0.0084145	0.000880004	-0.00175529	0.0152331	0.00130897	-0.000428839	-0.00134758	0.00839475	-0.0178955	0.000264134	0.00675061	-0.00760315	-0.0134968	-0.0201463	0.00448547	0.0149228	-0.0166093	0.00152038	-0.0108704	0.00137026	0.0129115	-0.00705786	0.00573057	0.00714042	-0.0133288	0.0108914	-0.0132624	0.000791818	0.00563349	0.0035328	0.00822265	0.00232998	0.000165643	-0.0111537	-0.0265247	0.00911957	0.00849892
-0.0155363	-0.000435956	0.00574474	0.00461014	-0.00191387	0.0106849	-0.0105542	-0.00439137	-0.0172578	-0.00791838	0.00212329	-0.0084212	0.00709347	0.00803076	0.000298338	-0.00223111	0.0156711	0.00186473	-0.00108694	-0.0014736	0.00837781	-0.0184827	1.91048e-05	0.00661115	-0.00803926	-0.0139412	-0.0194009	0.00481403	0.015308	-0.0166406	0.00125022	-0.0109113	0.00081886	0.0134021	-0.00663645	0.00583844	0.00727775	-0.0137063	0.0114365	-0.0131742	0.000424615	0.00501728	0.00312195	0.00785266	0.00265808	0.00027724	-0.0111314	-0.0268597	0.00917724	0.00815595
-0.0154537	-0.000429702	0.00595643	0.00439079	-0.00205309	0.0108246	-0.010302	-0.00510251	-0.0171898	-0.00824976	0.002194	-0.00913647	0.00655058	0.0075661	-0.000365173	-0.00241998	0.0159812	0.00235328	-0.00177716	-0.00126771	0.0084257	-0.0190451	-0.000114096	0.0062578	-0.0084341	-0.0144492	-0.0190343	0.00528304	0.015511	-0.016584	0.000577704	-0.0108554	0.000252233	0.0138844	-0.00602964	0.00615977	0.00743185	-0.0139445	0.0117585	-0.0130131	-0.000239606	0.00435052	0.00283913	0.00754862	0.00273026	0.000503564	-0.0109602	-0.0271727	0.00933433	0.00785108
-0.0154536	-0.000281209	0.00616946	0.00417758	-0.0022733	0.011277	-0.0102329	-0.00555739	-0.0171479	-0.00854019	0.00218054	-0.00992433	0.00588855	0.00735267	-0.00104727	-0.00244137	0.0162019	0.00249628	-0.00241177	-0.000953495	0.00850204	-0.0196479	-4.84326e-05	0.00584371	-0.00874941	-0.0151631	-0.018855	0.00582159	0.0156046	-0.0164751	-0.000192937	-0.0106251	-0.000364269	0.0142411	-0.00538494	0.00661725	0.00739348	-0.0140757	0.0119451	-0.0129343	-0.000899698	0.00373065	0.00256119	0.00738843	0.00265514	0.000893751	-0.0107457	-0.0272494	0.00931919	0.00756414
-0.015541	-0.000217317	0.00605685	0.00397099	-0.00271338	0.0118962	-0.010365	-0.0058357	-0.0170834	-0.0088256	0.00212302	-0.0107274	0.00517793	0.00750116	-0.00153426	-0.00254791	0.0163394	0.00249113	-0.00284939	-0.00084762	0.00862184	-0.020292	0.000405168	0.00539469	-0.00906714	-0.015878	-0.018769	0.00651765	0.0155792	-0.0163053	-0.00067116	-0.0100173	-0.000930549	0.0144011	-0.00472091	0.00731991	0.00722939	-0.0141452	0.0119632	-0.0129295	-0.00123128	0.00323334	0.00228916	0.00734644	0.00239016	0.00121642	-0.010593	-0.027086	0.00914152	0.00730337
-0.0156839	-0.000278208	0.00575991	0.00375498	-0.0032764	0.0126277	-0.0105308	-0.00599096	-0.0169922	-0.00915629	0.00195007	-0.0112826	0.0045143	0.0078057	-0.00176342	-0.00277721	0.0164043	0.00241138	-0.00310696	-0.000893001	0.00889366	-0.0209737	0.000925003	0.00489478	-0.00939502	-0.0164199	-0.0188433	0.00751501	0.0154457	-0.0161912	-0.000949836	-0.00931239	-0.00130662	0.0144545	-0.00401618	0.00839108	0.00699831	-0.0142675	0.0117493	-0.0129656	-0.00140322	0.00285575	0.00203264	0.00729499	0.00189491	0.00129544	-0.0104815	-0.0268377	0.00886885	0.00717916
-0.0159035	-0.000410035	0.00536561	0.00335311	-0.00376832	0.0135554	-0.0107193	-0.00593112	-0.0168592	-0.00943819	0.00164389	-0.0115362	0.00391276	0.00822183	-0.00191714	-0.00307042	0.0164576	0.00221453	-0.00333331	-0.00100939	0.00928614	-0.0216913	0.00113934	0.00444065	-0.00972469	-0.0168066	-0.0190913	0.00849381	0.0152713	-0.0161893	-0.00112715	-0.00885843	-0.00149441	0.0145069	-0.00336915	0.00940056	0.00659364	-0.0143018	0.0114489	-0.0130635	-0.00149713	0.0024717	0.00169952	0.0072323	0.00136042	0.00125672	-0.0104251	-0.0265204	0.00844165	0.00716704
-0.0162252	-0.00067526	0.00480139	0.00277342	-0.00417611	0.0147238	-0.0109581	-0.00551216	-0.0165658	-0.00947822	0.00149116	-0.0116889	0.00334582	0.00880865	-0.00202203	-0.00353059	0.0164859	0.00195207	-0.00353565	-0.00123765	0.00967122	-0.0223976	0.00113919	0.00411534	-0.0101	-0.0170857	-0.0192272	0.0091639	0.0151936	-0.0162987	-0.00111786	-0.00860498	-0.00166071	0.0145392	-0.00287461	0.00996859	0.00584874	-0.014243	0.0113076	-0.0132281	-0.00145265	0.00207684	0.00123633	0.00715214	0.0010401	0.00115338	-0.0105977	-0.0261152	0.00768528	0.00716637
-0.0165131	-0.00127916	0.00400385	0.00214332	-0.00455039	0.0157964	-0.0111362	-0.00507657	-0.0161372	-0.00928135	0.00164661	-0.0117694	0.00283827	0.00954054	-0.00207097	-0.00440328	0.0165322	0.00180784	-0.00370745	-0.00168822	0.0100104	-0.0230744	0.00101958	0.00391588	-0.0105169	-0.0171784	-0.0190482	0.00963593	0.0151353	-0.0163823	-0.000773506	-0.00846457	-0.001817	0.0144696	-0.00251704	0.0102946	0.00516599	-0.0140507	0.0112441	-0.0133317	-0.00127033	0.00167359	0.000682522	0.00691409	0.000810137	0.000941524	-0.0109922	-0.025697	0.00680906	0.0071116
-0.0166679	-0.00201155	0.00327223	0.00156915	-0.00488096	0.0165041	-0.0111298	-0.00498676	-0.0157072	-0.00903451	0.001948	-0.0117595	0.00250769	0.0101613	-0.00218721	-0.0053194	0.0165355	0.00189141	-0.00396866	-0.00221749	0.0103359	-0.0237139	0.000723101	0.0037139	-0.0109502	-0.0168986	-0.0187302	0.0099898	0.0150669	-0.0164352	-0.000413393	-0.00852537	-0.00194979	0.0143054	-0.00216094	0.0104786	0.00487049	-0.0137323	0.0112011	-0.013304	-0.00119783	0.00113723	0.000137126	0.00650353	0.000610118	0.000608157	-0.0114245	-0.025371	0.00611977	0.00702224
-0.0167294	-0.00257338	0.00285215	0.00101751	-0.00505564	0.0170452	-0.0109552	-0.00509823	-0.0153221	-0.00875223	0.00234924	-0.0117677	0.00228616	0.0104803	-0.00243182	-0.0059155	0.0164882	0.00203405	-0.00438244	-0.00261481	0.010647	-0.0243635	0.000136376	0.00350498	-0.0113422	-0.0165272	-0.0183269	0.0101443	0.0150482	-0.0163978	-0.000365521	-0.00897502	-0.00216925	0.0143567	-0.00180222	0.0104917	0.00483219	-0.0131692	0.0112236	-0.0131959	-0.00140248	0.000434907	-0.00040463	0.00603235	0.000490202	0.000342917	-0.0118079	-0.0251927	0.00558241	0.00690089
-0.0167106	-0.00296984	0.00259508	0.000482296	-0.00509183	0.0174939	-0.0107721	-0.00531432	-0.0149474	-0.00843666	0.002913	-0.0119035	0.00201713	0.0106971	-0.00278929	-0.00624735	0.0163919	0.00220241	-0.00490507	-0.00291459	0.0108225	-0.0250225	-0.000514263	0.0032989	-0.011686	-0.0164173	-0.017803	0.0099813	0.0151035	-0.016046	-0.00051567	-0.00948407	-0.00254291	0.0147487	-0.00148576	0.0103659	0.00496402	-0.0121005	0.0113608	-0.0130167	-0.00171701	-0.000341371	-0.000954546	0.0055933	0.000453658	0.000285442	-0.0121883	-0.0250321	0.00511962	0.0066972
-0.016622	-0.00327661	0.00243773	0.00012007	-0.00511833	0.0178282	-0.0105858	-0.00567282	-0.0146051	-0.00823333	0.00363363	-0.012205	0.00168053	0.0108641	-0.00312442	-0.00640945	0.016194	0.00238997	-0.00541766	-0.00317064	0.0108106	-0.0256883	-0.000941114	0.00297359	-0.0119639	-0.0164952	-0.017209	0.0098244	0.0150273	-0.0155754	-0.000777907	-0.00968208	-0.00302894	0.0152827	-0.00114791	0.0102489	0.00537756	-0.0109598	0.0114696	-0.0127875	-0.00209358	-0.00109123	-0.00142821	0.0051594	0.00031387	0.000323049	-0.0125754	-0.0248744	0.00478706	0.0064326
-0.016569	-0.00343754	0.00245566	-3.35277e-05	-0.00518612	0.0181188	-0.0103753	-0.0062051	-0.0144596	-0.00817567	0.00424679	-0.0125136	0.00131687	0.0109866	-0.00343815	-0.00627585	0.015919	0.00246354	-0.00592974	-0.00335297	0.0107148	-0.0263852	-0.0012306	0.00246112	-0.012147	-0.0166699	-0.0166914	0.00999588	0.0147397	-0.0152498	-0.00120687	-0.00966238	-0.00350304	0.0159121	-0.000603796	0.0103263	0.00622145	-0.0102194	0.0114309	-0.0126271	-0.0025553	-0.001833	-0.00176922	0.00473202	-3.57174e-05	0.000419861	-0.0128379	-0.0247565	0.00473262	0.00617605
-0.0165814	-0.0032674	0.00268589	-0.000104731	-0.00526498	0.0184804	-0.0102638	-0.00674023	-0.0144904	-0.0082084	0.00455842	-0.0128175	0.00086918	0.0112098	-0.00370317	-0.00558606	0.0156542	0.00242559	-0.00647899	-0.00336637	0.0106166	-0.0270849	-0.00145334	0.00183845	-0.01232	-0.0170009	-0.0163669	0.0103604	0.0143519	-0.015102	-0.00187422	-0.00951916	-0.00396848	0.0166904	0.000159071	0.0104474	0.00705054	-0.00977279	0.0113196	-0.012514	-0.00303185	-0.00260571	-0.00202579	0.00444263	-0.000469703	0.000632056	-0.0129262	-0.0246083	0.0047576	0.00596448
-0.0166688	-0.00296355	0.00283066	-0.00022354	-0.00538008	0.0190056	-0.0103662	-0.00708802	-0.0145436	-0.00820479	0.00475455	-0.0131178	0.000171881	0.0115434	-0.00373558	-0.00481733	0.0154299	0.002339	-0.00697961	-0.00329973	0.0104868	-0.027772	-0.00155125	0.00122068	-0.0125794	-0.0176257	-0.016076	0.0108364	0.0138978	-0.0150659	-0.00255168	-0.00916778	-0.00440622	0.0175863	0.000991406	0.0105673	0.0074239	-0.00949864	0.0111762	-0.0124256	-0.00341117	-0.00334096	-0.00228929	0.00429764	-0.0009515	0.000971948	-0.0129183	-0.0242846	0.00460306	0.00579261
-0.0167409	-0.0028304	0.00264593	-0.000369036	-0.00567757	0.0195483	-0.01064	-0.00734955	-0.0145473	-0.00817745	0.00488864	-0.0132593	-0.00058712	0.0119441	-0.00361707	-0.00450949	0.015236	0.00230927	-0.00727996	-0.00331091	0.0103225	-0.0284156	-0.00143823	0.000592762	-0.0128911	-0.0183234	-0.0157823	0.0115303	0.0133333	-0.0151953	-0.00299114	-0.00845578	-0.00467475	0.0183678	0.00188075	0.0107216	0.00754112	-0.00945669	0.011	-0.0122866	-0.00363638	-0.00388034	-0.00255296	0.00419738	-0.00149085	0.00122404	-0.0129423	-0.0237789	0.00430703	0.00567539
-0.0168051	-0.00285151	0.00231563	-0.000560981	-0.00610686	0.0200835	-0.0109358	-0.0075698	-0.0145458	-0.00811598	0.00495976	-0.013219	-0.00119755	0.0122849	-0.00352903	-0.00451782	0.0150564	0.0023247	-0.00738922	-0.00338635	0.0102497	-0.0290078	-0.00132024	-6.65679e-05	-0.0132343	-0.0188104	-0.0154853	0.0125484	0.0126329	-0.0157303	-0.00330256	-0.00770159	-0.00483308	0.0188756	0.00287881	0.0108366	0.00751479	-0.00979995	0.0107799	-0.0121109	-0.00384234	-0.00423122	-0.00279453	0.0040419	-0.00203541	0.00123594	-0.0129879	-0.023233	0.00393519	0.00562641
-0.0169008	-0.00295206	0.0019084	-0.000992428	-0.00652187	0.02065	-0.0112585	-0.0076996	-0.0145552	-0.00784981	0.00508727	-0.0131037	-0.00166371	0.0125731	-0.0035501	-0.00470607	0.014855	0.00244092	-0.00746104	-0.00348292	0.0102962	-0.0295775	-0.0014131	-0.000655975	-0.0136287	-0.0191515	-0.0150621	0.0134742	0.0119844	-0.0165162	-0.00354673	-0.00726285	-0.00501056	0.0192939	0.00394126	0.010771	0.00729736	-0.0102971	0.0105192	-0.0119423	-0.00404687	-0.00453021	-0.00305713	0.00384898	-0.00251406	0.00115042	-0.0130774	-0.0226597	0.00341003	0.0055644
-0.0169369	-0.00317584	0.00141292	-0.00164371	-0.00687092	0.0211594	-0.0116496	-0.00771048	-0.0144503	-0.00740053	0.00530578	-0.0130393	-0.00204157	0.0128043	-0.00363945	-0.00514089	0.0146551	0.00286482	-0.00750459	-0.0036656	0.0104218	-0.0301929	-0.00162382	-0.00107942	-0.0140526	-0.0194181	-0.0144863	0.0139703	0.0115399	-0.01719	-0.00365786	-0.00701806	-0.00527553	0.0196671	0.00484997	0.0105278	0.00688996	-0.0105631	0.0102637	-0.0117052	-0.00423178	-0.00478401	-0.00340991	0.00361006	-0.00289008	0.00101389	-0.0133702	-0.0220412	0.00257444	0.00541905
-0.0167577	-0.00367557	0.000907532	-0.00232973	-0.00719379	0.0214398	-0.0120169	-0.00776642	-0.0141611	-0.00692488	0.00561216	-0.0130072	-0.0022754	0.0128016	-0.00383901	-0.00594216	0.0144676	0.00341176	-0.00750026	-0.00407367	0.0105034	-0.0307854	-0.00189162	-0.00136541	-0.0143909	-0.0195681	-0.0138457	0.0142348	0.0111946	-0.0177303	-0.00357961	-0.00687306	-0.00559952	0.0200205	0.00550186	0.010246	0.00650798	-0.0106842	0.0100075	-0.0112312	-0.00449846	-0.00496584	-0.00385474	0.00319385	-0.00324511	0.000762275	-0.013804	-0.0214621	0.0017137	0.00522486
-0.0163829	-0.00430591	0.000469514	-0.00295509	-0.0074836	0.0215118	-0.0121889	-0.00800471	-0.013754	-0.00652682	0.00588097	-0.0130318	-0.00218943	0.0125428	-0.00436189	-0.00683711	0.0142947	0.00381828	-0.00755274	-0.00447406	0.0105449	-0.0313302	-0.00223045	-0.00164727	-0.0146003	-0.0194956	-0.0132345	0.014359	0.0109099	-0.0182281	-0.00355141	-0.00686791	-0.00599405	0.0205158	0.00607127	0.00993506	0.00638327	-0.0107539	0.00974103	-0.0105587	-0.00493901	-0.00514509	-0.00430281	0.00261826	-0.00358539	0.000383882	-0.0142202	-0.0210117	0.00111857	0.00499491
-0.0159711	-0.00481179	0.000150852	-0.00356744	-0.00760661	0.0215276	-0.0121526	-0.0083137	-0.0133634	-0.00617463	0.00611086	-0.0133121	-0.00197642	0.0122161	-0.00509193	-0.00745187	0.014125	0.00406349	-0.00777302	-0.00466814	0.0105398	-0.0318159	-0.00265334	-0.001925	-0.0147493	-0.0193362	-0.0126337	0.0143218	0.0107568	-0.0186991	-0.00377529	-0.00705173	-0.00653974	0.0210879	0.00659115	0.00959406	0.00634726	-0.0107265	0.00947371	-0.00983101	-0.00550926	-0.00543975	-0.00474226	0.00202638	-0.00388104	0.000139555	-0.0145491	-0.020683	0.000711491	0.00472268
-0.0155297	-0.00520122	-0.00016585	-0.00415943	-0.00756854	0.0214903	-0.0120802	-0.00864622	-0.0129809	-0.00591621	0.00630229	-0.0138031	-0.00193581	0.0119293	-0.00574875	-0.00791372	0.0139621	0.00421357	-0.00814723	-0.00469445	0.0103412	-0.0322566	-0.00309115	-0.00218771	-0.0148429	-0.0193059	-0.012022	0.0141678	0.0107806	-0.0190203	-0.00411477	-0.00724355	-0.00714288	0.0216548	0.00704276	0.00933066	0.00634201	-0.0105067	0.00924315	-0.00905232	-0.00608448	-0.0058891	-0.00517454	0.00149172	-0.00415926	0.000179007	-0.0148264	-0.0203563	0.000416787	0.00444906
-0.0150529	-0.00553605	-0.000492006	-0.0045554	-0.0074937	0.0214022	-0.0119835	-0.00900633	-0.0126045	-0.00597055	0.00629789	-0.0142976	-0.00204274	0.0116422	-0.00628709	-0.00831329	0.0138405	0.00421576	-0.00853597	-0.00460455	0.00994985	-0.0326608	-0.00345219	-0.00254587	-0.0148859	-0.0193592	-0.0114716	0.0140193	0.0107152	-0.019115	-0.00450756	-0.00723599	-0.00766799	0.02212	0.00752324	0.00918146	0.00640864	-0.0102408	0.00905682	-0.00821524	-0.00666684	-0.00635935	-0.00554588	0.00098574	-0.00450888	0.000350532	-0.0150896	-0.0200273	0.000314997	0.00423147
-0.0146443	-0.0057948	-0.000807997	-0.00476763	-0.00746363	0.0213954	-0.0118492	-0.00936668	-0.0123579	-0.00619905	0.00605981	-0.0147056	-0.00222174	0.0113724	-0.00677613	-0.00859704	0.013729	0.00386725	-0.00893789	-0.00429827	0.0095209	-0.0329901	-0.00377871	-0.00305718	-0.0149963	-0.0194372	-0.0110505	0.0140436	0.0103678	-0.0190889	-0.00499121	-0.00712199	-0.00809145	0.0225025	0.00812692	0.00911251	0.00648496	-0.0101155	0.00889033	-0.00742909	-0.00725831	-0.00683506	-0.00583198	0.000488559	-0.00495369	0.000612086	-0.0152707	-0.0197119	0.00055077	0.00409536
-0.014338	-0.00586029	-0.00119803	-0.00493889	-0.00745176	0.0214894	-0.0118028	-0.00968689	-0.0122559	-0.0063404	0.00574067	-0.0150765	-0.00250863	0.0112923	-0.00720436	-0.00870874	0.0135996	0.00334495	-0.00936358	-0.00358489	0.00913862	-0.0332259	-0.00409055	-0.00366253	-0.0152098	-0.0195641	-0.0107294	0.0140994	0.00989032	-0.01906	-0.00556776	-0.00695019	-0.00843018	0.0227959	0.00887449	0.00902419	0.00639899	-0.0100772	0.00873507	-0.00676981	-0.00774248	-0.00732591	-0.00606841	7.818e-05	-0.00540233	0.00101931	-0.0152206	-0.0193187	0.000820115	0.00398184
-0.014111	-0.00578235	-0.0017308	-0.00518932	-0.00748893	0.0216584	-0.0119177	-0.0099496	-0.0121982	-0.0063465	0.00544763	-0.0154248	-0.00304758	0.0113635	-0.00741507	-0.00883501	0.0134295	0.00296898	-0.00968954	-0.0028269	0.00876892	-0.0334182	-0.00435871	-0.00424881	-0.0154951	-0.0198228	-0.0104022	0.0141496	0.00934352	-0.0190113	-0.0060594	-0.0066861	-0.00866214	0.0228205	0.00962425	0.00892477	0.0061036	-0.0100703	0.00860609	-0.00623314	-0.00808073	-0.00773	-0.00630056	-0.000152151	-0.00583726	0.00155765	-0.0149944	-0.0187666	0.000787265	0.0038888
-0.0138516	-0.00571703	-0.00236044	-0.0054921	-0.00775723	0.021777	-0.0121567	-0.0101946	-0.0120876	-0.0062834	0.00514653	-0.0156126	-0.00373036	0.0114631	-0.00743355	-0.00916316	0.0132198	0.00274003	-0.0098523	-0.0024099	0.00844102	-0.0336087	-0.00454753	-0.00482459	-0.0157527	-0.0201412	-0.0100631	0.014235	0.00872599	-0.0189648	-0.00633886	-0.00630711	-0.00877909	0.0225568	0.0103659	0.0088479	0.0057535	-0.0101002	0.00848312	-0.00569631	-0.00832217	-0.00798803	-0.00652037	-0.000246283	-0.00625965	0.00199668	-0.0147069	-0.0180778	0.000565132	0.00381487
-0.0135593	-0.00569003	-0.002978	-0.00586126	-0.0081918	0.0218485	-0.0123779	-0.0104234	-0.0119412	-0.00613143	0.00482782	-0.015566	-0.00432874	0.011487	-0.00742845	-0.00958633	0.0129871	0.00257926	-0.00989302	-0.00221614	0.00830257	-0.0337944	-0.00473284	-0.00538036	-0.0159951	-0.0204027	-0.00972944	0.0142855	0.00809521	-0.0190874	-0.0065142	-0.00592232	-0.00889858	0.022238	0.0111277	0.00873715	0.00536879	-0.010222	0.0082759	-0.00516186	-0.0085747	-0.00813982	-0.0067295	-0.000304938	-0.00662045	0.00217662	-0.0143548	-0.0173673	0.000240568	0.00365641
-0.0132297	-0.00566103	-0.00358319	-0.00647599	-0.00859474	0.021887	-0.0125841	-0.010596	-0.011762	-0.00571589	0.0046199	-0.0153836	-0.00484119	0.0114614	-0.00748254	-0.0100488	0.0127615	0.00252901	-0.00994607	-0.00214352	0.00824818	-0.0339882	-0.00499561	-0.00578336	-0.0162363	-0.0206067	-0.0093439	0.0141487	0.00749838	-0.0193429	-0.0066162	-0.00565229	-0.00913227	0.0219516	0.0118075	0.00848346	0.00492329	-0.0104173	0.00803847	-0.00464417	-0.00882969	-0.00829406	-0.00695419	-0.00032358	-0.00689465	0.00226822	-0.013908	-0.0166352	-0.000230006	0.00337317
-0.0127529	-0.00564961	-0.00418636	-0.00731721	-0.00890724	0.0217601	-0.0127882	-0.0106751	-0.0114449	-0.00509917	0.00457423	-0.0152012	-0.00532658	0.0113907	-0.00756042	-0.0105631	0.0125166	0.00275355	-0.0100084	-0.00222649	0.00813181	-0.0341814	-0.00528782	-0.00604746	-0.016348	-0.0207842	-0.00881957	0.0138381	0.00699492	-0.0196004	-0.00658387	-0.00541315	-0.00941468	0.0216424	0.0122752	0.00810318	0.00450112	-0.010594	0.00783987	-0.0040262	-0.0090801	-0.00844561	-0.00715573	-0.00027163	-0.00710705	0.00231704	-0.0133884	-0.0158753	-0.000902482	0.003026
-0.0121408	-0.0057734	-0.00471258	-0.00818525	-0.00918281	0.0213937	-0.012858	-0.0107716	-0.0109624	-0.00450267	0.00462778	-0.0150047	-0.00579178	0.0111467	-0.00766956	-0.0111188	0.012261	0.00310932	-0.010102	-0.00253715	0.00790188	-0.0342746	-0.00557901	-0.00627401	-0.0162578	-0.0209387	-0.00818538	0.0134955	0.006503	-0.0197761	-0.00639841	-0.00516633	-0.00972433	0.0212863	0.0125772	0.00771176	0.00422616	-0.0107384	0.00771124	-0.00324715	-0.00942543	-0.00858393	-0.00732074	-0.000181792	-0.00730086	0.00230644	-0.0128974	-0.0151854	-0.00159364	0.00269413
-0.0115101	-0.00597986	-0.00510422	-0.00899242	-0.00943426	0.0209152	-0.0127195	-0.0109737	-0.0103997	-0.00399467	0.00465123	-0.014783	-0.00615071	0.0107172	-0.00796725	-0.011648	0.0119954	0.00335732	-0.0103922	-0.00292391	0.00759055	-0.0342462	-0.00588511	-0.00654834	-0.0160285	-0.021003	-0.00751942	0.0131303	0.00601271	-0.0199059	-0.00628346	-0.00494456	-0.0100768	0.0209913	0.0128515	0.00731957	0.0041178	-0.0108715	0.00763243	-0.00236136	-0.00988904	-0.00880014	-0.00742522	-0.000161122	-0.00746973	0.00232431	-0.0125263	-0.014603	-0.00209295	0.00235888
-0.0109271	-0.00614097	-0.0054012	-0.00978507	-0.00953456	0.02044	-0.0124503	-0.011213	-0.00984276	-0.00352763	0.00465223	-0.0146731	-0.00635652	0.0102628	-0.00847653	-0.012099	0.0117282	0.00348702	-0.0108176	-0.00313615	0.0071802	-0.0341291	-0.00624601	-0.00684915	-0.0157972	-0.0209351	-0.00681735	0.0127133	0.00554311	-0.0199691	-0.00639376	-0.0047604	-0.0104104	0.0208591	0.0130941	0.00691629	0.00403532	-0.0109871	0.00763754	-0.00149887	-0.0103867	-0.00913753	-0.00746402	-0.000252199	-0.00758489	0.00245627	-0.0121628	-0.0140685	-0.0024942	0.00198998
-0.0103696	-0.00621627	-0.00568532	-0.0105853	-0.00942591	0.0199443	-0.0121823	-0.0114548	-0.00927612	-0.00313286	0.00464973	-0.0147593	-0.00649092	0.00986751	-0.00903707	-0.0125219	0.0114776	0.00355588	-0.0112157	-0.00325073	0.0065947	-0.0339203	-0.00660612	-0.00717236	-0.015557	-0.0208106	-0.00603355	0.0123113	0.00505359	-0.0197864	-0.00658411	-0.00447589	-0.0106275	0.0208804	0.0133022	0.00656173	0.00396844	-0.011017	0.00786206	-0.00065645	-0.0108315	-0.0095404	-0.0074289	-0.000350376	-0.00763572	0.00272932	-0.0117752	-0.0134897	-0.00284875	0.00166368
-0.00986074	-0.00623776	-0.00595056	-0.0112824	-0.00920325	0.0193999	-0.0119035	-0.01173	-0.00864245	-0.00299388	0.00453153	-0.0149512	-0.00662419	0.00950218	-0.0095618	-0.0129275	0.0112458	0.00350589	-0.0115118	-0.00332682	0.00595245	-0.0336242	-0.0069157	-0.00760554	-0.0153083	-0.0206747	-0.00515537	0.0120618	0.00450586	-0.0194222	-0.00680541	-0.00404191	-0.0106937	0.0209017	0.0135998	0.00631746	0.00395138	-0.0109438	0.00820326	0.000158457	-0.0112351	-0.00991454	-0.00730977	-0.000436174	-0.00770052	0.00301132	-0.0113648	-0.0128762	-0.00310787	0.0015028
-0.00946579	-0.00617077	-0.00617015	-0.0117826	-0.0089886	0.0188949	-0.0115881	-0.0120901	-0.00793042	-0.00304116	0.0042042	-0.0151223	-0.00673878	0.00919578	-0.0100924	-0.0132605	0.0109948	0.00316594	-0.0117429	-0.00332511	0.00542193	-0.0333012	-0.00717907	-0.00814825	-0.0151717	-0.0205075	-0.00433031	0.0120034	0.00392114	-0.0190619	-0.00708153	-0.00351751	-0.010712	0.0209149	0.0140209	0.0061746	0.00390247	-0.0108161	0.00848266	0.000830234	-0.0116033	-0.0102663	-0.00714697	-0.000500838	-0.00782986	0.00329056	-0.0108654	-0.0122475	-0.00323191	0.00151276
-0.00905166	-0.00586905	-0.00636647	-0.0121482	-0.00876825	0.0185536	-0.0113339	-0.0124185	-0.00732329	-0.00305683	0.00374474	-0.0152932	-0.00683583	0.00907245	-0.0106397	-0.0134671	0.0107182	0.00273436	-0.0119281	-0.0031944	0.00499689	-0.0329508	-0.0074096	-0.00870585	-0.0151492	-0.0203414	-0.00366763	0.0120012	0.00337118	-0.0187892	-0.00737373	-0.00291555	-0.0106905	0.0209397	0.0145296	0.00605604	0.00367276	-0.0106732	0.00868436	0.00138658	-0.0118556	-0.0105795	-0.00702296	-0.000467673	-0.00796165	0.00357433	-0.0102527	-0.0115305	-0.00339347	0.00155707
-0.0085238	-0.00543802	-0.00661794	-0.0125119	-0.0085186	0.0183777	-0.0112445	-0.012626	-0.00689111	-0.00298735	0.00327473	-0.0154947	-0.00703476	0.00903153	-0.0110741	-0.0137259	0.0104513	0.00247659	-0.0119654	-0.0030573	0.00465024	-0.0326116	-0.00759337	-0.00921103	-0.0151455	-0.0203094	-0.00305567	0.0120405	0.00286395	-0.0185644	-0.00756274	-0.00215842	-0.0106323	0.0208509	0.015004	0.00596223	0.00325495	-0.0104984	0.0088541	0.00193559	-0.0119567	-0.0107415	-0.00690389	-0.000352933	-0.00807214	0.00374143	-0.00958296	-0.0106409	-0.00374242	0.00162482
-0.00788092	-0.00505434	-0.00695629	-0.0128683	-0.00833347	0.0182248	-0.011282	-0.0127449	-0.00651499	-0.00288966	0.00278205	-0.0156192	-0.00738617	0.00894628	-0.011338	-0.0141694	0.010205	0.00237196	-0.0117713	-0.0030335	0.00439457	-0.0322136	-0.00766744	-0.00967673	-0.0150682	-0.0203317	-0.00245395	0.0121811	0.00241405	-0.0184076	-0.00758103	-0.00116495	-0.010667	0.0205317	0.0154486	0.00592453	0.00279708	-0.0103002	0.00899179	0.00254785	-0.0119746	-0.0107975	-0.00677066	-0.00020838	-0.00814518	0.00373702	-0.00890628	-0.00961276	-0.00417727	0.00172927
-0.00713439	-0.00474584	-0.00729549	-0.0132087	-0.00832371	0.0180867	-0.0113127	-0.0127993	-0.00616072	-0.00276831	0.00227594	-0.0155382	-0.00782359	0.00878197	-0.0114824	-0.014704	0.00998881	0.0023523	-0.0114525	-0.00305951	0.00419451	-0.0317476	-0.0076544	-0.0100975	-0.0149329	-0.0203145	-0.00183162	0.012393	0.00206744	-0.0185105	-0.00753462	-0.000217915	-0.0108274	0.0200556	0.015904	0.00593774	0.00230891	-0.0101932	0.00897376	0.00320401	-0.0119785	-0.0108552	-0.0065465	-8.0266e-05	-0.0081666	0.00364899	-0.00820978	-0.00854534	-0.00465215	0.00177995
-0.00625407	-0.00446879	-0.00761659	-0.0136105	-0.00844471	0.0179868	-0.011336	-0.0127445	-0.00580182	-0.00249256	0.00188836	-0.0152544	-0.00825346	0.00856684	-0.0116456	-0.0152838	0.00979759	0.00248604	-0.0111109	-0.00309612	0.00394552	-0.031187	-0.00765238	-0.0104108	-0.0146977	-0.020212	-0.00111786	0.0124431	0.00177001	-0.0188539	-0.00744145	0.000448424	-0.0110432	0.0195578	0.0162867	0.00591392	0.00174409	-0.010192	0.00874764	0.00392165	-0.0119557	-0.010965	-0.0060944	4.34594e-05	-0.00820482	0.0035831	-0.00746128	-0.00743742	-0.00516898	0.00170548
-0.00524602	-0.00423198	-0.00791052	-0.0140883	-0.00857619	0.0178457	-0.0113493	-0.0124875	-0.00538135	-0.00203564	0.00160427	-0.0149355	-0.00869658	0.00830892	-0.0118238	-0.0159439	0.00958062	0.00294953	-0.010729	-0.0031367	0.00357615	-0.0304459	-0.00766308	-0.0106369	-0.01422	-0.0200527	-0.000416968	0.0122439	0.00144869	-0.0192092	-0.00724455	0.00097271	-0.0112127	0.0190233	0.0164289	0.00580009	0.00116432	-0.0102169	0.00845496	0.0048089	-0.0118748	-0.0111033	-0.00567536	0.000182194	-0.00828656	0.00352137	-0.00665329	-0.0062336	-0.00569889	0.00153276
-0.00428387	-0.00416484	-0.00812609	-0.0146158	-0.00872377	0.0175718	-0.0112319	-0.0121661	-0.00498925	-0.00150533	0.00135205	-0.0145923	-0.00917978	0.00798235	-0.0120264	-0.0167316	0.00933322	0.00349769	-0.0102599	-0.00319053	0.00316497	-0.029655	-0.00765762	-0.0108595	-0.0136609	-0.0198348	0.000203686	0.0119637	0.00110686	-0.0195015	-0.00694886	0.0014238	-0.0113546	0.0184381	0.0163749	0.00568009	0.000763764	-0.010197	0.0081657	0.00580835	-0.0117417	-0.0112368	-0.00548403	0.000321395	-0.00839109	0.00349045	-0.00587675	-0.0049439	-0.00621426	0.00136931
-0.00351949	-0.00427192	-0.0082882	-0.0151015	-0.00886544	0.0171677	-0.0109717	-0.0119672	-0.00464319	-0.00100832	0.00103515	-0.0142102	-0.00960056	0.00760451	-0.0124178	-0.0175082	0.00907671	0.0038268	-0.00971743	-0.00328552	0.00272044	-0.0289567	-0.0076386	-0.0111038	-0.013207	-0.0194321	0.00074834	0.0116359	0.00076181	-0.0197902	-0.00676805	0.00180572	-0.0114554	0.0179292	0.0162664	0.00557926	0.000596593	-0.0101564	0.00784108	0.00677398	-0.0116485	-0.0113798	-0.00545744	0.00041869	-0.00851333	0.00364915	-0.00519092	-0.00378444	-0.00668741	0.00121231
-0.00284398	-0.00438928	-0.00845124	-0.0155399	-0.00886738	0.0167584	-0.0106387	-0.0118378	-0.00435117	-0.00052657	0.000667381	-0.0139199	-0.00984358	0.00726063	-0.0130025	-0.0181453	0.00881067	0.00398395	-0.00926704	-0.00339655	0.00223551	-0.0283483	-0.00768219	-0.0113525	-0.012869	-0.0188348	0.00123638	0.0112528	0.000439719	-0.0200907	-0.0068035	0.00215878	-0.0113691	0.0175675	0.0161028	0.00552665	0.000497286	-0.0100795	0.0074475	0.00767681	-0.0116433	-0.0116323	-0.00553833	0.000482333	-0.00866312	0.00391709	-0.00452121	-0.00283976	-0.00716092	0.00106515
-0.00222799	-0.0044611	-0.00863249	-0.0159114	-0.00880229	0.0163528	-0.0103305	-0.0117234	-0.00410644	-7.60954e-05	0.000221932	-0.0138113	-0.00992173	0.00696721	-0.0136286	-0.0187012	0.00855131	0.0040469	-0.00899663	-0.00351219	0.00181142	-0.0278036	-0.00781674	-0.0115974	-0.0126054	-0.0181981	0.00168011	0.0109099	0.000188603	-0.020269	-0.006911	0.00250054	-0.0111413	0.0173334	0.0158741	0.00557599	0.000443722	-0.00981985	0.00706404	0.00854998	-0.0116426	-0.0119875	-0.00576428	0.000562748	-0.00881718	0.00416089	-0.00384044	-0.00197332	-0.00763954	0.00103716
-0.00168762	-0.00452899	-0.00881903	-0.0161332	-0.0087496	0.015955	-0.0100343	-0.0116316	-0.00391215	0.000179613	-0.000421994	-0.0138181	-0.00998513	0.00671805	-0.0141979	-0.0192087	0.00832406	0.00396892	-0.0087742	-0.00363758	0.00150219	-0.0273394	-0.00800021	-0.011832	-0.0124461	-0.017593	0.00208879	0.0106662	-4.67706e-05	-0.020254	-0.00705391	0.00289916	-0.0108923	0.0170756	0.0156803	0.00561551	0.000470112	-0.00941566	0.00683351	0.00942596	-0.0116224	-0.012371	-0.00624693	0.00066965	-0.00890784	0.00430842	-0.00312453	-0.00115579	-0.00810764	0.00112478
-0.00113622	-0.004584	-0.00900502	-0.0162812	-0.00878408	0.0156732	-0.00974022	-0.0116245	-0.00377307	0.000251123	-0.00113139	-0.0138049	-0.0100397	0.00651234	-0.0147459	-0.0196565	0.00805395	0.00361801	-0.00856563	-0.00375113	0.0012983	-0.0269579	-0.00817586	-0.0120478	-0.0124515	-0.0169866	0.00246137	0.0105406	-0.000307298	-0.0201074	-0.00725856	0.00329379	-0.0107107	0.0167909	0.0155874	0.00556372	0.000496971	-0.00898334	0.00680039	0.010314	-0.0115529	-0.0127711	-0.00685289	0.000827827	-0.00890389	0.00438962	-0.00233302	-0.000403074	-0.00856766	0.00125286
-0.000489889	-0.00450243	-0.00918572	-0.01649	-0.00889017	0.0155122	-0.00951586	-0.011694	-0.003625	0.000297607	-0.00173802	-0.0137839	-0.0100974	0.00628416	-0.0152911	-0.0200084	0.00774765	0.00316202	-0.00835163	-0.00379051	0.00108475	-0.0265531	-0.00835753	-0.0122516	-0.0124537	-0.016398	0.00284324	0.0104131	-0.000578241	-0.0199766	-0.00748512	0.00367092	-0.0105756	0.0164712	0.0156126	0.00544379	0.000369812	-0.00860663	0.00680519	0.0111305	-0.0113812	-0.0131778	-0.00732524	0.00105731	-0.00885672	0.0043746	-0.00154964	0.000339169	-0.00904871	0.00133939
0.000287455	-0.00429856	-0.00934306	-0.0167639	-0.00910994	0.0153901	-0.00936995	-0.0117589	-0.0033894	0.000398392	-0.00221785	-0.0137835	-0.0103257	0.00597769	-0.0157154	-0.0202713	0.00739969	0.00286134	-0.00804459	-0.00380161	0.000860758	-0.0260154	-0.00854919	-0.0124278	-0.012269	-0.0159864	0.0032352	0.0102774	-0.000838707	-0.019858	-0.00761188	0.00406499	-0.0105003	0.0159529	0.0156274	0.00527622	4.34684e-05	-0.00826038	0.00682764	0.0118591	-0.011222	-0.0135733	-0.00770899	0.00124214	-0.00877084	0.00407896	-0.000832108	0.00114885	-0.00956966	0.00139764
0.00106303	-0.00405303	-0.00947776	-0.0170733	-0.00955964	0.0152316	-0.00924626	-0.0118007	-0.00309114	0.000510787	-0.0026005	-0.0136963	-0.0107284	0.00560996	-0.0159407	-0.0205479	0.00700512	0.00267633	-0.00770025	-0.00383335	0.000607542	-0.0254092	-0.00865774	-0.012565	-0.0119477	-0.0157403	0.00363861	0.010156	-0.00109523	-0.0197765	-0.00757016	0.00446957	-0.0105712	0.0152379	0.0156247	0.00504397	-0.000322456	-0.00794543	0.00685986	0.0125584	-0.011152	-0.0140061	-0.00806805	0.00132394	-0.00864979	0.00357326	-0.00015896	0.0020867	-0.0100889	0.0014543
0.0018235	-0.00385268	-0.00957969	-0.0174395	-0.0100362	0.0150544	-0.00907328	-0.0118422	-0.00273948	0.000627127	-0.0028674	-0.0134016	-0.011181	0.00523451	-0.0160378	-0.0208128	0.0065907	0.00254255	-0.0073732	-0.00389341	0.000179753	-0.0247557	-0.00864563	-0.0126519	-0.0115243	-0.0155257	0.00406459	0.00997337	-0.00144385	-0.0199173	-0.00747555	0.00477542	-0.0107026	0.0144792	0.0156227	0.00474416	-0.000710246	-0.007819	0.00675284	0.0132471	-0.0111509	-0.0144769	-0.00838615	0.00134091	-0.00859823	0.00310497	0.000486996	0.00304269	-0.0105915	0.00146626
0.00255334	-0.0036827	-0.00963947	-0.0178836	-0.0103208	0.0148907	-0.00885267	-0.011898	-0.00232801	0.000879863	-0.00297629	-0.0129228	-0.0115793	0.00483644	-0.0161385	-0.0210324	0.00617845	0.00250633	-0.00710278	-0.00396329	-0.000368631	-0.0240708	-0.00856004	-0.0127297	-0.0109999	-0.0152639	0.00445364	0.00965383	-0.00191365	-0.020229	-0.00735009	0.00496543	-0.0107569	0.0137773	0.0155324	0.0044813	-0.00114358	-0.00793203	0.00649374	0.013948	-0.0112014	-0.0149881	-0.00859487	0.0013037	-0.00866704	0.00272001	0.00115931	0.00399761	-0.011077	0.00134724
0.00311549	-0.0035876	-0.00966579	-0.0182742	-0.0104392	0.0147135	-0.00856891	-0.0119142	-0.0019458	0.00130642	-0.0030274	-0.0124178	-0.0119559	0.00438849	-0.0162363	-0.0212554	0.00566691	0.00268228	-0.00687568	-0.00408689	-0.000900014	-0.0234511	-0.00848773	-0.0128876	-0.0104632	-0.0149936	0.00472128	0.00923401	-0.00241871	-0.0205376	-0.00715426	0.00511601	-0.0107134	0.0130988	0.0152921	0.00433432	-0.00151905	-0.00811598	0.00617624	0.0146657	-0.0113185	-0.0155413	-0.0087298	0.00119135	-0.00882259	0.00235563	0.00193616	0.00498883	-0.011557	0.00112629
0.00355828	-0.00377338	-0.00972174	-0.0185333	-0.0104339	0.014431	-0.00816498	-0.0118068	-0.00169352	0.00182218	-0.00318504	-0.0118933	-0.0123165	0.00396137	-0.0163212	-0.021572	0.0050909	0.00291646	-0.00670145	-0.00439477	-0.00134495	-0.0228688	-0.00841982	-0.0131512	-0.00998887	-0.0147421	0.00488717	0.00882196	-0.00290882	-0.0207589	-0.00691566	0.00524325	-0.0105946	0.0124343	0.0149604	0.00425203	-0.00172382	-0.00827583	0.00590631	0.0152993	-0.0115032	-0.0161604	-0.00889359	0.00101703	-0.00898019	0.00201596	0.00265041	0.00597586	-0.0120476	0.000886991
0.00400995	-0.00414031	-0.00981654	-0.0186972	-0.0103053	0.0140377	-0.00770941	-0.0115942	-0.00157078	0.00230352	-0.00340395	-0.0113131	-0.012513	0.00367008	-0.0164775	-0.0218099	0.00445748	0.00301009	-0.00662846	-0.00475235	-0.00173349	-0.022297	-0.00837664	-0.0134533	-0.00961947	-0.0143991	0.00502076	0.0084208	-0.00341347	-0.0209362	-0.00679093	0.00533219	-0.010392	0.0119101	0.0146432	0.00422167	-0.00176855	-0.0084557	0.00566129	0.0158339	-0.011664	-0.0168565	-0.00908833	0.000881039	-0.00915587	0.00183495	0.0032224	0.00680995	-0.0125614	0.000633854
0.00454194	-0.0044529	-0.00994175	-0.0187747	-0.0100865	0.0136251	-0.00731532	-0.0113486	-0.00148125	0.00276132	-0.00365074	-0.0107581	-0.0125173	0.00353445	-0.016735	-0.0219018	0.00376027	0.00299853	-0.00658296	-0.00500123	-0.00202788	-0.0216732	-0.00851145	-0.0137935	-0.00925728	-0.0138535	0.00511341	0.00799158	-0.00397584	-0.0210983	-0.00684844	0.00538808	-0.0101107	0.0115779	0.0143377	0.00422699	-0.00179736	-0.00869524	0.00542418	0.0163081	-0.0117226	-0.0175054	-0.00928443	0.000861816	-0.00941384	0.0018078	0.00369471	0.00747321	-0.013082	0.000357581
0.00512853	-0.00466516	-0.0100529	-0.018775	-0.00983664	0.0132098	-0.00697535	-0.0110654	-0.0014349	0.00319986	-0.00396031	-0.0103891	-0.0124419	0.0034243	-0.0170573	-0.0218625	0.00301687	0.00293493	-0.00647267	-0.00514157	-0.00208873	-0.0210065	-0.00879733	-0.014225	-0.00890452	-0.0131503	0.00513584	0.0075642	-0.0045394	-0.021138	-0.00696369	0.00547888	-0.00983465	0.0113398	0.0140656	0.00416152	-0.00181289	-0.00890366	0.00531271	0.0167259	-0.0117286	-0.0180283	-0.00951443	0.000882183	-0.00971462	0.00181417	0.00409811	0.00808001	-0.0136083	9.19413e-05
0.00581047	-0.00484309	-0.0101586	-0.0187936	-0.00967593	0.0128021	-0.00666517	-0.0108239	-0.00147269	0.00347111	-0.00432182	-0.0102189	-0.0124127	0.00332714	-0.0173481	-0.0217138	0.00224401	0.00275342	-0.00629188	-0.00521774	-0.00206915	-0.0202908	-0.00909724	-0.0147267	-0.00860297	-0.0124384	0.00514605	0.00729814	-0.00492974	-0.0209469	-0.00711155	0.00564231	-0.00965982	0.0110818	0.0139392	0.00403449	-0.00178443	-0.00893047	0.00539689	0.0170892	-0.0116952	-0.018481	-0.00988989	0.000923461	-0.00982064	0.00176443	0.00439245	0.00864298	-0.0141528	-0.000116998
0.00672932	-0.00502548	-0.0102957	-0.018854	-0.00953166	0.0124458	-0.0063827	-0.0108131	-0.00151348	0.00350521	-0.00456973	-0.0100948	-0.0124129	0.00322961	-0.0176057	-0.0213895	0.00139177	0.00231852	-0.00605217	-0.00519383	-0.0021695	-0.0194394	-0.00934022	-0.0150836	-0.00826489	-0.0117186	0.00527471	0.00720754	-0.00510536	-0.0206151	-0.00732556	0.00583496	-0.00953624	0.01082	0.0138903	0.00387268	-0.00180714	-0.00874915	0.0055902	0.0174444	-0.0116474	-0.0188787	-0.0103216	0.000955626	-0.00966565	0.00168159	0.00447938	0.00911123	-0.014686	-0.000265485
0.00772779	-0.00511336	-0.0104188	-0.0189735	-0.00938587	0.0121077	-0.00610504	-0.0107649	-0.00139542	0.0034286	-0.00463647	-0.0100062	-0.0124378	0.00301311	-0.0179558	-0.0207393	0.000517844	0.00186882	-0.00575644	-0.00493126	-0.00240025	-0.0184946	-0.00956382	-0.0152012	-0.00773086	-0.0109856	0.00556954	0.00718937	-0.00521697	-0.0202738	-0.00757104	0.00604789	-0.00945001	0.0105806	0.0138055	0.00374638	-0.00201297	-0.00853755	0.0057691	0.0178196	-0.0117065	-0.0192373	-0.0106996	0.000838875	-0.00943	0.00149775	0.0045077	0.00949041	-0.0151325	-0.000406317
0.00860114	-0.00496452	-0.0103732	-0.0190679	-0.00928586	0.0117492	-0.00579885	-0.0105057	-0.00107652	0.00335255	-0.00461459	-0.010023	-0.0126006	0.00271084	-0.0184867	-0.019996	-0.000387852	0.00163617	-0.00543434	-0.00454904	-0.00271889	-0.0175828	-0.00979218	-0.0152286	-0.00699795	-0.0103742	0.0059011	0.00723421	-0.00528417	-0.019914	-0.00770607	0.00632187	-0.00941533	0.010298	0.0136475	0.00364248	-0.00238591	-0.00831633	0.00594373	0.0182494	-0.0118363	-0.0196608	-0.0110064	0.000623528	-0.00914562	0.00100694	0.00467662	0.00997985	-0.0154927	-0.000542216
0.00934475	-0.00464777	-0.0101546	-0.019142	-0.00918218	0.0113572	-0.00546676	-0.0100396	-0.000730173	0.00324546	-0.00451935	-0.0101168	-0.0129223	0.00238977	-0.0187292	-0.0194751	-0.00133536	0.00156238	-0.00510329	-0.0042681	-0.00314781	-0.0167405	-0.00992306	-0.0151969	-0.00623418	-0.00994603	0.00625238	0.00742192	-0.00529425	-0.0195221	-0.00768665	0.00670102	-0.009364	0.00988418	0.0134439	0.00355981	-0.00277955	-0.00807792	0.00612756	0.0186781	-0.0119806	-0.0201492	-0.0112741	0.00040428	-0.0087924	0.000436651	0.00494584	0.0106817	-0.0158144	-0.000645435
0.0100047	-0.00431138	-0.00987501	-0.0192627	-0.00888003	0.0109412	-0.00512199	-0.00941644	-0.000377989	0.00305749	-0.00440765	-0.0100145	-0.0133025	0.00212788	-0.0185121	-0.0191002	-0.00233659	0.00158638	-0.00481083	-0.00408774	-0.00372748	-0.0159463	-0.00985955	-0.0151242	-0.00545366	-0.00962205	0.00661553	0.00780199	-0.0053509	-0.0191572	-0.00762279	0.0070582	-0.00920909	0.00935258	0.0131975	0.00362393	-0.00318999	-0.00792716	0.00625181	0.0191023	-0.0120813	-0.0206855	-0.0114978	0.000235542	-0.00846711	4.17168e-05	0.00526603	0.0114637	-0.016095	-0.000704675
0.0105895	-0.00395361	-0.00954138	-0.0193848	-0.00836407	0.0105095	-0.00475465	-0.00853009	-2.62087e-05	0.00286753	-0.00442818	-0.00961657	-0.0136492	0.00191205	-0.0180247	-0.0187887	-0.00342351	0.00177886	-0.00451372	-0.00395297	-0.00431781	-0.0152322	-0.00966241	-0.0151529	-0.00466073	-0.00928425	0.00684507	0.00808013	-0.00554212	-0.0188555	-0.00752995	0.00727459	-0.00895286	0.00881621	0.0128715	0.00385594	-0.00368735	-0.00789927	0.00628084	0.0195348	-0.0121606	-0.0211993	-0.0115783	8.49161e-05	-0.00829917	-0.000174437	0.00569961	0.0122932	-0.0163397	-0.000800724
0.0110909	-0.00361125	-0.00918364	-0.0192505	-0.00777325	0.0100774	-0.0044437	-0.00713147	0.000178143	0.00287017	-0.00438999	-0.00911162	-0.0139781	0.0017439	-0.0173267	-0.018646	-0.00453761	0.00228132	-0.00420428	-0.0039119	-0.00476424	-0.0146393	-0.00945979	-0.0152737	-0.00400269	-0.00895115	0.00691304	0.00803691	-0.00587529	-0.0186339	-0.00739082	0.00742403	-0.00868731	0.0082842	0.012501	0.00413619	-0.0042386	-0.00795417	0.00623564	0.019883	-0.0122473	-0.0217037	-0.0115185	-7.78748e-05	-0.0083272	-0.000277774	0.00635894	0.0132273	-0.0166418	-0.000992276
0.0115307	-0.00347365	-0.00894034	-0.0188215	-0.00711967	0.00965883	-0.00434855	-0.00561943	0.00022191	0.00311337	-0.00420902	-0.00853629	-0.0143757	0.00171265	-0.0163213	-0.018843	-0.00559629	0.00283751	-0.0038772	-0.00411174	-0.00511104	-0.0140008	-0.00924706	-0.0154462	-0.00351244	-0.00863005	0.00690395	0.00784297	-0.00621764	-0.0183948	-0.0072396	0.00754714	-0.00841101	0.00770926	0.0121565	0.00437518	-0.00456781	-0.0079812	0.00620855	0.0200517	-0.0122537	-0.0222273	-0.0114506	-0.000163139	-0.00840343	-0.000191989	0.00702281	0.0142621	-0.0170312	-0.00121691
0.0120012	-0.00347015	-0.00874187	-0.0182773	-0.00648233	0.00925577	-0.00419666	-0.00449193	0.000185194	0.00340734	-0.00385903	-0.00784628	-0.0148589	0.00179916	-0.0149278	-0.0189789	-0.00661488	0.0031397	-0.00344755	-0.00439649	-0.00538207	-0.0132191	-0.00904413	-0.015571	-0.00312279	-0.00818977	0.0069209	0.00756508	-0.00656525	-0.0181227	-0.0071281	0.00761765	-0.00814945	0.00710959	0.0118615	0.00459669	-0.00458076	-0.00798194	0.00620605	0.0200998	-0.0120664	-0.0226818	-0.0114201	-5.57767e-05	-0.00851906	0.000300116	0.00746935	0.0151607	-0.0174813	-0.00144983
0.012498	-0.00347262	-0.00853176	-0.017642	-0.00606196	0.00887168	-0.00383405	-0.00364203	0.000180813	0.00372635	-0.00336571	-0.00709054	-0.0150947	0.00186787	-0.01355	-0.0187304	-0.00760954	0.00327766	-0.0029051	-0.00456184	-0.00558282	-0.0123358	-0.00901243	-0.0156638	-0.00271377	-0.00759167	0.00693921	0.00711122	-0.00704856	-0.0178431	-0.00711899	0.00760051	-0.00807756	0.00667912	0.0116121	0.00476468	-0.00447023	-0.0079721	0.00620071	0.0201205	-0.0117545	-0.0229528	-0.0113971	0.000179085	-0.00870194	0.000919803	0.00777272	0.0157777	-0.0179185	-0.00171233
0.0130131	-0.00339826	-0.00823876	-0.0169258	-0.00559292	0.00851709	-0.0032871	-0.00294558	0.00019089	0.00408538	-0.0026103	-0.00645747	-0.0149903	0.00187628	-0.0126247	-0.0182204	-0.00861864	0.00333219	-0.00233094	-0.00461394	-0.00581692	-0.0113662	-0.00912896	-0.0157584	-0.00230229	-0.0069034	0.00693003	0.00642249	-0.00771305	-0.0175219	-0.00711791	0.0076026	-0.00816764	0.00646177	0.0113903	0.0046913	-0.00427239	-0.00787294	0.00622092	0.0200975	-0.0114348	-0.0230867	-0.0114208	0.000418028	-0.00884363	0.00128148	0.00799383	0.0162704	-0.0183552	-0.00202672
0.0135629	-0.00328636	-0.00788106	-0.0162621	-0.00493471	0.00809941	-0.00260119	-0.00248156	0.000213324	0.00435784	-0.00133145	-0.00607946	-0.0147125	0.00184909	-0.0119075	-0.0175348	-0.00970507	0.00321745	-0.00177246	-0.00460654	-0.00612862	-0.010312	-0.00927228	-0.0157496	-0.00198293	-0.00625192	0.00700423	0.00586498	-0.00807842	-0.0170539	-0.00709943	0.00769962	-0.00830254	0.00634095	0.0111525	0.00445407	-0.00394222	-0.00762228	0.00637541	0.0200182	-0.0111004	-0.0232095	-0.0116396	0.000665642	-0.00882991	0.0014329	0.00806278	0.0166816	-0.0188201	-0.0023124
0.0140917	-0.00319501	-0.0074332	-0.0156623	-0.00406476	0.00745737	-0.00167302	-0.00240552	0.000380457	0.00444433	2.81162e-05	-0.00577726	-0.0142971	0.00177316	-0.0112872	-0.0165698	-0.0107383	0.0028048	-0.00120833	-0.00448848	-0.0065201	-0.0092488	-0.00935679	-0.0155108	-0.00173628	-0.00562913	0.00727669	0.00568026	-0.00795853	-0.0164858	-0.00713176	0.00785569	-0.00839138	0.0062993	0.0109468	0.00423342	-0.00354427	-0.00730071	0.00663711	0.0199777	-0.0107723	-0.0233198	-0.0119483	0.000905665	-0.00867449	0.0014692	0.00787007	0.0169801	-0.0192376	-0.00252673
0.0144928	-0.00303936	-0.00672813	-0.0151273	-0.00302359	0.00692303	-0.00028163	-0.00241114	0.000701008	0.00437792	0.000976408	-0.00551025	-0.0136706	0.00162556	-0.0107748	-0.0151696	-0.0116702	0.00242767	-0.000655309	-0.004101	-0.00689803	-0.00823353	-0.00941637	-0.015118	-0.00121614	-0.00502727	0.00770651	0.00568227	-0.00760403	-0.0158788	-0.00724558	0.00805181	-0.00847019	0.00641102	0.0107702	0.0040926	-0.00328693	-0.00698861	0.00693939	0.0200338	-0.010607	-0.0234295	-0.0122	0.00100067	-0.00853645	0.00132083	0.0076873	0.0172155	-0.01949	-0.00269869
0.0147678	-0.00261094	-0.00584929	-0.0145372	-0.0016907	0.00668301	0.00118619	-0.00212499	0.00105045	0.00430323	0.00162723	-0.00529924	-0.0128049	0.00150251	-0.0102616	-0.0137357	-0.0125195	0.00237094	-0.000242606	-0.00361693	-0.00727084	-0.00733609	-0.00949453	-0.014714	-0.000342089	-0.00455001	0.00813994	0.00580373	-0.00708386	-0.0152257	-0.00717749	0.00832816	-0.0085629	0.00671339	0.0106365	0.00398137	-0.00328362	-0.00667368	0.00728354	0.0201976	-0.0105881	-0.0236527	-0.0123644	0.000968557	-0.00842337	0.000813781	0.00776236	0.0175254	-0.0195871	-0.00284072
0.0149985	-0.00196181	-0.0050281	-0.0138953	0.000219416	0.00667716	0.00225991	-0.00165851	0.00133037	0.00421469	0.00210547	-0.00504197	-0.0119981	0.00144599	-0.00967435	-0.0127114	-0.0133029	0.00251639	4.67729e-05	-0.00329241	-0.00765855	-0.00645886	-0.00950467	-0.0142939	0.000668687	-0.00422313	0.00857464	0.00612038	-0.00634087	-0.0144915	-0.00687254	0.00875051	-0.00853897	0.00692721	0.0105415	0.00389843	-0.00334698	-0.00634208	0.00772979	0.0203411	-0.0106253	-0.0239596	-0.0124834	0.000888416	-0.00834806	0.00020035	0.00799865	0.0179941	-0.0196567	-0.00292816
0.0151811	-0.00126476	-0.00431041	-0.0131763	0.00225118	0.00685117	0.00306254	-0.00110454	0.00156167	0.00409174	0.00235084	-0.00463508	-0.0115342	0.00144947	-0.00896555	-0.0119152	-0.0140512	0.00278999	0.000314127	-0.00310823	-0.00794237	-0.00559343	-0.00928403	-0.0138867	0.00177554	-0.00395376	0.00900591	0.00664917	-0.00538626	-0.0136478	-0.00643542	0.00918863	-0.00830729	0.00683948	0.010526	0.00399384	-0.00344424	-0.00601094	0.00833785	0.0204543	-0.010629	-0.0242905	-0.0125568	0.000844446	-0.00847246	-0.000187644	0.00833293	0.0184835	-0.0197061	-0.00290782
0.0153126	-0.000525621	-0.00364432	-0.0121891	0.0038415	0.00734781	0.0037139	-0.000416937	0.00174885	0.00405921	0.00221984	-0.00410535	-0.011209	0.00151355	-0.00828533	-0.0112329	-0.0147988	0.00328938	0.000623855	-0.00299857	-0.00803192	-0.00473745	-0.00886671	-0.0136552	0.00301897	-0.00365176	0.00928172	0.00707624	-0.00447334	-0.0128024	-0.00588774	0.00948408	-0.00795939	0.00662112	0.0107093	0.00428046	-0.00358139	-0.00569784	0.00890553	0.0205466	-0.0106278	-0.0245675	-0.0124696	0.000814577	-0.00878504	-0.00041175	0.00884419	0.0189678	-0.0197407	-0.00284552
0.0154908	0.000258117	-0.00309146	-0.0110153	0.00510774	0.00840959	0.004159	0.000489939	0.00183268	0.00420868	0.00194794	-0.00358515	-0.0109452	0.001634	-0.00764799	-0.0107202	-0.0154735	0.00413134	0.000946353	-0.00300442	-0.00797602	-0.0037635	-0.00840903	-0.0135296	0.00434669	-0.00333008	0.00937384	0.00713606	-0.00388899	-0.0120952	-0.00515357	0.00969988	-0.00764261	0.00633585	0.0109667	0.00460943	-0.0036186	-0.00544334	0.00924823	0.0205082	-0.0106458	-0.0248018	-0.0122138	0.000767427	-0.00915805	-0.000555571	0.00963656	0.0194703	-0.0198821	-0.00285717
0.0157533	0.00096807	-0.00284672	-0.00987191	0.00618937	0.00948795	0.00429652	0.00146098	0.00183482	0.00449727	0.00191554	-0.00307313	-0.0107858	0.00174372	-0.0070826	-0.0104062	-0.0161089	0.00493243	0.00127323	-0.00326881	-0.00791934	-0.00267504	-0.00791743	-0.0133953	0.00556972	-0.00295855	0.00938494	0.00704085	-0.0034157	-0.0114371	-0.00416358	0.00988279	-0.00734826	0.00595858	0.0111156	0.00487473	-0.00350994	-0.00518319	0.00948089	0.0202804	-0.010563	-0.0250238	-0.0119318	0.000788567	-0.00949232	-0.00056983	0.0104128	0.0199089	-0.0201465	-0.0029074
0.0160984	0.00155115	-0.00270961	-0.0088365	0.00702789	0.0100292	0.00435258	0.00225883	0.00181424	0.00477272	0.00202696	-0.00255002	-0.0106748	0.00180542	-0.00679475	-0.0100491	-0.016714	0.00533096	0.00171194	-0.00365991	-0.00786063	-0.00156584	-0.00738757	-0.0131766	0.00652858	-0.00241897	0.00942556	0.00686267	-0.00297932	-0.0107828	-0.00321408	0.0100161	-0.00706558	0.00553371	0.0111724	0.0051035	-0.00329556	-0.00489452	0.00966167	0.0199634	-0.0102863	-0.0251735	-0.0116915	0.00099523	-0.00981711	-0.000327531	0.010873	0.0201723	-0.0204666	-0.0029598
0.0164186	0.00200851	-0.00242225	-0.00786213	0.00748573	0.0102314	0.00461862	0.00296615	0.00182683	0.00503564	0.00218952	-0.00210075	-0.0104229	0.00177703	-0.00671438	-0.00942299	-0.0172932	0.00550886	0.00229849	-0.00395372	-0.00779747	-0.000532409	-0.00693992	-0.0129039	0.00740761	-0.00181871	0.00947046	0.00658283	-0.00255526	-0.0101503	-0.00260988	0.0100624	-0.00688724	0.00518738	0.0111876	0.0052838	-0.00311834	-0.00456427	0.00978631	0.0196509	-0.00989621	-0.0251342	-0.0114644	0.00133179	-0.0101276	2.67488e-08	0.0111579	0.0202716	-0.0207522	-0.00302587
0.0167121	0.00246643	-0.00198437	-0.00699409	0.00779638	0.0102375	0.00499899	0.00364915	0.00187334	0.00529874	0.00246227	-0.00179328	-0.00994589	0.00173278	-0.00662614	-0.00867641	-0.0178461	0.00556281	0.00295145	-0.00415638	-0.00785645	0.000440696	-0.00663571	-0.0125721	0.00824999	-0.00129561	0.00947463	0.00630228	-0.00196176	-0.0095549	-0.00217728	0.0100834	-0.00684624	0.00500269	0.0111338	0.00524912	-0.00297448	-0.00417903	0.00986346	0.0193231	-0.00953232	-0.0249712	-0.0112584	0.00167261	-0.0102762	0.000159318	0.0113487	0.0203286	-0.0210208	-0.00315845
0.0169675	0.00292403	-0.00146341	-0.00645108	0.0083288	0.0100106	0.00542364	0.00428542	0.00196991	0.0054315	0.0029423	-0.00161629	-0.00940745	0.00167498	-0.00644642	-0.00786613	-0.0183404	0.00544843	0.00357159	-0.00432523	-0.00806913	0.001351	-0.00644402	-0.0120302	0.00905369	-0.00087135	0.00952498	0.00612457	-0.00126129	-0.0089306	-0.00183406	0.0101516	-0.00689592	0.00486051	0.0108911	0.00499158	-0.00287581	-0.00380844	0.00992268	0.0189635	-0.00918739	-0.0247757	-0.0111928	0.00201902	-0.0102676	0.0001981	0.0113871	0.0203458	-0.0213156	-0.00333093
0.0170181	0.00334622	-0.000821653	-0.00611389	0.00898992	0.00951589	0.00594301	0.00483993	0.00214396	0.00535739	0.00342671	-0.0014477	-0.00883396	0.00158854	-0.00622724	-0.00693644	-0.0187981	0.00516455	0.00417047	-0.00442934	-0.00835405	0.0021017	-0.00624495	-0.0112842	0.00995935	-0.000513922	0.00979627	0.0060893	-0.000586127	-0.00825333	-0.00163441	0.0102502	-0.00693229	0.00473961	0.0105348	0.00466932	-0.00301165	-0.00353632	0.0100109	0.0186543	-0.00887386	-0.0245403	-0.0112789	0.00239889	-0.010239	0.000181695	0.0112295	0.0203179	-0.0215737	-0.00349657
0.0168508	0.00382933	0.000105552	-0.00570282	0.00969131	0.00893611	0.00662726	0.00540424	0.0023173	0.00515899	0.00371237	-0.0012788	-0.00821576	0.00157198	-0.0059554	-0.00589713	-0.0192909	0.0049129	0.00473071	-0.00434014	-0.00860428	0.00270931	-0.0060465	-0.010517	0.0109985	-0.000227755	0.0102792	0.00604389	-3.46918e-05	-0.00754825	-0.00157545	0.0103612	-0.00695525	0.00469105	0.0102276	0.00437403	-0.00338363	-0.00332467	0.0100957	0.0184694	-0.00873861	-0.0242565	-0.0114181	0.00275421	-0.0102874	8.38165e-05	0.0111179	0.0203492	-0.0216302	-0.00363903
0.0166282	0.00451098	0.00118811	-0.00517502	0.0104953	0.00858142	0.00731131	0.00604842	0.00238962	0.00496382	0.00387813	-0.00110517	-0.00766268	0.00170305	-0.00545769	-0.00496927	-0.0198291	0.00489593	0.00511018	-0.00415072	-0.00883481	0.0032911	-0.00588939	-0.00981057	0.0120995	-4.67416e-05	0.0108058	0.00597508	0.000423858	-0.00682433	-0.00142642	0.0105321	-0.00697815	0.00469422	0.00998508	0.00406482	-0.00380584	-0.00315572	0.0101676	0.0183944	-0.00876809	-0.0239432	-0.0115388	0.00296311	-0.0103865	-0.000172426	0.0112532	0.0204794	-0.0214903	-0.00377238
0.0164398	0.00535053	0.00215616	-0.00460336	0.0115003	0.00831142	0.00780395	0.00674449	0.00239532	0.00475714	0.00398235	-0.000821386	-0.00722966	0.0019299	-0.00477132	-0.00429392	-0.0204026	0.00496374	0.00533257	-0.00404172	-0.00902663	0.00390353	-0.00568833	-0.00912721	0.0131376	9.46e-05	0.0113644	0.00589647	0.000751955	-0.00609281	-0.00104166	0.0108533	-0.00693092	0.0045644	0.00976464	0.00368951	-0.00417269	-0.00306519	0.0102477	0.0183191	-0.00885119	-0.0236021	-0.0116675	0.00300072	-0.01054	-0.000491804	0.0115069	0.020675	-0.0212952	-0.00389633
0.0162427	0.00619939	0.00300315	-0.00399487	0.0124935	0.00805466	0.00819479	0.00747473	0.00235592	0.00454534	0.00401609	-0.000422493	-0.00690414	0.00214262	-0.00408368	-0.00371048	-0.0210181	0.0050656	0.00553205	-0.0040253	-0.00904305	0.00452649	-0.00528291	-0.00851411	0.0141251	0.000297743	0.0119757	0.00567107	0.000718259	-0.00532309	-0.000570606	0.0111755	-0.00674924	0.0042235	0.00957616	0.00332581	-0.00452904	-0.00304279	0.0103632	0.0182403	-0.00889763	-0.0232947	-0.0118059	0.0029857	-0.0108514	-0.000731687	0.0118273	0.0208296	-0.0210559	-0.00394989
0.0160361	0.0070551	0.00379346	-0.00321256	0.0132633	0.00785729	0.00854137	0.00830044	0.00226704	0.00447375	0.0039483	-1.04004e-05	-0.00655791	0.00234865	-0.00348561	-0.00317544	-0.0216561	0.00524251	0.0057747	-0.0040552	-0.00895306	0.00518086	-0.00468116	-0.00815998	0.0150629	0.000559925	0.01254	0.00521952	0.000415701	-0.00442074	-5.30773e-05	0.0113501	-0.00649708	0.00381416	0.0095229	0.00317532	-0.00489024	-0.00291484	0.0104738	0.0181899	-0.00893345	-0.0229571	-0.0118461	0.00293003	-0.0112937	-0.000909719	0.0122838	0.0209467	-0.020743	-0.00391292
0.0159667	0.00792971	0.004541	-0.00222515	0.013897	0.00770827	0.00884066	0.00932064	0.00217529	0.00453972	0.00381916	0.000351244	-0.00618826	0.00254417	-0.00293868	-0.00271758	-0.0222538	0.00544732	0.0060254	-0.00414977	-0.00889514	0.00594312	-0.00404202	-0.00792445	0.0158008	0.000869587	0.0129497	0.00462794	0.000136436	-0.00343299	0.000559122	0.0114233	-0.00624714	0.00336862	0.00958871	0.00325885	-0.00511664	-0.00262078	0.0105323	0.0181323	-0.00899153	-0.0225638	-0.0117722	0.00282993	-0.0117557	-0.00106091	0.0129061	0.0210411	-0.020413	-0.00384664
0.0160478	0.00871178	0.00515768	-0.00116737	0.0144564	0.00745217	0.00909063	0.0103286	0.00214321	0.00465101	0.00373305	0.000685781	-0.00577864	0.00259193	-0.0024563	-0.00227448	-0.0228001	0.00551032	0.00629452	-0.00444299	-0.00893055	0.00673033	-0.00337577	-0.00760378	0.0163077	0.00123651	0.0132023	0.00403151	-5.37001e-05	-0.00238565	0.00123071	0.0114406	-0.00598862	0.00284861	0.00966012	0.00339421	-0.00513999	-0.00225076	0.0105701	0.0179634	-0.00898413	-0.0221089	-0.0116496	0.00277731	-0.0121732	-0.00114141	0.0134211	0.0210132	-0.0201975	-0.00378944
0.0161959	0.00932046	0.00555764	-0.000146892	0.0149261	0.00702456	0.0093177	0.0111294	0.00217477	0.00469945	0.00366872	0.00102758	-0.0051765	0.00246224	-0.00221311	-0.00170784	-0.0233266	0.00537001	0.00671737	-0.004911	-0.00903134	0.00744045	-0.00268104	-0.00715929	0.0167225	0.00160944	0.0134383	0.00341563	-0.000227542	-0.00125869	0.00175758	0.0113472	-0.00567749	0.00228292	0.00968949	0.00356174	-0.00504402	-0.00181752	0.0106101	0.0176666	-0.00877881	-0.0215681	-0.0115729	0.00280714	-0.0125635	-0.00105147	0.013628	0.0207907	-0.0201501	-0.00372483
0.0162843	0.00978766	0.00584362	0.00085916	0.0152717	0.0065449	0.00955979	0.0118012	0.00221722	0.00470252	0.00360259	0.00136231	-0.00442179	0.00224304	-0.00220962	-0.000966079	-0.0238294	0.0051697	0.00726622	-0.00539362	-0.00920955	0.008066	-0.00208108	-0.00664423	0.0171519	0.00189863	0.0136628	0.00274705	-0.000401837	1.39346e-06	0.00202375	0.0110344	-0.00528997	0.00184018	0.00970404	0.00378237	-0.00497281	-0.00134546	0.0106603	0.0173442	-0.00842676	-0.0209699	-0.0115332	0.00289406	-0.0129106	-0.000932843	0.0136907	0.0204497	-0.0201406	-0.0036554
0.0163247	0.0102378	0.00609022	0.00184034	0.0155639	0.00604267	0.00980195	0.0124018	0.00227611	0.00467946	0.00356146	0.00159416	-0.00366846	0.00203648	-0.00225572	-0.000182466	-0.0243266	0.00493181	0.0078177	-0.00584613	-0.00952955	0.00862881	-0.00161334	-0.00603151	0.0175663	0.00207407	0.0138634	0.00212585	-0.00044004	0.00136477	0.00219306	0.0107122	-0.00495492	0.00159266	0.00968717	0.00395058	-0.00491665	-0.000971812	0.0106796	0.017013	-0.008059	-0.0204099	-0.0115247	0.00294507	-0.0131301	-0.000948107	0.0136669	0.0200914	-0.0201507	-0.00367901
0.0163119	0.0106656	0.00627303	0.0026421	0.0159195	0.00550858	0.0100382	0.0129155	0.00234599	0.00454185	0.00360075	0.00169522	-0.00299049	0.0018205	-0.00226652	0.00062734	-0.0248658	0.00463077	0.00829225	-0.00631207	-0.00989832	0.00914408	-0.00123333	-0.00515337	0.0179732	0.0022121	0.0141561	0.00169633	-0.000272397	0.00256903	0.00230077	0.0105812	-0.00477485	0.00141866	0.00950737	0.00395142	-0.00487327	-0.000664098	0.0106063	0.016687	-0.00767342	-0.0198691	-0.0116213	0.00296339	-0.0132774	-0.00106304	0.013536	0.0197033	-0.0202133	-0.00383515
0.0161158	0.0110596	0.00639278	0.00325258	0.0163054	0.00498697	0.0103169	0.0132969	0.00230367	0.00422926	0.00365397	0.00175724	-0.00235324	0.00157933	-0.0022903	0.00149371	-0.0253557	0.0043362	0.00871446	-0.0068129	-0.010194	0.00963951	-0.000826917	-0.0041013	0.0185161	0.00231326	0.0146062	0.00144387	-6.8553e-06	0.0034709	0.00230743	0.0105868	-0.0046535	0.00129704	0.00918348	0.00378137	-0.00500302	-0.000392706	0.0104488	0.0164346	-0.00725389	-0.0193265	-0.0118328	0.00296359	-0.0134771	-0.00123141	0.0133531	0.0192745	-0.0202695	-0.00406461
0.0157567	0.0115351	0.00654831	0.00380719	0.0166952	0.00453598	0.0107097	0.0136138	0.00211197	0.0038258	0.00364652	0.00180334	-0.00172697	0.00142873	-0.00234545	0.00235052	-0.025796	0.00416355	0.0090816	-0.00725968	-0.0104076	0.0101124	-0.000402879	-0.0031133	0.0191853	0.00233907	0.0151646	0.00121087	0.00022219	0.00424201	0.00227605	0.0106784	-0.00455007	0.00128925	0.00884156	0.00358782	-0.00536426	-7.11509e-05	0.0102577	0.0162145	-0.00685703	-0.0187861	-0.0120825	0.00288058	-0.0137442	-0.00148691	0.0132251	0.018895	-0.0201841	-0.00429652
0.015383	0.0121483	0.006761	0.00439579	0.0171263	0.0041671	0.0110703	0.0139955	0.00182846	0.00343004	0.00359897	0.00185284	-0.00117106	0.00143813	-0.00230924	0.00307924	-0.0261631	0.00414345	0.00925382	-0.00755289	-0.0105551	0.0105858	4.03494e-05	-0.00223015	0.0198778	0.00234398	0.0157048	0.000991628	0.000429534	0.00491527	0.00237854	0.0109375	-0.00444623	0.00139646	0.00854027	0.00337569	-0.00583232	0.000285302	0.0100279	0.0159744	-0.00652949	-0.0182159	-0.0123085	0.00267105	-0.0140502	-0.00192378	0.0132326	0.0186245	-0.0199321	-0.0045506
0.0150694	0.0128487	0.0070333	0.00498326	0.017659	0.00381513	0.0112801	0.0144144	0.00154671	0.00303428	0.00353889	0.00194936	-0.000781256	0.00154847	-0.00210022	0.00365218	-0.0264511	0.00414698	0.00919391	-0.00771899	-0.0106302	0.011055	0.000636595	-0.00139785	0.0204929	0.00249147	0.0162316	0.000810397	0.000610023	0.00551631	0.0026793	0.0114977	-0.0043164	0.00138626	0.00824525	0.00315057	-0.00628495	0.000644821	0.00973622	0.0156866	-0.00629823	-0.0175647	-0.0125204	0.00238179	-0.0144077	-0.00242221	0.0132531	0.0184396	-0.0196418	-0.00482377
0.0147884	0.0135127	0.00726166	0.00556545	0.0181839	0.00347759	0.0113967	0.0148405	0.0012474	0.00263104	0.00340549	0.00202876	-0.000512712	0.00163089	-0.00176652	0.00420416	-0.0266847	0.00416079	0.00905297	-0.00787852	-0.0106639	0.0115274	0.00139226	-0.000652553	0.021051	0.00283772	0.0167706	0.000564076	0.000610413	0.00621218	0.00302001	0.0120591	-0.00422926	0.0011169	0.0079611	0.00306439	-0.00675199	0.00111365	0.00943267	0.015364	-0.00606068	-0.0168596	-0.0126948	0.00209233	-0.0148377	-0.00281759	0.0132654	0.0182352	-0.0193272	-0.00499937
0.0145575	0.0141446	0.00744345	0.00627651	0.0185934	0.00320917	0.0114614	0.0153217	0.000925454	0.00228806	0.00307592	0.00204569	-0.000264314	0.00169059	-0.001453	0.0047518	-0.0269146	0.00422134	0.00891329	-0.00803119	-0.0107292	0.0120205	0.00219418	-0.000153565	0.0215751	0.00323788	0.0172307	0.000137735	0.000407126	0.0069278	0.00337797	0.0123223	-0.00421415	0.000748257	0.00781676	0.0031221	-0.00729298	0.00181442	0.00923227	0.0150035	-0.00579907	-0.0161269	-0.0127616	0.00180171	-0.015245	-0.00313099	0.0133038	0.0180126	-0.0189645	-0.00507533
0.0144821	0.0147648	0.00751143	0.00714345	0.0189332	0.0030384	0.0114253	0.0159412	0.00071209	0.00204935	0.00276989	0.00200433	-3.32756e-05	0.00175168	-0.00115785	0.00531619	-0.0271067	0.00426612	0.00873788	-0.00818323	-0.0108967	0.0124727	0.00294508	0.000207988	0.0219848	0.00367116	0.0175014	-0.000458316	0.000119925	0.00763722	0.00377061	0.0124004	-0.00425561	0.000326351	0.00781589	0.00323535	-0.00783129	0.00265963	0.00916836	0.0145856	-0.00549721	-0.0153544	-0.0128152	0.00152438	-0.0155728	-0.00340381	0.0133018	0.0177919	-0.0186172	-0.00510882
0.0144981	0.0152739	0.00726073	0.00808682	0.0192396	0.00278566	0.0111964	0.0165505	0.000638271	0.00187785	0.00265896	0.00191688	0.000192517	0.00174836	-0.000878133	0.00602905	-0.0273029	0.00414008	0.00851427	-0.00847895	-0.0111001	0.0127809	0.00366561	0.000641869	0.0222035	0.00415327	0.0176261	-0.00107719	-0.000146725	0.00821627	0.00409663	0.0123734	-0.00434502	-0.000160789	0.00785777	0.00328664	-0.00813684	0.00351313	0.00913783	0.0141658	-0.00506614	-0.0145517	-0.0129517	0.00133618	-0.0158348	-0.0035938	0.0131161	0.0175123	-0.0183892	-0.00519751
0.0144761	0.0155753	0.00692695	0.00898568	0.019521	0.00234251	0.0109638	0.0170176	0.000633927	0.0017039	0.00270321	0.00176601	0.00048888	0.00160381	-0.000745144	0.00683684	-0.0274829	0.00382437	0.00835157	-0.00894545	-0.0113291	0.0129593	0.00436976	0.00117258	0.0223081	0.00457888	0.0177293	-0.00171441	-0.000421876	0.00866777	0.00426741	0.0122281	-0.00449168	-0.000641454	0.00785227	0.00329224	-0.0081666	0.0043832	0.00913088	0.0137979	-0.00455552	-0.0138113	-0.0131707	0.00119432	-0.0160344	-0.00359473	0.0127477	0.0171071	-0.0182992	-0.00533283
0.0143822	0.0157356	0.00678105	0.00985087	0.0197411	0.00181887	0.0109025	0.0173908	0.000576567	0.00153396	0.0028563	0.00154672	0.000825912	0.00134306	-0.000790734	0.00763159	-0.0276508	0.00345505	0.00831662	-0.00949157	-0.011574	0.0130938	0.00496443	0.00174711	0.0223972	0.00484698	0.0178088	-0.00238072	-0.000746246	0.00893955	0.00429518	0.0119477	-0.00467756	-0.00103919	0.00781995	0.00325025	-0.00812327	0.00525698	0.00915044	0.0134837	-0.00408629	-0.013145	-0.013451	0.00102122	-0.0161821	-0.00354379	0.0123257	0.0165991	-0.0182311	-0.00550535
0.0142436	0.0158693	0.00682155	0.0106918	0.0198482	0.00125584	0.0109598	0.0177127	0.000475074	0.00141025	0.00320533	0.00137235	0.0011569	0.00107189	-0.000915086	0.00835268	-0.0278176	0.00304431	0.00839115	-0.0100142	-0.0117199	0.0131801	0.00538761	0.00239273	0.0224642	0.00496979	0.0178839	-0.00295382	-0.00102996	0.00884755	0.00431194	0.011607	-0.00481906	-0.00132327	0.00773274	0.00303153	-0.00803339	0.00599921	0.00907634	0.0132215	-0.00367844	-0.0125256	-0.013805	0.000791175	-0.0163565	-0.00361935	0.0118583	0.0160821	-0.018174	-0.0058204
0.014054	0.0159667	0.00698064	0.0113705	0.0198903	0.000618804	0.0110914	0.0179916	0.000328354	0.00134738	0.00392005	0.0013108	0.00144082	0.000796999	-0.00101227	0.00902682	-0.0279243	0.00257927	0.0084425	-0.0105379	-0.0117666	0.0132235	0.00571738	0.00325117	0.0224921	0.00507809	0.0180903	-0.00336946	-0.00111083	0.00863044	0.00432035	0.0113564	-0.00487433	-0.00159976	0.0074063	0.00264616	-0.00790887	0.0066243	0.0088422	0.0130287	-0.00330337	-0.0118859	-0.014238	0.00052269	-0.0165705	-0.00379111	0.0113441	0.0155612	-0.0181262	-0.0063325
0.013785	0.0160352	0.00731329	0.0118067	0.0198996	-0.000112239	0.0113912	0.018185	3.32867e-05	0.00122138	0.0046836	0.00131779	0.0016893	0.000455999	-0.00110123	0.00970685	-0.0279364	0.0021468	0.00846722	-0.0111196	-0.011781	0.0133173	0.00604764	0.00423465	0.0225352	0.0051701	0.0183781	-0.0036808	-0.000998557	0.00861774	0.00430642	0.0111358	-0.00488822	-0.00187684	0.00688966	0.00223425	-0.00789846	0.00720548	0.00849431	0.0128749	-0.0029623	-0.0112385	-0.0146539	0.000210829	-0.0168378	-0.00400999	0.0108867	0.0150584	-0.017987	-0.00693125
0.0135091	0.0161941	0.00800345	0.0121278	0.0198638	-0.000790979	0.012005	0.0182474	-0.000389963	0.000957775	0.00514153	0.00138484	0.00191438	4.10348e-05	-0.00114695	0.0103772	-0.0279046	0.00181489	0.00844895	-0.0116895	-0.0118401	0.0134486	0.00636668	0.00516004	0.022678	0.00516983	0.0186629	-0.00401535	-0.000856163	0.00879719	0.00437812	0.0109123	-0.00486272	-0.002123	0.00637681	0.00187816	-0.00798762	0.00783416	0.00814199	0.0126539	-0.00267617	-0.010579	-0.0149715	-0.000168888	-0.0170931	-0.00432959	0.0105177	0.0146655	-0.0177414	-0.00753167
0.0132997	0.0164368	0.00885566	0.0124436	0.0197605	-0.00131557	0.0125922	0.018257	-0.000832242	0.000648123	0.00539977	0.00152331	0.00210149	-0.000199521	-0.000985624	0.0108659	-0.0278935	0.00158969	0.00822757	-0.0120299	-0.011926	0.0136066	0.00669069	0.00599384	0.0229227	0.00510686	0.0188673	-0.00436592	-0.000693562	0.00910178	0.00460616	0.0107247	-0.00478893	-0.00238243	0.00593579	0.00155317	-0.00812158	0.00849252	0.00777046	0.0123079	-0.00240039	-0.00978985	-0.015231	-0.000556835	-0.0173407	-0.00486816	0.0102166	0.0143109	-0.0174452	-0.00815588
0.0131557	0.0167114	0.00953414	0.0127243	0.0196204	-0.00176154	0.0128405	0.018242	-0.00122316	0.000325802	0.0055519	0.00165593	0.00224838	-0.000185956	-0.000735789	0.0111712	-0.0278987	0.00135495	0.00782651	-0.0121174	-0.0120534	0.0137044	0.00712883	0.00677891	0.0231825	0.00526721	0.0190105	-0.00472489	-0.000494505	0.00954675	0.0049401	0.0106019	-0.00475959	-0.0027572	0.00551419	0.00129355	-0.00818474	0.00922043	0.00734347	0.0119155	-0.00209467	-0.00887433	-0.0154425	-0.000898538	-0.0176152	-0.00542822	0.00988084	0.0139034	-0.0171803	-0.00880679
0.0130719	0.0169241	0.0100662	0.0129745	0.0195564	-0.00215507	0.0128775	0.0181847	-0.001578	-2.27024e-05	0.00553624	0.00168036	0.00238552	-4.67642e-05	-0.000561667	0.0114062	-0.0279297	0.00110459	0.0074021	-0.0121346	-0.0123715	0.0137399	0.00763459	0.00749986	0.0234544	0.00574915	0.0191254	-0.00520272	-0.000367421	0.010157	0.00526064	0.0104254	-0.00486785	-0.00326214	0.0051068	0.00122894	-0.00818811	0.010204	0.00695449	0.0114871	-0.00174813	-0.00792513	-0.0156219	-0.00119095	-0.0178508	-0.00580988	0.00951336	0.0134193	-0.0169357	-0.00940154
0.0130561	0.0170844	0.0105335	0.0133364	0.0196219	-0.00243353	0.0127896	0.0180962	-0.00187033	-0.000402889	0.00524954	0.00156151	0.00254505	0.000190543	-0.000514885	0.0115887	-0.0279975	0.000851084	0.00703324	-0.0121017	-0.0128554	0.0137027	0.00812863	0.00802153	0.0238026	0.00635012	0.0191609	-0.00582938	-0.000404743	0.0108239	0.00557354	0.0101244	-0.00511356	-0.0037859	0.00485675	0.0012344	-0.00807221	0.0113135	0.00674922	0.011022	-0.00135984	-0.0070247	-0.0158699	-0.00143666	-0.017906	-0.00605589	0.00911322	0.0128809	-0.0167031	-0.00992689
0.0130603	0.0172192	0.0109559	0.0138075	0.0197283	-0.00253033	0.0125546	0.0180462	-0.00201475	-0.000756596	0.00493999	0.0014079	0.00273299	0.000614643	-0.000557937	0.0116941	-0.0280103	0.000512077	0.00668156	-0.0119812	-0.013361	0.0135223	0.0085534	0.00836118	0.0242507	0.00702911	0.0190149	-0.00653009	-0.000587523	0.011363	0.0058825	0.00976634	-0.0053893	-0.00431139	0.00479415	0.00114497	-0.00760533	0.0123298	0.00673158	0.0106152	-0.0009296	-0.00615549	-0.0161673	-0.00163599	-0.0177926	-0.0062176	0.00857819	0.0122837	-0.0165507	-0.0104084
0.0130057	0.0172589	0.0112566	0.0143357	0.0198628	-0.0026575	0.0121398	0.0180249	-0.00212067	-0.00104953	0.00488052	0.00122227	0.00294517	0.00128445	-0.000700077	0.011731	-0.0279471	4.25496e-05	0.00633908	-0.0118487	-0.0138129	0.0132767	0.00892709	0.00869022	0.0245733	0.0078215	0.0187504	-0.00720063	-0.000781928	0.0118377	0.00607553	0.00937988	-0.00570013	-0.0048307	0.00480946	0.000943879	-0.006986	0.0132077	0.00673696	0.0102996	-0.000489121	-0.00532228	-0.016486	-0.00183327	-0.0176359	-0.00621866	0.00791961	0.0115951	-0.0164936	-0.0109309
0.012847	0.017107	0.0113231	0.0147966	0.0200238	-0.00300787	0.0116567	0.0180183	-0.00232453	-0.00131113	0.00497245	0.00097624	0.00315611	0.0018575	-0.00102236	0.0118121	-0.0278119	-0.00050555	0.00612283	-0.0118762	-0.0142455	0.0130921	0.00926235	0.00905604	0.024651	0.0086606	0.0184596	-0.0078497	-0.000988729	0.0122825	0.00612373	0.008963	-0.00608801	-0.00526845	0.00478202	0.000668908	-0.00651751	0.0139991	0.00675254	0.0100573	-6.50261e-05	-0.00464654	-0.0167622	-0.00206371	-0.0174418	-0.00591576	0.00723494	0.0108736	-0.0164763	-0.0114942
0.0126612	0.0168327	0.0112653	0.0151959	0.0201025	-0.00346662	0.0112999	0.0179806	-0.0026219	-0.00155006	0.00514819	0.000763231	0.00336817	0.0020598	-0.0014439	0.0120271	-0.027597	-0.00104086	0.0060693	-0.0121235	-0.0146497	0.0129831	0.00951452	0.00941383	0.0246185	0.00937914	0.0181426	-0.0085263	-0.00122453	0.0127004	0.00610346	0.00851014	-0.00647591	-0.00563493	0.00472923	0.000310072	-0.00622694	0.0146603	0.00679093	0.00979538	0.000310318	-0.00413934	-0.017008	-0.00235489	-0.0172005	-0.00558704	0.00659682	0.0102009	-0.0164298	-0.0121362
0.0124534	0.0165324	0.0111526	0.0155424	0.020053	-0.00397372	0.0109947	0.0179194	-0.00298319	-0.00173407	0.00549121	0.000704618	0.0035724	0.00208628	-0.00179913	0.012292	-0.0273104	-0.00156697	0.00608807	-0.012425	-0.0149097	0.0129309	0.00966947	0.00976347	0.0245193	0.0098835	0.0176982	-0.00919012	-0.00137528	0.013169	0.00611111	0.00803392	-0.0066951	-0.00598991	0.00465206	-0.000170806	-0.0060402	0.0149897	0.00673622	0.00951794	0.000681155	-0.00367532	-0.017226	-0.00265395	-0.0169878	-0.00552729	0.00599075	0.00957933	-0.0163576	-0.012951
0.0122239	0.0162014	0.0109577	0.0156835	0.0199156	-0.00457578	0.0106974	0.0177793	-0.00344388	-0.00180602	0.00610524	0.000810302	0.00379053	0.00201492	-0.00207377	0.0125836	-0.0270186	-0.00208728	0.00607385	-0.0127601	-0.0150696	0.0129357	0.00979974	0.0102122	0.0243399	0.0103387	0.0170382	-0.00964196	-0.00136033	0.0136983	0.00613361	0.00757206	-0.00670567	-0.00637526	0.00442491	-0.000684762	-0.00601859	0.0151103	0.00651268	0.00920795	0.00105223	-0.0031836	-0.0173192	-0.00295955	-0.0168505	-0.00564356	0.00543344	0.00900014	-0.016249	-0.0137622
0.0120797	0.0158659	0.0106763	0.0155408	0.0197832	-0.00531706	0.0104479	0.0174032	-0.00403686	-0.00184966	0.00668282	0.000927735	0.00402289	0.00183198	-0.00229368	0.0129658	-0.0267278	-0.00252615	0.00603966	-0.0131251	-0.0152445	0.012989	0.00995091	0.0107721	0.0241133	0.0107717	0.0165505	-0.00987645	-0.00122483	0.0142648	0.00616173	0.00711312	-0.00667808	-0.00677591	0.00402873	-0.00111332	-0.00639885	0.0153118	0.0061658	0.00870862	0.0014237	-0.00269348	-0.0172817	-0.00329121	-0.0167949	-0.00585731	0.0050188	0.00846802	-0.016041	-0.0144231
0.0120483	0.0156275	0.010392	0.0152838	0.0196419	-0.00600549	0.0102766	0.0169837	-0.00457726	-0.00197663	0.00694748	0.00104523	0.00430864	0.00160566	-0.00244324	0.0134815	-0.0264812	-0.00285637	0.00599045	-0.0133781	-0.0155019	0.0130644	0.0101175	0.0113834	0.0239204	0.0111929	0.0164527	-0.0100223	-0.00110144	0.0148018	0.00629131	0.0066489	-0.00663351	-0.00716471	0.00357655	-0.00147065	-0.00698953	0.0156187	0.00582177	0.00804261	0.00186865	-0.00220458	-0.0172104	-0.00358903	-0.0167219	-0.00619314	0.00469171	0.00794047	-0.0157677	-0.0149486
0.0120856	0.0154085	0.0101434	0.015022	0.0194648	-0.00649905	0.0100635	0.0167219	-0.00493152	-0.00214384	0.0070397	0.00115976	0.00475145	0.00142855	-0.0025325	0.0139094	-0.0262095	-0.00313795	0.00585523	-0.0135055	-0.0158231	0.0130988	0.0103263	0.0119541	0.0238329	0.011752	0.0165804	-0.0100896	-0.000986743	0.0153151	0.00657118	0.00619273	-0.00656092	-0.00754117	0.00316032	-0.00177279	-0.00743216	0.0159567	0.00547417	0.0073596	0.00241351	-0.00161812	-0.0171779	-0.00375974	-0.0166255	-0.00670399	0.00432558	0.00735675	-0.015515	-0.0153666
0.0120962	0.015148	0.00998138	0.0147175	0.0193427	-0.00688299	0.00972356	0.0166114	-0.00516958	-0.00231297	0.0070371	0.00112905	0.00523416	0.00138866	-0.00266656	0.014106	-0.0259072	-0.00343316	0.00563532	-0.0135648	-0.0162393	0.0131229	0.0106173	0.0124933	0.0237679	0.0124318	0.0168688	-0.0100137	-0.000872804	0.0157933	0.0069341	0.00577875	-0.00656024	-0.00797112	0.00275822	-0.00201937	-0.00772092	0.0163268	0.00513777	0.00673569	0.00300661	-0.000930427	-0.017169	-0.00381302	-0.0165046	-0.00728305	0.0038976	0.006691	-0.0152988	-0.0156734
0.0120888	0.014807	0.00979089	0.0143603	0.0193852	-0.00719375	0.00933068	0.0166006	-0.00531627	-0.00249058	0.00692203	0.00092951	0.00562164	0.00135918	-0.00291867	0.0141938	-0.0255654	-0.0037301	0.00538799	-0.0136785	-0.0168137	0.0131472	0.0108809	0.013012	0.0237092	0.0131468	0.0174399	-0.00978529	-0.000870273	0.0161684	0.0072878	0.00538863	-0.00668255	-0.0084775	0.00230724	-0.0022786	-0.00794694	0.0168562	0.00496216	0.00613289	0.0035928	-0.000202808	-0.0172156	-0.00384116	-0.0162672	-0.00774747	0.00343671	0.00600084	-0.0150994	-0.015889
0.0120556	0.014402	0.00955718	0.014076	0.0195764	-0.00737703	0.00891813	0.0167972	-0.00537079	-0.00273421	0.0067008	0.000658135	0.00592562	0.00131962	-0.00322927	0.0142216	-0.0250931	-0.00402072	0.00517973	-0.0138371	-0.0173702	0.0131839	0.0110419	0.0134021	0.0237057	0.013789	0.0184029	-0.00965287	-0.00101891	0.0165128	0.00764293	0.00498201	-0.00690164	-0.0089994	0.00183191	-0.00260729	-0.00808921	0.0175494	0.00490965	0.0055638	0.00418556	0.00048322	-0.0173926	-0.00384515	-0.0159106	-0.00815148	0.00294191	0.00528624	-0.0149116	-0.0160824
0.0118495	0.013935	0.00927766	0.0139229	0.0197782	-0.00737079	0.00847972	0.0174277	-0.00542677	-0.003042	0.00647106	0.000421413	0.00618585	0.00129406	-0.00358758	0.0140926	-0.0245378	-0.00433167	0.00500759	-0.014043	-0.0177676	0.0133109	0.011131	0.0135855	0.0237656	0.0143749	0.0192671	-0.00980142	-0.00124964	0.0169065	0.00803547	0.00456562	-0.00710157	-0.00951729	0.00157466	-0.00302426	-0.00798574	0.0182803	0.00486565	0.0051693	0.00478814	0.00113663	-0.017542	-0.00382311	-0.0155212	-0.00853776	0.00239221	0.00452601	-0.0147342	-0.0163744
0.0114594	0.0133635	0.0088299	0.0138904	0.0199846	-0.00735921	0.00800753	0.0180991	-0.00555093	-0.00336246	0.00636247	0.000197407	0.00639528	0.00120571	-0.00401231	0.0137103	-0.0240046	-0.00465896	0.00486357	-0.0144281	-0.0180372	0.0135133	0.0111666	0.0136612	0.0237286	0.0149028	0.0196162	-0.0100583	-0.00145664	0.0173773	0.0084313	0.00415725	-0.00728141	-0.0100586	0.00158292	-0.00345525	-0.00770258	0.0189626	0.00474038	0.0049039	0.00530465	0.00176017	-0.0175531	-0.00387698	-0.0151622	-0.00887371	0.00183293	0.00377887	-0.0145495	-0.0166978
0.0110185	0.0127243	0.00820944	0.0138324	0.0201989	-0.0075465	0.00753133	0.018406	-0.00578712	-0.00366797	0.00629231	-3.31326e-05	0.00645584	0.000973355	-0.00444504	0.013451	-0.0235383	-0.00500106	0.0047889	-0.0149795	-0.0182004	0.0137182	0.0111444	0.0137218	0.0235158	0.0152099	0.0196996	-0.0103678	-0.00164936	0.0179156	0.00870281	0.00374866	-0.00746644	-0.0106612	0.00170285	-0.00390305	-0.00745318	0.01962	0.00455747	0.00463905	0.00568481	0.0023006	-0.017437	-0.00405241	-0.0148173	-0.00911067	0.00130877	0.00314145	-0.0143501	-0.0170335
0.0106145	0.0121201	0.00755463	0.0137446	0.0202947	-0.00782353	0.00708927	0.0184482	-0.00602493	-0.00397352	0.00623252	-0.000159844	0.0063615	0.000629775	-0.00478632	0.0135712	-0.0231219	-0.00531044	0.00482152	-0.0155538	-0.018256	0.0138955	0.011086	0.0137444	0.023237	0.0152636	0.0196268	-0.0107962	-0.0018204	0.0185273	0.00882822	0.00326914	-0.0075805	-0.0112237	0.00191029	-0.00438825	-0.007292	0.0202376	0.00431259	0.00429352	0.00598594	0.00277694	-0.0172117	-0.00430831	-0.0144904	-0.0093433	0.000829608	0.00263107	-0.0141249	-0.0174033
0.0102149	0.0115663	0.0069378	0.013638	0.0202203	-0.00812954	0.00666558	0.0183315	-0.00626129	-0.00429435	0.00624221	-0.000100583	0.00624578	0.000288475	-0.00499497	0.0139106	-0.0227765	-0.00557554	0.00489748	-0.0160674	-0.0182753	0.0140667	0.0110452	0.0137067	0.022926	0.0152445	0.0193981	-0.0113394	-0.00185102	0.0192015	0.0089169	0.00271731	-0.00751598	-0.0116927	0.00228391	-0.00482184	-0.00717142	0.0206846	0.00390493	0.00389068	0.00628976	0.00325757	-0.0168689	-0.00455271	-0.014227	-0.00966998	0.000395718	0.00214351	-0.0138658	-0.017739
0.00982825	0.0110507	0.00632984	0.0133859	0.0200535	-0.0084724	0.00625202	0.0179954	-0.00655152	-0.00457508	0.00634832	8.04212e-05	0.00614593	-4.64829e-05	-0.00517854	0.0143982	-0.0225335	-0.00579858	0.00498377	-0.0165452	-0.0183312	0.0141895	0.0110748	0.0136881	0.0225952	0.0152498	0.0191205	-0.0117253	-0.00175164	0.0198618	0.00898506	0.00214311	-0.00731775	-0.0120956	0.00284903	-0.00510488	-0.00712079	0.0209908	0.00337544	0.00340925	0.00658082	0.00378259	-0.0164336	-0.00479726	-0.0139785	-0.0100444	3.51712e-06	0.00167023	-0.0135729	-0.0179392
0.0095936	0.0105884	0.00572802	0.0129321	0.0199005	-0.00884566	0.00587552	0.0172994	-0.00682586	-0.00472884	0.0063521	0.00025596	0.00602696	-0.000351421	-0.00534838	0.0151347	-0.0222597	-0.00597971	0.00509344	-0.0169698	-0.0185059	0.0141271	0.0111293	0.0137827	0.0222969	0.0152379	0.01884	-0.0118109	-0.00162806	0.0204324	0.00903179	0.00158451	-0.00709317	-0.0124481	0.0032979	-0.00525298	-0.00730972	0.0212909	0.0028595	0.00275856	0.00684933	0.00434644	-0.0159927	-0.00504961	-0.0136956	-0.0104333	-0.000392695	0.00120063	-0.0132937	-0.018012
0.00948488	0.0101601	0.0052213	0.0123924	0.0197427	-0.00920684	0.0055889	0.0164792	-0.00687043	-0.00477576	0.00614696	0.000432087	0.00587376	-0.000509662	-0.00553081	0.0161995	-0.0218549	-0.00612075	0.00528702	-0.0172291	-0.0186971	0.0140159	0.0112025	0.0140138	0.022006	0.0151927	0.0186749	-0.0117679	-0.00155243	0.0209571	0.00912264	0.00102492	-0.00683887	-0.0127079	0.00340825	-0.00538925	-0.00767235	0.0216454	0.00241063	0.002057	0.00718559	0.004974	-0.0156634	-0.00520555	-0.0133501	-0.0108648	-0.000814958	0.000645076	-0.0130612	-0.0180631
0.00939708	0.00966946	0.00482607	0.0118752	0.0195931	-0.00951819	0.0053255	0.0158957	-0.00666043	-0.00479025	0.00585099	0.00061614	0.00575644	-0.000589359	-0.00585515	0.017182	-0.021353	-0.00627258	0.00563257	-0.0173815	-0.0188945	0.0140059	0.0112985	0.0142495	0.021713	0.0152307	0.0184705	-0.0116391	-0.00150209	0.0214442	0.00928149	0.000437176	-0.00652564	-0.0127869	0.00337377	-0.00551544	-0.0080091	0.0220222	0.00200848	0.00145573	0.00763302	0.00569496	-0.0153678	-0.00522894	-0.0129435	-0.0113965	-0.00128235	4.44927e-05	-0.0128808	-0.0180953
0.0092366	0.00907499	0.00447922	0.0113592	0.0196022	-0.00981227	0.00500366	0.0154584	-0.00637646	-0.00476741	0.00550472	0.00072839	0.00575235	-0.000700928	-0.00623298	0.0177254	-0.0207678	-0.00642087	0.00593237	-0.0175627	-0.0191007	0.0141106	0.0113351	0.0144766	0.0213892	0.0154311	0.0182004	-0.011372	-0.00146778	0.0218992	0.00949704	-0.000129397	-0.00617507	-0.0128165	0.00325955	-0.00564852	-0.00827101	0.0224797	0.00166827	0.000963255	0.00816512	0.00639002	-0.0150872	-0.00517261	-0.0124703	-0.0119243	-0.00174926	-0.000545783	-0.0127047	-0.0181226
0.00902226	0.00843348	0.00410481	0.0107608	0.0197378	-0.0100965	0.00464925	0.01508	-0.00603908	-0.00477453	0.00501207	0.000755637	0.0058586	-0.000884562	-0.00656327	0.0180524	-0.020097	-0.00655595	0.00603309	-0.0178108	-0.0191876	0.0142902	0.0112585	0.0147236	0.0210399	0.0157649	0.017849	-0.0110009	-0.00150395	0.0224051	0.00970357	-0.000554742	-0.00587433	-0.0129741	0.00305224	-0.00594039	-0.00851068	0.0232033	0.0014514	0.000554372	0.00867791	0.00696748	-0.0148396	-0.00514096	-0.0119256	-0.0123572	-0.00221645	-0.00106823	-0.012536	-0.0182441
0.00876037	0.00774975	0.0037125	0.0100835	0.0198946	-0.0103593	0.00429149	0.0148224	-0.00564941	-0.00498056	0.00428173	0.000735033	0.00597683	-0.00111303	-0.0067921	0.0182569	-0.0194172	-0.00666362	0.0060315	-0.0180964	-0.0191368	0.0145953	0.0111009	0.0149194	0.0206931	0.0160928	0.0172116	-0.0107471	-0.00161431	0.0229648	0.00990328	-0.000837108	-0.00568819	-0.0132083	0.00283336	-0.00636549	-0.00873773	0.0239941	0.00129749	0.000230476	0.00917056	0.00746991	-0.014548	-0.00512874	-0.0113476	-0.0127169	-0.0027138	-0.00153132	-0.0123973	-0.0184082
0.00838242	0.00698858	0.00331603	0.0096453	0.0199746	-0.0105804	0.00387116	0.0147888	-0.0053484	-0.00515509	0.00369021	0.000753633	0.00610424	-0.00137299	-0.00694174	0.0183204	-0.0187965	-0.00668077	0.00597868	-0.0184486	-0.0190237	0.0151855	0.0109399	0.0149471	0.0203629	0.0164142	0.0163114	-0.0107561	-0.00174843	0.0235631	0.0101476	-0.00107519	-0.00551377	-0.0134668	0.00268768	-0.00681282	-0.00883307	0.0246296	0.00109266	-3.0936e-05	0.00967119	0.00791599	-0.0141306	-0.00512026	-0.0108156	-0.0130274	-0.0031976	-0.00194562	-0.0122377	-0.0185599
0.00790302	0.0061792	0.00288972	0.00955378	0.0199983	-0.0107605	0.00327332	0.0147674	-0.00518442	-0.00514791	0.00348117	0.00081318	0.00623599	-0.00169738	-0.00700471	0.0183224	-0.0182817	-0.00662702	0.00585873	-0.0189329	-0.0189615	0.0158845	0.0107647	0.0148315	0.0199828	0.0167666	0.0153871	-0.0108471	-0.00184627	0.0241279	0.0104441	-0.00127411	-0.00532232	-0.0137845	0.00267362	-0.00719442	-0.00874757	0.0250995	0.000840071	-0.000289124	0.0101363	0.00829172	-0.0135947	-0.00518418	-0.0102971	-0.0132466	-0.00353578	-0.00225643	-0.0119555	-0.0186363
0.00742072	0.00547564	0.00241835	0.0096185	0.0199589	-0.0109438	0.00271215	0.0145405	-0.00512172	-0.0049538	0.00349422	0.000915365	0.00624817	-0.00209574	-0.00689317	0.0183682	-0.0177766	-0.00658331	0.00565049	-0.019394	-0.0189398	0.0164314	0.010569	0.0146872	0.0195372	0.0170539	0.0145357	-0.0109777	-0.00190702	0.0246624	0.0106165	-0.00143666	-0.005098	-0.0142493	0.00266232	-0.00753716	-0.0085762	0.0254605	0.000564987	-0.000624964	0.0104698	0.00862304	-0.0130502	-0.00537593	-0.00977604	-0.0132828	-0.00372223	-0.00242278	-0.0115485	-0.0186454
0.00698793	0.00495706	0.00191806	0.00979785	0.0196921	-0.0111098	0.00234617	0.014191	-0.00503073	-0.00461456	0.00366146	0.00113281	0.00611405	-0.00251205	-0.00665135	0.0185765	-0.0172774	-0.00655698	0.00542791	-0.0197119	-0.0189925	0.0168449	0.0104476	0.0145155	0.0190718	0.0171063	0.0137025	-0.0111728	-0.00202126	0.0251633	0.0106061	-0.00167267	-0.00477638	-0.0147413	0.00263868	-0.00783505	-0.00842645	0.0256849	0.000271291	-0.000987573	0.0106908	0.00899276	-0.0125012	-0.00564319	-0.00924715	-0.013271	-0.00385557	-0.00253593	-0.0111088	-0.0185788
0.00659526	0.00450328	0.00143968	0.0101731	0.0191784	-0.0112375	0.00213467	0.0137811	-0.00492199	-0.00399901	0.00409372	0.00146928	0.00591485	-0.00290289	-0.00643881	0.0187884	-0.0168038	-0.00652159	0.00528947	-0.0199053	-0.0192375	0.0171904	0.0104387	0.014275	0.0186041	0.0169652	0.0128819	-0.0113384	-0.00227657	0.0255642	0.0105192	-0.00202162	-0.00440797	-0.0151289	0.0026266	-0.0079509	-0.00828287	0.0256104	-2.14718e-05	-0.00136715	0.0108893	0.00946896	-0.0119432	-0.00590384	-0.00865235	-0.013387	-0.00394148	-0.00263819	-0.0106407	-0.0183562
0.0062374	0.00409103	0.000992406	0.0107526	0.0186118	-0.0113367	0.00203423	0.0132924	-0.00481656	-0.00283606	0.00488244	0.00182394	0.00573849	-0.00326731	-0.0062787	0.0189738	-0.0162614	-0.00651008	0.00519353	-0.0199931	-0.0195091	0.0174076	0.0105068	0.0140039	0.0180682	0.0167779	0.0122232	-0.0113541	-0.00233484	0.0259017	0.0103831	-0.0024501	-0.0040759	-0.0154306	0.00254445	-0.00789898	-0.00824502	0.0253149	-0.000284789	-0.00180406	0.0110714	0.00997881	-0.0114728	-0.00616139	-0.00798068	-0.0135855	-0.00398892	-0.00271276	-0.0101509	-0.0180099
0.00592423	0.00372246	0.000530653	0.0111968	0.0180765	-0.011461	0.00213763	0.0126803	-0.00458332	-0.00161676	0.00557996	0.00216198	0.00556283	-0.00362343	-0.00614078	0.0191283	-0.0155734	-0.00662985	0.00511716	-0.0199843	-0.0196483	0.0173436	0.0105535	0.0138706	0.0173633	0.0165401	0.0117631	-0.011201	-0.00206747	0.0262578	0.0101803	-0.00286308	-0.0037889	-0.0156816	0.00230799	-0.00781548	-0.00855112	0.0250784	-0.000512837	-0.00226159	0.0112055	0.0105093	-0.0111268	-0.00641198	-0.00728111	-0.0138166	-0.00411044	-0.002717	-0.00975111	-0.0176803
0.00566544	0.00328871	3.63419e-06	0.0112607	0.0175247	-0.0115979	0.00261619	0.0120206	-0.0041349	-0.000860827	0.00580417	0.0025058	0.00539063	-0.00399666	-0.00604512	0.0190865	-0.0147679	-0.00677286	0.00510401	-0.0199395	-0.019641	0.0172169	0.0105823	0.0139393	0.0167377	0.0162294	0.0113909	-0.011028	-0.00158703	0.026671	0.00992635	-0.00327206	-0.00352625	-0.0158566	0.00195539	-0.00778626	-0.00884812	0.024916	-0.000716049	-0.00256528	0.0113047	0.0110818	-0.01085	-0.0065869	-0.00658424	-0.0141423	-0.00431824	-0.00260559	-0.00946128	-0.0173875
0.00541744	0.00273354	-0.000419779	0.0111667	0.0169389	-0.0117418	0.00312983	0.0114417	-0.00354761	-0.000432754	0.0057924	0.00288754	0.00535516	-0.00432466	-0.00600748	0.018829	-0.0139701	-0.00683426	0.0052096	-0.0198848	-0.0195145	0.0172889	0.0105852	0.0140734	0.0163486	0.0159489	0.0109798	-0.0108458	-0.000936072	0.0271318	0.00970759	-0.0037161	-0.00330045	-0.0158608	0.0016031	-0.00778672	-0.00884974	0.0247589	-0.000886541	-0.00266663	0.0115007	0.0116279	-0.0105544	-0.0066877	-0.00587432	-0.0146758	-0.00458036	-0.00250754	-0.00923083	-0.0171029
0.00517594	0.00208268	-0.000686414	0.0109825	0.0164317	-0.0118577	0.00331754	0.0109105	-0.00296983	-0.000199651	0.00564573	0.00333147	0.00546157	-0.00459753	-0.00590371	0.0185066	-0.0131834	-0.00679796	0.00529377	-0.0198893	-0.0192687	0.0175175	0.010427	0.0142494	0.0161295	0.0158041	0.0105482	-0.0106423	9.70006e-06	0.0276642	0.00959803	-0.0041214	-0.00312889	-0.0157618	0.00125369	-0.00781614	-0.00858393	0.0246344	-0.00106142	-0.00269147	0.0118474	0.0120334	-0.0102504	-0.0067612	-0.0051523	-0.0151844	-0.00480928	-0.00254168	-0.00897661	-0.0168267
0.00494779	0.00144112	-0.000841025	0.0106849	0.0160805	-0.0119508	0.00329555	0.0103967	-0.00239495	-0.000268695	0.00532608	0.0037557	0.00561725	-0.00482373	-0.00567845	0.0182279	-0.0123881	-0.00669191	0.00523761	-0.0198839	-0.0189181	0.0178363	0.010094	0.0145251	0.0160366	0.015831	0.0101027	-0.0105408	0.00139639	0.028291	0.00952495	-0.00433562	-0.00292	-0.0157195	0.000922189	-0.00793606	-0.00812622	0.0246757	-0.00134267	-0.00265704	0.0122564	0.0123019	-0.00995414	-0.00685564	-0.00450289	-0.0154759	-0.00501671	-0.00263228	-0.00871449	-0.0165585
0.00476299	0.00080005	-0.000901854	0.0103758	0.0158593	-0.0120019	0.00315955	0.00993986	-0.00182021	-0.000829555	0.0048886	0.0040911	0.00572086	-0.00500838	-0.00536352	0.0179594	-0.01164	-0.00647185	0.00510616	-0.0198623	-0.0185284	0.0183339	0.00971232	0.0148833	0.0161907	0.0158665	0.00952163	-0.0106133	0.00272663	0.0288776	0.00947052	-0.00435849	-0.00262239	-0.0157269	0.000718437	-0.00811299	-0.00732887	0.0248012	-0.00161146	-0.00255239	0.0127103	0.0125364	-0.00959218	-0.00696165	-0.00395808	-0.0156099	-0.00524394	-0.00273804	-0.0084634	-0.0162558
0.00469717	0.000131047	-0.000778811	0.0101731	0.0156268	-0.0119054	0.00287636	0.00961174	-0.00139154	-0.00146073	0.00451358	0.00439999	0.0057895	-0.00509048	-0.00496337	0.0177161	-0.0109977	-0.00599631	0.00493855	-0.0198795	-0.0182276	0.019184	0.00936029	0.0150894	0.0167683	0.0158938	0.00877192	-0.0108008	0.0035474	0.0293298	0.00947876	-0.00433781	-0.00225236	-0.0157403	0.000605987	-0.00826917	-0.00589334	0.0248869	-0.0017903	-0.00246099	0.0132887	0.0127358	-0.00909837	-0.0070792	-0.00347122	-0.0156367	-0.00542105	-0.00286302	-0.00813025	-0.0159103
0.00467897	-0.000473658	-0.000334185	0.0101436	0.01538	-0.0117025	0.00238254	0.00929537	-0.00115967	-0.00166918	0.00437585	0.004713	0.00579016	-0.00495369	-0.00448105	0.0176657	-0.010439	-0.00541315	0.00473962	-0.0198908	-0.0179599	0.0200613	0.0090057	0.0150351	0.0173112	0.0159449	0.00795002	-0.010975	0.00408706	0.0296955	0.00956659	-0.00428586	-0.00181305	-0.0157825	0.000492291	-0.00836196	-0.00438405	0.0248863	-0.00186549	-0.00245083	0.0140453	0.0129104	-0.00850888	-0.00723629	-0.00297497	-0.0154774	-0.00538962	-0.00302389	-0.00763962	-0.0155205
0.00460241	-0.000899524	0.00010264	0.0101158	0.0151027	-0.011516	0.00182104	0.00887162	-0.0010218	-0.00162348	0.00428686	0.00502327	0.00553516	-0.00479873	-0.00400042	0.0177695	-0.00987509	-0.00495127	0.00449783	-0.0196755	-0.017708	0.0206339	0.00864241	0.0148799	0.0174044	0.0159134	0.00716099	-0.0111449	0.00446243	0.0299904	0.00958588	-0.00421485	-0.00130232	-0.0159571	0.000322838	-0.00839759	-0.00341593	0.0248297	-0.00185974	-0.00254495	0.0146827	0.0131739	-0.00791709	-0.00739878	-0.00248276	-0.0149969	-0.00516696	-0.00320722	-0.00703855	-0.0150787
0.00448436	-0.00116899	0.000212665	0.0100683	0.014628	-0.0113749	0.00141618	0.00838158	-0.000860503	-0.00144662	0.00420062	0.00530795	0.00510258	-0.00483179	-0.00357028	0.0178872	-0.00929978	-0.00459642	0.00419415	-0.019213	-0.0174676	0.0209968	0.00838678	0.0146591	0.0172258	0.0156517	0.00638971	-0.0113792	0.00463396	0.0302053	0.00944633	-0.00425187	-0.00078029	-0.0162077	0.000119437	-0.008355	-0.00281952	0.0247143	-0.00169179	-0.00262752	0.0150138	0.0134976	-0.0073216	-0.00753225	-0.0019927	-0.0144871	-0.00489309	-0.00337452	-0.00644222	-0.0145842
0.00436051	-0.00142182	0.000128171	0.0100018	0.0139743	-0.0112458	0.00109464	0.00786395	-0.000698983	-0.00104521	0.00412689	0.00558969	0.004703	-0.0049886	-0.00322806	0.0179201	-0.00868497	-0.00429053	0.00387144	-0.0186538	-0.0171364	0.021237	0.00827552	0.0143355	0.0168861	0.0152069	0.00560309	-0.011637	0.00462534	0.0303891	0.00924368	-0.00438274	-0.000303796	-0.0164283	-0.000103185	-0.00821302	-0.00244006	0.0244025	-0.00117374	-0.00269029	0.015191	0.0138433	-0.00671674	-0.00761373	-0.00140524	-0.0142666	-0.00457584	-0.00352985	-0.00584873	-0.0141005
0.00420149	-0.00166316	-6.3299e-05	0.00974739	0.0132965	-0.0111619	0.000803592	0.00727502	-0.000564222	-0.000314473	0.00391542	0.00588914	0.00439441	-0.00520847	-0.00288246	0.017897	-0.0079452	-0.0040964	0.00353435	-0.0180133	-0.0167106	0.0213497	0.00824645	0.0139558	0.0163253	0.0147281	0.00486802	-0.011654	0.00462146	0.0306111	0.00901143	-0.00454169	8.71944e-05	-0.0165913	-0.000380844	-0.00808456	-0.00235204	0.023857	-0.000592249	-0.00273062	0.0152716	0.0141215	-0.00614428	-0.00764106	-0.00071264	-0.0142204	-0.00423972	-0.00368277	-0.00525198	-0.0136805
0.00390055	-0.00188094	-0.000452799	0.00926459	0.0126817	-0.0112665	0.000584081	0.0065172	-0.000348124	0.000382379	0.00349329	0.00621061	0.00412209	-0.00553373	-0.0025326	0.0178015	-0.00718166	-0.00416459	0.00317413	-0.0173518	-0.0162441	0.0212936	0.00818852	0.01368	0.0154871	0.0142115	0.00432203	-0.0113718	0.0048575	0.0309376	0.00868179	-0.00464239	0.00047015	-0.0167265	-0.000731513	-0.0080699	-0.00268351	0.0232518	-0.000269245	-0.0026333	0.015234	0.014337	-0.00559994	-0.00760955	2.41928e-05	-0.0142642	-0.00402909	-0.00383042	-0.00473245	-0.0133358
0.00354547	-0.00216571	-0.00115423	0.00868381	0.0120914	-0.0114677	0.000488585	0.00574634	6.19499e-05	0.000700244	0.00294641	0.00654864	0.0038906	-0.00606523	-0.00219968	0.0174487	-0.0064969	-0.00426834	0.00279132	-0.016838	-0.0158163	0.0211011	0.00810976	0.0136068	0.014633	0.0136083	0.00394185	-0.0109754	0.00515282	0.031278	0.00819718	-0.00470121	0.000848689	-0.0168262	-0.00111344	-0.00812135	-0.00312344	0.0226557	-0.000139996	-0.00239912	0.0151041	0.014496	-0.00507251	-0.0075335	0.000726217	-0.0144935	-0.00389472	-0.00393849	-0.00431587	-0.013
0.00325402	-0.00257399	-0.00180635	0.0081339	0.0115477	-0.0116087	0.000389738	0.00511849	0.000634179	0.000819533	0.00241591	0.0069418	0.00384731	-0.00664389	-0.00178133	0.016853	-0.00589466	-0.00416453	0.00241687	-0.0162693	-0.0154162	0.0209572	0.00800107	0.0135858	0.0140732	0.0129858	0.00360812	-0.0104935	0.0054482	0.0316179	0.00782542	-0.00468804	0.0011999	-0.0167851	-0.00147276	-0.00821956	-0.0032341	0.0220237	-0.000119789	-0.00211951	0.0149929	0.0145159	-0.00450652	-0.00745696	0.00140466	-0.0150298	-0.0037569	-0.00398642	-0.00395713	-0.0126773
0.00304212	-0.00307524	-0.00209226	0.00758697	0.0112249	-0.011657	0.000163715	0.00460225	0.00121809	0.000832149	0.00188506	0.00748004	0.00398562	-0.00707187	-0.00118558	0.0162301	-0.00534997	-0.00389444	0.0020849	-0.0155573	-0.0150467	0.0208288	0.00771209	0.0135866	0.0136491	0.0125441	0.00331822	-0.00991431	0.00576493	0.0319607	0.00772569	-0.00443808	0.00160096	-0.0166076	-0.00180537	-0.00841148	-0.00317121	0.0213206	-0.000236152	-0.00187905	0.0150296	0.0143853	-0.00389387	-0.00743185	0.00202316	-0.0154973	-0.00353834	-0.00400461	-0.00357611	-0.0123812
0.00287798	-0.00356351	-0.0021666	0.00703194	0.0110579	-0.0116541	-0.000123016	0.00415646	0.00181071	0.000702676	0.0013391	0.00805104	0.00415864	-0.00739052	-0.000457062	0.0156611	-0.0048555	-0.00352085	0.00179395	-0.0146605	-0.0147705	0.0206756	0.00723069	0.0136472	0.0132853	0.0123459	0.00311417	-0.00931469	0.00598561	0.0322235	0.00778383	-0.00404977	0.00215472	-0.0164101	-0.00221701	-0.00869947	-0.00304014	0.020622	-0.0006052	-0.00166224	0.0151027	0.014227	-0.00321103	-0.00741866	0.00243575	-0.0155872	-0.0032619	-0.00400859	-0.00317721	-0.0120284
0.00280553	-0.00403952	-0.00211162	0.00661531	0.0108789	-0.0115654	-0.000429624	0.00384142	0.00242998	0.000451134	0.0009171	0.00852508	0.00427293	-0.00764922	0.00027515	0.0150926	-0.0044064	-0.00294113	0.00151715	-0.0136041	-0.0145368	0.0205335	0.00669926	0.0136974	0.0130455	0.012212	0.00297945	-0.00875029	0.0059986	0.0323884	0.00795565	-0.00371931	0.00284774	-0.016245	-0.00283314	-0.00887626	-0.00277856	0.0200737	-0.00113671	-0.00145223	0.015181	0.0140951	-0.00241174	-0.007409	0.00276001	-0.0154508	-0.0029139	-0.00398516	-0.00278248	-0.0115551
0.00296967	-0.00450688	-0.00184418	0.00639717	0.0106047	-0.0112305	-0.000799032	0.00378862	0.00296983	0.000248156	0.000691985	0.00892693	0.00435696	-0.00780123	0.00101306	0.0145092	-0.00397887	-0.0019649	0.00126116	-0.0122486	-0.014273	0.0204551	0.00620294	0.0135668	0.0129384	0.0121169	0.00276579	-0.00828816	0.00585956	0.032509	0.00833042	-0.00349512	0.00356399	-0.0160847	-0.00326277	-0.00882606	-0.00234101	0.0197212	-0.0015811	-0.0012964	0.0153111	0.0139695	-0.00159522	-0.00741414	0.00316928	-0.0151691	-0.00234264	-0.00394701	-0.00234311	-0.0109793
0.00323011	-0.00487117	-0.00129949	0.00628422	0.0102717	-0.0107569	-0.0012953	0.00379305	0.00334086	0.000252089	0.000591131	0.00929683	0.00438423	-0.00773974	0.0017543	0.0140378	-0.00351992	-0.000975452	0.00101162	-0.0102903	-0.0139383	0.020339	0.00570522	0.0132321	0.0127248	0.012088	0.00237438	-0.00779905	0.0057068	0.0326598	0.00898291	-0.00333215	0.00430021	-0.0160073	-0.00332225	-0.00866802	-0.00195389	0.0194056	-0.00195876	-0.00123567	0.0154671	0.0138658	-0.000874215	-0.00738632	0.0036888	-0.0146627	-0.00159154	-0.00397371	-0.00176666	-0.0104059
0.00337613	-0.00510534	-0.000812767	0.00613719	0.00980098	-0.010354	-0.00175196	0.00360659	0.0035852	0.000323563	0.000468706	0.00954774	0.00417698	-0.00761397	0.00238116	0.0137472	-0.00303503	-0.000348985	0.000668905	-0.00824865	-0.0135368	0.0201354	0.00518703	0.0128414	0.0122492	0.012036	0.00193622	-0.00726041	0.00553218	0.0328336	0.00955861	-0.00325664	0.00505798	-0.0162059	-0.00313095	-0.0084318	-0.00181045	0.0191062	-0.00233087	-0.00122826	0.0154711	0.0138433	-0.000216129	-0.00726017	0.00427557	-0.0138658	-0.000841721	-0.00404746	-0.00108156	-0.00983619
0.00341186	-0.00528127	-0.000687432	0.00597021	0.00895454	-0.0100515	-0.00204648	0.00329045	0.00382932	0.000423836	0.000333266	0.00951244	0.00378572	-0.00762708	0.00288396	0.0135738	-0.00252421	3.22267e-05	0.000243318	-0.00669165	-0.013064	0.0198734	0.00475645	0.0124068	0.0116723	0.0118402	0.0014875	-0.00657226	0.00533929	0.0330674	0.00976364	-0.00343399	0.00572609	-0.0164085	-0.00274566	-0.0081134	-0.00177588	0.0188349	-0.00269284	-0.00120657	0.0152776	0.0138412	0.000405347	-0.00704669	0.0050185	-0.0131031	-0.00016314	-0.004127	-0.000366446	-0.00927631
0.0033923	-0.00547782	-0.000734603	0.00579635	0.00800578	-0.00979813	-0.0022304	0.00291227	0.00406895	0.000591903	0.00018107	0.00950989	0.00340185	-0.00773109	0.00333676	0.01338	-0.00202449	0.000266323	-0.000206887	-0.00548568	-0.0125445	0.0195759	0.00449312	0.0119091	0.0110435	0.011473	0.00103378	-0.00548079	0.00527105	0.0334661	0.00978358	-0.00380485	0.00626484	-0.0163849	-0.0020359	-0.00781782	-0.00179246	0.0184699	-0.00297652	-0.001169	0.0150139	0.0137952	0.000981652	-0.0068095	0.00612783	-0.0126902	0.000481621	-0.00416862	0.000380315	-0.00883139
0.00328811	-0.00568183	-0.000873641	0.00549006	0.00728637	-0.00961311	-0.00233575	0.00243575	0.0043266	0.000783932	-0.000156339	0.00980069	0.00309079	-0.00786879	0.00383189	0.0131714	-0.00165695	0.00029503	-0.000627211	-0.00448626	-0.0120591	0.0192329	0.00435335	0.0114427	0.0103543	0.0110865	0.000650465	-0.00432623	0.00533604	0.033879	0.00969752	-0.00414976	0.00672795	-0.0161536	-0.000833283	-0.00761951	-0.00187998	0.0179267	-0.0031711	-0.00108885	0.0147018	0.0136919	0.00153141	-0.00654612	0.00728323	-0.0124426	0.00105931	-0.00418602	0.00119828	-0.00849298
0.00295357	-0.00586289	-0.00115215	0.00498557	0.00678603	-0.00966049	-0.00228594	0.00176239	0.00475359	0.00085445	-0.000709871	0.010313	0.00280219	-0.00805758	0.00435531	0.0128977	-0.00132472	1.98926e-05	-0.00103721	-0.00376888	-0.0116682	0.0187818	0.00420501	0.0111007	0.00967857	0.0106955	0.000336403	-0.00346126	0.00546556	0.0341684	0.00947882	-0.00442547	0.0072134	-0.0157759	0.000338205	-0.00754266	-0.00201073	0.0172603	-0.00333214	-0.000907736	0.0143234	0.0135449	0.00212336	-0.00625871	0.0081546	-0.0122789	0.00141759	-0.00418138	0.0020966	-0.00817721
0.00245917	-0.00604338	-0.00154541	0.00436466	0.00642101	-0.00992526	-0.00196363	0.00102068	0.00528434	0.000746349	-0.0013467	0.010977	0.00253267	-0.00837558	0.00493153	0.0123617	-0.000925505	-0.000318868	-0.00146396	-0.00350518	-0.0113222	0.0182468	0.00404886	0.0109019	0.00908099	0.0102817	4.63881e-05	-0.00284577	0.00554018	0.034336	0.0091722	-0.0046874	0.0077091	-0.0151359	0.000971775	-0.00746437	-0.00208078	0.0165967	-0.00349995	-0.000732044	0.0139313	0.0133353	0.00279925	-0.00603813	0.00879798	-0.0122458	0.00166154	-0.00406781	0.00294234	-0.00781531
0.00200766	-0.00631269	-0.00184716	0.00375253	0.00629648	-0.0102071	-0.00163999	0.000398634	0.00580097	0.000597594	-0.00194842	0.0119232	0.00241994	-0.0087734	0.00569081	0.011729	-0.000437926	-0.000406626	-0.00183646	-0.00339841	-0.0110182	0.0177291	0.00390105	0.010706	0.00858798	0.00995127	-0.00027171	-0.00238506	0.0055715	0.0344116	0.00891009	-0.00494665	0.00826598	-0.0139831	0.00130296	-0.00738281	-0.00202387	0.0159245	-0.00365855	-0.000648176	0.0136185	0.0130397	0.00351274	-0.00591331	0.00929868	-0.0123145	0.0019806	-0.00381976	0.00363683	-0.00742447
0.00162174	-0.00668851	-0.00190363	0.00313738	0.00667183	-0.0104471	-0.00158256	-0.00013363	0.00622672	0.000433482	-0.00254604	0.0133627	0.00248769	-0.00913182	0.00653968	0.0112105	0.000105171	-0.000356394	-0.0020412	-0.00299089	-0.0107972	0.017238	0.00366864	0.0105021	0.00809912	0.009793	-0.000606991	-0.00217872	0.00555164	0.0343984	0.00882938	-0.00509938	0.00907366	-0.0127509	0.00146097	-0.00731297	-0.00192552	0.0151887	-0.00381042	-0.00063969	0.0134342	0.0127697	0.0042588	-0.00584794	0.00957619	-0.0122825	0.00240622	-0.00351933	0.00428041	-0.00697921
0.00124751	-0.00708335	-0.0018803	0.00245968	0.00716273	-0.0106991	-0.00167976	-0.00062343	0.00658765	0.00023565	-0.00319555	0.0147886	0.00262325	-0.00944515	0.0073301	0.0108473	0.000740372	-0.000244131	-0.00210776	-0.00240306	-0.0106224	0.0167484	0.003278	0.0102995	0.00760824	0.00975726	-0.000950904	-0.00248818	0.00530874	0.034296	0.00878708	-0.0050895	0.00996311	-0.0119283	0.00141151	-0.00712811	-0.0018009	0.014455	-0.00405998	-0.000685798	0.0132743	0.01261	0.00504361	-0.00576659	0.00944406	-0.0120077	0.00289247	-0.00323019	0.00490907	-0.00636518
0.000864339	-0.00747957	-0.00181985	0.00176662	0.00730614	-0.011014	-0.00185618	-0.00103595	0.00688168	7.37235e-05	-0.00381581	0.0157189	0.00271649	-0.00974433	0.00802067	0.0105875	0.00161242	1.17294e-05	-0.0021468	-0.00174629	-0.0103194	0.0162748	0.00277793	0.00997001	0.00714812	0.00972007	-0.00132909	-0.00295232	0.00482969	0.0341401	0.0087485	-0.00498719	0.0107382	-0.0113953	0.00118679	-0.00675957	-0.00159511	0.0139392	-0.00444688	-0.000785259	0.013125	0.0125266	0.00578989	-0.00568042	0.00920391	-0.0116538	0.00351198	-0.00293496	0.00545894	-0.00567864
0.000554573	-0.00786856	-0.00169893	0.00129483	0.00718514	-0.0113253	-0.00215454	-0.00127278	0.00701702	4.27116e-05	-0.00418994	0.0163363	0.00278679	-0.0100306	0.00864224	0.0105332	0.00258876	0.000491261	-0.00215857	-0.000961361	-0.00980787	0.0158936	0.00227659	0.0094466	0.0066767	0.00968743	-0.00173503	-0.00308333	0.00429646	0.0340335	0.00874583	-0.00489621	0.0113606	-0.0110276	0.000958744	-0.00627121	-0.00129499	0.0136853	-0.00490034	-0.000918028	0.0130224	0.0125064	0.00643044	-0.00557782	0.0092539	-0.0112607	0.00445988	-0.00265145	0.00588353	-0.00505982
0.000414004	-0.00820602	-0.00161088	0.00108422	0.00691796	-0.0114341	-0.0026325	-0.00143748	0.00703177	0.00013729	-0.00430639	0.0167646	0.00282139	-0.0102371	0.00919051	0.0109499	0.00346514	0.000890914	-0.00215833	4.35402e-05	-0.009228	0.0155782	0.00176908	0.00881691	0.00608873	0.00967804	-0.00214899	-0.0029613	0.00380502	0.0339502	0.00869921	-0.0048065	0.0118787	-0.0108932	0.000956958	-0.00580164	-0.00109322	0.0135105	-0.00534623	-0.00104152	0.0129296	0.0125589	0.00697698	-0.00533742	0.00950208	-0.0108322	0.00548029	-0.00249735	0.00643587	-0.00453391
0.000396562	-0.0085144	-0.00167601	0.000966852	0.00643058	-0.0113036	-0.00311077	-0.00169172	0.00706541	0.00025584	-0.00435448	0.0169766	0.00265259	-0.0103301	0.00962476	0.0114728	0.00422772	0.000977532	-0.00226913	0.00106049	-0.00860585	0.0152575	0.00121462	0.00819673	0.00537147	0.00961125	-0.00253018	-0.00270848	0.0033119	0.033877	0.00846938	-0.00474106	0.0122533	-0.0111287	0.00100378	-0.00534583	-0.00110232	0.0133909	-0.00580631	-0.00110966	0.0127149	0.0126253	0.00751366	-0.00498697	0.00984893	-0.0104965	0.00628592	-0.00243579	0.00724754	-0.00406983
0.000397648	-0.00883016	-0.00190541	0.000921359	0.00554017	-0.0111081	-0.00339948	-0.00201548	0.00716466	0.000397023	-0.00435253	0.0169553	0.00227424	-0.0103694	0.01001	0.0116718	0.00492387	0.000896671	-0.00246778	0.00186907	-0.00793404	0.0149062	0.000659929	0.007568	0.00463553	0.00941931	-0.00287066	-0.00222438	0.00277021	0.0338252	0.00807017	-0.00485241	0.012289	-0.0114601	0.00104314	-0.0049185	-0.00119574	0.0133661	-0.00630689	-0.00115283	0.0123474	0.0126168	0.00803443	-0.00462526	0.0103855	-0.0102721	0.00690456	-0.00236822	0.00820852	-0.00366752
0.000422914	-0.00917113	-0.0021574	0.00100633	0.0045281	-0.0108696	-0.00358126	-0.00236343	0.00730907	0.000615504	-0.00433887	0.0168444	0.00184623	-0.0104022	0.0104559	0.0116052	0.00560277	0.000716005	-0.00268781	0.00256024	-0.00726947	0.0145458	0.000269279	0.00688693	0.00389788	0.00911476	-0.00315484	-0.0012953	0.0022608	0.0337338	0.00763595	-0.00509521	0.0121006	-0.0115138	0.00110014	-0.00469117	-0.00133306	0.0133597	-0.00676355	-0.00117269	0.0119413	0.0124869	0.0085304	-0.00432253	0.0112629	-0.0101141	0.00740957	-0.00223997	0.00928071	-0.00335834
0.000466323	-0.009528	-0.00242524	0.00119494	0.00379362	-0.0105799	-0.00370216	-0.00275249	0.0075191	0.000899159	-0.00447365	0.0169182	0.00145831	-0.0104122	0.0109641	0.0113821	0.00628211	0.000349747	-0.00285303	0.00319633	-0.00662119	0.014103	6.82241e-05	0.00622536	0.00311862	0.00881321	-0.00338219	-0.000297493	0.00196676	0.0335308	0.0071714	-0.00533418	0.0120014	-0.0114024	0.00106402	-0.00465849	-0.00161274	0.0131906	-0.00706184	-0.00116076	0.0115144	0.0123259	0.00909159	-0.00405761	0.0121352	-0.00991242	0.00774648	-0.00207675	0.0105649	-0.0031027
0.000388595	-0.00987553	-0.00272506	0.00124947	0.0032506	-0.0103722	-0.00371056	-0.00327706	0.0078452	0.00104836	-0.00462338	0.017047	0.00106845	-0.0104089	0.0115217	0.0109401	0.00681313	-0.000274489	-0.00298128	0.00376641	-0.00601521	0.0134115	-7.28487e-05	0.00575577	0.00231052	0.00852208	-0.00363894	0.000345505	0.00190001	0.0332343	0.00662722	-0.00550233	0.0120089	-0.0112167	0.000820594	-0.00466769	-0.00211388	0.0127994	-0.00720354	-0.00120666	0.0110215	0.0121391	0.00975905	-0.0038604	0.0126706	-0.00967685	0.00775187	-0.00185137	0.0121467	-0.00281006
0.000153302	-0.0101849	-0.00294649	0.00102074	0.00279985	-0.0103349	-0.00354573	-0.00390224	0.00819941	0.000972431	-0.00470077	0.0171683	0.0006482	-0.0105014	0.0121635	0.0100808	0.00720069	-0.000810681	-0.00304259	0.0042557	-0.00536377	0.0127313	-0.000168748	0.00549836	0.00164169	0.00824416	-0.00399196	0.000740547	0.00188762	0.0329179	0.00604669	-0.00563541	0.0120454	-0.0108909	0.000419633	-0.00462458	-0.00245268	0.0123564	-0.00732304	-0.00140076	0.0104769	0.0119061	0.0105094	-0.00388381	0.0129912	-0.0094325	0.00762312	-0.00142169	0.0136236	-0.00247591
-0.000165921	-0.0105119	-0.00301237	0.000694942	0.00251969	-0.0104391	-0.00337955	-0.00451097	0.00847364	0.000815534	-0.00463342	0.0173379	0.000308397	-0.0106962	0.0128757	0.00902517	0.00751433	-0.000986619	-0.00287552	0.00472371	-0.00464988	0.0122782	-0.000166044	0.00529247	0.0011563	0.00807765	-0.00439293	0.000995063	0.00191314	0.0325767	0.00563033	-0.00572419	0.0121385	-0.0103349	2.92766e-06	-0.00456815	-0.00240197	0.0118824	-0.00742775	-0.00171914	0.0100673	0.0117105	0.0112395	-0.00404372	0.0131836	-0.00907906	0.00768085	-0.000873027	0.0146861	-0.00211119
-0.000465738	-0.0108913	-0.00295505	0.000317856	0.00255884	-0.0105462	-0.0033905	-0.00507957	0.00868879	0.000612709	-0.00443975	0.0175449	0.00016395	-0.0109295	0.0134766	0.00817276	0.00776924	-0.000975027	-0.00257571	0.00526183	-0.00384847	0.0120195	-7.49659e-05	0.00512128	0.000756768	0.00803152	-0.00482889	0.00105581	0.00198753	0.0322325	0.00545522	-0.00562592	0.0124399	-0.00977922	-0.000433136	-0.004477	-0.00213267	0.0113708	-0.00753491	-0.00206756	0.00986911	0.0116418	0.0119485	-0.00415106	0.0132173	-0.00851477	0.00788229	-0.000370603	0.0155323	-0.00170443
-0.000768863	-0.0112911	-0.00290741	-0.000155669	0.00263534	-0.0106657	-0.00348265	-0.00563955	0.00886885	0.000294677	-0.00398352	0.0175918	0.000181663	-0.0111298	0.0138805	0.007473	0.00797063	-0.000848284	-0.00233407	0.00583376	-0.00288766	0.0118972	-0.000101088	0.00500491	0.000428228	0.00801476	-0.0053337	0.000815392	0.00198894	0.0319847	0.00536131	-0.0053624	0.0128624	-0.00945963	-0.000896582	-0.00417091	-0.00170982	0.0109535	-0.00780519	-0.0024572	0.00976147	0.0116997	0.0126472	-0.00416968	0.0130577	-0.007813	0.0081486	4.47314e-05	0.016245	-0.00128621
-0.00112442	-0.0116907	-0.0028691	-0.000664837	0.0024474	-0.0107931	-0.00360163	-0.00619715	0.00900979	-0.000153755	-0.00295838	0.0174246	0.000205848	-0.0113159	0.0141887	0.00682703	0.00809529	-0.000528731	-0.00219731	0.00641969	-0.00187914	0.0120018	-0.000364134	0.00484436	0.000247472	0.00796382	-0.00588692	0.000488939	0.00183365	0.0317518	0.00532011	-0.00507985	0.0132417	-0.00926611	-0.00126567	-0.00371511	-0.00104001	0.0106823	-0.00822588	-0.00291456	0.00972019	0.0117607	0.0132345	-0.00414725	0.0128486	-0.00709675	0.00855828	0.000411563	0.0168207	-0.000939529
-0.00144904	-0.012123	-0.00283946	-0.00101508	0.00208805	-0.0107571	-0.00379574	-0.00667329	0.00913545	-0.000450907	-0.00185479	0.0171737	0.000232796	-0.0114806	0.0144181	0.00628034	0.00810843	9.22299e-06	-0.00212106	0.00706306	-0.000972566	0.0125284	-0.00071442	0.00452753	0.000267027	0.00789894	-0.00632934	0.000383838	0.00154754	0.0314747	0.00538175	-0.00485868	0.0135269	-0.00913048	-0.00148503	-0.00327234	-6.34185e-05	0.010521	-0.00868095	-0.00335125	0.00980424	0.0118175	0.0136351	-0.00404887	0.0128056	-0.00635858	0.00926962	0.000670643	0.0173332	-0.000690599
-0.00155309	-0.0126631	-0.00296149	-0.00113265	0.00163787	-0.0105565	-0.00411405	-0.0070193	0.0093044	-0.00044587	-0.00120348	0.016866	0.000263053	-0.011493	0.0145796	0.00597414	0.00809551	0.000444901	-0.0022029	0.00782051	-0.000147209	0.0131374	-0.0011125	0.00405339	0.000205332	0.00784782	-0.00659402	0.000407386	0.00126591	0.0311062	0.00549769	-0.00466905	0.0137558	-0.00906103	-0.00160295	-0.00293578	0.000835913	0.0103321	-0.00907839	-0.00365445	0.010016	0.0118771	0.0139347	-0.00372048	0.0128335	-0.00559027	0.00999662	0.000647511	0.017826	-0.000482057
-0.00142455	-0.0131964	-0.00327792	-0.00118685	0.00105335	-0.0102969	-0.00435999	-0.00729161	0.00954682	-0.00029764	-0.000891625	0.016498	0.000157635	-0.0113593	0.0147758	0.00576051	0.00805532	0.000522479	-0.0026773	0.00855905	0.000628903	0.013425	-0.00163604	0.00355964	-0.000156102	0.0077901	-0.006783	0.000485444	0.000983876	0.0306572	0.00544867	-0.00459266	0.0139246	-0.00905853	-0.00174306	-0.00267157	0.00131633	0.0101189	-0.00944987	-0.00380333	0.0101203	0.0118345	0.0142232	-0.0032783	0.0128823	-0.00489833	0.0104627	0.00054881	0.0184208	-0.000312489
-0.00124321	-0.0136294	-0.00368001	-0.00120305	0.00025015	-0.0101127	-0.00440682	-0.00756161	0.00982459	-5.01363e-05	-0.000780999	0.0161301	-0.000119949	-0.0111875	0.0149848	0.00542027	0.0079657	0.000444161	-0.00319362	0.00916911	0.00135971	0.0134941	-0.00230626	0.00304967	-0.00065498	0.00765131	-0.00691303	0.000694265	0.000691958	0.0301342	0.00514813	-0.00484369	0.0138886	-0.00907046	-0.00189839	-0.00249916	0.00160269	0.0098891	-0.00979722	-0.00394575	0.0099659	0.0116402	0.0144812	-0.00291598	0.012995	-0.00434792	0.0107407	0.000627356	0.0189892	-0.000202135
-0.00102672	-0.0139749	-0.00405953	-0.00114788	-0.000600599	-0.00998571	-0.00433222	-0.00781674	0.0101379	0.000372233	-0.000987881	0.0158051	-0.000480326	-0.0110619	0.0152245	0.00496772	0.00779796	0.000279191	-0.00340211	0.00971132	0.0020795	0.0134474	-0.00281725	0.00249735	-0.00122495	0.00741299	-0.00702815	0.00113094	0.000524284	0.0295119	0.00476458	-0.00513131	0.0136107	-0.00901678	-0.00204192	-0.00261337	0.00178467	0.0095085	-0.00997153	-0.0040953	0.00970931	0.0113588	0.014695	-0.00266297	0.013186	-0.00390275	0.0109038	0.000869431	0.0195019	-9.98252e-05
-0.000780942	-0.0142583	-0.00444194	-0.00110734	-0.00127498	-0.00994668	-0.00416938	-0.00812112	0.0104686	0.000981416	-0.00176676	0.0155574	-0.000811241	-0.0109599	0.0153972	0.00446058	0.0075576	-8.79745e-07	-0.00335574	0.0102235	0.0028233	0.0132164	-0.00300267	0.00200073	-0.00190288	0.0071571	-0.00727195	0.00152213	0.00053044	0.0288123	0.00432512	-0.00517173	0.0132697	-0.00893951	-0.00226185	-0.00299409	0.00184245	0.00893336	-0.00995391	-0.0042452	0.00939567	0.011088	0.0149491	-0.00247328	0.0133091	-0.00345188	0.0109243	0.00121126	0.0199599	8.99368e-05
-0.000649551	-0.0144324	-0.00485819	-0.00123103	-0.00184266	-0.0102193	-0.00385078	-0.00864947	0.010714	0.00146992	-0.00268096	0.0153065	-0.00113198	-0.0109685	0.0154966	0.003834	0.00739225	-0.000322493	-0.00314503	0.0106268	0.00361784	0.0126851	-0.00303682	0.00167118	-0.00267547	0.00690227	-0.00750756	0.00164119	0.000637933	0.0281362	0.00380036	-0.00498632	0.012939	-0.00885528	-0.00266304	-0.00339885	0.00186358	0.00827571	-0.00986962	-0.00451928	0.00897543	0.0108161	0.0153024	-0.00238471	0.0132738	-0.00300243	0.0107215	0.00174758	0.0202234	0.000404267
-0.000651956	-0.0143824	-0.00521274	-0.00155235	-0.00235883	-0.0107414	-0.0032968	-0.00918654	0.0109085	0.00161555	-0.00317643	0.0150456	-0.00145911	-0.0113151	0.0155204	0.00292847	0.00739126	-0.00055151	-0.00264726	0.010801	0.00442955	0.0121261	-0.00297047	0.00149578	-0.003372	0.00660362	-0.00765647	0.00160524	0.00071476	0.0274903	0.0032739	-0.00464786	0.0125725	-0.00871654	-0.00320536	-0.00375132	0.00195566	0.00764869	-0.00983333	-0.00497433	0.00847048	0.010488	0.0157577	-0.00255518	0.0131763	-0.00257706	0.0104069	0.00268409	0.0202615	0.000741122
-0.000726704	-0.0142653	-0.00538193	-0.00191053	-0.00275054	-0.0112572	-0.00275104	-0.00955493	0.011106	0.00161929	-0.00339367	0.0148206	-0.00167714	-0.0116919	0.0153821	0.00197962	0.00747004	-0.000599353	-0.00161779	0.0110424	0.00526182	0.0118447	-0.002753	0.00132946	-0.00386975	0.00623388	-0.00767372	0.00148024	0.000769992	0.0268639	0.00287578	-0.00403554	0.0121215	-0.00847125	-0.00376195	-0.00411249	0.00221035	0.00703277	-0.0098231	-0.00553279	0.00808662	0.0101358	0.0161999	-0.00286976	0.0130493	-0.0020855	0.0102111	0.00367091	0.020237	0.00108822
-0.000758058	-0.0142912	-0.00538372	-0.00229013	-0.00291223	-0.0116842	-0.00245865	-0.00974859	0.0113608	0.00154388	-0.00347214	0.0146233	-0.00171085	-0.0118058	0.0151211	0.00124009	0.00761021	-0.000625541	-0.000529798	0.0115679	0.00612146	0.011732	-0.00240326	0.00116595	-0.00429013	0.00597237	-0.00758244	0.00114646	0.00079285	0.0262617	0.00265952	-0.00289676	0.0116464	-0.00826445	-0.00433172	-0.00452279	0.00246711	0.00643878	-0.00986214	-0.00608306	0.00794431	0.00997109	0.0166212	-0.00309735	0.0128761	-0.00143407	0.0100851	0.00433698	0.0202366	0.00143823
-0.000760892	-0.0144177	-0.00536768	-0.00271148	-0.00309971	-0.0120869	-0.00229205	-0.00981578	0.0116561	0.00136404	-0.00331003	0.0143033	-0.00162667	-0.0116779	0.0148827	0.000670669	0.00775004	-0.000656599	0.000104187	0.0122871	0.00691222	0.0117126	-0.00213826	0.000983419	-0.00466407	0.00588412	-0.00728716	0.000456314	0.000613748	0.0256383	0.00246535	-0.00169017	0.0113396	-0.00820272	-0.00495793	-0.00488742	0.00270018	0.0060047	-0.0101408	-0.00664091	0.00788956	0.010045	0.0170492	-0.00322563	0.0126713	-0.000649728	0.00997401	0.00476829	0.0202244	0.00167365
-0.000705125	-0.0145876	-0.00534092	-0.00306411	-0.00353852	-0.0124805	-0.0021814	-0.00965762	0.0120298	0.00116321	-0.00273557	0.013819	-0.00155131	-0.0113839	0.0147048	0.000206637	0.00773526	-0.000700762	0.000428679	0.0131411	0.00755754	0.0118616	-0.00213204	0.000630993	-0.00493986	0.00589736	-0.00654308	-0.000127922	0.00022825	0.0249423	0.00227255	-0.000915267	0.0112714	-0.00821384	-0.00559247	-0.00504733	0.00288649	0.00570948	-0.0106293	-0.0072316	0.007886	0.0102073	0.0174112	-0.003313	0.0125192	0.000141912	0.00992355	0.0050597	0.0202166	0.00178225
-0.000399073	-0.0148879	-0.00531767	-0.00324628	-0.00412627	-0.0127184	-0.00222283	-0.00903559	0.0126391	0.00106987	-0.00213803	0.0132784	-0.00147746	-0.010786	0.0145646	-7.19173e-05	0.00777631	-0.00090751	0.000571989	0.0142539	0.00809365	0.0122686	-0.00221212	0.000169632	-0.0051203	0.00599236	-0.00569308	-0.000249495	-0.000205757	0.0241795	0.00207178	-0.000443387	0.0112652	-0.00825875	-0.00605313	-0.00500419	0.00284278	0.0054378	-0.011136	-0.00776279	0.00797335	0.0104335	0.0175824	-0.00333505	0.0124669	0.000938485	0.0100098	0.00511775	0.0203499	0.00184051
6.58856e-05	-0.0154738	-0.00544284	-0.00328061	-0.00479716	-0.0127359	-0.00251104	-0.0083112	0.013363	0.0011561	-0.00192913	0.0127064	-0.00138266	-0.00959904	0.0144793	7.93158e-06	0.00797999	-0.00127162	0.000438515	0.0157917	0.00861534	0.012653	-0.00233047	-0.000278983	-0.00538963	0.00624988	-0.00515125	-9.23675e-05	-0.000590893	0.0233998	0.00171147	-0.000148824	0.0112916	-0.00841703	-0.00630255	-0.00492889	0.00262708	0.00510624	-0.0115772	-0.00813022	0.0080972	0.0107715	0.0176048	-0.00316164	0.0124536	0.0017089	0.0100824	0.00476953	0.0205806	0.00192806
0.000492258	-0.0160212	-0.00569482	-0.00331025	-0.00567459	-0.0126423	-0.00266636	-0.00792151	0.0140037	0.00126405	-0.00195977	0.0120371	-0.00133837	-0.00834334	0.0144656	0.000155883	0.00836279	-0.00167954	-0.000116103	0.0172714	0.00911035	0.0127514	-0.00248541	-0.000638926	-0.00586886	0.00676586	-0.00485467	0.000247244	-0.000965983	0.0225975	0.00119571	-0.000145434	0.0113524	-0.00880264	-0.00647963	-0.00483374	0.00241698	0.00473931	-0.0120035	-0.00835943	0.00808063	0.0111959	0.0175866	-0.00286943	0.012468	0.00231093	0.0100148	0.00437395	0.0208141	0.00202432
0.00080389	-0.0162645	-0.0059709	-0.00333625	-0.00692781	-0.0125802	-0.00243865	-0.00778245	0.014536	0.00137222	-0.00212358	0.0112292	-0.00142213	-0.00757559	0.0144194	2.9574e-05	0.00889429	-0.00203092	-0.000708315	0.018268	0.0095559	0.0126992	-0.00255673	-0.000937658	-0.0064165	0.00724825	-0.00469812	0.000872034	-0.00132631	0.0217826	0.00063672	-0.000622278	0.0113108	-0.00911227	-0.00660086	-0.00469677	0.0022986	0.00436015	-0.0124271	-0.00858296	0.00785174	0.0115042	0.0175235	-0.00262511	0.0125449	0.00284727	0.00985607	0.00433458	0.0209687	0.0021081
0.00104506	-0.0162893	-0.00618272	-0.00333884	-0.00808588	-0.0125349	-0.00198595	-0.00778304	0.0150088	0.0014929	-0.00245997	0.0105477	-0.00161622	-0.00715099	0.0142699	-0.000284864	0.00969985	-0.00234994	-0.000904368	0.0189782	0.0100416	0.0125693	-0.00252386	-0.00110655	-0.00698996	0.00742568	-0.00474572	0.00187376	-0.00151643	0.0210198	0.000134897	-0.00113685	0.0111095	-0.00913095	-0.00661325	-0.00461701	0.00223124	0.00391261	-0.0127056	-0.00880397	0.00756271	0.0115763	0.0173844	-0.00246064	0.0126992	0.00344625	0.0096453	0.00452112	0.0210641	0.00226465
0.00117752	-0.0161662	-0.0063545	-0.00342867	-0.00878388	-0.0124947	-0.00137618	-0.00800979	0.0154012	0.00149844	-0.003004	0.0101408	-0.00180982	-0.00692882	0.0140499	-0.000697981	0.0110394	-0.00261839	-0.000877999	0.0195132	0.0106629	0.0123357	-0.00242336	-0.000928338	-0.00760849	0.0074412	-0.00518049	0.00282936	-0.0015397	0.0202614	-0.000334846	-0.00120564	0.0108039	-0.0089554	-0.00653559	-0.00469713	0.00226281	0.00333655	-0.0127836	-0.00900851	0.00723672	0.011566	0.0172211	-0.00233655	0.0128202	0.00415607	0.00936317	0.00483106	0.0210775	0.00257653
0.000990298	-0.0158152	-0.00645122	-0.00369943	-0.00919243	-0.0125614	-0.000519832	-0.00864761	0.0155563	0.00131947	-0.00357429	0.00988449	-0.00199592	-0.00697752	0.0137694	-0.00126196	0.0124399	-0.00267783	-0.000737786	0.0198155	0.0114248	0.0120023	-0.00236519	-0.000638536	-0.00822426	0.00737255	-0.00577239	0.00333385	-0.00151219	0.0194833	-0.000747153	-0.0010066	0.0105173	-0.00864337	-0.00657087	-0.00492285	0.00260149	0.00267878	-0.0127564	-0.00926964	0.00686374	0.0115088	0.0171643	-0.00228422	0.0128188	0.00494658	0.00895118	0.00535538	0.0208461	0.00300447
0.000583082	-0.0150985	-0.00629318	-0.00410733	-0.00940997	-0.0127733	0.000651687	-0.00936925	0.0155052	0.00102491	-0.00394146	0.00973726	-0.00215202	-0.00743302	0.0133988	-0.00208193	0.0133981	-0.00258001	-0.000411304	0.019853	0.0121901	0.0116952	-0.00234319	-0.000542929	-0.00873761	0.00716519	-0.00614988	0.0036173	-0.00154712	0.0186401	-0.000929861	-0.000662789	0.0102352	-0.00808168	-0.00684383	-0.00515723	0.00308718	0.00202632	-0.0127616	-0.00963227	0.00654697	0.0114042	0.0172759	-0.00244538	0.0127759	0.00590043	0.00847898	0.00620976	0.0204217	0.00343479
0.000235245	-0.0143243	-0.00599254	-0.00451781	-0.0093246	-0.0130654	0.00177776	-0.00977686	0.0154583	0.000744716	-0.00422021	0.00978017	-0.00217201	-0.00801529	0.0129621	-0.00295019	0.0140438	-0.00249226	0.000147446	0.0198781	0.0129487	0.0115407	-0.00239977	-0.000635982	-0.00912481	0.00677864	-0.00637127	0.00378326	-0.00162359	0.0177319	-0.000960832	-8.84987e-05	0.00995526	-0.00712036	-0.00719383	-0.00539726	0.00345865	0.0013827	-0.0127867	-0.0100788	0.006345	0.0113562	0.0174242	-0.00273165	0.0127235	0.00723132	0.00807246	0.00703279	0.0200147	0.00386729
-5.41736e-06	-0.0138608	-0.00575908	-0.0049341	-0.00881104	-0.0133314	0.00251357	-0.0099739	0.0154619	0.00046863	-0.00446439	0.0100754	-0.00212883	-0.00830403	0.01261	-0.00361011	0.0145041	-0.00248754	0.000643966	0.0201958	0.0137445	0.0114448	-0.00272541	-0.000840229	-0.00947684	0.00644465	-0.00652911	0.00383793	-0.001753	0.0167573	-0.00102505	0.000799836	0.00982726	-0.00619463	-0.00757912	-0.0057189	0.00367717	0.000727897	-0.0128349	-0.0105113	0.00625088	0.0113905	0.0175871	-0.00295787	0.0126059	0.00864549	0.00771241	0.00748799	0.0196758	0.00431993
-0.000209732	-0.0135778	-0.0056428	-0.00541628	-0.00832374	-0.0135757	0.00306964	-0.0100604	0.0154609	0.000172756	-0.00462914	0.0103135	-0.00212938	-0.00843018	0.0124345	-0.00413608	0.0146998	-0.00252919	0.000823197	0.0206278	0.0145252	0.011378	-0.00318558	-0.00125079	-0.00980067	0.00635402	-0.00658942	0.00389849	-0.00210826	0.0157021	-0.001191	0.00165122	0.00987357	-0.00570962	-0.00803133	-0.00609935	0.00380492	8.04124e-05	-0.0130646	-0.0109241	0.00614089	0.0114951	0.0178004	-0.00310102	0.012375	0.00980137	0.00736789	0.00773565	0.0193532	0.00473704
-0.000366621	-0.0133816	-0.00559434	-0.00591658	-0.00831679	-0.0138877	0.00353696	-0.00996036	0.0154553	-3.76068e-05	-0.00470307	0.01022	-0.0022065	-0.00849486	0.0123285	-0.00459082	0.0144849	-0.00268137	0.000856864	0.0210988	0.0151185	0.0113942	-0.00355724	-0.00210725	-0.0100571	0.00638581	-0.00643623	0.00398086	-0.00269168	0.0146143	-0.00141728	0.00213221	0.00999672	-0.00547663	-0.00849466	-0.00624559	0.00379924	-0.000476174	-0.0135079	-0.011325	0.00601183	0.011564	0.0180099	-0.00320915	0.0122509	0.0107453	0.00706195	0.00786265	0.0190606	0.00505411
-0.000316735	-0.0133588	-0.00568286	-0.00619577	-0.00856058	-0.0142915	0.00389034	-0.0095345	0.0155682	-5.33077e-05	-0.0048364	0.00997392	-0.00233502	-0.00843707	0.0122711	-0.00492432	0.0141781	-0.00314486	0.000812949	0.0216738	0.0155129	0.0115047	-0.00379669	-0.00306414	-0.0102523	0.00649187	-0.00617592	0.00414313	-0.00331679	0.013577	-0.00175628	0.00242648	0.0100702	-0.00538851	-0.00882176	-0.00606871	0.00345782	-0.000939584	-0.0140298	-0.0116463	0.0058511	0.0115977	0.0180658	-0.00326747	0.0123471	0.0115647	0.0068591	0.00782079	0.0189318	0.005279
-8.91513e-05	-0.0135987	-0.00612055	-0.00620191	-0.00893925	-0.0144454	0.00419873	-0.0090585	0.0158163	8.10601e-05	-0.00513994	0.00965251	-0.00252595	-0.00818894	0.0122597	-0.00504998	0.0142015	-0.0036942	0.000652457	0.022325	0.0158449	0.011513	-0.00395767	-0.00370848	-0.0105128	0.00674456	-0.00600751	0.00425177	-0.00389472	0.0125777	-0.00241524	0.00261952	0.0101093	-0.00548496	-0.00896904	-0.00575918	0.00290585	-0.00136388	-0.0145222	-0.0118452	0.00551294	0.0116062	0.0179433	-0.00315611	0.0125762	0.012202	0.00669727	0.00759695	0.018929	0.00550092
0.000156279	-0.0137561	-0.00666466	-0.00610952	-0.00951336	-0.0142518	0.00459078	-0.00885627	0.0161286	0.000229766	-0.00550248	0.00920943	-0.00282515	-0.00796504	0.0121822	-0.00513446	0.0144154	-0.00406011	0.000409556	0.0227872	0.0161273	0.0113099	-0.00399252	-0.00410705	-0.0109225	0.00718631	-0.00591736	0.0042935	-0.00447112	0.0116068	-0.00323272	0.00268106	0.0100879	-0.00577059	-0.00906504	-0.00535334	0.00244145	-0.00175246	-0.0150173	-0.0119875	0.005021	0.0114807	0.0177697	-0.0029152	0.012906	0.0124896	0.00648131	0.00740073	0.0189266	0.00572637
0.000329585	-0.0135591	-0.00700306	-0.00594328	-0.0102684	-0.0138759	0.00516061	-0.00881945	0.0164018	0.00039579	-0.00588466	0.00865948	-0.0031446	-0.00796579	0.0120085	-0.00538354	0.0147166	-0.00424259	0.000254727	0.0229515	0.0163789	0.0110204	-0.00371115	-0.00436428	-0.0113707	0.00754349	-0.00585367	0.00424185	-0.00508064	0.0106561	-0.00393273	0.00265227	0.00981049	-0.00605727	-0.00912433	-0.00478439	0.00208921	-0.00205184	-0.0155838	-0.0121332	0.00451654	0.0111674	0.0175578	-0.00268405	0.0134192	0.0126358	0.00622202	0.00744639	0.0188531	0.00594929
0.000463223	-0.0131629	-0.00714948	-0.00565442	-0.0109405	-0.0133552	0.00575779	-0.00886179	0.0166476	0.00059773	-0.00635032	0.00820742	-0.00338519	-0.00807879	0.011761	-0.00572202	0.0151947	-0.00430852	0.000311581	0.0229993	0.0167133	0.0106823	-0.00327576	-0.0043777	-0.0118235	0.00760247	-0.00584165	0.00388841	-0.00562476	0.00967878	-0.00449321	0.00267466	0.00932777	-0.0061193	-0.00910606	-0.00407263	0.00177449	-0.00220101	-0.0161674	-0.0122695	0.00407744	0.010767	0.0173052	-0.00251089	0.0141974	0.0129751	0.00594842	0.00758548	0.0187347	0.00622878
0.00053732	-0.0126394	-0.00718213	-0.00529623	-0.0113041	-0.0125877	0.00635671	-0.009028	0.0168701	0.000746235	-0.00693679	0.00799289	-0.00354761	-0.00824446	0.0115429	-0.00609141	0.0159436	-0.004161	0.000430348	0.0229668	0.0170819	0.0102544	-0.00296506	-0.00393268	-0.0123126	0.00752554	-0.00599072	0.00329389	-0.00596264	0.00869865	-0.00498429	0.00288404	0.00884961	-0.00610269	-0.00904764	-0.00350025	0.0015138	-0.00236937	-0.0165039	-0.0123825	0.00367166	0.0103738	0.0171058	-0.00236411	0.0149169	0.0134587	0.00564649	0.00776364	0.0185243	0.00659998
0.000369189	-0.0119375	-0.0070198	-0.00508301	-0.0115623	-0.0115074	0.00698108	-0.00938081	0.0169328	0.000765177	-0.00738627	0.00786983	-0.00364371	-0.00848963	0.0113476	-0.00662996	0.016622	-0.00356903	0.000575923	0.0228525	0.0174482	0.00974	-0.00279271	-0.00341586	-0.0128299	0.00737559	-0.00623472	0.00271427	-0.00611222	0.00772184	-0.00538905	0.00313391	0.00845459	-0.00606142	-0.00910016	-0.0032539	0.00145487	-0.00271164	-0.0165393	-0.0124836	0.0033363	0.00996948	0.01699	-0.00226892	0.0152998	0.0140037	0.00523436	0.00801801	0.0180492	0.00702541
-2.40946e-05	-0.0110416	-0.00645253	-0.00512834	-0.0117748	-0.0105223	0.00752522	-0.00973335	0.0167774	0.000667136	-0.00757297	0.00780109	-0.00366941	-0.00882568	0.0111882	-0.00753224	0.0169515	-0.00288798	0.000771087	0.0227716	0.0177381	0.00931689	-0.00269182	-0.0032659	-0.0132374	0.00713102	-0.00643478	0.00222543	-0.00623227	0.00678137	-0.0055575	0.00338778	0.00808962	-0.00595349	-0.00933822	-0.00312787	0.00155152	-0.00313657	-0.0164722	-0.0125903	0.00324153	0.00954183	0.0169463	-0.00235966	0.0155069	0.0146968	0.00473579	0.00830171	0.0174642	0.00744694
-0.000442015	-0.0101646	-0.00577597	-0.00524977	-0.0119174	-0.00998135	0.00787759	-0.00989423	0.0165293	0.000575625	-0.00761322	0.00784244	-0.0036594	-0.00912976	0.0112007	-0.00828442	0.0170931	-0.00253177	0.000929712	0.0227628	0.01796	0.00909404	-0.00270435	-0.00336839	-0.0134983	0.00683722	-0.00657375	0.00176662	-0.00632999	0.0058761	-0.00554087	0.00365267	0.00776445	-0.00581315	-0.00962075	-0.00306939	0.00163813	-0.00359304	-0.016332	-0.0127367	0.00326555	0.00917625	0.0168763	-0.00257093	0.0156131	0.0157042	0.00424242	0.00845725	0.0169969	0.00787118
-0.000807144	-0.00953363	-0.00536324	-0.00541298	-0.0121009	-0.00964752	0.00807758	-0.00994446	0.0162884	0.000496525	-0.0075428	0.00796862	-0.00366592	-0.00930187	0.0113378	-0.0085457	0.0171243	-0.00242126	0.000939144	0.0228486	0.0181468	0.0089576	-0.00300207	-0.00361276	-0.0136879	0.00660987	-0.00668905	0.00135425	-0.00637763	0.00501905	-0.00554398	0.00381651	0.00764662	-0.00579333	-0.00991794	-0.00310257	0.00164949	-0.00410418	-0.0160714	-0.0128678	0.00321344	0.00893369	0.0167805	-0.00274628	0.01556	0.0167078	0.00377893	0.00842204	0.0166611	0.00834913
-0.0011725	-0.00899245	-0.00515269	-0.00565926	-0.0124494	-0.00942618	0.00826264	-0.00993059	0.0160244	0.000354535	-0.00727685	0.00795731	-0.00374741	-0.0094116	0.0114695	-0.00847803	0.0169789	-0.00245159	0.000799693	0.0228976	0.0182677	0.00887823	-0.00345621	-0.00407047	-0.0138172	0.00652966	-0.00678136	0.00115973	-0.00646656	0.00424229	-0.00561924	0.00382656	0.00771318	-0.00595757	-0.0102212	-0.00312607	0.00162199	-0.00470839	-0.0157536	-0.0129629	0.00304264	0.00878575	0.016673	-0.00284883	0.0153271	0.0174145	0.00331934	0.00833267	0.0163994	0.00890383
-0.00158001	-0.0084813	-0.00504995	-0.00590859	-0.0129767	-0.00933588	0.00843033	-0.00979868	0.0157047	0.000158549	-0.0067484	0.00769041	-0.0038419	-0.00948244	0.0115211	-0.00817787	0.0166169	-0.00268951	0.000640543	0.0229027	0.0182376	0.00891195	-0.00380945	-0.00486311	-0.0138208	0.00648358	-0.00676017	0.0011373	-0.00672399	0.00346275	-0.00572175	0.00374536	0.00780878	-0.00617025	-0.0104289	-0.00302335	0.00143615	-0.00531649	-0.0155898	-0.0130561	0.00279913	0.00863181	0.0164728	-0.00291898	0.0151573	0.0179092	0.00284217	0.0082108	0.016273	0.00936187
-0.00193631	-0.00804029	-0.00515565	-0.00598576	-0.0135186	-0.00928765	0.00855493	-0.00948377	0.0154168	0.00020388	-0.00628486	0.00733636	-0.00394017	-0.00947045	0.0115171	-0.00751598	0.0163123	-0.00329487	0.000466175	0.022885	0.0181127	0.00906377	-0.00405244	-0.00570397	-0.0136417	0.00645225	-0.00659933	0.00112051	-0.00714732	0.00260656	-0.00590487	0.00367903	0.0078308	-0.00640391	-0.0105465	-0.00275077	0.000830289	-0.00583504	-0.0156863	-0.0131794	0.00243963	0.00847354	0.0161263	-0.00292909	0.0152598	0.0182698	0.0024017	0.0080113	0.0164665	0.00963581
-0.00207949	-0.00762887	-0.00567076	-0.0058392	-0.0140662	-0.0091729	0.00873048	-0.00916942	0.0152924	0.000563781	-0.00617226	0.006934	-0.0040525	-0.00933917	0.0114525	-0.00632474	0.0163081	-0.00401571	0.00028689	0.0227188	0.0179678	0.00911783	-0.00425058	-0.00625175	-0.0135081	0.00647535	-0.00638799	0.0010177	-0.00759341	0.00168628	-0.00633976	0.003616	0.00780962	-0.00666687	-0.0106366	-0.00247274	0.00023483	-0.00629837	-0.0158558	-0.0132034	0.00178007	0.00833552	0.0157005	-0.00273983	0.0154774	0.0184708	0.00210047	0.00777455	0.0167638	0.00982576
-0.00201606	-0.00707729	-0.0062203	-0.00564467	-0.0146405	-0.00889345	0.00907286	-0.00904733	0.0153461	0.00107137	-0.00622624	0.00646958	-0.00410146	-0.00923001	0.0112646	-0.00513754	0.0164433	-0.00449076	0.00023675	0.0223039	0.017807	0.00893247	-0.00438054	-0.00662783	-0.0136181	0.00651812	-0.00618768	0.00086316	-0.00805605	0.000712698	-0.00684856	0.00357119	0.00772419	-0.00688415	-0.0107669	-0.00220601	1.75235e-05	-0.00673044	-0.016066	-0.0131147	0.000951346	0.00816579	0.0152818	-0.00243983	0.0157543	0.01844	0.00192378	0.00768438	0.0168749	0.00996548
-0.00191733	-0.00632478	-0.00640517	-0.00542437	-0.0151149	-0.00861086	0.00957404	-0.00901706	0.0154222	0.00169676	-0.0063672	0.00603423	-0.00402134	-0.0092767	0.0110165	-0.00450469	0.0166547	-0.00480265	0.000297803	0.0217523	0.0176527	0.0086537	-0.00430688	-0.00691624	-0.0138398	0.00643978	-0.00597796	0.000622229	-0.00857043	-0.000299847	-0.00721649	0.00368426	0.00738168	-0.00699685	-0.0109218	-0.00194065	0.000109736	-0.00710232	-0.0163512	-0.0129419	0.000221711	0.00787652	0.0148621	-0.00219423	0.0161298	0.0182877	0.00178417	0.0078105	0.0168202	0.0100529
-0.00179577	-0.00550547	-0.00633786	-0.00516975	-0.0153871	-0.00835083	0.0100933	-0.00902157	0.0155062	0.00250152	-0.00667331	0.00571081	-0.00384704	-0.00938699	0.0108184	-0.00417719	0.0170189	-0.00504106	0.00039048	0.02119	0.0175365	0.00832527	-0.00410237	-0.00704656	-0.0141115	0.00619115	-0.00582335	0.000101281	-0.00905644	-0.001314	-0.0074371	0.00391802	0.00680398	-0.00702126	-0.0110809	-0.00182636	0.000414068	-0.00734965	-0.0166124	-0.0126916	-0.000392701	0.00747314	0.0144257	-0.00203975	0.0165642	0.0182557	0.00168211	0.00800578	0.0166722	0.0101134
-0.00164558	-0.00464001	-0.00612132	-0.00501764	-0.0155077	-0.00810244	0.0106254	-0.00915233	0.0156381	0.00347818	-0.00717177	0.00551532	-0.00366286	-0.00951658	0.0106933	-0.00401862	0.0175453	-0.00515731	0.000421021	0.0205975	0.0173721	0.00787884	-0.00393925	-0.00694167	-0.0145132	0.00589918	-0.00589783	-0.000607556	-0.00936319	-0.00237186	-0.00756549	0.00415742	0.00620482	-0.00704308	-0.0112825	-0.00193837	0.00108805	-0.00754844	-0.0166969	-0.0123	-0.000959644	0.00705331	0.0140305	-0.00193727	0.0168864	0.018287	0.00161337	0.0082448	0.0163531	0.0101752
-0.00160866	-0.00369653	-0.00564492	-0.00504008	-0.0156283	-0.00800141	0.0112009	-0.00951026	0.0157602	0.00436889	-0.00754235	0.00532311	-0.00346161	-0.00974885	0.0106285	-0.00406713	0.0179215	-0.0050489	0.000405617	0.0199292	0.0171342	0.00730176	-0.00385478	-0.00686493	-0.0151123	0.00558821	-0.00598358	-0.00126581	-0.00947573	-0.00344763	-0.00753785	0.00432444	0.00566565	-0.00705931	-0.0115699	-0.00217484	0.00242503	-0.0078201	-0.0165783	-0.011658	-0.00146291	0.00662547	0.0137518	-0.00192604	0.0170035	0.0183261	0.00146538	0.00855017	0.0156763	0.0102817
-0.0017607	-0.00273721	-0.0047402	-0.00518522	-0.0157445	-0.0081031	0.0117325	-0.00973729	0.0157206	0.00495943	-0.00756481	0.00512781	-0.0032619	-0.0101725	0.0106549	-0.00428045	0.017956	-0.00488512	0.000311387	0.0192522	0.0168358	0.00686844	-0.00380882	-0.007062	-0.0155879	0.00523033	-0.00589564	-0.0018216	-0.00954512	-0.00456579	-0.00716888	0.00444412	0.00513081	-0.00703198	-0.0119213	-0.00240119	0.00381147	-0.00813218	-0.0164307	-0.0109855	-0.00176904	0.00617999	0.0135726	-0.00215923	0.0170596	0.0184316	0.00120336	0.00884854	0.0149247	0.0103879
-0.00203975	-0.00190736	-0.00384466	-0.00531565	-0.0158481	-0.00830578	0.0120828	-0.00961214	0.0154963	0.00544431	-0.00742716	0.00496468	-0.00320968	-0.0104635	0.0107802	-0.00447721	0.0178414	-0.00488509	-3.46808e-05	0.0187546	0.0164835	0.00673448	-0.00383876	-0.00739879	-0.0157379	0.0048677	-0.00563217	-0.00233446	-0.00958341	-0.00573077	-0.00668493	0.00448379	0.00455935	-0.00698141	-0.0122628	-0.00263821	0.00460149	-0.00844627	-0.0162692	-0.0105371	-0.00192587	0.00577327	0.0134113	-0.00251047	0.0170828	0.0186808	0.000866462	0.00903066	0.014431	0.0104856
-0.00231309	-0.00125652	-0.00337813	-0.00544142	-0.0160868	-0.00848509	0.0122572	-0.00926776	0.0152273	0.00588256	-0.00719028	0.00476254	-0.00328516	-0.0104397	0.0108403	-0.00443572	0.0176328	-0.00498835	-0.000532292	0.0184885	0.0160566	0.00673788	-0.00409256	-0.00780689	-0.015703	0.00462936	-0.00524303	-0.00277558	-0.00954944	-0.00694044	-0.00639873	0.0042682	0.0040522	-0.00703049	-0.0125851	-0.00291598	0.00499729	-0.00876208	-0.0160823	-0.0102181	-0.00209886	0.00545849	0.0132687	-0.00276372	0.0170848	0.0188764	0.000547035	0.00906548	0.0141322	0.010603
-0.00259635	-0.000647171	-0.00317254	-0.00556442	-0.0165312	-0.00865734	0.0123984	-0.00876467	0.0149308	0.00624029	-0.00680495	0.00438512	-0.00338253	-0.0102184	0.0107275	-0.00434843	0.0173109	-0.00513606	-0.000966431	0.0182844	0.0155555	0.00683307	-0.0044542	-0.0083265	-0.0155376	0.00454375	-0.00464992	-0.00296835	-0.00950176	-0.00820192	-0.00627817	0.00388548	0.0037685	-0.00722653	-0.0129052	-0.00312299	0.00516055	-0.00914691	-0.016004	-0.00995668	-0.00233857	0.00521903	0.0131808	-0.00290812	0.0171872	0.0188855	0.000231393	0.00908083	0.0139433	0.010748
-0.00290993	-6.28706e-05	-0.00312174	-0.00553408	-0.0170964	-0.00881374	0.0125124	-0.00801961	0.0145385	0.00659599	-0.00631109	0.00383827	-0.00342412	-0.00985064	0.0105218	-0.00427174	0.0169582	-0.00540169	-0.0012935	0.0181199	0.0151046	0.00707092	-0.00472994	-0.00896671	-0.0151507	0.00450911	-0.00364276	-0.00300282	-0.00960284	-0.00948354	-0.00624557	0.00355202	0.0036913	-0.00746004	-0.0132153	-0.00313316	0.005007	-0.00964346	-0.0161041	-0.00984785	-0.00260825	0.00498558	0.0131381	-0.00299796	0.0173694	0.01878	-0.000115783	0.00908856	0.0139608	0.0108391
-0.00312198	0.000503332	-0.00329194	-0.00532685	-0.0176464	-0.00881127	0.0125451	-0.00694741	0.0140565	0.00710103	-0.00592524	0.00325781	-0.00344036	-0.00925858	0.0102438	-0.00423468	0.0166736	-0.00590022	-0.00156522	0.0180324	0.0147912	0.00742778	-0.00490251	-0.00954826	-0.0144695	0.00451567	-0.00250466	-0.0030825	-0.00990169	-0.0107289	-0.00637008	0.00331213	0.00364739	-0.00770582	-0.0134433	-0.00296721	0.0044243	-0.0102007	-0.0163249	-0.0100212	-0.00296301	0.00475994	0.0130177	-0.00298678	0.0175777	0.0186025	-0.000414318	0.00910906	0.0143694	0.0108402
-0.00314249	0.00117365	-0.00373547	-0.00504352	-0.0181985	-0.00866053	0.0125461	-0.005878	0.0137583	0.00780269	-0.0058009	0.00265362	-0.00342894	-0.00835667	0.00989135	-0.00442127	0.0165425	-0.00635088	-0.00172542	0.0179404	0.0145523	0.00768514	-0.00502116	-0.00992962	-0.0138488	0.00462643	-0.00162514	-0.00326778	-0.0102455	-0.0119426	-0.00681909	0.00311129	0.00362687	-0.0080414	-0.0135984	-0.00278845	0.00376619	-0.0107708	-0.0165275	-0.010107	-0.00357277	0.00456373	0.0127551	-0.00272051	0.0177242	0.0182931	-0.000526952	0.00928489	0.0148068	0.0108097
-0.00301898	0.00194023	-0.00417312	-0.0048094	-0.0188097	-0.00847693	0.0127318	-0.00516453	0.013759	0.00854193	-0.0057545	0.00196965	-0.00324664	-0.00745092	0.00954753	-0.0047402	0.016413	-0.00653257	-0.0015815	0.0176718	0.0143736	0.0076872	-0.00504129	-0.0102208	-0.0136102	0.00485225	-0.000943794	-0.00351241	-0.0106119	-0.0131285	-0.00734133	0.00296096	0.00364756	-0.00851582	-0.0137136	-0.00260296	0.00349157	-0.011371	-0.0167197	-0.00983682	-0.00425346	0.00438081	0.01245	-0.00235931	0.0178203	0.01776	-0.000464358	0.00956079	0.0148959	0.0107671
-0.00291056	0.00274853	-0.00429684	-0.00460772	-0.0194018	-0.00835257	0.0131724	-0.00461986	0.0138915	0.00930036	-0.00574329	0.00123422	-0.00288864	-0.00687548	0.00925527	-0.00502325	0.0162606	-0.00653287	-0.0013254	0.0171876	0.0142412	0.00760381	-0.004806	-0.0104567	-0.0135513	0.00496068	-0.00036315	-0.00394956	-0.0109928	-0.0143081	-0.00763132	0.00299885	0.00358658	-0.00882474	-0.0137882	-0.00240349	0.00340352	-0.0120307	-0.0169187	-0.0093371	-0.00478671	0.00415231	0.0121287	-0.00212908	0.0178286	0.01724	-0.000370241	0.00982818	0.0147503	0.0107154
-0.00281697	0.00350149	-0.00428021	-0.00445668	-0.0197527	-0.00826306	0.0136956	-0.00415109	0.0141185	0.0101022	-0.00577929	0.00067827	-0.00247913	-0.00645968	0.00904987	-0.00518864	0.0160779	-0.00641015	-0.00122079	0.0166523	0.0140417	0.00747819	-0.00446587	-0.0105883	-0.0135835	0.00481457	2.68772e-05	-0.00487137	-0.0112693	-0.0155407	-0.00774753	0.00319329	0.00333353	-0.00882716	-0.0137685	-0.00233519	0.00338991	-0.0126915	-0.0170008	-0.00867916	-0.00517173	0.00384739	0.0117756	-0.00202717	0.0175803	0.0169586	-0.000253872	0.0100127	0.0144674	0.0106579
-0.00274392	0.00420858	-0.00420096	-0.00454169	-0.0198378	-0.0081838	0.0142735	-0.0037898	0.0145152	0.0108402	-0.00574219	0.000382679	-0.00211955	-0.00611542	0.00882915	-0.00527334	0.0157169	-0.00607455	-0.00127411	0.0160814	0.0137752	0.00730083	-0.00424595	-0.0106092	-0.0137402	0.00456591	4.00076e-05	-0.00579641	-0.0114463	-0.016753	-0.00776785	0.00339135	0.00292253	-0.0086568	-0.0135777	-0.00246871	0.0035165	-0.0132149	-0.0168839	-0.0077712	-0.00546518	0.00353657	0.011419	-0.00199768	0.0171988	0.0168248	-0.00010075	0.0101389	0.0140031	0.0105822
-0.0028646	0.00487836	-0.00400123	-0.00484011	-0.019849	-0.00818121	0.0149502	-0.00349541	0.0150881	0.0113929	-0.00556044	0.000191445	-0.00178675	-0.00589388	0.00858613	-0.00519817	0.0151845	-0.00539912	-0.00141996	0.0154363	0.0134667	0.0071757	-0.00414932	-0.0107001	-0.0139752	0.00426084	1.1507e-05	-0.0062929	-0.0115831	-0.017911	-0.00761352	0.00352405	0.00249834	-0.00835583	-0.013385	-0.00271904	0.00378815	-0.013569	-0.0166394	-0.00650657	-0.00560769	0.00323812	0.0111346	-0.00207205	0.0169059	0.0167809	8.92017e-07	0.0101738	0.0132794	0.0104973
-0.00320685	0.00538507	-0.00369938	-0.00516284	-0.0198071	-0.00832651	0.015661	-0.00311539	0.0155358	0.0117792	-0.00525528	7.69003e-05	-0.00149702	-0.00579054	0.00832341	-0.00471481	0.0146163	-0.00472814	-0.00170256	0.0148025	0.0131978	0.00716073	-0.00411999	-0.0109944	-0.0141254	0.00383442	0.00029921	-0.00644523	-0.0117682	-0.019002	-0.00712435	0.00362324	0.00205507	-0.007826	-0.0133628	-0.00295338	0.00394393	-0.0138756	-0.0164009	-0.00525216	-0.00542159	0.00292024	0.0109409	-0.00238543	0.0167317	0.0169137	-2.51144e-05	0.00994228	0.0124833	0.0104013
-0.0036285	0.00566199	-0.00353551	-0.00542007	-0.0197006	-0.0085708	0.0162093	-0.00254652	0.0156466	0.0121459	-0.0049663	0.000102484	-0.00142143	-0.00558155	0.00791187	-0.00409461	0.0141045	-0.00440699	-0.00230325	0.0143465	0.0129563	0.00725124	-0.00422023	-0.0113614	-0.0140711	0.00327523	0.000809878	-0.00636702	-0.0119889	-0.0200352	-0.00658923	0.00366639	0.00155092	-0.00698861	-0.0134294	-0.00319	0.00380827	-0.0141458	-0.0161593	-0.00438728	-0.00511793	0.00257075	0.0107752	-0.00284474	0.0166231	0.0173272	-0.000165197	0.00953845	0.0118851	0.0102922
-0.00401378	0.00584271	-0.00364515	-0.00565856	-0.0196539	-0.0088153	0.0165195	-0.00192301	0.0156234	0.0124939	-0.00469371	0.000251152	-0.00155094	-0.00512215	0.00731181	-0.00370105	0.0136209	-0.00428438	-0.00308691	0.0141039	0.0127435	0.007323	-0.00462241	-0.0117587	-0.0139613	0.00285317	0.00145174	-0.00589591	-0.0122445	-0.0210088	-0.00633018	0.00349466	0.00108062	-0.00623298	-0.0135304	-0.00344031	0.00355612	-0.0143778	-0.0158979	-0.00372442	-0.00500146	0.00231687	0.0106315	-0.00323202	0.0166438	0.0176899	-0.000306645	0.00919326	0.0113903	0.0101749
-0.0043972	0.00602154	-0.00385849	-0.00588462	-0.0197485	-0.00905742	0.0167624	-0.00127163	0.0155275	0.0128074	-0.00445008	0.000265397	-0.00171224	-0.00455802	0.00663686	-0.00352167	0.0132156	-0.00426924	-0.00376324	0.0139031	0.0126964	0.00737252	-0.00510971	-0.0121996	-0.0138267	0.00272698	0.00232226	-0.00472746	-0.0126157	-0.0219118	-0.00625852	0.00314419	0.000813798	-0.00589343	-0.0137146	-0.00356523	0.00323958	-0.014707	-0.0157115	-0.00316577	-0.00504227	0.00219009	0.0105509	-0.00354308	0.0169804	0.017717	-0.000448258	0.00894543	0.0109342	0.0100777
-0.00478428	0.00616834	-0.00413483	-0.00595405	-0.0199796	-0.00929551	0.0169622	-0.000548111	0.0153571	0.0132036	-0.00440943	-1.37779e-05	-0.00182282	-0.00392779	0.0059831	-0.00346481	0.0130829	-0.00440589	-0.00432935	0.0137261	0.0128263	0.00738932	-0.00540771	-0.0126335	-0.0136419	0.00273808	0.00359363	-0.00349593	-0.0130715	-0.0227942	-0.00629051	0.00279163	0.000765706	-0.0057582	-0.0140606	-0.00350722	0.00282825	-0.0151985	-0.0156642	-0.00274394	-0.00516473	0.00213736	0.0105522	-0.00383321	0.0174087	0.0175561	-0.000624274	0.00873802	0.0105729	0.010014
-0.00502095	0.00627232	-0.00448497	-0.00583153	-0.0202001	-0.00946614	0.0171111	0.00020416	0.015228	0.0137615	-0.00456358	-0.000399098	-0.00192783	-0.00317204	0.00532533	-0.00359122	0.0130594	-0.00471722	-0.0048588	0.0135924	0.0130077	0.00721568	-0.00554653	-0.0129852	-0.0134825	0.00284166	0.00490147	-0.00288245	-0.0135211	-0.023729	-0.00650931	0.00249459	0.000757218	-0.00573702	-0.0143798	-0.00333225	0.00238373	-0.0158038	-0.0157199	-0.0024293	-0.00540036	0.00214771	0.0105006	-0.0040872	0.017648	0.0172851	-0.000773896	0.00859596	0.0103602	0.00997143
-0.00507196	0.00643402	-0.0048145	-0.00562423	-0.0204087	-0.00956064	0.0173315	0.000814538	0.0151821	0.0144481	-0.00475924	-0.000842629	-0.00206221	-0.00230545	0.00468412	-0.00412446	0.0129197	-0.00500732	-0.00533333	0.0133805	0.0131448	0.0068511	-0.0055966	-0.0132368	-0.0134441	0.00311426	0.00585098	-0.00267509	-0.013907	-0.0247026	-0.00705002	0.0022058	0.000772729	-0.00584809	-0.014518	-0.00318411	0.00205112	-0.0164008	-0.0157609	-0.00206813	-0.00587597	0.00227925	0.010301	-0.00420071	0.0177167	0.0168246	-0.000760638	0.00866715	0.0100962	0.00993741
-0.00503461	0.00670544	-0.00505625	-0.00545629	-0.020582	-0.00962819	0.0176748	0.00122101	0.0152338	0.0151245	-0.00489405	-0.00136716	-0.00212905	-0.00156511	0.00420101	-0.0048682	0.0126308	-0.00507752	-0.00562248	0.0129792	0.0132622	0.00644201	-0.00549763	-0.0134697	-0.0135413	0.00356408	0.00657798	-0.00270402	-0.0142376	-0.025708	-0.00758931	0.00191078	0.000827298	-0.00602123	-0.0145335	-0.00305603	0.00190516	-0.0170047	-0.0157861	-0.00151759	-0.00649301	0.00260156	0.0100444	-0.00421303	0.0176851	0.0161063	-0.000580993	0.00886943	0.00962452	0.00992149
-0.00504611	0.00707573	-0.00518622	-0.00531068	-0.0205297	-0.00971289	0.0181245	0.001571	0.0152541	0.0157912	-0.00500271	-0.00188348	-0.00199269	-0.00109688	0.00380548	-0.00544941	0.0122487	-0.00505261	-0.00577826	0.0124167	0.0133448	0.00607874	-0.00509003	-0.0136886	-0.0136421	0.00388104	0.00718563	-0.00301688	-0.0145208	-0.02675	-0.00781169	0.00171888	0.000794331	-0.00614919	-0.0144665	-0.0029452	0.00180161	-0.0176255	-0.0158598	-0.000917499	-0.0070299	0.00290873	0.00976533	-0.00423967	0.0175145	0.01545	-0.000360618	0.00902708	0.00904707	0.00991474
-0.00509186	0.0074236	-0.00533116	-0.00522517	-0.020313	-0.00980299	0.0185438	0.00189057	0.0152385	0.0164601	-0.00511371	-0.00227425	-0.00167596	-0.000726957	0.0033871	-0.00588018	0.011723	-0.0049814	-0.00595636	0.0118429	0.0132214	0.00572578	-0.00458959	-0.0138511	-0.0137323	0.00385475	0.00765856	-0.00367454	-0.0147302	-0.0277888	-0.00783535	0.00169353	0.000583005	-0.00612099	-0.0142685	-0.00301098	0.00171875	-0.0181192	-0.0159618	-0.000304434	-0.00749243	0.00300221	0.00946665	-0.00431835	0.0170539	0.0151325	-0.000109537	0.0090942	0.00841186	0.00984263
-0.00517732	0.00774517	-0.00550015	-0.00538665	-0.0201019	-0.00987622	0.0189309	0.0021864	0.0151985	0.0169989	-0.00511631	-0.00249771	-0.0013355	-0.000410133	0.00287156	-0.00625433	0.0108477	-0.00481349	-0.00620378	0.0112552	0.0128888	0.00539172	-0.00428621	-0.0139663	-0.0138209	0.00368716	0.00797612	-0.00445559	-0.0148391	-0.0287871	-0.00774068	0.00176978	0.000232809	-0.00608193	-0.0138481	-0.00330614	0.0016963	-0.0184366	-0.015836	0.00036156	-0.00793626	0.00298668	0.00917845	-0.00441963	0.0164278	0.0149867	0.000215687	0.00911126	0.00771647	0.00970691
-0.00545372	0.00804901	-0.00569063	-0.00568124	-0.0199932	-0.00992528	0.0192843	0.00256653	0.0150124	0.0173273	-0.00488548	-0.00270192	-0.000978798	-0.000143678	0.00228061	-0.00655785	0.00978134	-0.00454825	-0.00648461	0.0106356	0.0125066	0.00522375	-0.00413439	-0.0141838	-0.0138146	0.00343863	0.00822277	-0.00497793	-0.0149214	-0.0297256	-0.00743985	0.00183086	-0.000113069	-0.00605936	-0.0133642	-0.00369306	0.00166151	-0.0186496	-0.0154342	0.00102036	-0.00833158	0.00292057	0.00890369	-0.0045568	0.0159102	0.0149397	0.000581347	0.00905077	0.00697748	0.00955058
-0.00591425	0.0082164	-0.00602492	-0.00590862	-0.0199492	-0.00999054	0.019443	0.00303548	0.0146324	0.0175339	-0.00448002	-0.00290104	-0.000571419	0.000183609	0.00159664	-0.00665511	0.00883893	-0.00437434	-0.00682828	0.0101113	0.012164	0.00520151	-0.00406077	-0.0145726	-0.0136575	0.00306566	0.00857464	-0.00539965	-0.0149905	-0.0306573	-0.00682645	0.00188438	-0.000460164	-0.00602675	-0.013042	-0.00405305	0.0014449	-0.0189022	-0.0149068	0.00150451	-0.00856304	0.00280492	0.00864562	-0.00485265	0.0154886	0.0150553	0.000809988	0.00875972	0.00622065	0.00941752
-0.00641	0.00818583	-0.00652704	-0.00601326	-0.0200134	-0.0101046	0.0193718	0.00355191	0.0141664	0.017743	-0.0040436	-0.00307192	-0.000187445	0.00059334	0.000735174	-0.00657849	0.00803002	-0.00441371	-0.00739536	0.00976911	0.0118181	0.0052045	-0.00409594	-0.0150192	-0.0134143	0.00262539	0.00896296	-0.00580805	-0.0150319	-0.031584	-0.00624255	0.00190821	-0.000823716	-0.00607889	-0.0128059	-0.00441734	0.00102025	-0.0191867	-0.0142757	0.00178818	-0.00871883	0.00265901	0.0083777	-0.00529254	0.0150947	0.0153413	0.000831564	0.00830823	0.00550663	0.00929355
-0.00684436	0.00806363	-0.00709598	-0.00604396	-0.0204228	-0.0102176	0.0192225	0.00403351	0.0137243	0.0179367	-0.00357132	-0.00331812	2.54884e-05	0.00107266	-0.000189493	-0.00650177	0.00727665	-0.00453201	-0.00812401	0.00956433	0.0114662	0.005137	-0.0043442	-0.0154937	-0.0131731	0.00230936	0.00934926	-0.00616146	-0.0150093	-0.032534	-0.00601333	0.00174067	-0.00107355	-0.00632086	-0.0125924	-0.00481517	0.000542753	-0.0195182	-0.0134881	0.00201655	-0.00893832	0.00250132	0.00810077	-0.00573966	0.0147461	0.0155292	0.000784348	0.00790049	0.00479186	0.00918558
-0.00724577	0.00794792	-0.00763538	-0.00593242	-0.021067	-0.0103077	0.0191021	0.00449237	0.0132899	0.018103	-0.00303147	-0.0037414	5.4966e-05	0.00151695	-0.00101637	-0.00647608	0.00660888	-0.00468936	-0.00882851	0.00934782	0.011257	0.00502231	-0.00470103	-0.0160097	-0.0129215	0.00223357	0.00978033	-0.00647773	-0.0148564	-0.0335612	-0.00597737	0.00142205	-0.0011339	-0.00670524	-0.0124222	-0.00513358	2.72318e-05	-0.0200366	-0.0125504	0.00220549	-0.0092345	0.00237964	0.00784068	-0.00614102	0.0145433	0.0154147	0.000695171	0.00756982	0.0040633	0.00918806
-0.00760493	0.00781578	-0.00816334	-0.00545279	-0.0216503	-0.0103735	0.0189754	0.00496614	0.0128902	0.0183634	-0.00251562	-0.0043065	4.50998e-05	0.00193025	-0.00173971	-0.00646159	0.00618611	-0.00489725	-0.00946507	0.00912186	0.0112105	0.00484489	-0.00496303	-0.0165289	-0.012659	0.00221928	0.0102907	-0.0068864	-0.0146733	-0.034505	-0.00604868	0.00110033	-0.00106658	-0.00709888	-0.0123397	-0.00524943	-0.00059092	-0.0206771	-0.0116726	0.00232226	-0.00956897	0.00225932	0.00761812	-0.00653153	0.0144353	0.015176	0.000530627	0.00726383	0.0033336	0.00929229
-0.00779086	0.00765814	-0.00870774	-0.00484084	-0.0221115	-0.0104436	0.0188294	0.00541028	0.0126668	0.0187767	-0.00216918	-0.00487653	8.42474e-06	0.00233096	-0.00238469	-0.00651286	0.00591497	-0.00509688	-0.0100844	0.00889016	0.0112356	0.00443376	-0.00514903	-0.0169664	-0.0124478	0.0022318	0.0107356	-0.00744095	-0.0145894	-0.0352919	-0.00627404	0.000848663	-0.0010131	-0.00749951	-0.01226	-0.0051831	-0.00127639	-0.0212942	-0.0110441	0.00243375	-0.00997451	0.00213223	0.00736661	-0.00693403	0.0143011	0.0148688	0.000338038	0.00699443	0.00260353	0.0094188
-0.00782333	0.00757901	-0.00919464	-0.00441852	-0.0225252	-0.0105484	0.0187911	0.00570421	0.0125367	0.0192997	-0.00199073	-0.00545125	-6.36065e-05	0.00263117	-0.00296071	-0.00680007	0.00558703	-0.00521729	-0.0107141	0.00850159	0.0112051	0.00380058	-0.00530847	-0.0172908	-0.0122604	0.00229244	0.0110345	-0.00802519	-0.0145584	-0.0359345	-0.00666207	0.000628245	-0.000967053	-0.0078997	-0.0120971	-0.00509867	-0.00176912	-0.0218172	-0.0104938	0.00268883	-0.0105883	0.00201924	0.00704664	-0.00727345	0.0141113	0.0144866	0.000273094	0.00688567	0.00185885	0.0095132
-0.00782795	0.00762649	-0.00950542	-0.00418268	-0.0229076	-0.0106938	0.0189218	0.00586698	0.0123631	0.0197985	-0.00183139	-0.00602638	-6.88504e-05	0.00277582	-0.0035208	-0.00714179	0.00516415	-0.00523781	-0.0112665	0.00790486	0.0111342	0.00314221	-0.00542218	-0.0175745	-0.0120758	0.00228308	0.0112676	-0.00861125	-0.0145379	-0.0364402	-0.0070064	0.000404264	-0.000923888	-0.00817811	-0.01187	-0.00500212	-0.00196459	-0.0222723	-0.00996684	0.00314138	-0.0113133	0.00192783	0.00670024	-0.00744944	0.0138949	0.0141292	0.000407833	0.00690668	0.0010944	0.00959533
[truncated: 4 more columns]
