# Supplementary material for: Task-related hemodynamic responses are modulated by reward and task engagement
Source: PLoS Biol. 2019 Apr 19;17(4):e3000080. doi: 10.1371/journal.pbio.3000080 (PMC6493772; doi:10.1371/journal.pbio.3000080)
Supplement: S16 Data — (XLSX) [file pbio.3000080.s024.xlsx]

## Sheet: PupilTimebase
-1.98332
-1.96666
-1.94999
-1.93332
-1.91666
-1.89999
-1.88332
-1.86666
-1.84999
-1.83332
-1.81666
-1.79999
-1.78332
-1.76666
-1.74999
-1.73332
-1.71666
-1.69999
-1.68332
-1.66666
-1.64999
-1.63332
-1.61666
-1.59999
-1.58332
-1.56666
-1.54999
-1.53332
-1.51666
-1.49999
-1.48333
-1.46666
-1.44999
-1.43333
-1.41666
-1.39999
-1.38333
-1.36666
-1.34999
-1.33333
-1.31666
-1.29999
-1.28333
-1.26666
-1.24999
-1.23333
-1.21666
-1.19999
-1.18333
-1.16666
-1.14999
-1.13333
-1.11666
-1.09999
-1.08333
-1.06666
-1.04999
-1.03333
-1.01666
-0.999995
-0.983328
-0.966661
-0.949995
-0.933328
-0.916662
-0.899995
-0.883329
-0.866662
-0.849995
-0.833329
-0.816662
-0.799996
-0.783329
-0.766662
-0.749996
-0.733329
-0.716663
-0.699996
-0.68333
-0.666663
-0.649996
-0.63333
-0.616663
-0.599997
-0.58333
-0.566664
-0.549997
-0.53333
-0.516664
-0.499997
-0.483331
-0.466664
-0.449998
-0.433331
-0.416664
-0.399998
-0.383331
-0.366665
-0.349998
-0.333332
-0.316665
-0.299998
-0.283332
-0.266665
-0.249999
-0.233332
-0.216665
-0.199999
-0.183332
-0.166666
-0.149999
-0.133333
-0.116666
-0.0999995
-0.0833329
-0.0666663
-0.0499997
-0.0333332
-0.0166666
0
0.0166666
0.0333332
0.0499997
0.0666663
0.0833329
0.0999995
0.116666
0.133333
0.149999
0.166666
0.183332
0.199999
0.216665
0.233332
0.249999
0.266665
0.283332
0.299998
0.316665
0.333332
0.349998
0.366665
0.383331
0.399998
0.416664
0.433331
0.449998
0.466664
0.483331
0.499997
0.516664
0.53333
0.549997
0.566664
0.58333
0.599997
0.616663
0.63333
0.649996
0.666663
0.68333
0.699996
0.716663
0.733329
0.749996
0.766662
0.783329
0.799996
0.816662
0.833329
0.849995
0.866662
0.883329
0.899995
0.916662
0.933328
0.949995
0.966661
0.983328
0.999995
1.01666
1.03333
1.04999
1.06666
1.08333
1.09999
1.11666
1.13333
1.14999
1.16666
1.18333
1.19999
1.21666
1.23333
1.24999
1.26666
1.28333
1.29999
1.31666
1.33333
1.34999
1.36666
1.38333
1.39999
1.41666
1.43333
1.44999
1.46666
1.48333
1.49999
1.51666
1.53332
1.54999
1.56666
1.58332
1.59999
1.61666
1.63332
1.64999
1.66666
1.68332
1.69999
1.71666
1.73332
1.74999
1.76666
1.78332
1.79999
1.81666
1.83332
1.84999
1.86666
1.88332
1.89999
1.91666
1.93332
1.94999
1.96666
1.98332
1.99999
2.01666
2.03332
2.04999
2.06666
2.08332
2.09999
2.11666
2.13332
2.14999
2.16665
2.18332
2.19999
2.21665
2.23332
2.24999
2.26665
2.28332
2.29999
2.31665
2.33332
2.34999
2.36665
2.38332
2.39999
2.41665
2.43332
2.44999
2.46665
2.48332
2.49999
2.51665
2.53332
2.54999
2.56665
2.58332
2.59999
2.61665
2.63332
2.64999
2.66665
2.68332
2.69999
2.71665
2.73332
2.74999
2.76665
2.78332
2.79998
2.81665
2.83332
2.84998
2.86665
2.88332
2.89998
2.91665
2.93332
2.94998
2.96665
2.98332
2.99998
3.01665
3.03332
3.04998
3.06665
3.08332
3.09998
3.11665
3.13332
3.14998
3.16665
3.18332
3.19998
3.21665
3.23332
3.24998
3.26665
3.28332
3.29998
3.31665
3.33332
3.34998
3.36665
3.38331
3.39998
3.41665
3.43331
3.44998
3.46665
3.48331
3.49998
3.51665
3.53331
3.54998
3.56665
3.58331
3.59998
3.61665
3.63331
3.64998
3.66665
3.68331
3.69998
3.71665
3.73331
3.74998
3.76665
3.78331
3.79998
3.81665
3.83331
3.84998
3.86665
3.88331
3.89998
3.91665
3.93331
3.94998
3.96665
3.98331
3.99998
4.01664
4.03331
4.04998
4.06664
4.08331
4.09998
4.11664
4.13331
4.14998
4.16664
4.18331
4.19998
4.21664
4.23331
4.24998
4.26664
4.28331
4.29998
4.31664
4.33331
4.34998
4.36664
4.38331
4.39998
4.41664
4.43331
4.44998
4.46664
4.48331
4.49998
4.51664
4.53331
4.54998
4.56664
4.58331
4.59997
4.61664
4.63331
4.64997
4.66664
4.68331
4.69997
4.71664
4.73331
4.74997
4.76664
4.78331
4.79997
4.81664
4.83331
4.84997
4.86664
4.88331
4.89997
4.91664
4.93331
4.94997
4.96664
4.98331
4.99997
5.01664
5.03331
5.04997
5.06664
5.08331
5.09997
5.11664
5.13331
5.14997
5.16664
5.18331
5.19997
5.21664
5.2333
5.24997
5.26664
5.2833
5.29997
5.31664
5.3333
5.34997
5.36664
5.3833
5.39997
5.41664
5.4333
5.44997
5.46664
5.4833
5.49997
5.51664
5.5333
5.54997
5.56664
5.5833
5.59997
5.61664
5.6333
5.64997
5.66664
5.6833
5.69997
5.71664
5.7333
5.74997
5.76664
5.7833
5.79997
5.81663
5.8333
5.84997
5.86663
5.8833
5.89997
5.91663
5.9333
5.94997
5.96663
5.9833
5.99997
6.01663
6.0333
6.04997
6.06663
6.0833
6.09997
6.11663
6.1333
6.14997
6.16663
6.1833
6.19997
6.21663
6.2333
6.24997
6.26663
6.2833
6.29997
6.31663
6.3333
6.34997
6.36663
6.3833
6.39997
6.41663
6.4333
6.44996
6.46663
6.4833
6.49996
6.51663
6.5333
6.54996
6.56663
6.5833
6.59996
6.61663
6.6333
6.64996
6.66663
6.6833
6.69996
6.71663
6.7333
6.74996
6.76663
6.7833
6.79996
6.81663
6.8333
6.84996
6.86663
6.8833
6.89996
6.91663
6.9333
6.94996
6.96663
6.9833
6.99996
7.01663
7.03329
7.04996
7.06663
7.08329
7.09996
7.11663
7.13329
7.14996
7.16663
7.18329
7.19996
7.21663
7.23329
7.24996
7.26663
7.28329
7.29996
7.31663
7.33329
7.34996
7.36663
7.38329
7.39996
7.41663
7.43329
7.44996
7.46663
7.48329
7.49996
7.51663
7.53329
7.54996
7.56663
7.58329
7.59996
7.61663
7.63329
7.64996
7.66662
7.68329
7.69996
7.71662
7.73329
7.74996
7.76662
7.78329
7.79996
7.81662
7.83329
7.84996
7.86662
7.88329
7.89996
7.91662
7.93329
7.94996
7.96662
7.98329
7.99996
8.01662
8.03329
8.04996
8.06662
8.08329
8.09996
8.11662
8.13329
8.14996
8.16662
8.18329
8.19996
8.21662
8.23329
8.24996
8.26662
8.28329
8.29995
8.31662
8.33329
8.34995
8.36662
8.38329
8.39995
8.41662
8.43329
8.44995
8.46662
8.48329
8.49995
8.51662
8.53329
8.54995
8.56662
8.58329
8.59995
8.61662
8.63329
8.64995
8.66662
8.68329
8.69995
8.71662
8.73329
8.74995
8.76662
8.78329
8.79995
8.81662
8.83329
8.84995
8.86662
8.88328
8.89995
8.91662
8.93328
8.94995
8.96662
8.98328
8.99995
9.01662
9.03328
9.04995
9.06662
9.08328
9.09995
9.11662
9.13328
9.14995
9.16662
9.18328
9.19995
9.21662
9.23328
9.24995
9.26662
9.28328
9.29995
9.31662
9.33328
9.34995
9.36662
9.38328
9.39995
9.41662
9.43328
9.44995
9.46662
9.48328
9.49995
9.51661
9.53328
9.54995
9.56661
9.58328
9.59995
9.61661
9.63328
9.64995
9.66661
9.68328
9.69995
9.71661
9.73328
9.74995
9.76661
9.78328
9.79995
9.81661
9.83328
9.84995
9.86661
9.88328
9.89995
9.91661
9.93328
9.94995
9.96661
9.98328
9.99995
10.0166
10.0333
10.0499
10.0666
10.0833
10.0999
10.1166
10.1333
10.1499
10.1666
10.1833
10.1999
10.2166
10.2333
10.2499
10.2666
10.2833
10.2999
10.3166
10.3333
10.3499
10.3666
10.3833
10.3999
10.4166
10.4333
10.4499
10.4666
10.4833
10.4999
10.5166
10.5333
10.5499
10.5666
10.5833
10.5999
10.6166
10.6333
10.6499
10.6666
10.6833
10.6999
10.7166
10.7333
10.7499
10.7666
10.7833
10.7999
10.8166
10.8333
10.8499
10.8666
10.8833
10.8999
10.9166
10.9333
10.9499
10.9666
10.9833
10.9999
11.0166
11.0333
11.0499
11.0666
11.0833
11.0999
11.1166
11.1333
11.1499
11.1666
11.1833
11.1999
11.2166
11.2333
11.2499
11.2666
11.2833
11.2999
11.3166
11.3333
11.3499
11.3666
11.3833
11.3999
11.4166
11.4333
11.4499
11.4666
11.4833
11.4999
11.5166
11.5333
11.5499
11.5666
11.5833
11.5999
11.6166
11.6333
11.6499
11.6666
11.6833
11.6999
11.7166
11.7333
11.7499
11.7666
11.7833
11.7999
11.8166
11.8333
11.8499
11.8666
11.8833
11.8999
11.9166
11.9333
11.9499
11.9666
11.9833
11.9999
12.0166
12.0333
12.0499
12.0666
12.0833
12.0999
12.1166
12.1333
12.1499
12.1666
12.1833
12.1999
12.2166
12.2333
12.2499
12.2666
12.2833
12.2999
12.3166
12.3333
12.3499
12.3666
12.3833
12.3999
12.4166
12.4333
12.4499
12.4666
12.4833
12.4999
12.5166
12.5333
12.5499
12.5666
12.5833
12.5999
12.6166
12.6333
12.6499
12.6666
12.6833
12.6999
12.7166
12.7333
12.7499
12.7666
12.7833
12.7999
12.8166
12.8333
12.8499
12.8666
12.8833
12.8999
12.9166
12.9333
12.9499
12.9666
12.9833
12.9999
13.0166
13.0333
13.0499
13.0666
13.0833
13.0999
13.1166
13.1333
13.1499
13.1666
13.1833
13.1999
13.2166
13.2333
13.2499
13.2666
13.2833
13.2999
13.3166
13.3333
13.3499
13.3666
13.3833
13.3999
13.4166
13.4333
13.4499
13.4666
13.4833
13.4999
13.5166
13.5333
13.5499
13.5666
13.5833
13.5999
13.6166
13.6333
13.6499
13.6666

## Sheet: PupilLoReward_AllTrials
0.0281434	-0.0106749	-0.0128722	0.0178895	0.00421764	0.0230165	-0.0187316	0.00568249	0.00763561	0.0181337	0.0227723	-0.00359486	0.00568249	0.0349794	0.00714733	0.00836803	-0.000665168	0.0142274		0.0161805	-0.0162902	0.0286317	0.00861218	-0.00652454	0.00250866	0.0015321	0.00641491	0.0112977		-0.0206847	0.0142274	0.000311394	0.00958874	-0.0179992	0.0105653	0.0198426	-0.0179992	0.0271669	-0.00579212	0.0259462	0.0183778	-0.0116515		-0.0150695	-0.0189757	0.00226452	0.016913	-0.0182433	0.00299694	-0.000176887
0.0281434	-0.0104308	-0.0118956	0.0178895	0.00421764	0.0230165	-0.0187316	0.00543835	0.00763561	0.0186219	0.0227723	-0.00335072	0.00568249	0.0349794	0.00690319	0.0093446	-0.000665168	0.0142274	0.000555535	0.0174012	-0.016046	0.0286317	0.00861218	-0.00652454	0.00372936	0.00250866	0.00714733	0.0112977		-0.0206847	0.0142274	0.000311394	0.00958874	-0.0179992	0.0110536	0.0198426	-0.017755	0.0271669	-0.00579212	0.025702	0.0183778	-0.00994251	-0.0131163	-0.0148253	-0.0189757	0.00226452	0.016913	-0.0184874	0.00348522	-0.000176887
0.0281434	-0.00847767	-0.0121398	0.0178895	0.00446178	0.0230165	-0.0187316	0.00568249	0.00787975	0.0186219	0.0230165	-0.00335072	0.00568249	0.0332704	0.00739147	0.0093446	-0.00139759	0.0147157	0.000555535	0.0176454	-0.0158019	0.0271669	0.00372936	-0.00652454	0.00372936	0.00250866	0.00690319	0.0103212		-0.021173	0.0159364	-0.00139759	0.00958874	-0.0182433	0.0110536	0.0200868	-0.0172667	0.0271669	-0.00530384	0.025702	0.0183778	-0.00994251	-0.0131163	-0.0148253	-0.0192199	0.00226452	0.016913	-0.0184874	0.00348522	6.72535e-05
0.0278993	-0.00847767	-0.0121398	0.0178895	0.00470593	0.0230165	-0.0189757	0.00739147	0.00787975	0.0186219	0.0230165	-0.00335072	0.0137391	0.0330262	0.00763561	0.0093446	-0.00139759	0.0147157	0.000555535	0.0181337	-0.016046	0.0271669	0.00372936	-0.00652454	0.00372936	0.00348522	0.00787975	0.0103212		-0.021173	0.0159364	-0.00139759	0.00958874	-0.0182433	0.0112977	0.0198426	-0.0172667		-0.00530384	0.0271669	0.0186219	-0.00969837			-0.0192199	-0.000176887	0.016913	-0.0184874	0.00348522	6.72535e-05
0.0278993	-0.00823353	-0.0106749	0.0225282	0.00446178	0.0230165	-0.0189757	0.00739147	0.00787975	0.0186219	0.0230165	0.000555535	0.0139833	0.0332704	0.00739147	0.0110536	-0.00139759	0.0147157	-0.0116515	0.0178895	-0.016046	0.0271669	0.00372936	-0.00359486	0.00495007	0.00348522	0.00787975	0.0103212		-0.021173	0.0149598	-0.00139759	0.00958874	-0.0179992	0.0110536	0.0200868	-0.0175109		-0.0050597	0.0269227	0.0183778	-0.00872181			-0.0192199	-0.000176887	0.0198426	-0.0184874	0.000555535	6.72535e-05
0.0278993	-0.00725697	-0.0109191	0.0225282	0.00568249	0.0230165	-0.0189757	-0.00408314	0.00885632	0.0195985	0.0230165	0.000555535	0.0161805	0.032538	0.00787975	0.0110536	-0.00701282	0.0147157	-0.0114074	0.0181337	-0.0150695	0.02912	-0.000421028	-0.00335072	0.00495007	0.00348522	0.00787975	0.010077		-0.021173	0.015204	0.00592663	0.00958874	-0.017755	0.0110536	0.0200868	-0.0175109		-0.0050597	0.0269227	0.0183778	-0.00847767		-0.00554798	-0.019464	-0.000176887	0.0198426	-0.0184874	0.000799675	-0.000176887
0.0278993	-0.00725697	-0.0109191	0.0230165	0.00543835	0.0225282	-0.0187316	-0.00408314	0.00885632	0.0195985	0.0230165	0.00250866	0.0161805	0.0322938	0.00787975	0.0120301	-0.00725697	0.015204	-0.0116515	0.0178895	-0.0150695	0.02912	-0.000421028	-0.00603626	0.00495007	0.00372936	0.00787975	0.00983288		-0.0206847	0.015204	0.00592663	0.00958874	-0.0179992	0.011786	0.0198426	-0.0175109	0.0283876	-0.0050597	0.0276551	0.0181337	-0.00872181	-0.00652454	-0.00579212	-0.019464	-0.00139759	0.0205751	-0.0187316	-0.000665168	-0.000176887
0.0278993	-0.00701282	-0.00579212	0.0230165	0.00543835	0.0227723	-0.0189757	-0.00432728	0.00885632	0.0195985	0.0235048	0.00250866	0.0161805	0.032538	0.00787975	0.0120301	-0.00847767	0.0154481	-0.0136046	0.0178895	-0.0145812	0.02912	-0.000421028	-0.00603626	0.00739147	0.00372936	0.00812389	0.00983288		-0.0206847	0.015204	0.00617077	0.00958874	-0.0179992	0.011786	0.0200868	-0.0175109	0.0283876	-0.0050597	0.027411	0.0193544	-0.00676868	-0.00652454	-0.00554798	-0.019464	-0.00139759	0.0205751	-0.0187316	-0.000665168	-0.000176887
0.0278993	-0.00530384	-0.00603626	0.0227723	0.00617077	0.0227723	-0.0187316	0.0093446	0.0093446	0.0195985	0.0235048	0.00250866	0.0186219	0.0327821	0.00910046	0.0120301	-0.00872181	0.0156923	-0.0133605	0.0181337	-0.0148253	0.0278993		-0.00603626	0.00763561	0.0039735	0.00787975	0.010077		-0.0201964		0.00617077	0.00958874	-0.017755	0.0115419	0.0200868	-0.0172667	0.0276551	-0.0050597	0.0278993	0.0193544	-0.00701282	-0.00676868	-0.00432728	-0.0192199	-0.00188587	0.0205751	-0.0187316	-0.000909309	-0.000909309
0.0369325	-0.00530384	-0.00408314	0.0227723	0.00617077	0.0230165	-0.0187316	0.0093446	0.0093446	0.0195985	0.0237489	0.00372936	0.0186219	0.032538	0.0093446	0.0122743	-0.00847767	0.0156923	-0.0118956	0.0178895	-0.0148253	0.0278993		-0.00969837	0.00836803	0.00421764	0.00763561	0.010077		-0.0204406		0.00617077	0.00958874	-0.017755	0.011786	0.0200868	-0.0170226	0.0276551	-0.0050597	0.0278993	0.0193544		-0.00896595	-0.00432728	-0.019464	-0.00188587	0.0205751	-0.0189757	-0.00115345	-0.000909309
0.0369325	-0.00164173	-0.003839	0.0227723	0.00690319	0.0230165	-0.0187316	0.00910046		0.0191102	0.0237489	0.00372936	0.0186219	0.0305848	0.0093446	0.0125184	-0.00945423	0.0159364	-0.0118956	0.0178895	-0.014337	0.0278993		-0.00969837	0.00812389	0.00421764	0.00787975	0.0105653		-0.0201964	0.0015321	0.00568249	0.00958874	-0.0179992	0.0127626	0.0203309	-0.0170226	0.0276551	-0.0050597	0.0278993	0.0195985		-0.00896595	-0.00432728	-0.0192199	-0.00188587	0.0205751	-0.0189757	-0.00139759	-0.00164173
0.0281434	-0.00188587	-0.003839	0.0227723	0.00690319	0.0230165	-0.0187316	0.010077		0.0193544	0.0237489	0.00372936	0.0205751	0.0305848	0.0093446	0.0125184	-0.00921009	0.0147157	-0.0118956	0.0181337	-0.014337	0.0269227			0.00836803	0.00543835	0.00763561	0.0108094		-0.0179992	0.0015321	0.00568249	0.0110536	-0.0179992	0.0127626	0.0203309	-0.0172667	0.027411	-0.0050597	0.0276551	0.0195985			6.72535e-05	-0.0192199	-0.00237415	0.0176454	-0.0197081	-0.00164173	-0.00188587
0.0281434	-0.00164173	-0.00286243	0.0235048	0.00690319	0.0230165	-0.0187316	0.010077	0.0093446	0.0191102	0.0235048	0.00543835	0.0208192	0.0303407	0.00910046	0.0112977	-0.00945423	0.0147157	-0.0106749	0.0178895	-0.0138488	0.0269227			0.00910046	0.00543835	0.00495007	0.0105653		-0.0179992	0.0015321	0.00592663	0.0108094	-0.017755	0.0132508	0.0203309	-0.0172667	0.027411		0.0276551	0.0203309			6.72535e-05	-0.0189757	-0.00237415	0.0176454	-0.0197081	-0.00164173	-0.00188587
0.0281434	-0.00188587	-0.00286243	0.0235048	0.00787975	0.0230165	-0.0189757	0.00983288	0.0093446	0.0191102	0.0235048	0.00543835	0.0222841	0.0286317	0.00910046	0.0112977	-0.00945423	0.015204	-0.0109191	0.0178895	-0.0138488	0.0276551			0.00910046	0.00543835	0.00495007	0.0112977		-0.0165343	-0.00115345	0.00592663	0.0110536	-0.017755	0.0132508	-0.00408314	-0.0170226	0.00104382		0.0276551	0.0203309	-0.000665168		0.000311394	-0.0189757	-0.00286243	0.0176454	-0.0199523	-0.00164173	-0.0050597
0.0283876	0.00177624	-0.00286243	0.0217958	0.00763561	0.0230165	-0.0189757	0.0112977	0.0093446	0.0191102	0.0232606	0.00543835	0.0222841	0.0283876	0.00910046	0.00763561	-0.00945423	0.015204	-0.0106749	0.0174012	-0.0138488	0.0276551		-0.0165343	0.00910046	0.00592663	0.00421764	0.0112977		-0.0162902	-0.000909309	0.00592663	0.0110536	-0.0175109	0.0132508	-0.00432728	-0.0172667	0.000799675		0.0271669	0.0203309	-0.000909309		0.000311394	-0.0189757	-0.00261829	0.0176454	-0.0197081	-0.00115345	-0.0050597
0.0283876	0.0015321	-0.00115345	0.0217958	0.00763561	0.0235048	-0.0189757	0.0112977	0.0093446	0.0188661	0.0232606	0.00641491	0.0222841	0.0283876	0.00836803	0.00787975	-0.00945423	0.015204	0.00250866	0.0174012	-0.0138488	0.0276551		-0.0165343	0.00958874	0.00617077	0.0039735	0.0112977		-0.0165343	-0.003839	0.00592663	0.0112977	-0.0172667	0.0137391	0.0203309	-0.0172667	0.000799675	0.00495007	0.0271669		0.000799675		0.000311394	-0.0167784	-0.00286243	0.0125184	-0.021173	-0.00115345	-0.00481556
0.0281434	0.0027528	-0.000909309	0.0244813	0.0108094	0.0235048	-0.0182433	0.0110536	0.0112977	0.0188661	0.0232606	0.00641491	0.0235048	0.027411	0.00836803	0.00787975	-0.00921009	0.0154481	0.00226452	0.0176454	-0.0138488	0.0269227	-0.00847767	-0.0175109	0.00958874	0.00690319	0.00421764	0.0120301		-0.0148253	-0.003839	0.00787975	0.0112977	-0.0170226	0.0137391	0.0205751	-0.0170226	0.0276551	0.00495007	0.0271669		0.000799675		-0.00261829	-0.0167784	-0.00359486	0.00836803	-0.021173	6.72535e-05	-0.00603626
0.0281434	0.0027528	-0.000176887	0.0244813	0.0108094	0.0237489	-0.0182433	0.0112977	0.0110536	0.0188661	0.0232606	0.00739147	0.0235048	0.027411	0.00836803	0.00324108	-0.00921009	0.0154481	0.00226452	0.0154481	-0.0140929	0.0269227	-0.00847767	-0.0175109	0.00983288	0.00690319	0.0039735	0.0120301		-0.0145812	-0.003839	0.00787975	0.0115419	-0.0172667	0.013495	0.0205751	-0.0170226	0.0276551	0.00495007	0.0261903		0.000799675		-0.00261829	-0.0167784	-0.00359486	0.00836803	-0.0216613	6.72535e-05	-0.00603626
0.0281434	0.0039735	-0.000421028	0.0244813		0.0237489	-0.0179992	0.0112977	0.0110536	0.0181337	0.0227723	0.00739147	0.0235048	0.0266786	0.00714733	0.00348522	-0.00896595	0.0154481	0.00104382	0.0154481	-0.0140929	0.0269227	-0.0062804	-0.0175109	0.00983288	0.00665905	0.00372936	0.0125184		-0.0145812	-0.00603626	0.00836803	0.0112977	-0.0172667	0.0137391	0.0203309	-0.0182433	0.0276551	0.00641491	0.0261903		0.00177624		-0.00261829	-0.0179992	-0.00359486	0.00836803	-0.0216613	0.000311394	-0.00701282
0.0252137	0.00421764	-0.000176887	0.0244813		0.0237489	-0.0182433	0.0110536	0.00885632	0.0181337	0.0227723	0.00739147	0.0247255	0.0269227	0.00690319	0.00348522	-0.00921009	0.0154481	0.00104382	0.0147157	-0.0140929	0.0276551	-0.00652454	-0.0175109	0.00983288	0.00714733	0.00324108	0.0125184		-0.0126281	-0.0062804	0.00836803	0.011786	-0.0170226	0.0139833	0.0203309	-0.0179992	0.0347352	0.00641491	0.023993		0.00104382		0.00495007	-0.0179992	-0.003839	0.00836803	-0.0216613	0.000311394	-0.00701282
0.0252137	0.0039735	0.000311394	0.0186219		0.023993	-0.0182433	0.0110536	0.00885632	0.0181337	0.0220399	0.00958874	0.0244813	0.0269227	0.00690319	-0.00676868	-0.00896595	0.0156923	0.000799675	0.0147157	-0.0140929	0.0278993	-0.00652454	-0.0170226	0.0105653	0.00739147	0.00324108	0.0125184		-0.0126281	-0.00774525	0.0130067	0.011786	-0.017755	0.0142274	0.0203309	-0.0182433	0.0347352	0.00763561	0.023993		0.0015321		0.00495007	-0.0179992	-0.003839	-0.00286243	-0.0221495	0.00446178	-0.00701282
0.0193544	0.00446178	0.000311394	0.0186219	0.011786	0.0237489	-0.0179992	0.0108094	0.00446178	0.016913	0.0220399	0.00958874	0.0242372	0.0252137	0.00617077	-0.00676868	-0.00774525	0.0159364	0.000555535	0.0144716	-0.0150695	0.0276551	-0.0150695	-0.0170226	0.0103212	0.00739147	0.00348522	0.0137391		-0.0126281	-0.00774525	0.0130067	0.0115419	-0.0175109	0.0142274	0.0198426	-0.0184874	0.0347352	0.00763561	0.023993		0.0015321		-0.00554798	-0.0170226	-0.00408314	-0.00286243	-0.0221495	0.00470593	-0.00750111
0.0193544	0.00470593	0.000311394		0.0120301	0.0237489	-0.0179992	0.0108094	0.00446178	0.016913	0.0220399	0.00958874	0.0242372	0.0252137	0.00592663	-0.00676868	-0.00798939	0.0156923	0.000799675	0.0139833	-0.0148253		-0.0150695	-0.016046	0.0103212	0.00763561	0.00299694	0.0137391		-0.00530384	-0.00798939	0.0130067	0.0115419	-0.0175109	0.0142274	0.0200868	-0.0184874	0.0242372	0.00763561	0.0183778		0.00177624		-0.00530384	-0.0170226	-0.00408314	-0.00554798	-0.0221495	0.00568249	-0.00750111
0.0193544	0.00495007	0.00617077		0.0122743	0.0235048	-0.017755	0.0108094	-0.000176887	0.0161805	0.0220399	0.0108094	0.0242372	0.023993	0.00617077	-0.00945423		0.0156923	0.00543835	0.0142274	-0.0155577		-0.0150695	-0.016046	0.0112977	0.00763561	0.00299694	0.0139833		-0.00530384	-0.00774525	0.0130067	0.0115419	-0.0179992	0.0142274	0.0195985	-0.0182433	0.0242372	-0.00359486	0.0183778	0.0198426	-0.000176887		-0.00530384	-0.0155577	-0.00408314	-0.00554798	-0.0221495	0.00568249	-0.00774525
0.0193544	0.00543835	0.00617077		0.0127626	0.0235048	-0.0179992	0.0105653	-0.000176887	0.0161805	0.016913	0.0108094	0.0237489	0.0242372	0.00543835	-0.00921009		0.0159364	0.00543835	0.0142274	-0.0155577	0.0286317	-0.0136046	-0.0138488	0.0112977	0.00763561	0.0027528	0.0139833		-0.0050597	-0.00896595	0.0105653	0.0112977	-0.0179992	0.0144716	0.0193544	-0.0182433	0.030829	-0.00359486	0.0120301	0.0198426	6.72535e-05		-0.0155577	-0.0155577	-0.00408314	-0.00554798	-0.0221495	0.00592663	-0.00847767
0.00495007	0.00568249	0.0039735	0.016913	0.0130067	0.0230165	-0.017755	0.0108094	-0.000176887	0.0161805	0.016913	0.0120301	0.023993	0.0242372	0.00543835	-0.0111632		0.0156923	0.00543835	0.0137391	-0.0155577	0.0286317	-0.0138488	-0.0138488	0.011786	0.00763561	0.00202038	0.0139833		-0.0050597	-0.00896595	0.0103212	0.0112977	-0.0182433	0.0142274	0.0195985	-0.0182433	0.030829	-0.003839	0.011786	0.0198426	-0.00579212		-0.0155577	-0.0155577	-0.00408314	-0.00798939	-0.0221495	0.00641491	-0.00872181
0.00495007	0.00690319	0.0039735	0.0171571	0.0139833	0.0230165	-0.017755	0.0108094	-0.003839	0.0164247	0.015204	0.011786	0.023993	0.0225282	0.00446178	-0.0111632		0.0159364	0.00617077	0.013495	-0.0158019	0.0286317	-0.0126281	-0.0138488	0.011786	0.00739147	0.00202038	0.0139833		-0.0050597	-0.00798939	0.015204	0.0110536	-0.0184874	0.0149598	0.0191102	-0.0182433	0.030829	-0.00286243	0.0120301	0.0213075	-0.00603626		-0.0155577	-0.00994251	-0.003839	-0.00798939	-0.0221495	0.00641491	-0.00921009
0.00226452	0.00690319	0.0039735	0.0176454	0.0142274	0.0230165	-0.0179992	0.0108094	-0.003839	0.0164247	0.015204	0.011786		0.0225282	0.00470593	-0.0111632		0.0286317	0.00617077	0.013495	-0.0158019	0.0293641	-0.0123839	-0.0121398	0.011786	0.00617077	0.00202038	0.0142274		-0.00432728	-0.00798939	0.015204	0.0110536	-0.0184874	0.0149598	0.0191102	-0.0179992	0.0313173	-0.00286243		0.0213075	-0.0062804	-0.00676868	-0.0162902	-0.00994251	-0.003839	-0.00969837	-0.0219054	0.00690319	-0.00921009
0.00226452	0.00714733	0.00250866	0.0176454	0.0142274	0.0222841	-0.0179992	0.0108094	-0.0062804	0.0161805	0.015204	0.0130067		0.0225282			-0.00750111	0.0283876	0.00592663	0.0132508	-0.0165343	0.0293641	-0.0111632	-0.0121398	0.0120301	0.00617077	0.000799675	0.0142274		-0.00432728	-0.00798939	0.015204	0.0110536	-0.0187316	0.015204	0.0191102	-0.0179992	0.0310731	-0.00139759		0.0213075	-0.00603626	-0.00676868	-0.0162902	-0.00823353	-0.003839	-0.00969837	-0.0219054	0.00690319	-0.00921009
0.00226452	0.00714733	0.00250866	0.0176454	0.0142274	0.0222841	-0.0179992	0.0110536	-0.0062804	0.0161805	0.0144716	0.0130067		0.0222841			-0.00725697	0.016913	0.00665905	0.013495	-0.0165343	0.0293641	-0.0111632	-0.0121398	0.0120301	0.00519421	0.00104382	0.0142274		-0.00432728	-0.00676868	0.0154481	0.0110536	-0.0187316	0.0149598	0.0191102	-0.0179992	0.0310731	-0.00139759		0.0213075	-0.0109191	-0.00676868	-0.0150695	-0.00823353	-0.00213001	-0.00969837	-0.0219054	0.00665905	-0.0101867
0.000555535	0.00958874	0.00226452	0.0166688	0.0127626	0.0222841	-0.0179992	0.0110536	-0.0062804	0.0161805	0.0144716	0.0130067		0.0220399		-0.0133605	-0.00725697	0.016913	0.00665905	0.0132508	-0.0165343	0.0276551	-0.0109191	-0.00823353	0.0120301	0.00519421	0.000799675	0.0142274		-0.00261829	-0.00676868	0.0154481	0.0110536	-0.0187316	0.015204	0.0191102	-0.0184874	0.0303407	-0.00139759	-0.0128722	0.0210633	-0.0109191		-0.0150695	-0.00798939	-0.00213001	-0.0111632	-0.0219054	0.00568249	-0.0101867
0.000555535	0.0093446	0.00617077	0.0166688	0.0127626	0.0200868	-0.0179992	0.0110536	-0.0062804	0.0161805	0.0144716	0.0156923		0.0227723		-0.0133605	-0.00774525	0.016913	0.00714733	0.0130067	-0.0165343	0.0276551	-0.0111632	-0.00823353	0.0122743	0.00519421	0.0015321	0.0142274		-0.00286243	-0.0050597	0.0159364	0.0110536	-0.0187316	0.015204	0.0193544	-0.0184874	0.0303407	-0.00139759	-0.0126281	0.00910046	-0.0116515		-0.0150695	-0.00823353	-0.00213001	-0.0111632	-0.0214171	0.00568249	-0.0101867
0.000555535	0.0103212	0.00592663	0.0166688	0.00861218	0.0200868	-0.0184874	0.0112977	-0.00896595	0.0161805	0.0142274	0.0156923		0.0227723		-0.0133605	-0.00750111	0.0174012	0.00739147	0.0132508	-0.0165343	0.0276551	-0.00554798	-0.00823353	0.0122743	0.0039735	0.00177624	0.0144716		-0.00115345	-0.0050597	0.0159364	0.010077	-0.0184874	0.0154481	0.0193544	-0.0182433	0.0303407	0.00226452	-0.0126281	0.00910046	-0.0118956		-0.0140929	-0.00701282	-0.00139759	-0.0123839	-0.0214171	0.00348522	-0.0104308
-0.000665168	0.010077	0.00592663	0.0193544	0.00861218	0.0195985	-0.0184874	0.0112977	-0.00896595	0.0161805	0.0142274	0.0156923		0.0225282		-0.0138488	-0.00750111	0.0174012	0.00739147	0.0127626	-0.0170226	0.0286317	-0.00579212	-0.00725697	0.0122743	0.0039735	0.00202038	0.0144716		-0.00139759	-0.0050597	0.0159364	0.010077	-0.0187316	0.0154481	0.0191102	-0.0182433	0.0305848	0.00202038	-0.00823353	0.00372936	-0.0116515	-0.00164173	-0.0140929	-0.00701282	-0.00139759	-0.0123839	-0.021173	0.00348522	-0.0104308
-0.000665168	0.0110536	0.00665905	0.0193544	0.00861218	0.0198426	-0.0182433	0.0112977	-0.00896595	0.0161805	0.0142274	0.016913		0.0225282		-0.0138488	-0.00725697	0.0174012	0.00739147	0.0127626	-0.0170226	0.0286317	-0.00457142	-0.00725697	0.0127626	0.00372936	0.00226452	0.0144716		-0.00139759	-0.00335072	0.0144716	0.00958874	-0.0184874	0.0156923	0.0191102	-0.0209288	0.0303407	0.00348522	-0.00798939	0.00372936		-0.00164173	-0.0140929	-0.00579212	-0.000665168	-0.0126281	-0.021173	0.00348522	-0.0106749
-0.00115345	0.0110536	0.00665905	0.0193544		0.0195985	-0.0182433	0.0112977	-0.00896595	0.0161805	0.0142274	0.016913	0.016913	0.0222841		-0.0138488	-0.00725697	0.0181337	0.00739147	0.0130067	-0.0170226	0.0298524	-0.00457142	-0.0062804	0.0127626	0.00226452	0.00348522	0.0142274		-0.000421028	-0.00335072	0.0144716	0.00958874	-0.0187316	0.0156923	0.0191102	-0.0209288	0.0303407	0.00348522	-0.0104308	0.00372936		-0.00164173		-0.00579212	-0.000421028	-0.0123839	-0.021173	0.00348522	-0.0106749
-0.00115345	0.0110536	0.00787975	0.0137391		0.0193544	-0.0184874	0.0108094	-0.00896595	0.0161805	0.0144716	0.016913	0.016913	0.0222841		-0.0145812	-0.00750111	0.0181337	0.00763561	0.0132508	-0.0170226	0.0296083	-0.00432728	-0.00603626	0.0132508	0.00250866	0.00348522	0.0144716		-0.000421028	-0.00335072	0.0176454	0.00958874	-0.0184874	0.0161805	0.0188661	-0.0216613	0.02912	0.00470593	-0.0106749					-0.00579212	-0.000665168	-0.0155577	-0.021173		-0.0106749
-0.00115345	0.0120301	0.00763561	0.0137391		0.0193544	-0.0182433	0.0108094	-0.00798939	0.0171571	0.0142274	0.0178895	0.016913			-0.0148253		0.0188661	0.00763561	0.0132508	-0.0167784	0.0298524	-0.00310657	-0.00603626	0.0132508	0.00226452	0.00324108	0.0142274		-0.000421028	-0.00188587	0.0176454	0.00910046	-0.0184874	0.0161805	0.0191102	-0.0214171	0.02912	0.00470593	-0.0104308						0.000311394	-0.0155577	-0.021173		-0.0104308
-0.00139759	0.0122743	0.00763561			0.0193544	-0.0179992	0.0108094	-0.00798939	0.0171571	0.0154481	0.0178895	0.0144716			-0.0140929		0.0186219	0.00787975	0.0132508	-0.0167784	0.0276551	-0.00286243	-0.00481556	0.0132508	0.00128796	0.00446178	0.0142274			-0.00164173	0.0176454	0.00910046	-0.0184874	0.0159364	0.0188661	-0.0214171	0.0300966	0.00470593	-0.0123839			-0.00798939	-0.00823353		0.000311394	-0.0167784	-0.0209288	-0.00213001	-0.0104308
-0.00139759	0.0120301	0.0093446			0.0195985	-0.0182433	0.0108094	-0.00676868	0.0178895	0.0154481	0.0188661	0.0144716	0.0222841		-0.014337		0.0186219	0.0174012	0.0130067	-0.0170226	0.0276551	0.00812389	-0.00481556	0.0137391	0.00104382	0.00421764	0.0142274			-0.00164173	0.0176454	0.00861218	-0.0189757	0.0159364	0.0193544	-0.0219054	0.0303407	0.00470593	-0.0123839		-0.0050597	-0.00798939	-0.00823353		0.00128796	-0.0167784	-0.0209288	-0.00213001	-0.0104308
0.000799675	0.00958874	0.0093446			0.0195985	-0.0175109	0.0105653	-0.00676868	0.0178895	0.0161805	0.0188661	0.00885632	0.0220399		-0.0140929	-0.00310657	0.0186219	0.0174012	0.0130067	-0.0170226	0.0276551	0.00812389	-0.00359486	0.0137391	6.72535e-05	0.00421764	0.0144716		-0.00945423	0.000799675	0.0110536	0.00861218	-0.0189757	0.0161805	0.0193544	-0.0216613		0.00568249	-0.0133605		-0.0050597	-0.00603626	-0.0104308	-0.00335072	0.00104382	-0.0167784	-0.0209288	-0.00213001	-0.00994251
0.000799675	0.00983288	0.0093446	0.0137391	-0.000421028	0.0200868	-0.0175109	0.0108094	-0.00676868	0.0178895	0.0161805	0.0188661	0.00885632	0.0222841		-0.0133605	-0.00286243	0.0186219		0.013495	-0.0170226	0.0288758	0.00812389	-0.00359486	0.0139833	0.000311394	0.00543835	0.0144716		-0.00945423	0.000799675	0.0110536	0.00861218	-0.0189757	0.0161805	0.0193544	-0.0216613		0.00568249	-0.0136046		-0.00335072	-0.00603626	-0.0104308	-0.00310657	0.00128796	-0.0179992	-0.0206847	-0.00237415	-0.00994251
0.000799675	0.00958874	0.00983288	0.0137391	-0.000421028	0.0198426	-0.0170226	0.010077	-0.00530384	0.0186219	0.0166688	0.0200868	0.00861218	0.0230165		-0.0133605	-0.00188587	0.0186219		0.0137391	-0.017755	0.0288758	-0.00164173	-0.00359486	0.0139833	0.000311394	0.00568249	0.0147157		-0.00945423	0.00250866	0.0112977	0.00861218	-0.0189757	0.015204	0.00787975	-0.0216613		0.00641491	-0.0133605		-0.00359486	-0.00603626	-0.0106749	-0.00310657	0.00177624	-0.0179992	-0.0206847	-0.00237415	-0.00969837
0.00202038	0.0093446	0.00983288	0.0137391	-0.00872181	0.0200868	-0.0170226	0.00983288	-0.00530384	0.0186219	0.0166688	0.0200868	0.00372936	0.0230165		-0.0133605	-0.00213001	0.00665905		0.0137391	-0.017755	0.02912	-0.00164173	-0.00359486	0.0139833	-0.000665168	0.00568249	0.0147157		-0.0111632	0.00226452	0.0112977	0.00787975	-0.0187316	0.015204	0.00787975	-0.0216613		0.00641491	-0.0126281		-0.00335072	-0.00237415	-0.00310657	-0.000909309	0.00177624	-0.0179992	-0.0201964	-0.00237415	-0.00969837
0.00202038	0.0093446	0.0105653	0.013495	-0.00872181	0.0200868	-0.0170226	0.00983288	-0.003839	0.0193544	0.0166688	0.0200868	0.00372936	0.0230165		-0.0121398	-0.00213001	0.00665905	0.00885632	0.0144716	-0.0184874	0.0286317	-0.000176887	0.00202038	0.0139833	-0.000909309	0.00836803	0.0147157		-0.0111632	0.00250866	0.011786	0.00787975	-0.0184874	0.0144716	0.00787975	-0.0216613		0.00641491	-0.0128722		-0.00359486	-0.00237415	-0.00335072	-0.000909309	0.00177624	-0.0189757	-0.0201964	-0.00237415	-0.00969837
0.00348522	0.00910046	0.0105653	0.0132508	-0.00896595	0.0200868	-0.0170226	0.00983288	-0.003839	0.0193544	0.0171571	0.0205751	-0.000421028	0.0298524		-0.0121398	-0.000176887		0.00885632	0.0142274	-0.0184874	0.0286317	-0.000176887	0.00226452	0.0154481	-0.000421028	0.00861218	0.015204		-0.0111632	0.00421764	0.011786	0.00787975	-0.0184874	0.0142274	0.0191102	-0.0216613	0.0259462	0.00665905	-0.0128722		0.00104382	-0.00213001	-0.00359486	-0.000909309	0.00324108	-0.0187316	-0.0201964	-0.00237415	-0.00872181
0.00348522	0.0103212	0.0108094	0.0142274	-0.00896595	0.0200868	-0.0167784	0.00983288	-0.003839	0.0193544	0.0171571	0.0205751	-0.000176887	0.0300966		-0.00945423	-0.000176887		0.00861218	0.0149598	-0.0184874	0.0286317	-0.000421028	0.00372936	0.0154481	-0.000665168	0.00836803	0.015204		-0.0118956	0.00421764	0.011786	0.00787975	-0.0182433	0.0142274	0.0193544	-0.0216613	0.0259462	0.00665905	-0.0121398		0.00104382	-0.00213001	-0.00359486	0.0122743	0.00324108	-0.0197081	-0.0201964	-0.00213001	-0.00872181
0.00348522	0.0103212	0.0110536	0.0142274	-0.00896595	0.0205751	-0.0167784	0.00910046	-0.003839	0.0193544	0.0171571	0.0205751	-0.000421028	0.0288758		-0.00969837	0.0015321		0.00958874	0.015204	-0.0187316	0.02912	-0.000176887	0.00348522	0.0156923	-0.000421028	0.00958874	0.015204		-0.0118956	0.00421764	0.011786	0.00763561	-0.0184874	0.0137391	0.0195985	-0.0216613	0.0259462	0.00763561	-0.0121398		0.00202038	-0.00213001	-0.00359486	0.0122743	0.00348522	-0.0197081	-0.0192199	-0.00213001	-0.00872181
0.00495007	0.0105653	0.0110536	0.0142274	-0.00823353	0.0203309	-0.0162902	0.00885632	0.0027528	0.0203309	0.0174012	0.0205751	-0.00310657	0.0288758		-0.00945423	0.00128796	-0.000176887	0.00983288	0.0149598	-0.0187316	0.02912	0.0147157	0.00543835	0.0156923	6.72535e-05	0.00958874	0.0154481		-0.0131163	0.00592663	0.0120301	0.00763561	-0.0182433	0.0137391	0.0195985	-0.0214171		0.00763561	-0.0106749		0.00202038	-0.00359486	0.00495007	0.00861218	0.00348522	-0.0197081	-0.0192199	-0.000909309	-0.00872181
0.00495007	0.0103212	0.00885632	0.0142274	-0.00798939	0.0203309	-0.016046	0.00836803	0.0027528	0.0203309	0.0174012	0.0205751	-0.00310657	0.0288758		-0.00921009	0.00128796	-0.000176887	0.00958874	0.0171571	-0.0189757	0.0288758	0.0147157	0.00543835	0.0156923	-0.000176887	0.0103212	0.0154481		-0.0131163	0.00592663	0.0115419	0.00763561	-0.0184874	0.013495	0.0195985	-0.0216613		0.00763561	-0.0104308	-0.0187316	0.00202038	-0.00359486	0.00470593	0.00861218	0.00348522	-0.0199523	-0.0189757	-0.000909309	-0.00872181
0.00495007	0.0105653	0.00885632	0.0174012	-0.00823353	0.0200868	-0.0162902	0.00812389	0.00226452	0.0210633	0.0178895	0.0208192	-0.00310657	0.0293641		-0.00921009	0.0027528	-0.00335072	0.0108094	0.0171571	-0.0189757	0.0288758	0.0156923	0.00543835	0.0156923	6.72535e-05	0.0103212	0.0159364		-0.0131163	0.00714733	0.010077	0.00787975	-0.0184874	0.013495	0.0195985	-0.0219054		0.0176454	-0.0104308	-0.0187316	0.00324108	-0.00359486	0.00495007	0.0093446	0.00372936	-0.0197081	-0.0189757	-0.00115345	-0.00896595
0.00641491		0.00885632	0.0174012	-0.00603626	0.0200868	-0.0165343	0.00836803	0.00226452	0.0210633	0.0178895	0.0208192	-0.00579212	0.0293641	0.0015321	-0.00945423	0.0027528	-0.00335072	0.0108094	0.0176454	-0.0189757	0.0288758	0.0156923	0.00665905	0.0159364	0.000555535	0.00983288	0.0159364		-0.0133605	0.00714733	0.010077	0.00787975	-0.0184874	0.013495	0.0195985	-0.0221495		0.0178895	-0.00896595	-0.0189757	0.00299694	-0.00530384	6.72535e-05	0.0093446	0.00372936	-0.0192199	-0.0189757	-0.00115345	-0.00896595
0.00641491		0.00470593	0.0178895	-0.00603626	0.0191102	-0.0165343	0.00763561	0.00226452	0.0210633	0.0178895	0.0208192	-0.00554798	0.0293641	0.0015321	-0.00359486	0.0027528	-0.00335072	0.0093446	0.0176454	-0.0189757	0.0283876	0.0156923	0.00641491	0.0159364	0.000555535	0.010077	0.0159364		-0.0133605	0.00714733	0.00983288	0.00787975	-0.0187316	0.0132508	0.0195985	-0.0214171		0.0210633	-0.00896595	-0.0189757	0.00470593	-0.00530384	6.72535e-05	0.0093446	0.00372936	-0.0192199	-0.0189757	0.00226452	-0.00896595
0.00787975	0.013495	0.00470593	0.0178895	-0.00481556	0.0191102	-0.0165343	0.00787975	0.00324108	0.0220399	0.0176454	0.0205751	-0.00530384	0.030829	0.0015321	-0.00359486	6.72535e-05	-0.00579212	0.0093446	0.0178895	-0.0187316	0.0283876	0.0176454	0.00641491	0.0159364	0.000555535	0.00983288	0.0161805		-0.0133605	0.00519421	0.00592663	0.00812389	-0.0187316	0.0130067	0.0198426	-0.0216613		0.0210633	-0.00896595	-0.0189757	0.00470593	-0.00701282	0.00421764	-0.000176887	0.0039735	-0.0179992	-0.0189757	0.00202038	-0.00872181
0.00812389	0.013495	0.00470593	0.0178895	-0.0050597	0.0191102	-0.0167784	0.00787975	0.00324108	0.0220399	0.0171571	0.0205751	-0.00554798	0.030829	0.00104382	-0.00359486	0.000311394	-0.00579212	0.0093446	0.0181337	-0.0187316	0.0278993	0.0178895	0.00665905	0.0159364	0.000799675	0.00983288	0.0161805		-0.0104308	0.00519421	0.00592663	0.00812389	-0.0189757	0.0132508	0.0195985	-0.0216613		0.0210633	-0.00750111	-0.0189757	0.00470593	-0.00701282	0.00421764	-0.000421028	0.0039735	-0.0179992	-0.0197081		-0.00872181
0.00812389	0.0132508		0.0183778	-0.0050597	0.0176454	-0.0165343	0.00763561	0.00372936	0.0217958	0.0171571	0.0205751	-0.00530384	0.0322938	0.00104382	-0.00237415	-0.00164173	-0.00774525	0.00519421	0.0181337	-0.0182433	0.0278993	0.0181337	0.00665905	0.0159364	0.000555535	0.00958874	0.0161805		-0.0104308	0.00519421	0.00592663	0.00836803	-0.0187316	0.013495	0.0198426	-0.021173		0.0210633	-0.00725697	-0.0189757	0.00641491	-0.00701282	0.00421764	-0.000421028	0.0039735	-0.017755	-0.0199523		-0.00872181
0.00812389	0.013495		0.0183778	-0.00261829	0.0174012	-0.0162902	0.00787975	0.00372936	0.0217958	0.0166688	0.0205751	-0.003839	0.0322938	0.00128796	-0.00237415	-0.00139759	-0.00750111	0.00543835	0.0183778	-0.0182433	0.0278993	0.0183778	0.00446178	0.0156923	0.00104382	0.00910046	0.0159364		-0.00872181	-0.00432728	6.72535e-05	0.00836803	-0.0189757	0.013495	0.0200868	-0.021173		0.0230165	-0.00554798	-0.0189757	0.00641491	-0.00676868	0.0015321	0.00299694	0.00421764	-0.016046	-0.0199523		-0.00896595
0.0120301	0.013495	-0.00798939	0.0183778	-0.00261829	0.0174012	-0.0162902	0.00787975	0.00372936	0.0217958	0.0166688	0.0205751	-0.00408314	0.0320497	0.00128796	-0.00237415	-0.00164173	-0.00774525	0.00519421	0.0183778	-0.0182433	0.0278993	0.0183778	0.00446178	0.0156923	0.00104382	0.00910046	0.0161805		-0.00872181	-0.00432728	6.72535e-05	0.00836803	-0.0192199	0.013495	0.0198426	-0.021173		0.0230165	-0.00579212	-0.0189757		-0.00676868	0.00128796	0.00299694	0.00421764	-0.016046	-0.0204406	0.00421764	-0.00896595
0.0120301	0.0142274	-0.00798939		-0.00164173	0.0154481	-0.0165343	0.00739147	0.00446178	0.0215516	0.0166688	0.0205751	-0.00408314		0.00128796	-0.00310657	-0.00286243	-0.00774525	0.00104382	0.0183778	-0.0179992	0.0271669	0.0183778	0.00446178	0.0154481	0.00104382	0.00885632	0.0159364		-0.00872181	-0.00676868	-0.00432728	0.00836803	-0.0189757	0.0147157	0.0203309	-0.021173		0.0276551	-0.00554798	-0.0189757		-0.00676868	0.00128796	-0.00359486	0.00421764	-0.016046	-0.0201964	0.00421764	-0.00872181
0.0125184	0.0142274	-0.00798939		-0.00164173	0.0154481	-0.0165343	0.00739147	0.00446178	0.0215516	0.0164247	0.0205751	-0.00237415		0.00128796	-0.00310657	-0.00261829	-0.0101867	0.00128796	0.0183778	-0.0179992	0.0271669	0.0188661	0.00421764	0.0154481	0.0027528	0.00910046	0.0159364		-0.00701282	-0.00701282	-0.00432728	0.00910046	-0.0192199	0.0147157	0.0203309	-0.021173	0.0249696	0.027411	-0.0062804	-0.0197081		-0.0062804		-0.00359486	0.00421764	-0.0145812	-0.0206847	0.00495007	-0.00872181
0.0125184	0.0142274	-0.0121398	0.0188661	-0.00164173	0.0139833	-0.0165343		0.00446178	0.0205751	0.0166688	0.0208192	-0.00237415		0.00324108		-0.00261829	-0.0101867		0.0183778	-0.0179992	0.0264344	0.0191102	-0.00652454	0.0154481	0.00299694	0.00641491	0.0159364		-0.00701282	-0.00701282	-0.00432728	0.00910046	-0.0192199	0.015204	0.0203309	-0.0209288	0.0249696	0.027411	-0.0062804	-0.0197081		-0.00652454		-0.00335072	0.00421764	-0.0145812	-0.0206847	0.00519421	-0.00823353
0.0127626	0.0142274	-0.0121398	0.0191102	-0.00164173	0.0142274	-0.0167784		0.00495007	0.0203309	0.0161805	0.0208192	-0.000909309	0.0313173	0.00324108		-0.00310657	-0.00994251		0.0183778	-0.0179992	0.0264344	0.0198426	-0.00652454	0.0130067	0.00372936	0.00641491	0.0159364		-0.0050597		-0.00286243	0.0093446	-0.019464	0.015204	0.0205751	-0.0209288	0.0193544	0.0249696	-0.0062804	-0.0197081	0.0137391	-0.00652454	-0.0131163	-0.00359486	0.0015321	-0.0145812	-0.0209288	0.00519421	-0.00798939
0.0127626	0.00958874	-0.0121398	0.0191102	0.00128796	0.0139833	-0.0167784		0.00495007	0.0205751	0.0161805	0.0208192	-0.000909309	0.0315614	0.00372936	-0.00286243	-0.00310657	-0.00994251		0.0183778	-0.0179992	0.0261903	0.0195985	-0.00994251	0.0130067	0.00348522	0.00543835	0.0159364		-0.0050597		-0.00286243	0.00910046	-0.019464	0.015204	0.0205751	-0.0204406	0.0193544	0.0249696	-0.00603626	-0.0201964	0.0137391	-0.00652454	-0.0131163	-0.00432728	0.0015321	-0.00847767	-0.0209288	0.00568249	-0.00676868
0.0127626	0.00958874	-0.0109191	0.0188661	0.00128796	0.0122743	-0.0170226	0.00763561	0.00495007	0.0198426	0.0164247	0.0213075	-0.00115345	0.0305848	0.00372936	-0.00310657	-0.00213001	-0.00994251	-0.000909309	0.0183778	-0.0184874	0.0261903	0.0198426	-0.00969837	0.0120301	0.00372936	0.00543835	0.0159364		-0.0050597	-0.0106749	-0.00457142	0.0093446	-0.0197081	0.0154481	0.0198426	-0.0204406	0.0193544	0.0249696	-0.00603626	-0.0201964	0.0147157	-0.00652454	-0.0133605	-0.00432728	0.000311394	-0.00823353	-0.0214171	0.00543835	-0.00725697
0.0130067	0.00446178	-0.0109191	0.0188661	0.00226452	0.0122743	-0.0172667	0.00739147	0.00470593	0.0198426	0.0166688	0.0213075	-0.000909309	0.030829	0.00372936	-0.00286243	-0.00237415	-0.00921009	-0.000909309	0.0183778	-0.0184874	0.0261903	0.0137391	-0.00969837	0.011786	0.0039735	0.00543835	0.015204		-0.003839	-0.0106749	-0.00457142	0.00958874	-0.0197081	0.0154481	0.0200868	-0.0204406	0.0125184	0.0322938	-0.0062804	-0.0201964	0.0147157	-0.0062804	-0.014337	-0.0050597	0.000311394	-0.00652454	-0.0214171	0.00543835	-0.00652454
0.0130067	0.00446178	-0.0121398	0.0188661	0.00226452	0.0125184	-0.0172667	0.00714733	0.00470593	0.0198426	0.0166688	0.0213075	0.00446178	0.0305848	0.00446178	-0.00286243	-0.00237415	-0.00921009	-0.0106749	0.0181337	-0.0187316	0.0237489	0.0137391	-0.0121398	0.0120301	0.0039735	0.00470593	0.015204		-0.00359486	-0.0106749	-0.00457142	0.00958874	-0.019464	0.0154481	0.0200868	-0.0201964	0.0125184	0.0322938	-0.0062804	-0.0206847	0.0147157	-0.0062804	-0.014337	-0.0050597	0.000311394	-0.00676868	-0.0214171	0.00543835	-0.00652454
0.0130067	0.000555535	-0.0121398	0.0188661	0.00226452	0.0125184	-0.017755	0.00739147	0.00470593	0.0191102	0.016913	0.0217958	0.00446178	0.0288758	0.00446178		-0.00115345	-0.00798939	-0.0106749	0.0181337	-0.0187316	0.0237489	0.0139833	-0.0121398	0.0112977	0.0039735	0.00446178	0.0147157		-0.003839	-0.0109191	-0.0050597	0.00958874	-0.019464	0.0159364	0.0195985	-0.0204406	0.0127626	0.032538	-0.00652454	-0.0206847	0.0139833	-0.0062804	-0.014337	-0.00530384	-0.000909309	-0.00676868	-0.021173	0.00568249	-0.00652454
0.013495	0.000555535	-0.0121398	0.0188661	0.00299694	0.0125184	-0.017755	0.00739147	0.00470593	0.0191102	0.0171571	0.0217958	0.00617077	0.0288758			-0.00139759	-0.00798939	-0.0109191	0.0181337	-0.0189757	0.0237489	0.0142274	-0.0138488	0.0112977	0.00470593	0.00446178	0.0147157		-0.00237415	-0.0109191	-0.0050597	0.00983288	-0.019464	0.0159364	0.0198426	-0.0204406	0.00641491	0.032538	-0.00676868		0.0139833	-0.00676868	-0.014337	-0.00530384	-0.000665168	-0.00432728	-0.0214171	0.00568249	-0.0062804
0.013495	0.000799675		0.0159364	0.00299694	0.0132508	-0.017755	0.00739147	0.00470593	0.0191102	0.016913	0.0217958	0.00617077	0.0288758			-0.00139759	-0.00774525	-0.0133605	0.0181337	-0.0187316	0.0271669	0.0142274	-0.0138488	0.0112977	0.00470593	0.00372936	0.0147157		-0.00237415	-0.0116515	-0.016046	0.00958874	-0.019464	0.0156923	0.0198426	-0.0204406	0.00641491	0.0335145	-0.00701282		0.0112977	-0.00676868	-0.014337	-0.00554798	-0.000665168	-0.00432728	-0.0214171	6.72535e-05	-0.00652454
0.0137391			0.0159364	0.00324108	0.0132508	-0.017755	0.00665905	0.00421764	0.0176454	0.0171571	0.0222841	0.00592663	0.027411		-0.0170226	0.0015321	-0.00652454	-0.0133605	0.0181337	-0.0189757	0.0271669	0.0149598	-0.0138488	0.010077	0.00446178	0.00372936	0.0127626		-0.00237415	-0.0116515	-0.016046	0.010077	-0.019464	0.0156923	0.0186219	-0.0204406	0.00641491	0.0332704	-0.00701282		0.0112977		-0.0148253	-0.00579212	-0.000909309	-0.00286243	-0.021173	6.72535e-05	-0.0062804
0.0137391			0.0159364	0.00421764	0.0132508	-0.017755	0.00665905	0.00421764	0.0178895	0.0183778	0.0222841	0.00787975	0.0276551		-0.0172667	0.0015321	-0.00652454	-0.0131163	0.0178895	-0.0189757	0.0269227	0.0149598	-0.0148253	0.010077	0.00470593	0.00299694	0.0127626		0.00104382	-0.0116515	-0.016046	0.0103212	-0.0197081	0.0156923	0.0186219	-0.0204406	0.000799675	0.0332704	-0.00798939		0.0112977		-0.0150695	-0.00579212	-0.000909309	-0.00286243	-0.021173	-0.00237415	-0.00652454
0.0137391			0.0110536	0.00421764	0.0139833	-0.017755	0.00568249	0.00470593	0.0181337	0.0183778	0.0230165	0.00763561	0.027411		-0.0175109		-0.00481556	-0.0126281	0.0178895	-0.0187316	0.0269227	0.0147157	-0.0150695	0.010077	0.00470593	0.00324108	0.0127626		0.00104382	-0.0116515	-0.016046	0.0108094	-0.0197081	0.0156923	0.0186219	-0.0204406	0.00104382	0.0332704	-0.00798939				-0.0148253	-0.00554798	-0.000909309	-0.00310657	-0.021173	-0.00237415	-0.00652454
0.0137391			0.0110536	0.00421764	0.0139833	-0.0179992	0.00568249	0.00470593	0.0178895	0.0188661	0.0230165	0.00763561	0.0264344	0.00617077	-0.0175109		-0.0050597	-0.0128722	0.0178895	-0.0187316	0.0269227	0.0147157	-0.0158019	0.00885632	0.00470593	0.00324108	0.0120301		0.00202038	-0.0114074	-0.000665168	0.0105653	-0.0197081	0.0154481	0.0181337	-0.0204406	-0.00335072	0.0281434	-0.00823353			-0.00969837	-0.0150695	-0.00725697	-0.000909309	0.000799675	-0.0209288	-0.00261829	-0.00652454
0.0144716		-0.0101867	0.0110536	0.00592663	0.000555535	-0.0179992	0.00543835	0.00470593	0.0178895	0.0186219	0.0230165	0.010077	0.0320497	0.00617077	-0.0175109		-0.0050597	-0.0128722	0.0174012	-0.0187316	0.0259462	0.0149598	-0.0158019	0.00861218	0.00446178	0.0027528	0.0122743		0.00202038	-0.0114074	-0.000665168	0.0108094	-0.0197081	0.0154481	0.0181337	-0.0204406	-0.00335072	0.0281434	-0.00579212	-0.0209288		-0.00969837	-0.0150695	-0.00750111	-0.000909309	0.000799675	-0.0209288		-0.00652454
0.0144716		-0.0101867		0.00592663	0.000555535	-0.0182433	-0.00603626	0.00470593	0.0186219	0.0188661	0.0237489	0.010077	0.0320497	0.00617077	-0.0175109		-0.0050597	-0.0128722	0.0174012	-0.0179992	0.0259462	0.0144716	-0.016046	0.00495007	0.00470593	0.0027528	0.0120301		0.00202038	-0.0109191		0.0108094	-0.019464	0.0159364	0.0174012	-0.0206847	-0.00335072	0.0222841	-0.00603626	-0.0206847		-0.00969837	-0.0150695	-0.00750111	-0.000176887	0.000555535	-0.0206847		-0.0062804
0.0144716		-0.0101867		0.00787975	0.0156923	-0.0184874	-0.00603626	0.00470593	0.0186219	0.0188661	0.0237489	0.010077	0.0320497	0.00617077	-0.0175109		0.000311394	-0.0131163	0.0176454	-0.0179992	0.0259462	0.0147157	-0.0158019	0.00470593	0.00421764	0.0027528	0.011786		0.00324108	-0.0109191		0.0115419	-0.0197081	0.0159364	0.0174012	-0.0206847	-0.0123839	0.0222841	-0.0106749	-0.0184874		-0.00798939	-0.00798939	-0.00725697	-0.000176887	0.00299694	-0.017755	-0.00872181	-0.0062804
0.0144716	-0.0133605	-0.00847767	-0.00774525	0.00787975	0.0154481	-0.0182433	-0.0101867	0.00470593	0.0186219	0.0188661	0.023993	0.0120301	0.0320497	0.0110536	-0.0170226		6.72535e-05	-0.0123839	0.0178895	-0.017755	0.0288758	0.0147157	-0.0116515	0.00495007	0.00421764	0.00202038	0.011786		0.00324108	-0.0109191		0.0112977	-0.0197081	0.0161805	0.0174012	-0.0201964	-0.0123839	0.0205751	-0.0104308	-0.0187316		-0.00798939	-0.00823353	-0.00725697	-0.000176887	0.00299694	-0.0179992	-0.00896595	-0.00603626
0.0144716	-0.0131163	-0.00847767	-0.00774525	0.00787975	0.0154481	-0.0184874	-0.0104308	0.00495007	0.0186219	0.0191102	0.023993	0.0120301	0.0252137	0.0110536	-0.0170226	0.00104382	0.00104382	-0.0121398	0.0174012	-0.0175109	0.0288758	0.0142274	-0.0116515	-0.00798939	0.00421764	0.00226452	0.0110536		0.00348522	-0.00969837	0.00202038	0.0115419	-0.0197081	0.0166688	0.0159364	-0.0204406	-0.0123839	0.0205751	-0.0104308	-0.0187316	-0.00603626	-0.00750111	-0.00701282	-0.00725697	6.72535e-05	0.00470593	-0.0179992	-0.00872181	-0.00603626
0.0147157	-0.0131163	-0.00847767	-0.0104308	0.0120301	0.0154481	-0.0187316	-0.0101867	0.00495007	0.0186219	0.0188661	0.023993	0.0139833	0.0252137	0.013495	-0.0158019	0.00128796	0.00104382	-0.0123839	0.0166688	-0.0175109	0.0286317	0.0139833	-0.0104308	-0.00798939	0.00421764	0.00202038	0.0110536		0.00470593	-0.00969837	0.00177624	0.011786	-0.019464	0.0166688	0.0159364	-0.0204406	-0.0136046	0.0205751	-0.0114074	-0.0175109	-0.0062804	-0.00750111	-0.00701282	-0.00701282	6.72535e-05	0.00495007	-0.017755	-0.00921009	-0.00554798
0.0147157	-0.016046	-0.00652454	-0.0104308	0.0120301	0.0174012	-0.0184874	-0.0140929	0.00495007	0.0188661	0.0188661	0.023993	0.0139833	0.0252137	0.013495	-0.0158019	6.72535e-05	0.00104382	-0.00750111	0.0166688	-0.0172667	0.0286317	0.0139833	-0.0104308	-0.0121398	0.00446178	0.00177624	0.0110536		0.00470593	-0.00798939	0.00372936	0.0115419	-0.019464	0.016913	0.0156923	-0.0201964	-0.0138488	0.0205751	-0.0111632	-0.0172667	-0.00750111	-0.00750111	-0.00701282	-0.00701282	0.000311394	0.00470593	-0.0187316	-0.00921009	-0.00554798
0.0144716	-0.0158019	-0.00652454	-0.0104308	0.0120301	0.0174012	-0.017755	-0.0140929	0.00519421	0.0191102	0.0188661	0.023993	0.0139833	0.0252137	0.0132508	-0.0158019	6.72535e-05	0.0027528	-0.00750111	0.0161805	-0.0172667	0.0286317	0.0122743	-0.0106749	-0.0121398	0.00446178	0.00202038	0.0108094		0.00470593	-0.00798939	0.00372936	0.0120301	-0.019464	0.0171571	0.0156923	-0.0201964	-0.0138488	0.0208192	-0.0121398	-0.0172667	-0.00725697	-0.00750111	-0.003839	-0.00652454	0.000311394	0.00665905	-0.0187316	-0.00945423	-0.00579212
0.0144716	-0.016046	-0.00652454	-0.0128722	0.0120301	0.0176454	-0.017755	-0.0140929	0.00519421	0.0191102	0.0188661	0.023993		0.0252137	0.0159364	-0.0158019	6.72535e-05	0.00250866	-0.0050597	0.0147157	-0.0172667	0.027411	0.0122743	-0.00872181	-0.0121398	0.00446178	0.00177624	0.0108094		0.00617077	-0.00798939	0.00372936	0.011786	-0.0189757	0.0171571	0.0156923	-0.019464	-0.0145812	0.0208192	-0.0123839	-0.016046	-0.00872181	-0.00652454	-0.00359486	-0.00676868	0.000311394	0.00690319	-0.0184874	-0.00945423	-0.00554798
0.0144716	-0.0167784	-0.00481556	-0.0128722	0.0120301	0.0176454	-0.0175109	-0.0165343	0.00519421	0.0183778	0.0186219	0.0237489		0.025702	0.0159364	-0.00945423	-0.000909309	0.00250866	-0.0050597	0.0147157	-0.0172667	0.027411	0.0125184	-0.00847767	-0.0150695	0.00446178	0.00202038	0.0108094		0.00617077	-0.0062804	0.00226452	0.0120301	-0.0192199	0.0178895	0.0156923	-0.0206847	-0.0145812	0.0210633	-0.0121398	-0.0162902	-0.00872181	-0.00652454	-0.003839	-0.00530384	0.000555535	0.00690319	-0.0184874	-0.00945423	-0.00579212
0.0144716	-0.0167784	-0.00481556	-0.0128722	0.00910046	0.0176454	-0.0175109	-0.0165343	0.00519421	0.0186219	0.0186219	0.0235048	0.0237489	0.025702	0.0186219	-0.00921009	-0.000665168	0.0039735	-0.00530384	0.0144716	-0.0172667	0.027411	0.0125184	-0.00847767	-0.0150695	0.00470593	0.00202038	0.0105653		0.00763561	-0.0062804	0.00250866	0.0120301	-0.0192199	0.0178895	0.0156923	-0.0206847	-0.0150695	0.0208192	-0.0136046	-0.0138488	-0.00872181	-0.00603626	-0.00115345	-0.00530384	0.000555535	0.0093446	-0.0187316	-0.00969837	-0.00579212
0.0144716	-0.016046	-0.00481556	-0.0148253	0.00910046	0.0183778	-0.0175109	-0.0182433	0.00519421	0.0183778	0.0186219	0.0235048	0.0237489	0.025702	0.0186219	-0.00774525	-0.000665168	0.0039735	-0.0050597	0.0144716	-0.0172667	0.0286317	0.0125184	-0.00676868	-0.0150695	0.00446178	0.00202038	0.0108094		0.00763561	-0.00432728	0.00787975	0.0120301	-0.0170226	0.0183778	0.0156923	-0.0209288	-0.0148253	0.0210633	-0.0136046	-0.0136046	-0.00921009	-0.00603626	-0.00115345	-0.0050597	0.000799675	0.0093446	-0.0184874	-0.00847767	-0.00579212
0.0137391	-0.016046	-0.00481556	-0.0150695	0.00885632	0.0183778	-0.0172667	-0.0182433	0.00495007	0.0127626	0.0186219	0.0232606	0.0235048	0.0254579	0.0186219	-0.00774525	0.00690319	0.00495007		0.0144716	-0.0172667	0.0286317	0.0115419	-0.00676868	-0.0172667	0.00446178	0.00177624	0.0103212		0.00763561	-0.00432728	0.00787975		-0.0170226	0.0181337	0.0156923	-0.0209288	-0.0148253	0.0210633	-0.0138488	-0.0138488	-0.00896595	-0.00603626		-0.00554798	0.000799675	0.0093446	-0.0184874	-0.00847767	-0.00676868
0.0139833	-0.0158019	-0.00481556	-0.0162902		0.0183778	-0.0170226	-0.0199523	0.00495007	0.0127626	0.016913	0.0232606	0.0230165	0.0254579	0.0210633	-0.00750111	0.00690319	0.00495007		0.0142274	-0.0172667	0.0286317	0.0115419	-0.00554798	-0.0172667	0.00446178	0.00226452	0.0103212		0.0108094	-0.00432728	0.00787975		-0.0187316	0.0174012	0.0156923	-0.0209288	-0.0148253	0.0210633	-0.0148253	-0.0118956	-0.00921009	0.00787975		-0.00530384	0.000799675	0.00885632	-0.0189757	-0.00774525	-0.00676868
0.0139833	-0.016046		-0.0162902		0.0188661	-0.0170226	-0.0199523	0.00495007	0.0108094	0.016913	0.0230165	0.0230165	0.0159364	0.0210633	-0.00603626		0.00495007	-0.000909309	0.0142274	-0.0170226	0.027411	0.0115419	-0.00554798	-0.0189757	0.00421764	0.00226452	0.0103212		0.0108094	-0.00432728	0.00787975		-0.0189757	0.0174012	0.0154481	-0.021173	-0.0150695	0.0210633	-0.0145812	-0.0116515	-0.00872181	0.00787975		-0.00530384	0.00250866	0.00910046	-0.0189757	-0.00750111	-0.00676868
0.0139833	-0.016046		-0.0162902		0.0188661	-0.0165343	-0.0199523	0.00470593	0.0108094	0.0154481	0.0232606	0.0230165	0.0159364	0.0225282	-0.0062804		0.00665905	-0.000665168	0.0142274	-0.0170226	0.027411	0.0120301	-0.00554798	-0.0189757	0.0039735	0.00226452	0.00885632		0.0115419	0.00128796	0.0112977		-0.0189757	0.0174012	0.0156923	-0.021173	-0.014337	0.0213075	-0.0158019	-0.0118956	-0.00872181	-0.00359486	-0.00115345	-0.003839	0.00250866	0.00910046	-0.0189757	-0.00774525	-0.00725697
0.011786	-0.0158019	-0.0114074	-0.0162902		0.0195985	-0.0165343	-0.0199523	0.00470593	0.0108094	0.0154481	0.0232606	0.0232606	0.0159364	0.0225282	-0.00603626		0.00690319	6.72535e-05	0.0142274	-0.0170226	0.0276551	0.0120301	-0.00579212	-0.0189757	0.00372936	6.72535e-05	0.00885632		0.0115419	0.00128796	0.0112977		-0.0189757	0.0174012	0.0156923	-0.021173	-0.0145812	0.0213075	-0.0155577	-0.00359486	-0.00798939	-0.00359486	-0.00115345	-0.00408314	0.00250866	0.00617077	-0.019464	-0.0062804	-0.00725697
0.011786		-0.0114074	-0.0165343		0.0195985	-0.0165343	-0.0189757	0.00470593	0.0103212	0.0154481	0.0220399	0.0232606	0.0103212	0.0225282	-0.00579212	0.00202038	0.00665905	-0.000176887	0.0142274	-0.0170226	0.0276551	0.0125184	-0.00579212	-0.0192199	0.00372936	6.72535e-05	0.00885632		0.0115419	0.00128796	0.0130067		-0.0189757	0.0176454	0.0159364	-0.021173	-0.0145812	0.0215516	-0.0155577	-0.00335072	-0.00798939	-0.00359486	-0.00115345	-0.00408314	0.00299694	0.00641491	-0.019464	-0.0062804	-0.00725697
0.0110536		-0.0114074	-0.0165343		0.0195985	-0.0162902	-0.0189757	0.00421764	0.0103212	0.0147157	0.0220399	0.0232606	0.0103212	0.0225282	-0.00579212	0.00202038	0.0110536	-0.000176887	0.0142274	-0.0170226	0.0276551	0.0125184	-0.00579212	-0.0192199	0.000311394	6.72535e-05	0.00690319		0.0115419	0.00250866	0.0130067	0.00983288	-0.0189757	0.0176454	0.0159364	-0.021173	-0.0101867	0.0215516	-0.0165343	-0.00188587	-0.00798939	6.72535e-05	-0.00798939	-0.00408314	0.00299694	0.0039735	-0.0197081	-0.0050597	-0.00798939
0.0110536	-0.0116515	-0.0162902	-0.0158019		0.0203309	-0.0165343	-0.0184874	0.00446178	0.0103212	0.0147157	0.0222841	0.0232606	0.0103212	0.0269227	-0.00579212	0.00226452	0.0112977	0.000555535	0.0139833	-0.0167784	0.0276551	0.0125184	-0.0136046	-0.0192199	0.000311394	0.00250866	0.00690319		0.0120301	0.00250866	0.0115419	0.010077	-0.0187316	0.0178895	0.0159364	-0.021173	-0.0101867	0.0215516	-0.0165343	-0.00164173	-0.00798939	6.72535e-05	-0.00798939	-0.00432728	0.00324108	0.00372936	-0.0197081	-0.0050597	-0.00798939
0.010077	-0.0116515	-0.0162902	-0.0158019		0.0203309	-0.016046	-0.0184874	0.00421764	0.010077	0.0144716	0.0220399	0.0232606	0.00495007	0.0269227	-0.00847767	0.0039735	0.0122743	0.000555535	0.0142274	-0.0167784	0.0276551	0.0217958	-0.0133605	-0.0175109	0.000311394	0.0027528	0.00495007		0.0120301	0.00421764	0.0115419	0.010077	-0.0189757	0.0178895	0.016913	-0.021173	-0.00750111	0.0215516	-0.0165343	-0.00164173		6.72535e-05	-0.00921009	-0.0062804	0.00324108	0.00202038	-0.0197081	-0.0050597	-0.00798939
0.010077	-0.0116515	-0.0162902	-0.0158019	-0.00921009	0.0203309	-0.016046	-0.0184874	0.00421764	0.010077	0.0147157	0.0220399	0.0225282	0.00470593	0.0269227	-0.00847767	0.00372936	0.0125184	0.000555535	0.0147157	-0.0167784	0.0276551	0.0217958	-0.0140929	-0.0175109	-0.00115345	0.00250866	0.00495007		0.0130067	0.00421764	0.0115419	0.00617077	-0.0189757	0.0178895	0.016913	-0.021173	-0.00750111	0.0215516	-0.0158019	-0.000176887		6.72535e-05	-0.00921009	-0.0062804	0.00324108	0.00202038	-0.0197081	-0.00164173	-0.00872181
0.0103212	-0.00994251	-0.0170226	-0.014337	-0.00896595	0.0213075	-0.0162902	-0.016046	0.00421764	0.010077	0.0147157	0.0220399	0.0225282		0.0276551	-0.0116515	0.00568249	0.0122743	0.000799675	0.0147157	-0.0162902	0.0271669	0.0217958	-0.0140929	-0.0148253	-0.00139759	0.00324108	0.00470593		0.0127626	0.00421764	0.0154481	0.00592663	-0.0187316	0.0176454	0.0171571	-0.021173	-0.00750111	0.0217958	-0.0158019	6.72535e-05	0.000311394	6.72535e-05	-0.00896595	-0.00603626	0.00348522	0.00202038	-0.0199523	-0.00164173	-0.00896595
0.00885632	-0.00994251	-0.0170226	-0.014337	-0.00994251	0.0213075	-0.0165343	-0.0162902	0.00470593	0.010077	0.0147157	0.0220399	0.0225282		0.0276551	-0.0116515	0.00568249	0.0132508	0.000799675	0.0147157	-0.0162902	0.0271669	0.0235048		-0.0148253		0.00324108	0.00324108		0.0122743	0.00568249	0.0154481	0.000799675	-0.0187316	0.0176454	0.0171571	-0.0209288	-0.00481556	0.0217958	-0.0158019	-0.000176887	0.000311394	0.000311394	-0.00921009		0.00348522	0.000555535	-0.0199523	-0.00139759	-0.00921009
0.00885632	-0.00994251	-0.0170226	-0.0128722	-0.00994251	0.0215516	-0.0162902	-0.0153136	0.00470593	0.010077	0.0147157	0.0220399	0.0174012		0.0281434	-0.0116515	0.00568249	0.0132508	0.000799675	0.0161805	-0.016046	0.0249696	0.0235048		-0.0148253		0.0039735	0.00324108		0.0120301	0.00568249	0.0154481	0.000555535	-0.0189757	0.0176454	0.0171571	-0.0209288	-0.00481556	0.0217958	-0.0150695	0.00104382	0.000555535	0.000555535			0.00324108	0.000555535	-0.0199523	-0.000176887	-0.00945423
0.00885632	-0.00847767		-0.0126281	-0.00994251	0.0215516	-0.0165343	-0.0153136	0.00470593	0.0103212	0.0147157	0.0220399	0.0174012		0.0281434		0.00739147	0.0132508	-0.00310657	0.0161805	-0.016046	0.0252137	0.0242372		-0.0148253		0.00421764	0.00177624		0.0122743	0.00665905	0.0166688	-0.00408314	-0.0184874	0.0176454	0.0176454	-0.0206847	-0.00457142	0.0217958	-0.0150695	0.00128796	-0.000909309	0.000311394			0.00324108	-0.000665168	-0.0199523	-0.000176887	-0.00969837
0.00812389	-0.00847767		-0.0126281	-0.0106749	0.0213075	-0.0162902	-0.0153136	0.00470593	0.0103212	0.0149598	0.0220399	0.0166688		0.0281434		0.00739147	0.0144716	-0.00335072	0.0161805	-0.016046	0.0252137	0.0242372			-0.00261829	0.00421764	0.00202038		0.0120301	0.00665905	0.0166688	-0.00432728	-0.0187316	0.0176454	0.0174012	-0.0206847	-0.00213001	0.0217958	-0.0138488	0.00104382	-0.000909309		-0.0197081		0.00299694	-0.000665168	-0.0199523	-0.000176887	-0.00994251
0.00812389	-0.00701282	-0.0172667	-0.0109191	-0.0106749	0.0215516	-0.0165343	-0.0136046	0.00470593	0.0103212	0.0149598	0.0217958	0.016913		0.0283876		0.00714733	0.0142274	-0.0062804	0.016913	-0.016046	0.0220399	0.0242372			-0.00261829	0.00495007	0.00202038		-0.00115345	0.00665905	0.0103212	-0.00432728	-0.0192199	0.0174012	0.0176454	-0.0201964	-0.00213001	0.0220399	-0.0138488	0.00128796	6.72535e-05		-0.0197081		0.0027528	-0.000421028	-0.0197081	0.000799675	-0.00969837
0.00812389	-0.00701282	-0.0172667	-0.0111632	-0.0106749	0.0215516	-0.016046	-0.0136046	0.00446178	0.0132508	0.0149598	0.0217958	0.016913		0.0283876		0.00787975	0.0198426	-0.00603626	0.0166688	-0.0148253	0.0220399			-0.00823353	-0.00261829	0.00495007	6.72535e-05		-0.00115345	0.00787975	0.0103212	-0.00750111	-0.0189757	0.0174012	0.0181337	-0.0201964	0.000555535	0.0217958	-0.0138488	0.00104382	0.000311394		-0.0201964		0.00250866	-0.000421028	-0.0197081	0.000799675	-0.00994251
0.00714733	-0.00701282	-0.0172667	-0.00945423	-0.0106749	0.0215516	-0.016046	-0.0114074	0.00446178	0.0132508	0.0154481	0.0217958	0.0164247		0.0283876		0.00787975	0.0198426	-0.0062804	0.0174012	-0.0148253	0.0220399		-0.0189757	-0.00823353	-0.00335072	0.00543835	6.72535e-05		-0.00530384	0.00812389	0.0103212	-0.00774525	-0.0189757	0.0174012	0.0181337	-0.0201964	0.000555535	0.0220399	-0.0126281	-0.00188587	6.72535e-05	0.0015321	-0.0201964		0.0027528	-0.003839	-0.0192199	0.0015321	-0.00969837
0.00690319	-0.00701282	-0.0136046	-0.00921009	-0.0109191	0.0215516	-0.016046	-0.0114074	0.00446178	0.0142274	0.0154481	0.0213075	0.0164247		0.0283876		0.00714733	0.0200868		0.0174012	-0.0150695	0.027411		-0.0187316	-0.00823353	-0.00335072	0.00543835	6.72535e-05		-0.00530384	0.00812389	0.0103212	-0.00774525	-0.0187316	0.016913	0.0181337	-0.0197081	0.000555535		-0.0128722	-0.00213001	0.00104382	0.00177624	-0.0204406		0.000555535	-0.003839	-0.0192199	0.0015321	-0.00969837
0.00714733	-0.0123839	-0.0136046	-0.00921009	-0.00994251	0.0215516	-0.0158019	-0.0114074	0.00592663	0.0144716	0.0161805	0.0213075	0.0164247		0.0283876		0.00739147	0.0198426		0.0174012	-0.0150695	0.027411	0.016913	-0.0189757	-0.0062804	-0.00359486	0.00543835	6.72535e-05		-0.00530384		0.0205751	-0.0104308	-0.0189757	0.016913	0.0186219	-0.0197081	0.00348522		-0.0109191	-0.00188587	0.000799675	0.00177624	-0.0204406	-0.00603626	0.000555535	-0.00481556	-0.0192199	0.0015321	-0.0101867
0.00739147	-0.0123839		-0.00945423	-0.00994251	0.0213075	-0.0158019	-0.00750111	0.00568249	0.0142274	0.0159364	0.0213075	0.0161805		0.0281434		0.00739147	0.0161805		0.0176454	-0.0153136	0.027411	0.016913	-0.0192199	-0.0062804	-0.00359486	0.00568249	6.72535e-05		-0.00896595		0.0203309	-0.0106749	-0.0189757	0.016913	0.0186219	-0.0197081	0.00348522		-0.0111632	-0.0121398	0.00202038	0.00177624	-0.0175109	-0.00579212	0.000555535	-0.00481556	-0.0192199	0.00226452	-0.0101867
0.00739147	-0.0155577		-0.00432728	-0.00994251	0.0215516	-0.0153136	-0.00750111	0.00665905	0.015204	0.0159364	0.0203309	0.0161805	-0.0162902	0.0281434		0.00617077	0.0161805		0.0176454	-0.0155577	0.027411	0.0171571	-0.019464	-0.0062804	-0.00359486	0.00543835	0.000311394		-0.00921009	0.0110536	0.0215516	-0.0106749	-0.0199523	0.0156923	0.0186219	-0.0197081	0.00348522		-0.0109191	-0.0123839	0.00226452	0.00177624	-0.0175109	-0.00579212	6.72535e-05	-0.00481556	-0.0192199	0.00202038	-0.00994251
0.00787975	-0.0155577		-0.00432728	-0.00847767	0.0215516	-0.0153136	-0.00774525	0.00665905	0.015204	0.0164247	0.0200868	0.0161805	-0.0162902	0.0281434		0.00617077	0.0166688		0.0181337	-0.0155577	0.027411	0.0171571	-0.0197081	-0.00457142	-0.00164173	0.00568249	0.000311394		-0.00921009	0.0110536	0.0215516	-0.0158019	-0.0199523	0.0156923	0.0186219	-0.0197081	0.0103212		-0.0109191	-0.0131163	0.00226452	0.00324108	-0.0114074	-0.0148253	6.72535e-05	-0.00554798	-0.0189757	0.00202038	-0.00969837
0.00787975	-0.0155577	-0.00896595	-0.00286243	-0.00847767	0.0213075	-0.0153136	-0.00530384	0.00665905	0.015204	0.0164247	0.0193544	0.0161805	-0.0175109	0.0259462		0.00617077	0.0166688		0.0181337	-0.016046	0.027411	0.0171571	-0.0197081	-0.00457142	-0.00164173	0.00641491	0.000555535			0.0110536	0.0215516	-0.0158019	-0.0199523	0.0149598	0.0186219	-0.019464	0.0103212		-0.00798939	-0.0131163	0.00202038	0.00324108	-0.0114074	-0.0148253	0.000311394	-0.00530384	-0.0187316	0.00446178	-0.00994251
0.00885632		-0.00896595	-0.00261829	-0.00847767	0.0213075	-0.0150695	-0.00530384	0.00495007	0.0156923	0.0161805	0.0193544	0.0161805	-0.0175109	0.0259462		0.00495007	0.0166688		0.0178895	-0.016046	0.027411	0.0171571	-0.0184874	-0.00457142	-0.00164173	0.00641491	0.000799675			0.0105653	0.0208192	-0.0128722	-0.0199523	0.015204	0.0181337	-0.019464	0.011786		-0.00798939	-0.0131163	-0.00481556	0.00324108	-0.0116515	-0.0138488	0.000311394	-0.0062804	-0.0187316	0.00470593	-0.00969837
0.00885632		-0.00896595	-0.00286243	-0.00286243	0.0213075	-0.0150695	-0.00286243	0.00495007	0.0159364	0.0161805	0.0193544	0.0161805	-0.0175109	0.0252137		0.00519421	0.015204		0.0178895	-0.016046	0.027411	0.0144716	-0.0184874	-0.00261829	-0.000421028	0.00641491	0.000799675		-0.0138488	0.0105653	0.0208192	-0.0126281	-0.0201964	0.0149598	0.0181337	-0.0189757	0.011786		-0.00847767	-0.0140929	-0.00481556	0.00421764	-0.0145812	-0.0138488	6.72535e-05	-0.00652454	-0.0189757	0.00470593	-0.00652454
0.00861218	-0.0179992	-0.00725697	-0.00115345	-0.00286243	0.0193544	-0.0150695	-0.00286243	0.00495007	0.0159364	0.0161805	0.0191102	0.0161805	-0.0179992	0.0252137		0.00348522	0.015204	-0.0153136	0.0181337	-0.0162902		0.0142274	-0.0182433	-0.00286243	-0.000421028	0.00690319	0.000799675		-0.0138488	0.0112977	0.0213075	-0.0126281	-0.0201964	0.0139833	0.0178895	-0.0189757	0.011786	0.0161805	-0.00847767	-0.0138488	-0.00774525	0.00421764	-0.0145812	-0.0138488	0.000555535	-0.0062804	-0.0184874	0.00519421	-0.00676868
0.0093446	-0.0182433	-0.00725697	-0.00115345	-0.00139759	0.0193544	-0.0153136	-0.00310657	0.00421764	0.0159364	0.0164247	0.0188661	0.0161805	-0.0179992	0.0252137	-0.0199523	0.00348522	0.015204	-0.0155577	0.0178895	-0.0162902		0.00910046	-0.0172667	-0.00115345	-0.000421028	0.00665905	0.00177624	-0.00750111	-0.0138488	0.0110536	0.0213075	-0.0118956	-0.0204406	0.0139833	0.0178895	-0.0189757	0.013495	0.0161805	-0.00921009	-0.0138488	-0.00750111	0.00543835	-0.0148253	-0.0121398	0.000555535	-0.00774525	-0.0187316	0.00519421	-0.00603626
0.0093446	-0.0182433	-0.00554798		-0.00139759	0.0188661	-0.0153136	-0.000665168	0.00421764	0.0159364	0.0164247	0.0188661	0.016913	-0.0179992	0.0247255	-0.0199523	0.00348522	0.0115419	-0.0158019	0.015204	-0.0165343		0.00910046	-0.0170226	-0.00115345	0.000799675	0.00763561	0.00177624	-0.00750111		0.0110536	0.0213075	-0.0116515	-0.0204406	0.0139833	0.0181337	-0.0189757	0.013495	0.0296083	-0.00921009	-0.014337	-0.00750111	0.00543835	-0.0140929	-0.0123839	0.000555535	-0.00774525	-0.0184874	0.00592663	-0.0062804
0.0093446	-0.019464	-0.00554798		-0.00139759	0.0188661	-0.0153136	-0.000665168	0.00421764	0.0161805	0.0159364	0.0186219	0.016913	-0.0179992	0.0247255	-0.0199523	0.00226452	0.0112977	-0.016046	0.015204	-0.0165343		0.00910046		-0.00115345	0.000799675	0.00763561	0.0027528	-0.0116515		0.011786	0.0213075	-0.0118956	-0.0204406	0.0130067	0.0186219	-0.017755	0.013495	0.0296083	-0.00945423	-0.014337	-0.00969837	0.00543835	-0.0140929	-0.0106749	0.000799675	-0.00921009	-0.0184874	0.00592663	-0.0062804
0.0105653	-0.019464	-0.00554798		-0.000421028	0.0188661	-0.0158019	-0.000665168	0.0039735	0.0161805	0.0161805	0.0188661	0.016913	-0.0179992	0.0249696	-0.019464	0.00250866	0.00568249	-0.0158019	0.013495	-0.0165343		0.00299694		0.0039735	0.00202038	0.00763561	0.0027528	-0.0114074		0.011786	0.0213075	-0.0104308	-0.0206847	0.0132508	0.0186219	-0.017755	0.0144716	0.0296083	-0.00994251	-0.0133605	-0.00945423	0.00690319	-0.014337	-0.0106749	0.000799675	-0.00921009	-0.0184874	0.00665905	-0.00603626
0.0108094	-0.0197081	-0.00432728	0.00421764	-0.000421028	0.0183778	-0.0158019		0.0039735	0.0161805	0.0159364	0.0186219	0.016913	-0.0179992	0.0242372	-0.0192199	0.00226452	0.00592663		0.0132508	-0.0165343	0.0244813	0.0027528		0.0039735	0.00202038	0.00836803	0.0027528	-0.0114074	-0.017755	0.011786	0.0215516	-0.0101867	-0.0201964	0.0127626	0.0186219	-0.0175109	0.0144716	0.0178895	-0.00994251	-0.0133605	-0.0111632	0.00690319	-0.0126281	-0.0106749	0.000799675	-0.00921009	-0.0182433	0.00665905	-0.00603626
0.0112977	-0.0199523	-0.00457142	0.00421764	-0.000421028	0.0183778	-0.0158019		0.0039735	0.0156923	0.0161805	0.0183778	0.016913	-0.0148253	0.0242372	-0.0192199	0.00250866			0.013495	-0.0175109	0.0242372	0.00299694		0.00543835	0.00177624	0.00836803	0.00592663	-0.00701282	-0.0179992	0.0115419	0.0215516	-0.00823353	-0.0204406	0.0127626	0.0188661	-0.0175109	0.0144716	0.0181337	-0.0101867	-0.0136046	-0.0109191	0.00665905	-0.0123839		0.000799675	-0.00921009	-0.0179992	0.00665905
0.0112977	-0.0199523	-0.00457142	0.00543835	0.000799675	0.0183778	-0.0158019	0.00861218	0.0039735	0.0156923	0.0164247	0.0181337	0.0181337	-0.0148253	0.023993	-0.0145812	0.00250866			0.0122743	-0.017755	0.0242372		-0.0106749	0.00543835	0.00324108	0.00861218	0.00592663	-0.00725697	-0.0192199	0.0115419	0.0215516	-0.00847767	-0.0204406	0.0130067	0.0186219	-0.0175109	0.0156923	0.013495	-0.0101867	-0.0121398	-0.0109191	0.00812389	-0.0109191		0.000799675	-0.0118956	-0.0182433	0.00543835
0.0112977	-0.0199523	-0.0050597	0.00543835	0.000799675	0.0183778	-0.0158019	0.00836803	0.0039735	0.0154481	0.0164247	0.0181337	0.0181337	-0.0128722	0.023993	-0.014337	0.00324108		-0.0150695	0.0120301	-0.0179992	0.0332704		-0.0106749	0.00543835	0.00324108	0.00861218	0.00690319	-0.0062804	-0.0192199	0.0115419	0.0215516	-0.0062804	-0.0204406	0.0127626	0.0186219	-0.0172667	0.0156923	0.0132508	-0.0101867	-0.0121398	-0.0111632	0.00812389	-0.0109191		0.000799675	-0.0118956	-0.0182433	0.00543835
0.0112977	-0.0192199	-0.0050597	0.00543835	0.00177624	0.0183778	-0.016046	0.00861218	0.0039735	0.0154481		0.0181337	0.0181337	-0.0128722	0.023993		0.00324108		-0.0150695	0.0115419	-0.0179992	0.0335145		-0.00872181	0.00690319	0.0039735	0.00861218	0.00690319	-0.0062804	-0.0192199	-0.00164173	0.0147157	-0.0062804	-0.0204406	0.0127626	0.0188661	-0.0172667	0.0164247	0.013495	-0.0101867	-0.0121398	-0.0111632	0.0103212	-0.0109191	-0.00481556	0.000799675	-0.0123839	-0.0182433	0.00543835	-0.0050597
0.0147157	-0.0189757		0.00543835	0.0015321	0.0183778	-0.0158019	0.0103212	0.0039735	0.0154481		0.0178895	0.0183778	-0.0128722	0.023993		0.00324108			0.0115419	-0.0179992	0.0332704		-0.00896595	0.00665905	0.00421764	0.00836803	0.00690319	-0.0062804	-0.0184874	-0.00164173	0.0147157	-0.0062804	-0.0204406	0.0127626	0.0188661	-0.0172667	0.0164247	0.013495	-0.0104308	-0.0104308	-0.0111632	0.0105653	-0.00921009	-0.0050597	0.000799675	-0.0126281	-0.0182433	0.00324108	-0.00481556
0.0147157	-0.0179992		0.00787975	0.00177624	0.0183778	-0.0155577	0.0103212	0.00543835	0.0156923		0.0161805	0.0183778	-0.0106749	0.0237489		0.00470593			0.0115419	-0.0182433	0.0208192		-0.00896595	0.00690319	0.00421764	0.00836803	0.00690319	-0.00554798	-0.0187316	-0.00164173	0.0132508	-0.0062804	-0.019464	0.0132508	0.0191102	-0.0170226	0.0164247	0.000799675	-0.0104308	-0.0104308	-0.0109191	0.0105653	-0.00921009	-0.00335072	0.000799675	-0.0126281	-0.0182433	0.00299694	-0.00725697
0.0149598	-0.0179992		0.00763561	0.0027528	0.0183778	-0.0155577	0.011786	0.00519421	0.0156923	0.0161805	0.0161805	0.0200868	-0.0106749	0.0235048	-0.0106749	0.00446178			0.0110536	-0.0182433	0.0205751		-0.00847767	0.00836803	0.00372936	0.00836803	0.00787975	-0.00554798	-0.0184874	-0.00579212	0.0132508	0.000311394	-0.0197081	0.0132508	0.0188661	-0.0170226	0.0171571	0.000799675	-0.0106749	-0.00896595	-0.0109191	0.0130067	-0.00945423	-0.00310657	0.000799675	-0.0128722	-0.0184874	0.00324108	-0.00725697
0.0149598	-0.0165343	-0.0153136	0.00446178	0.0027528	0.0188661	-0.0155577	0.011786	0.00495007	0.0156923	0.0161805	0.015204	0.0198426	-0.00896595	0.0232606	-0.0106749	0.00446178		-0.0123839	0.0110536	-0.0179992	0.0205751		-0.00847767	0.00836803	0.00372936	0.00543835	0.00787975	-0.00432728	-0.0184874	-0.00579212	0.0132508	6.72535e-05	-0.0192199	0.013495	0.0191102	-0.0170226	0.0171571	-0.00408314	-0.00872181	-0.00872181	-0.0109191	0.0130067	-0.00945423	-0.00310657	0.000799675	-0.0128722	-0.0184874	-0.00798939	-0.00701282
0.0154481	-0.0162902	-0.0153136	0.00446178	0.0027528	0.0188661	-0.0153136	0.011786	0.00592663	0.0154481	0.0156923	0.0149598	0.0200868	-0.00921009	0.0232606	-0.00921009	0.00519421		-0.0126281	0.0110536	-0.0179992	0.0149598		-0.00872181	0.00836803	0.00372936	0.00543835	0.00885632	-0.00457142	-0.0184874	-0.00579212	0.0137391	0.00226452	-0.019464	0.013495	0.0195985	-0.0170226	0.0171571	-0.00408314	-0.00872181	-0.00872181		0.0130067	-0.00945423	-0.00237415	0.00128796	-0.0128722	-0.0184874	-0.00798939	-0.00725697
0.0154481	-0.0162902	-0.0153136	0.00446178	0.00690319	0.0188661	-0.0153136	0.011786	0.00592663	0.0154481	0.0159364	0.0149598	0.0200868	-0.00896595	0.0232606	-0.00921009	0.00495007		-0.0123839	0.0110536	-0.0179992	0.0147157		-0.0109191	0.00910046	0.00299694	0.00421764	0.00910046	-0.00652454	-0.0170226	-0.00579212	0.0137391	0.00226452	-0.019464	0.013495	0.0195985	-0.0170226	0.0171571	-0.00408314	-0.00823353	-0.00774525		0.013495	-0.00823353	-0.00213001	0.00128796	-0.0128722	-0.0184874	-0.00896595	-0.00774525
0.0154481	-0.0145812	-0.0162902	0.0015321	0.00690319	0.0200868	-0.0155577	0.0125184	0.00592663	0.0154481	0.0159364	0.0137391	0.0210633		0.0232606	-0.00921009	0.00495007			0.0108094	-0.017755	0.0105653		-0.0109191	0.00910046	0.00299694	0.00421764	0.00910046	-0.00872181	-0.0167784	-0.00579212	0.0142274	0.00202038	-0.019464	0.0139833	0.0195985	-0.0175109	0.0171571	-0.00774525	-0.00798939	-0.00798939	-0.00457142	0.013495	-0.00823353	-0.00213001	0.00128796	-0.0131163	-0.0182433	-0.00896595	-0.00774525
0.0154481	-0.0145812	-0.0162902	0.0015321	0.00690319	0.0200868	-0.0158019	0.0125184	0.00690319	0.0156923	0.0154481	0.013495	0.0210633		0.0232606	-0.00798939	0.00543835	-0.00847767		0.0108094	-0.017755	0.0105653		-0.0140929	0.00983288	0.00299694	0.00421764	0.00958874		-0.0170226		0.0142274	0.0039735	-0.0192199	0.0139833	0.0198426	-0.0172667	0.0176454	-0.00798939	-0.00823353	-0.00798939	-0.00432728	0.011786	-0.00823353	-0.00164173	0.0015321	-0.0133605	-0.0184874	-0.00896595	-0.00798939
0.015204	-0.0145812	-0.0165343	-0.00139759	0.00885632	0.0203309	-0.0155577	0.0110536	0.00690319	0.0154481	0.0154481	0.013495	0.0217958	-0.00432728	0.0230165	-0.00823353	0.00543835	-0.00847767	-0.00554798	0.0120301	-0.017755	0.0105653		-0.0140929	0.00983288	0.00250866	0.00324108	0.00983288				0.0142274	0.0039735	-0.0192199	0.0139833	0.0195985	-0.0172667	0.0176454	-0.0114074	-0.00823353	-0.00188587	-0.00457142	0.011786	-0.00896595	-0.00139759	0.00177624	-0.0131163	-0.0179992	-0.00969837	-0.00798939
0.015204	-0.0123839	-0.0167784	-0.00164173	0.00885632	0.0203309	-0.0158019	0.0110536	0.00787975	0.015204	0.0154481	0.013495	0.0217958	-0.00457142	0.0230165	-0.00798939	0.00495007	-0.00823353	-0.00554798	0.0120301	-0.0175109	0.00470593	-0.0111632	-0.0170226	0.00983288	0.0027528	0.00324108	0.0108094	0.0154481		-0.0150695	0.0139833	0.00372936	-0.019464	0.0144716	0.0195985	-0.0170226	0.0176454	-0.0114074	-0.00847767	-0.00188587	-0.00261829	0.011786	-0.00896595	-0.00139759	0.00226452	-0.0133605	-0.0179992	-0.00969837	-0.00798939
0.0149598	-0.0126281	-0.0165343	-0.00139759	0.0105653	0.0205751	-0.0158019	0.0108094	0.00787975	0.015204	0.0154481	0.0132508	0.0217958	-0.00457142	0.0230165	-0.00725697	0.00495007	-0.0170226	-0.00554798	0.0127626	-0.0175109	0.00470593	-0.0111632	-0.0170226	0.0115419	0.00250866	0.00324108	0.0108094	0.0159364		-0.0150695	0.0139833	0.00617077	-0.0192199	0.0144716	0.0198426	-0.0170226	0.0176454	-0.0114074	-0.00823353	-0.000665168	-0.00261829	0.011786	-0.00896595	-0.00237415	0.00202038	-0.0128722	-0.0179992	-0.00945423	-0.00798939
0.0149598	-0.0123839	-0.016046	-0.00481556	0.0105653	0.0203309	-0.016046	0.000311394	0.00787975	0.015204	0.015204	0.0132508	0.0225282	-0.00457142	0.0225282	-0.00725697	0.00495007	-0.0170226	-0.00554798	0.0127626	-0.0175109	0.00470593	-0.0111632	-0.0170226	0.0115419	0.00250866	0.0027528	0.0108094	0.0161805	-0.00994251	-0.016046	0.0139833	0.00592663	-0.0201964	0.0142274	0.0198426	-0.0172667	0.0178895	-0.014337	-0.00823353	-0.000665168	-0.00261829	0.00836803	-0.00652454	-0.00213001	0.00226452	-0.0128722	-0.0182433	-0.00945423	-0.00798939
0.0149598	-0.00847767	-0.016046	-0.00481556	0.0105653	0.0203309	-0.016046	0.000311394	0.00885632	0.0156923	0.0154481	0.0132508	0.0225282	-0.000909309	0.0227723	-0.00725697	0.00177624	-0.0175109	-0.00408314	0.0125184	-0.0172667	-0.00335072	-0.00945423	-0.0170226	0.0115419	0.00250866	0.0027528	0.0130067	0.016913	-0.00994251	-0.016046	0.0105653	0.00592663	-0.0201964	0.0144716	0.0203309	-0.0175109	0.0178895	-0.014337	-0.00823353	-0.000665168	-0.00115345	0.00836803	-0.0062804	-0.00481556	0.00226452	-0.0128722	-0.0179992	-0.00921009	-0.00750111
0.0149598	-0.00847767	-0.016046	-0.00481556	0.0125184	0.0203309	-0.0158019	-0.00335072	0.00885632	0.0156923	0.0142274	0.013495	0.0230165	-0.000665168	0.0220399	-0.00896595	0.00177624	-0.0172667	-0.00408314	0.0132508	-0.0172667	-0.00335072	-0.00945423	-0.0206847	0.011786	0.00226452	0.00250866	0.0130067	0.0159364	-0.00750111	-0.016046	0.0105653	0.00812389	-0.0201964	0.0142274	0.0203309	-0.0175109	0.0183778	-0.0165343	-0.00847767	0.000555535	-0.00115345	0.00495007	-0.000176887	-0.0050597	0.00226452	-0.0114074	-0.0175109	-0.00872181	-0.00750111
0.0149598	-0.00847767	-0.0114074	-0.00750111	0.0125184	0.0203309	-0.016046	-0.00310657	0.00885632	0.0161805	0.0139833	0.013495	0.0230165	0.000555535	0.0217958	-0.00896595	0.00177624	-0.0172667	-0.00286243	0.0132508	-0.0175109	-0.00481556	-0.00945423	-0.0206847	0.011786	0.00226452	0.00250866	0.0130067	0.0222841	-0.00774525	-0.016046	0.0105653	0.00812389	-0.0199523	0.0144716	0.0203309	-0.0175109	0.0183778	-0.0167784	-0.00847767	0.000555535	-0.000176887	0.00495007	-0.000176887	-0.00481556	0.000799675	-0.0114074	-0.0175109	-0.00872181	-0.00750111
0.0149598	-0.00530384	-0.0114074	-0.00750111	0.0125184	0.0203309	-0.0162902	-0.00335072	0.0115419	0.0161805	0.0164247	0.0142274	0.0230165	0.000555535	0.0220399	-0.0131163	0.000555535	-0.0172667	-0.00286243	0.0132508	-0.0175109	-0.00481556	-0.017755	-0.0216613	0.0120301	0.00250866	0.00250866	0.0130067	0.0225282	-0.00774525	-0.0158019	-0.00261829	0.00983288	-0.0201964	0.0144716	0.0203309	-0.0172667	0.0183778	-0.0165343	-0.00823353	0.000555535	-0.000421028	0.00202038	-0.000176887	-0.0106749	0.000799675	-0.0111632	-0.0175109	-0.00872181
0.0144716	-0.00530384		-0.00725697		0.0203309	-0.0162902	-0.0062804	0.0115419	0.0161805	0.0164247	0.0142274	0.0237489	0.000555535	0.0213075	-0.0128722	0.000555535	-0.0175109		0.0137391	-0.0175109	-0.00481556	-0.0175109	-0.0216613	0.0120301	0.00250866	0.0027528	0.0130067	0.0225282	-0.00725697	-0.0158019	-0.00261829	0.00983288	-0.0201964	0.0144716	0.0203309	-0.0172667	0.0186219	-0.0165343	-0.00823353		-0.000665168	0.00202038	0.00495007	-0.0106749	0.000799675	-0.0111632	-0.0170226	-0.00774525
0.0144716	-0.00408314		-0.0145812		0.0203309	-0.0167784	-0.0062804	0.00763561		0.0161805	0.0144716	0.0237489	0.00177624	0.0213075	-0.016046	-0.00115345	-0.0175109		0.0137391	-0.017755	-0.00652454	-0.0162902	-0.0216613	0.0120301	0.00250866	0.0027528	0.0130067	0.0264344	-0.00725697	-0.0145812	-0.00652454	0.00958874	-0.021173	0.0154481	0.0208192	-0.0184874	0.0186219	-0.0206847	-0.00847767		-0.000665168	0.00202038	0.00495007	-0.0106749	-0.000665168	-0.0111632	-0.0170226	-0.00774525	-0.00310657
0.00958874	-0.00432728		-0.0145812	0.015204	0.0200868	-0.0167784	-0.00896595	0.00763561		0.0144716	0.0144716		0.00177624	0.0210633	-0.016046	-0.00115345	-0.017755		0.0215516	-0.0179992	-0.00652454	-0.0162902	-0.022882	0.0125184	0.00202038	0.0027528	0.0130067	0.0261903	-0.00725697	-0.0145812	-0.00652454	0.0132508	-0.0214171	0.0156923	0.0205751	-0.0187316	0.0195985	-0.0206847	-0.00847767		-0.000909309	-0.00530384	0.00495007	-0.0118956	-0.000665168	-0.0118956	-0.0167784	-0.00774525	-0.00286243
0.00958874	-0.00408314	-0.00432728	-0.0158019	0.0149598		-0.0170226	-0.00921009	0.00763561		0.0147157	0.0147157				-0.016046	-0.00115345	-0.017755	-0.00139759	0.0215516	-0.0187316	-0.00652454	-0.0162902	-0.022882	0.0125184	0.00202038	0.0027528	0.0130067	0.0264344	-0.00921009	-0.0145812	-0.0101867	0.0132508	-0.0223937		0.0208192	-0.0204406	0.0195985	-0.021173	-0.0116515	0.00446178	-0.000665168	-0.00530384	0.00495007	-0.0118956	-0.000665168	-0.0118956	-0.0167784	-0.00213001	-0.00286243
0.00958874	-0.00359486	-0.00432728	-0.0158019	0.015204		-0.017755	-0.00896595	0.00592663	0.0159364	0.0112977	0.0147157				-0.016046	-0.00335072	-0.0184874	-0.00115345	0.0215516	-0.0184874	-0.00921009		-0.0241027	0.0125184	0.00202038	0.0027528		0.0300966	-0.00896595	-0.0138488	-0.0101867	0.0132508	-0.0221495		0.0198426	-0.0204406	0.0193544	-0.021173	-0.0118956	0.00446178	-0.0114074	-0.00847767	0.00495007	-0.0116515	-0.00237415	-0.0138488	-0.0170226	-0.00213001	-0.00286243
0.00641491	-0.00359486	-0.00432728	-0.0158019	0.0174012		-0.0179992	-0.0121398	0.00592663	0.0161805	0.0112977	0.0147157	0.0222841		0.0186219	-0.0233702	-0.00335072	-0.0187316	-0.00115345	0.0142274	-0.0187316	-0.00921009		-0.0241027		0.00104382	0.0027528		0.0300966	-0.0126281	-0.0138488	-0.0101867	0.0132508	-0.0221495		0.0195985	-0.0204406	0.0203309	-0.021173	-0.014337	0.00543835	-0.0114074	-0.00847767	0.00226452	-0.0133605	-0.00237415	-0.0138488	-0.0167784	-0.000176887	-0.000176887
0.00641491	-0.00530384	-0.00359486	-0.0165343	0.0174012	0.0188661	-0.017755	-0.0123839	0.00592663	0.0159364	0.0110536	0.0147157	0.0222841	0.00495007	0.0183778	-0.0233702	-0.00359486	-0.0187316	0.0039735	0.0142274	-0.0187316	-0.00921009	-0.0121398	-0.0241027		0.00104382	0.000799675		0.0300966	-0.0126281	-0.0118956	-0.0138488	0.0132508	-0.0236144	0.0164247	0.0161805	-0.0216613	0.0203309	-0.0216613	-0.014337	0.00543835	-0.014337	-0.00847767	0.00250866	-0.0133605	-0.00237415	-0.0138488	-0.0197081	-0.000176887	-0.000176887
0.00641491	-0.00530384	-0.00359486	-0.0165343	0.0164247	0.0188661	-0.0192199	-0.0148253	0.00324108	0.0161805	0.0093446	0.0120301	0.0222841	0.00495007	0.0183778	-0.0255675	-0.00603626	-0.0199523	0.00421764	0.0142274	-0.0206847	-0.0121398	-0.0121398	-0.0255675	0.011786	-0.00139759	0.000799675	0.010077	0.0322938	-0.0126281	-0.0118956	-0.0138488	0.0125184	-0.0236144	0.0164247	0.0161805	-0.0216613	0.0200868	-0.0214171	-0.0165343	0.00519421	-0.014337	-0.00847767	0.00226452	-0.0150695	-0.00408314	-0.0158019	-0.0197081	-0.000176887	0.000311394
0.00348522	-0.00530384	-0.00261829	-0.0170226	0.0164247	0.0166688	-0.0192199	-0.0148253	0.00324108	0.0161805	0.0093446	0.011786	0.0217958	0.00592663	0.0181337	-0.0255675	-0.00603626	-0.0197081	0.00568249	0.00910046	-0.0206847	-0.0121398	-0.0121398	-0.0253234	0.0120301	-0.00139759		0.00983288	0.0322938	-0.0158019	-0.0118956	-0.0138488	0.0125184	-0.0236144	0.0147157	0.0161805	-0.022882	0.0203309	-0.0221495	-0.0165343	0.00787975	-0.0145812	-0.0111632	0.00250866	-0.0150695	-0.00408314	-0.0158019	-0.021173	0.000555535	0.000555535
0.00348522	-0.00872181	-0.00261829	-0.0170226	0.0164247	0.0164247	-0.0192199	-0.0148253	-0.00164173	0.0154481	0.00690319	0.0139833	0.0217958	0.00592663	0.0178895	-0.0255675	-0.00774525	-0.0199523	0.00568249	0.0093446	-0.0216613	-0.0150695	-0.0121398	-0.0253234	0.011786	-0.00139759		0.00641491	0.030829	-0.0158019	-0.00774525	-0.0170226	0.0108094	-0.0245909	0.0147157	0.0127626	-0.0231261	0.0200868	-0.0219054	-0.0165343	0.00812389	-0.0172667	-0.0111632	0.00250866	-0.0170226	-0.00530384	-0.017755	-0.021173	0.000555535	0.000799675
0.000555535	-0.00847767	-0.00261829	-0.0170226	0.0122743	0.0164247	-0.0197081	-0.0148253	-0.00164173	0.0156923	0.00690319	0.0139833	0.0208192	0.00592663	0.0178895	-0.0272765	-0.00774525	-0.0216613	0.00592663	0.0093446	-0.0214171	-0.0150695	-0.0101867	-0.0267882	0.0125184	-0.00481556		0.00641491	0.030829	-0.0158019	-0.00774525	-0.0170226	0.0110536	-0.0243468	0.0149598	0.0127626	-0.022882	0.0200868	-0.0219054	-0.0165343	0.00812389	-0.0172667	-0.0136046	0.00250866	-0.0170226	-0.00530384	-0.017755	-0.021173	0.00202038	0.000799675
0.000555535	-0.0118956	-0.00115345	-0.017755	0.0122743	0.011786	-0.019464	-0.0219054	-0.00164173	0.0154481	0.00690319	0.0137391	0.0205751	0.00592663	0.0178895	-0.0272765	-0.00774525	-0.0216613	0.00543835	0.00470593	-0.0216613	-0.0150695	-0.0101867	-0.0267882	0.0125184	-0.00481556	-0.00481556	0.00641491	0.0305848	-0.0233702	-0.00774525	-0.0199523	0.0108094	-0.0253234	0.0122743	0.0125184	-0.0236144	0.0203309	-0.022882	-0.0184874	0.00495007	-0.0175109	-0.0136046	-0.014337	-0.0170226	-0.00530384	-0.017755	-0.0216613	0.00202038	0.000799675
0.000555535	-0.0121398	-0.00115345	-0.017755	0.0125184	0.011786	-0.0199523	-0.0219054	-0.0050597	0.0027528	0.00690319	0.0120301	0.0208192	0.00958874	0.0178895	-0.0289855	-0.0126281	-0.0236144	0.00568249	0.00470593	-0.0241027	-0.0226378	-0.00872181	-0.0267882	0.0112977	-0.00481556	-0.00457142	-0.00261829	0.0293641	-0.0233702	-0.00652454	-0.0199523	0.00690319	-0.0253234	0.0122743	0.00958874	-0.0236144	0.0203309	-0.022882	-0.0182433	0.00470593	-0.0204406	-0.0136046	-0.014337	-0.0172667	-0.0136046	-0.017755	-0.0216613	0.00202038	0.000555535
-0.00237415	-0.0118956	-0.00115345	-0.0175109	0.00714733	0.011786	-0.0199523	-0.0243468	-0.00530384	0.0027528	-0.00408314	0.0120301	0.0195985	0.00958874	0.016913	-0.0287413	-0.0126281	-0.0233702	0.00568249	-0.000421028	-0.0243468	-0.0226378	-0.00872181	-0.0292296	0.0112977	-0.00994251	-0.00481556	-0.00261829	0.0293641	-0.0258117	-0.00652454	-0.0197081	0.00714733	-0.0253234	0.0122743	0.00958874	-0.0241027	0.0205751	-0.0238585	-0.0199523	0.000555535	-0.0204406	-0.0155577	-0.0162902	-0.0214171	-0.0136046	-0.0214171	-0.0216613	0.00299694	0.000555535
-0.00237415	-0.0121398	-0.00432728	-0.0189757	0.00714733	0.00421764	-0.0199523	-0.0243468	-0.00530384	0.0027528	-0.00408314	0.0093446	0.0195985	0.00836803	0.016913	-0.0287413	-0.0138488	-0.0258117	0.00348522	-0.000665168	-0.0248351	-0.0253234	-0.00847767	-0.0292296	0.0112977	-0.00994251	-0.00676868	-0.00261829	0.0293641	-0.0258117	-0.00676868	-0.0197081	0.00714733	-0.0253234	0.0105653	0.0093446	-0.0241027	0.0205751	-0.0238585	-0.0199523	0.000555535	-0.0233702	-0.0155577	-0.0165343	-0.0216613	-0.0165343	-0.0214171	-0.0223937	0.00299694	0.000555535
-0.00237415	-0.0179992	-0.00408314	-0.0189757	0.00714733	0.00446178	-0.0204406	-0.0243468	-0.00872181	-0.00237415	-0.00872181	0.0093446	0.0195985	0.00861218	0.0166688	-0.029962	-0.0138488	-0.0258117	0.00324108	-0.000665168	-0.0248351	-0.0250792	-0.00994251	-0.0297179	0.0112977	-0.0138488	-0.00652454	-0.00823353	0.0283876	-0.0258117	-0.00676868	-0.0260558	0.0015321	-0.0250792	0.0105653	0.00665905	-0.0241027	0.0205751	-0.0241027	-0.0199523	0.000555535	-0.0231261	-0.0175109	-0.0162902	-0.0233702	-0.0165343	-0.0221495	-0.0223937	0.00250866	-0.000909309
-0.0138488	-0.0179992	-0.00408314	-0.0189757	0.00226452	-0.000909309	-0.0204406	-0.0255675	-0.00896595	-0.00237415	-0.00872181	0.0093446	0.00617077	0.00861218	0.013495	-0.029962	-0.0138488	-0.0258117	0.00348522	-0.00432728	-0.0248351	-0.0250792	-0.00994251	-0.029962	0.00543835	-0.0140929	-0.00847767	-0.00823353	0.0283876	-0.0272765	-0.00676868	-0.0260558	0.0015321	-0.0253234	0.0105653	0.00665905	-0.0241027	0.0205751	-0.0238585	-0.0216613	-0.003839	-0.0250792	-0.0175109	-0.0221495	-0.0233702	-0.0165343	-0.0221495	-0.0231261	0.00250866	-0.000909309
-0.0138488	-0.0197081	-0.00701282	-0.0233702	0.00226452	-0.000909309	-0.0201964	-0.0255675	-0.00896595	-0.00750111	-0.00847767	0.00470593	0.00617077	0.00446178	0.013495	-0.0306945	-0.0145812	-0.0258117	0.000311394	-0.00432728	-0.0250792	-0.0270324	-0.014337	-0.0297179	0.00543835	-0.0138488	-0.00847767	-0.00847767	0.02912	-0.0272765	-0.00676868	-0.0275206	0.00128796	-0.0255675	-0.00237415	0.00226452	-0.0241027	0.0208192	-0.0267882	-0.0219054	-0.003839	-0.0253234	-0.0175109	-0.0221495	-0.0231261	-0.0187316	-0.0221495	-0.022882	0.00250866	-0.00188587
-0.0167784	-0.0199523	-0.00701282	-0.0231261	-0.00213001	-0.000909309	-0.0201964	-0.0270324	-0.0126281	-0.00750111	-0.0126281	0.00470593	0.000555535	0.00446178	0.0132508	-0.0306945	-0.0148253	-0.0306945	0.000311394	-0.00872181	-0.0250792	-0.0270324	-0.014337	-0.029962	0.000311394	-0.022882	-0.00847767	-0.0126281	0.02912	-0.0272765	-0.00823353	-0.0275206	-0.0126281	-0.0253234	-0.00237415	0.00226452	-0.0241027	0.0220399	-0.0267882	-0.0216613	-0.00408314	-0.0250792	-0.021173	-0.0238585	-0.0241027	-0.0187316	-0.0223937	-0.022882	0.00250866	-0.00213001
-0.0167784	-0.0197081	-0.00969837	-0.0248351	-0.00213001	-0.00579212	-0.0201964	-0.0270324	-0.0126281	-0.00750111	-0.0128722	0.00495007	0.000555535	-0.000421028	-0.00261829	-0.0309386	-0.0145812	-0.0304503	-0.00213001	-0.00847767	-0.0250792	-0.0270324	-0.014337	-0.029962	0.000311394	-0.022882	-0.0158019	-0.0126281	0.02912	-0.0292296	-0.00798939	-0.0275206	-0.0126281	-0.0253234	-0.00725697	0.00202038	-0.0241027	0.0217958	-0.0277648	-0.0243468	-0.00774525	-0.0253234	-0.021173	-0.0238585	-0.0241027	-0.0187316	-0.0223937	-0.022882	0.00543835	-0.00213001
-0.0167784	-0.0219054	-0.00969837	-0.0248351	-0.00188587	-0.00579212	-0.0201964	-0.0270324	-0.0155577	-0.0114074	-0.0162902	0.00104382	0.000555535	-0.000421028	-0.00237415	-0.0309386	-0.0150695	-0.031671	-0.00237415	-0.00872181	-0.0248351	-0.0284972	-0.0175109	-0.029962	0.000311394	-0.022882	-0.0158019	-0.0170226	0.0261903	-0.0292296	-0.0106749	-0.0284972	-0.0165343	-0.0253234	-0.00725697	-0.0121398	-0.0241027	0.0220399	-0.0277648	-0.0245909	-0.00774525	-0.0292296	-0.021173	-0.0238585	-0.0241027	-0.0206847	-0.0226378	-0.0236144	0.00543835	-0.00213001
-0.019464	-0.0219054	-0.00969837	-0.0248351	-0.0126281	-0.00579212	-0.0199523	-0.0280089	-0.0155577	-0.0114074	-0.0165343	0.00128796	-0.003839	-0.000421028	-0.00701282	-0.0314269	-0.0150695	-0.031671	-0.00237415	-0.0121398	-0.0250792	-0.0284972	-0.0175109	-0.029962	-0.00432728	-0.0253234	-0.0158019	-0.0170226	0.0261903	-0.0302062	-0.0106749	-0.0289855	-0.0165343	-0.0250792	-0.00725697	-0.0118956	-0.0241027		-0.0284972	-0.0245909	-0.0114074	-0.0294738	-0.0219054	-0.0253234	-0.0253234	-0.0206847	-0.0226378	-0.0236144	0.00617077	-0.00676868
-0.019464	-0.0233702	-0.0126281	-0.0267882	-0.0126281	-0.0162902	-0.0199523	-0.0280089	-0.0155577	-0.0148253	-0.0162902	-0.0050597	-0.003839	-0.00432728	-0.00701282	-0.0314269	-0.0153136	-0.031671	-0.0104308	-0.0118956	-0.0250792	-0.0304503	-0.0201964	-0.029962	-0.00432728	-0.0250792	-0.0189757	-0.0170226	0.0264344	-0.0302062	-0.0106749	-0.0297179	-0.0165343	-0.0250792	-0.0111632	-0.0158019	-0.0241027		-0.0284972	-0.0245909	-0.0114074	-0.029962	-0.0219054	-0.0250792	-0.0253234	-0.0226378	-0.0226378	-0.0236144	0.00617077	-0.00676868
-0.0214171	-0.0233702	-0.0123839	-0.0267882	-0.0150695	-0.0165343	-0.021173	-0.0287413	-0.022882	-0.0150695	-0.0189757	-0.00530384	-0.00408314	-0.00432728	-0.00701282	-0.0311827	-0.0150695	-0.0324034	-0.0106749	-0.0121398	-0.0248351	-0.0304503	-0.0201964	-0.0306945	-0.00798939	-0.0262999	-0.0189757	-0.0206847	0.0247255	-0.0302062	-0.0199523	-0.0297179	-0.0197081	-0.0253234	-0.0111632	-0.0155577	-0.0243468	0.0213075	-0.0284972	-0.0248351	-0.0114074	-0.029962	-0.0223937	-0.0253234	-0.0253234	-0.0226378	-0.022882	-0.0241027	0.00617077	-0.00896595
-0.0214171	-0.0236144	-0.0123839	-0.0284972	-0.0150695	-0.0162902	-0.021173	-0.0287413	-0.022882	-0.0150695	-0.0187316	-0.0050597	-0.00774525	-0.00432728	-0.0101867	-0.0311827	-0.0153136	-0.0321593	-0.0133605	-0.0199523	-0.0250792	-0.0302062	-0.0201964	-0.0306945	-0.00798939	-0.0262999	-0.0221495	-0.0206847	0.0247255	-0.0314269	-0.0199523	-0.0297179	-0.0197081	-0.0250792	-0.0148253	-0.0155577	-0.0243468	0.0210633	-0.0284972	-0.0248351	-0.0199523	-0.029962	-0.0223937	-0.0258117	-0.0260558	-0.022882	-0.022882	-0.0238585	0.00714733	-0.00896595
-0.0214171	-0.0250792	-0.0150695	-0.0287413	-0.0153136	-0.0187316	-0.0216613	-0.0287413	-0.0248351	-0.0179992	-0.0219054	-0.0150695	-0.00774525	-0.00774525	-0.0101867	-0.0311827	-0.0150695	-0.0326476	-0.0131163	-0.0199523	-0.0248351	-0.0314269	-0.0226378	-0.0306945	-0.00798939	-0.0265441	-0.0221495	-0.0241027	0.0247255	-0.0314269	-0.0223937	-0.0304503	-0.0223937	-0.0253234	-0.0148253	-0.0189757	-0.0243468	0.0213075	-0.0294738	-0.0248351	-0.0199523	-0.0304503	-0.0223937	-0.0260558	-0.0260558	-0.0243468	-0.0223937	-0.0236144	0.00714733	-0.0101867
-0.0233702	-0.0250792	-0.0150695	-0.0284972	-0.0175109	-0.0189757	-0.0216613	-0.0287413	-0.0248351	-0.0179992	-0.0219054	-0.0150695	-0.0111632	-0.00774525	-0.0128722	-0.0309386	-0.0150695	-0.0324034	-0.0131163	-0.0216613	-0.0250792	-0.0314269	-0.0226378	-0.0306945	-0.0175109	-0.0272765	-0.0223937	-0.0241027	0.0242372	-0.0314269	-0.0223937	-0.0304503	-0.0223937	-0.0253234	-0.0145812	-0.0192199	-0.0243468	0.0213075	-0.0294738	-0.0245909	-0.0201964	-0.0304503	-0.0226378	-0.0260558	-0.0265441	-0.0243468	-0.0223937	-0.0238585	0.00714733	-0.0101867
-0.0233702	-0.0253234	-0.0175109	-0.0297179	-0.0175109	-0.0209288	-0.0216613	-0.0304503	-0.0248351	-0.0179992	-0.0219054	-0.017755	-0.0111632	-0.00774525	-0.0131163	-0.0309386	-0.0150695	-0.0326476	-0.016046	-0.0216613	-0.0250792	-0.0314269	-0.0250792	-0.0306945	-0.0175109	-0.0272765	-0.0248351	-0.0241027	0.0242372	-0.0321593	-0.0223937	-0.0304503	-0.0223937	-0.0250792	-0.0175109	-0.0192199	-0.0248351	0.0220399	-0.0302062	-0.0245909	-0.0223937	-0.0304503	-0.0226378	-0.0267882	-0.0267882	-0.0243468	-0.0223937	-0.0238585	0.00861218	-0.0101867
-0.0250792	-0.0267882	-0.0175109	-0.0297179	-0.0175109	-0.0209288	-0.0216613	-0.0304503	-0.0260558	-0.0243468	-0.0219054	-0.017755	-0.0111632	-0.0170226	-0.0128722	-0.0309386	-0.0148253	-0.0326476	-0.016046	-0.0216613	-0.0245909	-0.0326476	-0.0250792	-0.0311827	-0.0199523	-0.0272765	-0.0248351	-0.029962	0.0232606	-0.0321593	-0.0243468	-0.0309386	-0.0241027	-0.0250792	-0.0172667	-0.0221495	-0.0248351	0.0217958	-0.0302062	-0.0248351	-0.0221495	-0.0304503	-0.0226378	-0.0267882	-0.0267882	-0.0275206	-0.0223937	-0.0238585	0.00861218	-0.0116515
-0.0250792	-0.0265441	-0.0175109	-0.0311827	-0.0197081	-0.021173	-0.0216613	-0.0309386	-0.0260558	-0.0243468	-0.0272765	-0.017755	-0.0140929	-0.0170226	-0.0153136	-0.0309386	-0.0150695	-0.0326476	-0.016046	-0.0231261	-0.0245909	-0.0326476	-0.0250792	-0.0309386	-0.0199523	-0.0280089	-0.0248351	-0.029962	0.0235048	-0.031671	-0.0243468	-0.0309386	-0.0243468	-0.0250792	-0.0172667	-0.0221495	-0.0260558	0.0222841	-0.0306945	-0.0243468	-0.0243468	-0.0306945	-0.0226378	-0.0272765	-0.0270324	-0.0275206	-0.0223937	-0.0238585	0.0093446	-0.0116515
-0.0250792	-0.0267882	-0.0236144	-0.0311827	-0.0199523	-0.0223937	-0.0216613	-0.0309386	-0.0260558	-0.0258117	-0.0272765	-0.019464	-0.0140929	-0.0199523	-0.0153136	-0.0309386	-0.0150695	-0.0326476	-0.0184874	-0.0231261	-0.0243468	-0.0341124	-0.0250792	-0.0309386	-0.0199523	-0.0280089	-0.0272765	-0.029962	0.0232606	-0.0319152	-0.0243468	-0.0309386	-0.0262999	-0.0248351	-0.0201964	-0.0241027	-0.0262999	0.0222841	-0.0306945	-0.0243468	-0.0243468	-0.0309386	-0.022882	-0.0270324	-0.0272765	-0.0280089	-0.0223937	-0.0236144	0.0093446	-0.0116515
-0.0250792	-0.0287413	-0.0236144	-0.0311827	-0.0216613	-0.0223937	-0.0219054	-0.0309386	-0.0277648	-0.0258117	-0.0284972	-0.0197081	-0.0140929	-0.0199523	-0.0153136	-0.0302062	-0.0148253	-0.031671	-0.0182433	-0.0243468	-0.0243468	-0.0341124	-0.0309386	-0.0311827	-0.0223937	-0.0284972	-0.0287413	-0.0319152	0.0213075	-0.031671	-0.0262999	-0.031671	-0.0260558	-0.0248351	-0.0204406	-0.0243468	-0.0260558	0.0222841	-0.0306945	-0.0243468	-0.0241027	-0.0309386	-0.0231261	-0.0270324	-0.0267882	-0.0277648	-0.0221495	-0.0236144	0.0093446	-0.0128722
-0.0284972	-0.0287413	-0.0245909	-0.0314269	-0.0216613	-0.0243468	-0.0219054	-0.0311827	-0.0277648	-0.0258117	-0.0284972	-0.0197081	-0.0204406	-0.0199523	-0.0170226	-0.0302062	-0.0150695	-0.0319152	-0.0182433	-0.0243468	-0.0243468	-0.0341124	-0.0309386	-0.0309386	-0.0223937	-0.0284972	-0.0289855	-0.0319152	0.0215516	-0.0314269	-0.0262999	-0.031671	-0.0260558	-0.0248351	-0.0204406	-0.0243468	-0.0260558	0.0137391	-0.0306945	-0.0245909	-0.0258117	-0.0309386	-0.0231261	-0.0262999	-0.0267882	-0.0277648	-0.0221495	-0.0233702	0.00861218	-0.0131163
-0.0284972	-0.0289855	-0.0245909	-0.0326476	-0.0214171	-0.0243468	-0.0219054	-0.0311827	-0.0287413	-0.0275206	-0.0287413	-0.0214171	-0.0204406	-0.0221495	-0.0172667	-0.0294738	-0.0150695	-0.0314269	-0.0204406	-0.0243468	-0.0241027	-0.0341124	-0.0321593	-0.0306945	-0.0223937	-0.0287413	-0.0287413	-0.0328917	0.0195985	-0.0314269	-0.0275206	-0.031671	-0.0287413	-0.0262999	-0.0265441	-0.0262999	-0.0275206	0.0137391	-0.0319152	-0.0243468	-0.0258117	-0.0309386	-0.0231261	-0.0265441	-0.0267882	-0.0282531	-0.0219054	-0.0233702	0.00836803	-0.0133605
-0.0294738	-0.0287413	-0.0245909	-0.0326476	-0.022882	-0.0253234	-0.0214171	-0.0311827	-0.0287413	-0.0275206	-0.0294738	-0.0214171	-0.0204406	-0.0221495	-0.0170226	-0.0294738	-0.0148253	-0.0311827	-0.0201964	-0.0253234	-0.0238585	-0.0343566	-0.0321593	-0.0306945	-0.0243468	-0.0297179	-0.0287413	-0.0328917	0.0195985	-0.0306945	-0.0275206	-0.0314269	-0.0287413	-0.0262999	-0.0262999	-0.0262999	-0.0275206	0.0137391	-0.0321593	-0.0243468	-0.0270324	-0.0311827	-0.022882	-0.0253234	-0.0267882	-0.0282531	-0.0219054	-0.0233702	0.00861218	-0.0133605
-0.0294738	-0.0287413	-0.0260558	-0.0328917	-0.022882	-0.0255675	-0.0214171	-0.0311827	-0.0287413	-0.0284972	-0.0297179	-0.0233702	-0.0223937	-0.0221495	-0.0216613	-0.0294738	-0.0150695	-0.0314269	-0.0219054	-0.0253234	-0.0236144	-0.0343566	-0.0321593	-0.0306945	-0.0243468	-0.0297179	-0.0328917	-0.0328917	0.0195985	-0.0306945	-0.0282531	-0.031671	-0.0287413	-0.0270324	-0.0265441	-0.0265441	-0.0258117	0.00714733	-0.0324034	-0.0258117	-0.0272765	-0.0311827	-0.022882	-0.0255675	-0.0265441	-0.0282531	-0.0219054	-0.0233702	-0.00188587	-0.0133605
-0.0294738	-0.0289855	-0.0260558	-0.0328917	-0.022882	-0.0253234	-0.021173	-0.0311827	-0.0284972	-0.0284972	-0.0297179	-0.0233702	-0.0223937	-0.0241027	-0.0216613	-0.0294738	-0.0150695	-0.0304503	-0.0221495	-0.0267882	-0.0238585	-0.0346007	-0.0331359	-0.0306945	-0.0243468	-0.0297179	-0.0328917	-0.0341124	0.0176454	-0.0306945	-0.0282531	-0.0314269	-0.0297179	-0.0270324	-0.0284972	-0.0304503	-0.0255675	0.00714733	-0.0324034	-0.0255675	-0.0272765	-0.029962	-0.0226378	-0.0255675	-0.0262999	-0.0287413	-0.0219054	-0.0219054	-0.00213001	-0.0133605
-0.029962	-0.0287413	-0.0260558	-0.0328917	-0.0245909	-0.0255675	-0.021173	-0.0311827	-0.0284972	-0.0284972	-0.0304503	-0.0233702	-0.0238585	-0.0241027	-0.022882	-0.0267882	-0.0150695	-0.0302062	-0.0219054	-0.0267882	-0.0236144	-0.0346007	-0.0331359	-0.0287413	-0.0262999	-0.0297179	-0.0328917	-0.0341124	0.0174012	-0.0294738	-0.0282531	-0.0314269	-0.0297179	-0.0270324	-0.0284972	-0.0304503	-0.0258117	0.00714733	-0.0328917	-0.0255675	-0.0280089	-0.029962	-0.0226378	-0.0245909	-0.0262999	-0.0287413	-0.0243468	-0.0219054	-0.00554798	-0.0133605
-0.029962	-0.0284972	-0.0265441	-0.0326476	-0.0245909	-0.0282531	-0.0199523	-0.0311827	-0.0284972	-0.0294738	-0.0304503	-0.0245909	-0.0238585	-0.0253234	-0.022882	-0.0267882	-0.0148253	-0.0294738	-0.0248351	-0.0267882	-0.0233702	-0.0346007	-0.0331359	-0.0287413	-0.0262999	-0.0297179	-0.0338683	-0.0348449	0.0176454	-0.0294738	-0.0282531	-0.0314269	-0.0297179	-0.0270324	-0.0294738	-0.0306945	-0.0277648	0.0015321	-0.0328917	-0.0255675	-0.0280089	-0.0289855	-0.0226378	-0.0245909	-0.0262999	-0.0287413	-0.0243468	-0.0209288	-0.00554798	-0.0133605
-0.0304503	-0.0287413	-0.0265441	-0.0324034	-0.0248351	-0.0284972	-0.0199523	-0.0311827	-0.0304503	-0.0294738	-0.0309386	-0.0243468	-0.0238585	-0.0253234	-0.0231261	-0.0260558	-0.0153136	-0.0297179	-0.0245909	-0.0267882	-0.0233702	-0.0346007	-0.0336242	-0.0275206	-0.0275206	-0.0297179	-0.0341124	-0.0348449	0.011786	-0.0294738	-0.0292296	-0.0314269	-0.029962	-0.0270324	-0.0297179	-0.0311827	-0.0277648	0.0015321	-0.0328917	-0.0253234	-0.0280089	-0.0289855	-0.0226378	-0.0245909	-0.0262999	-0.0292296	-0.0250792	-0.0209288	-0.00554798	-0.0133605
-0.0304503	-0.0287413	-0.0265441	-0.0321593	-0.0248351	-0.0284972	-0.0199523	-0.0314269	-0.0304503	-0.0304503	-0.0311827	-0.0243468	-0.0248351	-0.0253234	-0.0245909	-0.0260558	-0.0150695	-0.0294738	-0.0253234	-0.0292296	-0.0226378	-0.0346007	-0.0336242	-0.0277648	-0.0277648	-0.0297179	-0.0343566	-0.0348449	0.011786	-0.0292296	-0.0292296	-0.0314269	-0.0306945	-0.0272765	-0.0297179	-0.0311827	-0.0275206	-0.003839	-0.0331359	-0.0253234	-0.0304503	-0.0289855	-0.0223937	-0.0233702	-0.0255675	-0.0292296	-0.0253234	-0.0201964	-0.00896595	-0.0133605
-0.0304503	-0.0282531	-0.0267882	-0.0321593	-0.0248351	-0.0292296	-0.0199523	-0.0314269	-0.0304503	-0.0302062	-0.0319152	-0.0275206	-0.0248351	-0.0267882	-0.0243468	-0.0258117	-0.0153136	-0.0297179	-0.0253234	-0.0292296	-0.0226378	-0.0348449	-0.0341124	-0.0275206	-0.0277648	-0.0297179	-0.0343566	-0.0358214	0.0093446	-0.0292296	-0.0292296	-0.0314269	-0.0306945	-0.0277648	-0.0309386	-0.0319152	-0.0275206	-0.003839	-0.0331359	-0.0255675	-0.0304503	-0.0282531	-0.0223937	-0.0233702	-0.0255675	-0.0289855	-0.0250792	-0.0201964	-0.00896595	-0.0133605
-0.0314269	-0.0282531	-0.0270324	-0.0321593	-0.0243468	-0.0292296	-0.0199523	-0.0314269	-0.0304503	-0.0304503	-0.0321593	-0.0277648	-0.0248351	-0.0267882	-0.0255675	-0.0253234	-0.0153136	-0.0277648	-0.0255675	-0.0297179	-0.0226378	-0.0348449	-0.0341124	-0.0267882	-0.0311827	-0.0302062	-0.0346007	-0.0358214	0.0093446	-0.0292296	-0.0289855	-0.0314269	-0.0306945	-0.0277648	-0.0311827	-0.0319152	-0.0275206	-0.003839	-0.0331359	-0.0255675	-0.0304503	-0.0280089	-0.0219054	-0.0223937	-0.0236144	-0.0289855	-0.0253234	-0.0201964	-0.0121398	-0.0133605
-0.0314269	-0.0280089	-0.0267882	-0.031671	-0.0243468	-0.029962	-0.0199523	-0.0314269	-0.0304503	-0.0302062	-0.0321593	-0.0284972	-0.0260558	-0.0267882	-0.0255675	-0.0250792	-0.0153136	-0.0277648	-0.0255675	-0.0297179	-0.0223937	-0.0348449	-0.0343566	-0.0267882	-0.0311827	-0.0302062	-0.0346007	-0.036798	0.0093446	-0.0282531	-0.0289855	-0.0311827	-0.0306945	-0.0280089	-0.0319152	-0.0321593	-0.0277648	-0.00823353	-0.03338	-0.0253234	-0.0304503	-0.0267882	-0.0219054	-0.0221495	-0.0236144	-0.0289855	-0.0253234	-0.0199523	-0.0123839	-0.0133605
-0.0314269	-0.0277648	-0.0267882	-0.031671	-0.0245909	-0.029962	-0.0197081	-0.0314269	-0.0304503	-0.0321593	-0.0321593	-0.0284972	-0.0260558	-0.0287413	-0.0255675	-0.0243468	-0.016046	-0.0272765	-0.0255675	-0.0297179	-0.0223937	-0.0348449	-0.0343566	-0.0258117	-0.0311827	-0.0302062	-0.0346007	-0.0365538	0.00690319	-0.0284972	-0.0284972	-0.0311827	-0.0309386	-0.0280089	-0.031671	-0.0328917	-0.0275206	-0.00823353	-0.03338	-0.0255675	-0.0304503	-0.0270324	-0.0219054	-0.0221495	-0.0236144	-0.0282531	-0.0260558	-0.0197081	-0.0121398	-0.0133605
-0.0314269	-0.0280089	-0.0267882	-0.0309386	-0.0241027	-0.0304503	-0.0197081	-0.0311827	-0.0304503	-0.0321593	-0.0328917	-0.0284972	-0.0270324	-0.0287413	-0.0262999	-0.0241027	-0.016046	-0.0272765	-0.0258117	-0.0304503	-0.0223937	-0.0348449	-0.0343566	-0.0258117	-0.031671	-0.0302062	-0.0353331	-0.036798	0.00690319	-0.0275206	-0.0284972	-0.0311827	-0.0309386	-0.0280089	-0.0319152	-0.0328917	-0.0275206	-0.00823353	-0.0336242	-0.0250792	-0.0304503	-0.0267882	-0.021173	-0.021173	-0.0231261	-0.0282531	-0.0260558	-0.0197081	-0.0148253	-0.0136046
-0.0314269	-0.0280089	-0.0243468	-0.0309386	-0.0243468	-0.0304503	-0.0192199	-0.0311827	-0.0304503	-0.0324034	-0.0326476	-0.0292296	-0.0270324	-0.0292296	-0.0262999	-0.0241027	-0.0165343	-0.0272765	-0.0258117	-0.0304503	-0.0219054	-0.0343566	-0.0336242	-0.0258117	-0.031671	-0.0302062	-0.0353331	-0.0377745	0.00690319	-0.0275206	-0.0277648	-0.0309386	-0.0311827	-0.0287413	-0.0326476	-0.03338	-0.0275206	-0.0179992	-0.0336242	-0.0253234	-0.0304503	-0.0260558	-0.021173	-0.021173	-0.0231261	-0.0282531	-0.0260558	-0.017755	-0.0148253	-0.0136046
-0.031671	-0.0270324	-0.0243468	-0.0309386	-0.0236144	-0.0306945	-0.0192199	-0.0309386	-0.0304503	-0.0321593	-0.0328917	-0.0294738	-0.0270324	-0.0292296	-0.0272765	-0.0233702	-0.0165343	-0.0270324	-0.0258117	-0.0311827	-0.0219054	-0.0343566	-0.0336242	-0.0245909	-0.0321593	-0.0309386	-0.0353331	-0.0377745	0.00446178	-0.0270324	-0.0277648	-0.0304503	-0.0311827	-0.0287413	-0.0324034	-0.03338	-0.0275206	-0.0179992	-0.0336242	-0.0250792	-0.0304503	-0.0260558	-0.0206847	-0.0209288	-0.022882	-0.0280089	-0.0262999	-0.017755	-0.0170226	-0.0133605
-0.031671	-0.0272765	-0.0243468	-0.0309386	-0.0233702	-0.0314269	-0.0192199	-0.0309386	-0.0304503	-0.0324034	-0.0328917	-0.0292296	-0.0287413	-0.0292296	-0.0272765	-0.0231261	-0.0165343	-0.0272765	-0.0260558	-0.0311827	-0.0221495	-0.0343566	-0.03338	-0.0245909	-0.0321593	-0.0309386	-0.0353331	-0.0377745	0.00446178	-0.0270324	-0.0277648	-0.0302062	-0.0311827	-0.0287413	-0.0326476	-0.03338	-0.0275206	-0.0179992	-0.0336242	-0.0248351	-0.0302062	-0.0258117	-0.0206847	-0.0197081	-0.022882	-0.0280089	-0.0262999	-0.0175109	-0.0170226	-0.0133605
-0.031671	-0.0267882	-0.0238585	-0.0309386	-0.0236144	-0.0314269	-0.0175109	-0.0309386	-0.0306945	-0.0328917	-0.0331359	-0.0302062	-0.0287413	-0.0294738	-0.0272765	-0.0231261	-0.0170226	-0.0272765	-0.0258117	-0.0311827	-0.0219054	-0.0343566	-0.03338	-0.0245909	-0.0321593	-0.0311827	-0.0355773	-0.0380187	0.00250866	-0.0270324	-0.0270324	-0.0302062	-0.0314269	-0.0287413	-0.0343566	-0.03338	-0.0258117	-0.021173	-0.0336242	-0.0248351	-0.0302062	-0.0258117	-0.0206847	-0.0197081	-0.022882	-0.0282531	-0.0265441	-0.0175109	-0.0170226	-0.0133605
-0.0321593	-0.0267882	-0.0238585	-0.0309386	-0.0223937	-0.0314269	-0.0175109	-0.0309386	-0.0309386	-0.0326476	-0.0331359	-0.0302062	-0.0292296	-0.0297179	-0.0272765	-0.022882	-0.0167784	-0.0270324	-0.0258117	-0.0314269	-0.0219054	-0.0343566	-0.03338	-0.0243468	-0.0324034	-0.0311827	-0.0353331	-0.0377745	0.00250866	-0.0270324	-0.0270324	-0.0302062	-0.0314269	-0.0289855	-0.0341124	-0.0336242	-0.0258117	-0.0209288	-0.0336242	-0.0250792	-0.0297179	-0.0258117	-0.0204406	-0.019464	-0.022882	-0.0282531	-0.0265441	-0.0172667	-0.0170226	-0.0128722
-0.0321593	-0.0267882	-0.022882	-0.0297179	-0.0221495	-0.031671	-0.0167784	-0.0326476	-0.0306945	-0.0328917	-0.0328917	-0.0302062	-0.0292296	-0.0294738	-0.0287413	-0.022882	-0.0170226	-0.0272765	-0.0258117	-0.0314269	-0.0219054	-0.0343566	-0.0328917	-0.0245909	-0.0324034	-0.0311827	-0.0355773	-0.0382628	0.00250866	-0.0255675	-0.0262999	-0.0302062	-0.0314269	-0.0289855	-0.0343566	-0.03338	-0.0255675	-0.0231261	-0.0338683	-0.0245909	-0.0297179	-0.0255675	-0.0204406	-0.019464	-0.022882	-0.0282531	-0.0265441	-0.0167784	-0.0219054	-0.0128722
-0.0321593	-0.0260558	-0.022882	-0.0297179	-0.0223937	-0.031671	-0.0167784	-0.0324034	-0.0306945	-0.0326476	-0.0326476	-0.0311827	-0.0292296	-0.0297179	-0.0289855	-0.022882	-0.0172667	-0.0270324	-0.0258117	-0.0321593	-0.0219054	-0.0343566	-0.0328917	-0.0245909	-0.0324034	-0.031671	-0.0353331	-0.0382628	6.72535e-05	-0.0255675	-0.0262999	-0.0302062	-0.0314269	-0.0287413	-0.0343566	-0.03338	-0.0258117	-0.0233702	-0.0341124	-0.0236144	-0.0297179	-0.0250792	-0.0204406	-0.0192199	-0.022882	-0.0282531	-0.0267882	-0.0167784	-0.0219054	-0.0121398
-0.0321593	-0.0260558	-0.022882	-0.0297179	-0.0175109	-0.031671	-0.0170226	-0.0324034	-0.0306945	-0.0328917	-0.0324034	-0.0311827	-0.0292296	-0.0297179	-0.0289855	-0.0223937	-0.0172667	-0.0272765	-0.0258117	-0.0321593	-0.0221495	-0.0343566	-0.0328917	-0.0248351	-0.0326476	-0.031671	-0.0353331	-0.0382628	6.72535e-05	-0.0253234	-0.0262999	-0.029962	-0.0314269	-0.0280089	-0.0341124	-0.0336242	-0.0258117	-0.0231261	-0.0341124	-0.0233702	-0.0292296	-0.0250792	-0.0204406	-0.0189757	-0.022882	-0.0282531	-0.0255675	-0.0167784	-0.0233702	-0.0121398
-0.0321593	-0.0250792	-0.0221495	-0.0292296	-0.0172667	-0.0328917	-0.0170226	-0.0328917	-0.031671	-0.0331359	-0.0326476	-0.0319152	-0.0292296	-0.0297179	-0.0292296	-0.0223937	-0.0179992	-0.0270324	-0.0258117	-0.0321593	-0.0216613	-0.0338683	-0.0324034	-0.0248351	-0.0324034	-0.031671	-0.0355773	-0.0380187	6.72535e-05	-0.0253234	-0.0262999	-0.0302062	-0.0314269	-0.0282531	-0.0346007	-0.0331359	-0.0253234	-0.0253234	-0.0341124	-0.0231261	-0.0292296	-0.0250792	-0.0204406	-0.0189757	-0.022882	-0.0280089	-0.0258117	-0.0170226	-0.0233702	-0.0121398
-0.0321593	-0.0250792	-0.0221495	-0.0292296	-0.0175109	-0.0326476	-0.0167784	-0.0331359	-0.031671	-0.0328917	-0.0326476	-0.0319152	-0.0292296	-0.029962	-0.0292296	-0.0221495	-0.0179992	-0.0267882	-0.0258117	-0.0321593	-0.0216613	-0.0338683	-0.0324034	-0.0250792	-0.0319152	-0.0321593	-0.0353331	-0.0382628	-0.00530384	-0.0253234	-0.0233702	-0.0302062	-0.031671	-0.0280089	-0.0343566	-0.03338	-0.0250792	-0.0253234	-0.0341124	-0.0221495	-0.0292296	-0.0250792	-0.0206847	-0.0187316	-0.0214171	-0.0280089	-0.0253234	-0.0170226	-0.0233702	-0.0104308
-0.0326476	-0.0250792	-0.0219054	-0.0289855	-0.0167784	-0.03338	-0.0167784	-0.0328917	-0.0319152	-0.0331359	-0.0326476	-0.0319152	-0.0292296	-0.0297179	-0.0297179	-0.0223937	-0.017755	-0.0267882	-0.0258117	-0.0326476	-0.0219054	-0.0338683	-0.0324034	-0.0248351	-0.0319152	-0.0324034	-0.0355773	-0.0382628	-0.00530384	-0.0250792	-0.0233702	-0.0302062	-0.0314269	-0.0272765	-0.0348449	-0.0331359	-0.0253234	-0.0253234	-0.0343566	-0.0223937	-0.0284972	-0.0250792	-0.0206847	-0.0184874	-0.0214171	-0.0280089	-0.0250792	-0.0167784	-0.0238585	-0.0106749
-0.0326476	-0.0243468	-0.0214171	-0.0287413	-0.0165343	-0.0331359	-0.016046	-0.0328917	-0.0319152	-0.0331359	-0.0324034	-0.0309386	-0.0292296	-0.029962	-0.0297179	-0.0223937	-0.0182433	-0.0270324	-0.0258117	-0.0326476	-0.0219054	-0.0338683	-0.0311827	-0.0250792	-0.0319152	-0.0324034	-0.0353331	-0.0382628	-0.00652454	-0.0250792	-0.0223937	-0.0297179	-0.031671	-0.0275206	-0.0348449	-0.0326476	-0.0245909	-0.0270324	-0.0343566	-0.0221495	-0.0284972	-0.0248351	-0.0206847	-0.0187316	-0.0214171	-0.0277648	-0.0250792	-0.0165343	-0.0238585	-0.00945423
-0.0321593	-0.0243468	-0.0214171	-0.0280089	-0.0162902	-0.03338	-0.016046	-0.0328917	-0.031671	-0.0331359	-0.0324034	-0.0306945	-0.0292296	-0.0302062	-0.0297179	-0.0221495	-0.0179992	-0.0262999	-0.0258117	-0.0326476	-0.0216613	-0.0338683	-0.0311827	-0.0248351	-0.0324034	-0.0324034	-0.0353331	-0.0382628	-0.00652454	-0.0250792	-0.0223937	-0.0297179	-0.031671	-0.0275206	-0.0348449	-0.0328917	-0.0245909	-0.0272765	-0.0338683	-0.0223937	-0.0284972	-0.0248351	-0.0206847	-0.0189757	-0.0209288	-0.0277648	-0.0248351	-0.0167784	-0.0248351	-0.00969837
-0.0321593	-0.0241027	-0.0206847	-0.0280089	-0.0162902	-0.0331359	-0.0155577	-0.0328917	-0.0321593	-0.03338	-0.0324034	-0.0321593	-0.0289855	-0.029962	-0.0294738	-0.0223937	-0.0179992	-0.0260558	-0.0255675	-0.0326476	-0.0216613	-0.0338683	-0.029962	-0.0248351	-0.0324034	-0.0326476	-0.0353331	-0.0382628	-0.00652454	-0.0245909	-0.0223937	-0.0292296	-0.0319152	-0.0270324	-0.035089	-0.0326476	-0.0245909	-0.0270324	-0.0338683	-0.0223937	-0.0282531	-0.0245909	-0.0209288	-0.0189757	-0.0209288	-0.0275206	-0.0248351	-0.0165343	-0.0248351	-0.00969837
-0.031671	-0.0241027	-0.0204406	-0.0280089	-0.0162902	-0.0328917	-0.0155577	-0.0328917	-0.0321593	-0.03338	-0.0319152	-0.0321593	-0.0284972	-0.0297179	-0.0294738	-0.0223937	-0.0209288	-0.0255675	-0.0255675	-0.0326476	-0.0243468	-0.0336242	-0.029962	-0.0245909	-0.0324034	-0.0326476	-0.0353331	-0.0382628	-0.00725697	-0.0245909	-0.0216613	-0.0289855	-0.0319152	-0.0270324	-0.035089	-0.0326476	-0.0245909	-0.0272765	-0.0341124	-0.0223937	-0.0282531	-0.0245909	-0.0206847	-0.0189757	-0.0204406	-0.0275206	-0.0243468	-0.0165343	-0.0248351	-0.00969837
-0.031671	-0.0238585	-0.0206847	-0.0275206	-0.0165343	-0.0328917	-0.0155577	-0.0331359	-0.0321593	-0.0331359	-0.031671	-0.0319152	-0.0284972	-0.0297179	-0.0297179	-0.0221495	-0.0206847	-0.0253234	-0.0255675	-0.0326476	-0.0243468	-0.03338	-0.029962	-0.0245909	-0.0326476	-0.0326476	-0.035089	-0.0382628	-0.00725697	-0.0245909	-0.0216613	-0.0289855	-0.0319152	-0.0270324	-0.0355773	-0.0324034	-0.0245909	-0.0272765	-0.0346007	-0.0223937	-0.0277648	-0.0245909	-0.0206847	-0.0189757	-0.0204406	-0.0277648	-0.0241027	-0.0167784	-0.0250792	-0.00725697
-0.031671	-0.0236144	-0.0192199	-0.0275206	-0.0167784	-0.0328917	-0.0153136	-0.0328917	-0.0326476	-0.0336242	-0.031671	-0.0319152	-0.0284972	-0.0297179	-0.0294738	-0.0221495	-0.0214171	-0.0255675	-0.0250792	-0.0326476	-0.0253234	-0.0336242	-0.0289855	-0.0245909	-0.0326476	-0.0328917	-0.035089	-0.0375304	-0.00798939	-0.0238585	-0.0216613	-0.0292296	-0.0319152	-0.0248351	-0.0353331	-0.0328917	-0.0245909	-0.0314269	-0.0343566	-0.0223937	-0.0277648	-0.0248351	-0.0206847	-0.0189757	-0.0204406	-0.0272765	-0.0241027	-0.016046	-0.0250792	-0.00725697
-0.0311827	-0.0236144	-0.0192199	-0.0267882	-0.0170226	-0.0328917	-0.0150695	-0.0326476	-0.0326476	-0.0336242	-0.0306945	-0.031671	-0.0284972	-0.029962	-0.0302062	-0.0221495	-0.0214171	-0.0253234	-0.0250792	-0.0326476	-0.0253234	-0.0336242	-0.0289855	-0.0243468	-0.0326476	-0.0326476	-0.035089	-0.0375304	-0.00798939	-0.0238585	-0.0216613	-0.0275206	-0.0319152	-0.0248351	-0.0355773	-0.0328917	-0.0243468	-0.0314269	-0.0341124	-0.0223937	-0.0277648	-0.0248351	-0.0206847	-0.0189757	-0.0201964	-0.0272765	-0.0241027	-0.0158019	-0.0255675	-0.00823353
-0.0311827	-0.0236144	-0.0192199	-0.0270324	-0.0170226	-0.0326476	-0.0153136	-0.0326476	-0.0324034	-0.03338	-0.0306945	-0.031671	-0.0277648	-0.0297179	-0.029962	-0.0219054	-0.0214171	-0.0253234	-0.0250792	-0.0326476	-0.0253234	-0.0336242	-0.0289855	-0.0243468	-0.0326476	-0.0326476	-0.0348449	-0.0375304	-0.00798939	-0.0238585	-0.0216613	-0.0272765	-0.0321593	-0.0248351	-0.0355773	-0.0328917	-0.0243468	-0.0314269	-0.0341124	-0.0223937	-0.0270324	-0.0253234	-0.0201964	-0.0184874	-0.0204406	-0.0275206	-0.0241027	-0.016046	-0.0255675	-0.00823353
-0.0311827	-0.0233702	-0.0189757	-0.0267882	-0.0170226	-0.0326476	-0.0140929	-0.0326476	-0.03338	-0.0336242	-0.0304503	-0.031671	-0.0277648	-0.0294738	-0.0302062	-0.0219054	-0.0221495	-0.0248351	-0.0248351	-0.0326476	-0.0260558	-0.03338	-0.0280089	-0.0233702	-0.0324034	-0.0326476	-0.0348449	-0.0375304	-0.00872181	-0.0238585	-0.0219054	-0.0270324	-0.0321593	-0.0238585	-0.0358214	-0.0324034	-0.0238585	-0.0321593	-0.0343566	-0.0223937	-0.0270324	-0.0253234	-0.0201964	-0.0184874	-0.0201964	-0.0275206	-0.0241027	-0.016046	-0.0255675	-0.00823353
-0.0309386	-0.0233702	-0.0187316	-0.0270324	-0.017755	-0.0326476	-0.0140929	-0.0326476	-0.03338	-0.0336242	-0.0304503	-0.031671	-0.0282531	-0.0294738	-0.0302062	-0.0216613	-0.0221495	-0.0248351	-0.0248351	-0.0326476	-0.0260558	-0.03338	-0.0280089	-0.0233702	-0.0324034	-0.0326476	-0.035089	-0.0375304	-0.00872181	-0.0238585	-0.0219054	-0.0272765	-0.0321593	-0.0238585	-0.0358214	-0.0321593	-0.0241027	-0.0321593	-0.0341124	-0.0223937	-0.0262999	-0.0253234	-0.0201964	-0.0184874	-0.0201964	-0.0275206	-0.0243468	-0.016046	-0.0255675	-0.00872181
-0.0309386	-0.0233702	-0.0187316	-0.0272765	-0.017755	-0.0321593	-0.0133605	-0.031671	-0.0343566	-0.0331359	-0.0311827	-0.0302062	-0.0282531	-0.0294738	-0.0292296	-0.0219054	-0.0223937	-0.0248351	-0.0236144	-0.0326476	-0.0265441	-0.03338	-0.0272765	-0.0233702	-0.0324034	-0.0328917	-0.0348449	-0.0372863	-0.00872181	-0.0248351	-0.0219054	-0.0272765	-0.0319152	-0.0231261	-0.0363097	-0.0324034	-0.0238585	-0.0331359	-0.03338	-0.0223937	-0.0262999	-0.0253234	-0.0201964	-0.017755	-0.0201964	-0.0277648	-0.0241027	-0.0167784	-0.0255675	-0.00872181
-0.0311827	-0.0226378	-0.0187316	-0.0272765	-0.017755	-0.0321593	-0.0133605	-0.031671	-0.03338	-0.0331359	-0.0309386	-0.0302062	-0.0282531	-0.0294738	-0.0292296	-0.0219054	-0.0223937	-0.0248351	-0.0236144	-0.0326476	-0.0265441	-0.0331359	-0.0270324	-0.0236144	-0.0319152	-0.0328917	-0.0348449	-0.0372863	-0.00945423	-0.0248351	-0.0221495	-0.0270324	-0.0321593	-0.0231261	-0.0363097	-0.0324034	-0.0238585	-0.0328917	-0.03338	-0.0226378	-0.0262999	-0.0255675	-0.0201964	-0.0179992	-0.0201964	-0.0275206	-0.0241027	-0.0165343	-0.0253234	-0.00896595
-0.0311827	-0.0226378	-0.0187316	-0.0275206	-0.0187316	-0.0326476	-0.0133605	-0.031671	-0.03338	-0.03338	-0.0309386	-0.0302062	-0.0282531	-0.0297179	-0.0292296	-0.022882	-0.0223937	-0.0248351	-0.0236144	-0.0326476	-0.0265441	-0.0331359	-0.0272765	-0.0204406	-0.0319152	-0.0326476	-0.0348449	-0.0372863	-0.00921009	-0.0253234	-0.0221495	-0.0270324	-0.0319152	-0.0226378	-0.0363097	-0.0321593	-0.0238585	-0.0328917	-0.0336242	-0.0226378	-0.0260558	-0.0255675	-0.0199523	-0.017755	-0.0201964	-0.0277648	-0.0238585	-0.0167784	-0.0248351	-0.00896595
-0.0311827	-0.0216613	-0.0182433	-0.0272765	-0.0184874	-0.0324034	-0.0131163	-0.031671	-0.03338	-0.03338	-0.031671	-0.0304503	-0.0280089	-0.0294738	-0.0292296	-0.0226378	-0.022882	-0.0248351	-0.0223937	-0.0328917	-0.0272765	-0.03338	-0.0272765	-0.0206847	-0.0314269	-0.0326476	-0.035089	-0.0370421	-0.00921009	-0.0250792	-0.0221495	-0.0275206	-0.0319152	-0.0226378	-0.0363097	-0.0321593	-0.0236144	-0.03338	-0.0336242	-0.0226378	-0.0260558	-0.0253234	-0.0199523	-0.0175109	-0.0201964	-0.0272765	-0.0241027	-0.0172667	-0.0250792	-0.00896595
-0.0309386	-0.0214171	-0.0182433	-0.0275206	-0.0189757	-0.0326476	-0.0131163	-0.031671	-0.03338	-0.0336242	-0.031671	-0.0304503	-0.0282531	-0.0297179	-0.0292296	-0.0231261	-0.022882	-0.0250792	-0.0223937	-0.0324034	-0.0272765	-0.03338	-0.0272765	-0.0199523	-0.0314269	-0.0321593	-0.0343566	-0.0370421	-0.0106749	-0.0253234	-0.0226378	-0.0275206	-0.0321593	-0.0226378	-0.0360656	-0.0324034	-0.0236144	-0.03338	-0.0336242	-0.0226378	-0.0260558	-0.0253234	-0.0199523	-0.017755	-0.0223937	-0.0272765	-0.0238585	-0.0172667	-0.0248351	-0.00921009
-0.0309386	-0.0216613	-0.0182433	-0.0270324	-0.0189757	-0.0324034	-0.0131163	-0.0314269	-0.0331359	-0.03338	-0.031671	-0.0304503	-0.0284972	-0.029962	-0.0284972	-0.022882	-0.0231261	-0.0250792	-0.0216613	-0.0324034	-0.0272765	-0.0336242	-0.0272765	-0.0201964	-0.0314269	-0.0321593	-0.0346007	-0.0370421	-0.0106749	-0.0260558	-0.0226378	-0.0275206	-0.0321593	-0.022882	-0.0358214	-0.0321593	-0.0226378	-0.0341124	-0.0336242	-0.0226378	-0.0255675	-0.0253234	-0.019464	-0.0172667	-0.0221495	-0.0272765	-0.0241027	-0.0179992	-0.0241027	-0.00921009
-0.0309386	-0.0209288	-0.0179992	-0.0272765	-0.0187316	-0.0324034	-0.0126281	-0.0314269	-0.0331359	-0.03338	-0.0324034	-0.0304503	-0.0284972	-0.029962	-0.0287413	-0.0231261	-0.0233702	-0.0248351	-0.0216613	-0.0324034	-0.0275206	-0.03338	-0.0262999	-0.0199523	-0.0309386	-0.0321593	-0.0343566	-0.0370421	-0.0109191	-0.0260558	-0.022882	-0.0275206	-0.0319152	-0.022882	-0.0360656	-0.0326476	-0.022882	-0.0341124	-0.0336242	-0.0226378	-0.0255675	-0.0250792	-0.019464	-0.0170226	-0.0221495	-0.0272765	-0.0241027	-0.017755	-0.0243468	-0.00945423
-0.0309386	-0.021173	-0.0182433	-0.0265441	-0.0187316	-0.0324034	-0.0126281	-0.0314269	-0.0331359	-0.03338	-0.0324034	-0.0304503	-0.0292296	-0.029962	-0.0282531	-0.0231261	-0.0231261	-0.0243468	-0.0214171	-0.0324034	-0.0275206	-0.03338	-0.0262999	-0.0199523	-0.0309386	-0.0321593	-0.0343566	-0.0370421	-0.0109191	-0.0260558	-0.022882	-0.0272765	-0.0319152	-0.0226378	-0.0360656	-0.0328917	-0.022882	-0.0341124	-0.0336242	-0.0226378	-0.0258117	-0.0250792	-0.019464	-0.0172667	-0.0221495	-0.0270324	-0.0238585	-0.017755	-0.0233702	-0.00945423
-0.0309386	-0.0206847	-0.0182433	-0.0262999	-0.0192199	-0.0324034	-0.0126281	-0.0314269	-0.03338	-0.0331359	-0.0321593	-0.0304503	-0.0292296	-0.029962	-0.0282531	-0.0236144	-0.0231261	-0.0245909	-0.0209288	-0.0324034	-0.0275206	-0.03338	-0.0258117	-0.0201964	-0.0309386	-0.0321593	-0.0343566	-0.0365538	-0.0111632	-0.0267882	-0.022882	-0.0275206	-0.0321593	-0.0226378	-0.0360656	-0.0326476	-0.0221495	-0.0338683	-0.0336242	-0.0231261	-0.0260558	-0.0250792	-0.0199523	-0.0170226	-0.0221495	-0.0267882	-0.0236144	-0.0179992	-0.0233702	-0.00945423
-0.0309386	-0.0206847	-0.0179992	-0.0265441	-0.0189757	-0.0326476	-0.0126281	-0.0314269	-0.03338	-0.0331359	-0.0321593	-0.0304503	-0.0292296	-0.029962	-0.0282531	-0.0236144	-0.0221495	-0.0238585	-0.0209288	-0.0321593	-0.0275206	-0.03338	-0.0260558	-0.0199523	-0.0304503	-0.0314269	-0.0343566	-0.0365538	-0.0111632	-0.0267882	-0.0231261	-0.0275206	-0.0321593	-0.0226378	-0.0360656	-0.0326476	-0.0226378	-0.0343566	-0.0336242	-0.0231261	-0.0255675	-0.0250792	-0.0199523	-0.0170226	-0.0223937	-0.0267882	-0.0236144	-0.0179992	-0.0231261	-0.00945423
-0.0309386	-0.0206847	-0.0179992	-0.0267882	-0.019464	-0.0324034	-0.0126281	-0.0314269	-0.03338	-0.0328917	-0.0321593	-0.0304503	-0.0294738	-0.029962	-0.0282531	-0.0233702	-0.0221495	-0.0241027	-0.0209288	-0.0321593	-0.0275206	-0.03338	-0.0260558	-0.0209288	-0.0304503	-0.0314269	-0.0336242	-0.0365538	-0.0111632	-0.0267882	-0.0231261	-0.0277648	-0.0321593	-0.0226378	-0.0358214	-0.0326476	-0.0223937	-0.0346007	-0.03338	-0.022882	-0.0253234	-0.0250792	-0.0199523	-0.0167784	-0.0223937	-0.0267882	-0.0233702	-0.0179992	-0.0223937	-0.00896595
-0.0306945	-0.0204406	-0.0175109	-0.0267882	-0.0197081	-0.0324034	-0.0121398	-0.0314269	-0.0331359	-0.0331359	-0.0321593	-0.0306945	-0.0294738	-0.0294738	-0.0282531	-0.0236144	-0.0214171	-0.0241027	-0.0209288	-0.0321593	-0.0277648	-0.03338	-0.0258117	-0.0209288	-0.0304503	-0.0314269	-0.0336242	-0.0363097	-0.0111632	-0.0270324	-0.0231261	-0.0277648	-0.0321593	-0.0226378	-0.0355773	-0.0328917	-0.0216613	-0.0348449	-0.03338	-0.022882	-0.0253234	-0.0253234	-0.0197081	-0.0167784	-0.0223937	-0.0270324	-0.0233702	-0.0182433	-0.0223937	-0.00896595
-0.0306945	-0.0204406	-0.0172667	-0.0258117	-0.019464	-0.0326476	-0.0123839	-0.0309386	-0.0328917	-0.0331359	-0.0324034	-0.0306945	-0.0294738	-0.0294738	-0.0282531	-0.0233702	-0.0214171	-0.0238585	-0.0209288	-0.0321593	-0.0275206	-0.03338	-0.0258117	-0.0214171	-0.0294738	-0.0309386	-0.0336242	-0.0363097	-0.0111632	-0.0270324	-0.0236144	-0.0272765	-0.0321593	-0.0221495	-0.0355773	-0.0328917	-0.0216613	-0.0348449	-0.03338	-0.022882	-0.0250792	-0.0253234	-0.0199523	-0.0167784	-0.0223937	-0.0270324	-0.0231261	-0.0182433	-0.0219054	-0.00921009
-0.0306945	-0.0204406	-0.0175109	-0.0258117	-0.019464	-0.0321593	-0.0123839	-0.0309386	-0.0336242	-0.0328917	-0.0324034	-0.0309386	-0.0297179	-0.0294738	-0.0280089	-0.0238585	-0.0214171	-0.0238585	-0.0209288	-0.0321593	-0.0275206	-0.03338	-0.0258117	-0.0214171	-0.0294738	-0.0309386	-0.03338	-0.0363097	-0.0111632	-0.0270324	-0.0236144	-0.0272765	-0.0321593	-0.0221495	-0.0355773	-0.0336242	-0.0216613	-0.0358214	-0.0331359	-0.0226378	-0.0250792	-0.0253234	-0.019464	-0.0155577	-0.0219054	-0.0272765	-0.0231261	-0.0179992	-0.0216613	-0.00945423
-0.0306945	-0.0209288	-0.0172667	-0.0260558	-0.0197081	-0.0321593	-0.0126281	-0.0309386	-0.0336242	-0.0326476	-0.0328917	-0.0309386	-0.0297179	-0.0297179	-0.0280089	-0.0238585	-0.0209288	-0.0238585	-0.0209288	-0.0321593	-0.0272765	-0.03338	-0.0258117	-0.021173	-0.0284972	-0.0304503	-0.03338	-0.0363097	-0.0114074	-0.0267882	-0.0233702	-0.0272765	-0.0321593	-0.0221495	-0.035089	-0.03338	-0.0214171	-0.0355773	-0.03338	-0.0226378	-0.0250792	-0.0248351	-0.019464	-0.0158019	-0.0219054	-0.0272765	-0.022882	-0.0179992	-0.0216613	-0.00921009
-0.0304503	-0.0206847	-0.0170226	-0.0260558	-0.019464	-0.031671	-0.0126281	-0.0309386	-0.0336242	-0.0326476	-0.0328917	-0.0309386	-0.0289855	-0.0297179	-0.0280089	-0.0236144	-0.0206847	-0.0238585	-0.0209288	-0.0321593	-0.0272765	-0.03338	-0.0258117	-0.0219054	-0.0284972	-0.0306945	-0.0328917	-0.0365538	-0.0114074	-0.0270324	-0.0233702	-0.0270324	-0.0321593	-0.0221495	-0.0353331	-0.03338	-0.0214171	-0.0358214	-0.03338	-0.0223937	-0.0231261	-0.0248351	-0.019464	-0.0148253	-0.0219054	-0.0272765	-0.0231261	-0.0179992	-0.0216613	-0.00921009
-0.0304503	-0.0214171	-0.0170226	-0.0258117	-0.019464	-0.0319152	-0.0126281	-0.0297179	-0.0328917	-0.0324034	-0.0328917	-0.0319152	-0.0292296	-0.0297179	-0.0277648	-0.0238585	-0.0206847	-0.0238585	-0.0209288	-0.0321593	-0.0272765	-0.0328917	-0.0258117	-0.0221495	-0.0284972	-0.0306945	-0.0328917	-0.0363097	-0.0114074	-0.0260558	-0.022882	-0.0270324	-0.0321593	-0.0219054	-0.0348449	-0.0336242	-0.021173	-0.0358214	-0.0324034	-0.0226378	-0.0231261	-0.0248351	-0.019464	-0.0150695	-0.0219054	-0.0275206	-0.022882	-0.017755	-0.0209288	-0.00921009
-0.0304503	-0.0214171	-0.0170226	-0.0255675	-0.019464	-0.031671	-0.0126281	-0.0297179	-0.0328917	-0.0326476	-0.0326476	-0.0319152	-0.0292296	-0.0297179	-0.0277648	-0.0238585	-0.0199523	-0.0233702	-0.0209288	-0.0324034	-0.0267882	-0.0328917	-0.0265441	-0.0226378	-0.0275206	-0.029962	-0.0324034	-0.0363097	-0.0116515	-0.0260558	-0.022882	-0.0270324	-0.0321593	-0.0219054	-0.0346007	-0.0336242	-0.0209288	-0.0358214	-0.0326476	-0.0223937	-0.0221495	-0.0248351	-0.019464	-0.0150695	-0.021173	-0.0275206	-0.0231261	-0.0179992	-0.0209288	-0.00872181
-0.0304503	-0.0214171	-0.0170226	-0.0255675	-0.0184874	-0.031671	-0.0126281	-0.0297179	-0.0328917	-0.0326476	-0.0328917	-0.0319152	-0.0292296	-0.0297179	-0.0280089	-0.0236144	-0.0199523	-0.0233702	-0.0206847	-0.0319152	-0.0267882	-0.0328917	-0.0267882	-0.022882	-0.0275206	-0.029962	-0.0324034	-0.0363097	-0.0116515	-0.0258117	-0.022882	-0.0267882	-0.031671	-0.0219054	-0.0348449	-0.03338	-0.021173	-0.0365538	-0.0321593	-0.0221495	-0.0221495	-0.0248351	-0.0199523	-0.0148253	-0.021173	-0.0277648	-0.0226378	-0.0170226	-0.0214171	-0.00896595
-0.0304503	-0.0216613	-0.017755	-0.0255675	-0.0184874	-0.031671	-0.0123839	-0.0294738	-0.0324034	-0.0321593	-0.0328917	-0.0326476	-0.0292296	-0.0292296	-0.0280089	-0.0236144	-0.0192199	-0.0236144	-0.0206847	-0.031671	-0.0265441	-0.0331359	-0.0270324	-0.022882	-0.0272765	-0.029962	-0.0324034	-0.0365538	-0.0116515	-0.0258117	-0.022882	-0.0270324	-0.031671	-0.0219054	-0.0346007	-0.0336242	-0.021173	-0.0365538	-0.0321593	-0.0221495	-0.0221495	-0.0243468	-0.0199523	-0.0145812	-0.021173	-0.0277648	-0.0223937	-0.0170226	-0.021173	-0.00872181
-0.0302062	-0.0216613	-0.0179992	-0.0255675	-0.0189757	-0.0304503	-0.0121398	-0.0294738	-0.0324034	-0.0324034	-0.0324034	-0.0326476	-0.0292296	-0.0294738	-0.0280089	-0.0236144	-0.0192199	-0.0236144	-0.0206847	-0.0319152	-0.0265441	-0.0331359	-0.0272765	-0.0233702	-0.0280089	-0.029962	-0.0319152	-0.0365538	-0.0136046	-0.0258117	-0.022882	-0.0272765	-0.0319152	-0.0219054	-0.0346007	-0.03338	-0.021173	-0.0363097	-0.0319152	-0.0214171	-0.021173	-0.0243468	-0.0199523	-0.0145812	-0.0179992	-0.0277648	-0.0223937	-0.0170226	-0.021173	-0.00847767
-0.0302062	-0.0214171	-0.017755	-0.0258117	-0.0189757	-0.0306945	-0.0123839	-0.0297179	-0.0311827	-0.0319152	-0.0324034	-0.0324034	-0.0289855	-0.0294738	-0.0282531	-0.0236144	-0.0192199	-0.0236144	-0.0206847	-0.031671	-0.0265441	-0.0331359	-0.0272765	-0.0236144	-0.0280089	-0.029962	-0.0319152	-0.036798	-0.0136046	-0.0250792	-0.022882	-0.0270324	-0.0314269	-0.0216613	-0.0341124	-0.0341124	-0.021173	-0.0365538	-0.0321593	-0.0214171	-0.021173	-0.0238585	-0.0201964	-0.0136046	-0.0179992	-0.0280089	-0.0223937	-0.0165343	-0.021173	-0.00847767
-0.0302062	-0.0214171	-0.017755	-0.0258117	-0.0189757	-0.0304503	-0.0121398	-0.0294738	-0.0311827	-0.0321593	-0.0324034	-0.0324034	-0.0287413	-0.0292296	-0.0284972	-0.0236144	-0.0184874	-0.0231261	-0.0197081	-0.031671	-0.0265441	-0.0331359	-0.0282531	-0.0236144	-0.0284972	-0.0302062	-0.0314269	-0.036798	-0.0138488	-0.0250792	-0.0233702	-0.0272765	-0.0314269	-0.0214171	-0.0341124	-0.0341124	-0.0209288	-0.0365538	-0.0319152	-0.0214171	-0.021173	-0.0241027	-0.0201964	-0.0136046	-0.0165343	-0.0275206	-0.0221495	-0.0165343	-0.0214171	-0.00847767
-0.0302062	-0.0216613	-0.0179992	-0.0253234	-0.0189757	-0.0309386	-0.0121398	-0.0294738	-0.0311827	-0.0321593	-0.0324034	-0.0324034	-0.0289855	-0.0292296	-0.0284972	-0.0233702	-0.0184874	-0.0231261	-0.0197081	-0.0314269	-0.0253234	-0.0331359	-0.0282531	-0.0233702	-0.0284972	-0.0302062	-0.0314269	-0.036798	-0.0138488	-0.0250792	-0.0233702	-0.0272765	-0.0314269	-0.0216613	-0.0341124	-0.0341124	-0.0209288	-0.0365538	-0.0321593	-0.0214171	-0.0209288	-0.0241027	-0.0201964	-0.0136046	-0.0165343	-0.0275206	-0.0219054	-0.0165343	-0.0214171	-0.00847767
-0.0302062	-0.0214171	-0.0179992	-0.0255675	-0.0189757	-0.0306945	-0.0126281	-0.0294738	-0.0319152	-0.031671	-0.0326476	-0.0326476	-0.0289855	-0.0289855	-0.0284972	-0.0231261	-0.0184874	-0.0231261	-0.0197081	-0.0314269	-0.0250792	-0.0331359	-0.0282531	-0.0236144	-0.0284972	-0.0302062	-0.0314269	-0.0370421	-0.0138488	-0.0248351	-0.0233702	-0.0267882	-0.0311827	-0.0216613	-0.0338683	-0.0343566	-0.0209288	-0.0370421	-0.0321593	-0.0197081	-0.0209288	-0.0236144	-0.0204406	-0.0128722	-0.0165343	-0.0275206	-0.0221495	-0.0167784	-0.0216613	-0.00847767
-0.029962	-0.0216613	-0.0179992	-0.0255675	-0.0189757	-0.0304503	-0.0126281	-0.0294738	-0.0319152	-0.031671	-0.0326476	-0.0326476	-0.0289855	-0.0284972	-0.0287413	-0.0233702	-0.0172667	-0.0221495	-0.0192199	-0.0311827	-0.0250792	-0.0331359	-0.0277648	-0.0233702	-0.0287413	-0.0302062	-0.0314269	-0.0370421	-0.0145812	-0.0248351	-0.0236144	-0.0265441	-0.0311827	-0.0216613	-0.0338683	-0.0343566	-0.0209288	-0.0370421	-0.0319152	-0.0197081	-0.0206847	-0.0236144	-0.0204406	-0.0128722	-0.0165343	-0.0275206	-0.0219054	-0.0165343	-0.0216613	-0.00847767
-0.029962	-0.0219054	-0.0179992	-0.0255675	-0.019464	-0.0304503	-0.0126281	-0.0297179	-0.0321593	-0.0319152	-0.0326476	-0.0324034	-0.0289855	-0.0282531	-0.0287413	-0.0231261	-0.0172667	-0.0223937	-0.0192199	-0.0311827	-0.0250792	-0.0331359	-0.0277648	-0.0231261	-0.0287413	-0.0302062	-0.0309386	-0.0370421	-0.0145812	-0.0236144	-0.0233702	-0.0265441	-0.0306945	-0.0216613	-0.0338683	-0.0343566	-0.0206847	-0.0372863	-0.0319152	-0.0189757	-0.0206847	-0.0236144	-0.0204406	-0.0121398	-0.0153136	-0.0275206	-0.0221495	-0.0165343	-0.0216613	-0.00896595
-0.0297179	-0.0219054	-0.0170226	-0.0258117	-0.019464	-0.0304503	-0.0126281	-0.0297179	-0.0321593	-0.031671	-0.0324034	-0.0321593	-0.0289855	-0.0282531	-0.0287413	-0.0231261	-0.0172667	-0.0221495	-0.0184874	-0.0311827	-0.0250792	-0.0331359	-0.0272765	-0.0233702	-0.0287413	-0.0302062	-0.0309386	-0.0372863	-0.0150695	-0.0236144	-0.0238585	-0.0267882	-0.0306945	-0.0219054	-0.0336242	-0.0338683	-0.0206847	-0.0372863	-0.0321593	-0.0189757	-0.0206847	-0.0236144	-0.0204406	-0.0121398	-0.0153136	-0.0272765	-0.0221495	-0.016046	-0.0219054	-0.00896595
-0.0297179	-0.0219054	-0.0170226	-0.0255675	-0.019464	-0.0304503	-0.0126281	-0.0294738	-0.0321593	-0.031671	-0.0326476	-0.0321593	-0.0289855	-0.0280089	-0.0289855	-0.0223937	-0.0170226	-0.0221495	-0.0184874	-0.0311827	-0.0253234	-0.0331359	-0.0270324	-0.0233702	-0.0289855	-0.0302062	-0.0309386	-0.0372863	-0.0150695	-0.0233702	-0.0236144	-0.0255675	-0.0306945	-0.0221495	-0.0338683	-0.0338683	-0.0206847	-0.0372863	-0.0321593	-0.0189757	-0.0201964	-0.0236144	-0.0204406	-0.0121398	-0.0140929	-0.0272765	-0.0219054	-0.016046	-0.0216613	-0.00896595
-0.0297179	-0.0216613	-0.0165343	-0.0255675	-0.019464	-0.0304503	-0.0126281	-0.0294738	-0.0321593	-0.0319152	-0.0326476	-0.0321593	-0.0294738	-0.0282531	-0.0292296	-0.0223937	-0.0170226	-0.0223937	-0.0184874	-0.0306945	-0.0253234	-0.03338	-0.0265441	-0.0236144	-0.0289855	-0.0302062	-0.0309386	-0.0372863	-0.0150695	-0.0233702	-0.0236144	-0.0258117	-0.0306945	-0.0221495	-0.0336242	-0.0336242	-0.0206847	-0.0377745	-0.0321593	-0.0192199	-0.0201964	-0.0236144	-0.0201964	-0.0121398	-0.0140929	-0.0272765	-0.0219054	-0.0158019	-0.0216613	-0.00896595
-0.0297179	-0.021173	-0.0158019	-0.0255675	-0.019464	-0.0304503	-0.0131163	-0.0294738	-0.0319152	-0.031671	-0.0324034	-0.0321593	-0.0294738	-0.0282531	-0.0294738	-0.0221495	-0.0170226	-0.0223937	-0.0182433	-0.0304503	-0.0253234	-0.0331359	-0.0265441	-0.0238585	-0.0292296	-0.029962	-0.0306945	-0.0377745	-0.0155577	-0.0231261	-0.0233702	-0.0250792	-0.0306945	-0.0221495	-0.0338683	-0.03338	-0.0209288	-0.0380187	-0.0319152	-0.0192199	-0.0201964	-0.0236144	-0.0201964	-0.0118956	-0.0133605	-0.0277648	-0.021173	-0.0158019	-0.0216613	-0.00896595
-0.0284972	-0.0214171	-0.0162902	-0.0255675	-0.0197081	-0.0302062	-0.0131163	-0.029962	-0.0319152	-0.031671	-0.0324034	-0.0319152	-0.0294738	-0.0282531	-0.0294738	-0.0223937	-0.0167784	-0.0223937	-0.0182433	-0.0302062	-0.0253234	-0.0331359	-0.0265441	-0.0238585	-0.0292296	-0.0302062	-0.0309386	-0.0377745	-0.0155577	-0.0231261	-0.0231261	-0.0250792	-0.0304503	-0.0221495	-0.0336242	-0.0336242	-0.0209288	-0.0380187	-0.0319152	-0.0187316	-0.0204406	-0.0236144	-0.0201964	-0.0121398	-0.0131163	-0.0275206	-0.021173	-0.0158019	-0.0219054	-0.00945423
-0.0284972	-0.0209288	-0.0162902	-0.0243468	-0.0197081	-0.0302062	-0.0128722	-0.029962	-0.0319152	-0.0314269	-0.0324034	-0.031671	-0.0294738	-0.0282531	-0.0297179	-0.0223937	-0.0167784	-0.0221495	-0.0182433	-0.0304503	-0.0253234	-0.03338	-0.0262999	-0.0233702	-0.0292296	-0.029962	-0.0309386	-0.0377745	-0.0158019	-0.0231261	-0.0236144	-0.0250792	-0.0304503	-0.0226378	-0.0336242	-0.0341124	-0.0209288	-0.0377745	-0.031671	-0.0187316	-0.0204406	-0.0236144	-0.0199523	-0.0123839	-0.0133605	-0.0277648	-0.021173	-0.016046	-0.022882	-0.00945423
-0.0282531	-0.0209288	-0.016046	-0.0241027	-0.0197081	-0.0302062	-0.0128722	-0.029962	-0.0319152	-0.031671	-0.0321593	-0.031671	-0.0294738	-0.0282531	-0.0289855	-0.0221495	-0.0165343	-0.0219054	-0.0182433	-0.0304503	-0.0255675	-0.0331359	-0.0260558	-0.0233702	-0.0302062	-0.0297179	-0.0314269	-0.0377745	-0.0155577	-0.0231261	-0.0236144	-0.0248351	-0.0302062	-0.0226378	-0.0338683	-0.0341124	-0.0209288	-0.0377745	-0.031671	-0.0187316	-0.0204406	-0.0236144	-0.0199523	-0.0123839	-0.0133605	-0.0277648	-0.0214171	-0.016046	-0.0226378	-0.00921009
-0.0282531	-0.0209288	-0.0162902	-0.0241027	-0.0192199	-0.0306945	-0.0128722	-0.0302062	-0.0319152	-0.0314269	-0.0321593	-0.031671	-0.0297179	-0.0282531	-0.0292296	-0.0219054	-0.0165343	-0.0219054	-0.0182433	-0.0304503	-0.0255675	-0.0331359	-0.0260558	-0.0233702	-0.0302062	-0.0297179	-0.0314269	-0.0377745	-0.0158019	-0.022882	-0.0238585	-0.0245909	-0.029962	-0.0223937	-0.0338683	-0.0338683	-0.0209288	-0.0377745	-0.0314269	-0.0187316	-0.0204406	-0.0236144	-0.019464	-0.0126281	-0.0111632	-0.0277648	-0.019464	-0.016046	-0.0226378	-0.00921009
-0.0282531	-0.0201964	-0.0165343	-0.0236144	-0.0192199	-0.0306945	-0.0128722	-0.0302062	-0.0319152	-0.031671	-0.031671	-0.0319152	-0.0297179	-0.0282531	-0.0289855	-0.0219054	-0.0170226	-0.0216613	-0.0184874	-0.0304503	-0.0255675	-0.0328917	-0.0260558	-0.0236144	-0.0302062	-0.0297179	-0.0314269	-0.0380187	-0.0158019	-0.022882	-0.0236144	-0.0243468	-0.0302062	-0.0223937	-0.0341124	-0.0341124	-0.0209288	-0.0380187	-0.0314269	-0.0184874	-0.0204406	-0.0233702	-0.0192199	-0.0128722	-0.0111632	-0.0284972	-0.019464	-0.016046	-0.0226378	-0.00921009
-0.0280089	-0.0199523	-0.0165343	-0.0236144	-0.0184874	-0.0302062	-0.0128722	-0.0302062	-0.0319152	-0.031671	-0.031671	-0.031671	-0.0297179	-0.0282531	-0.0289855	-0.0219054	-0.0170226	-0.0216613	-0.0184874	-0.0304503	-0.0255675	-0.0326476	-0.0260558	-0.0231261	-0.0302062	-0.0292296	-0.0319152	-0.0380187	-0.014337	-0.022882	-0.0221495	-0.0241027	-0.029962	-0.0223937	-0.0338683	-0.0338683	-0.0209288	-0.0377745	-0.031671	-0.0179992	-0.0204406	-0.0233702	-0.0192199	-0.0126281	-0.0116515	-0.0282531	-0.019464	-0.016046	-0.022882	-0.00921009
-0.0280089	-0.0199523	-0.0167784	-0.0238585	-0.0187316	-0.0304503	-0.0128722	-0.0302062	-0.0321593	-0.031671	-0.031671	-0.0311827	-0.0294738	-0.0282531	-0.0287413	-0.0219054	-0.0170226	-0.0219054	-0.0189757	-0.0304503	-0.0255675	-0.0326476	-0.0258117	-0.0231261	-0.0302062	-0.0292296	-0.0319152	-0.0377745	-0.014337	-0.0223937	-0.0221495	-0.0241027	-0.0282531	-0.0223937	-0.0341124	-0.0338683	-0.0209288	-0.0380187	-0.0314269	-0.0179992	-0.0204406	-0.0231261	-0.0189757	-0.0128722	-0.0116515	-0.0282531	-0.019464	-0.016046	-0.022882	-0.00921009
-0.0280089	-0.0199523	-0.0167784	-0.0238585	-0.0187316	-0.0304503	-0.0131163	-0.0302062	-0.0324034	-0.0319152	-0.0287413	-0.0311827	-0.0294738	-0.0282531	-0.0287413	-0.0219054	-0.0172667	-0.0214171	-0.0189757	-0.0304503	-0.0255675	-0.0326476	-0.0260558	-0.022882	-0.029962	-0.0289855	-0.0319152	-0.0377745	-0.0140929	-0.0226378	-0.0219054	-0.0238585	-0.0282531	-0.0221495	-0.0341124	-0.0341124	-0.0199523	-0.0377745	-0.0314269	-0.0179992	-0.0204406	-0.0231261	-0.0189757	-0.0131163	-0.0116515	-0.0284972	-0.019464	-0.016046	-0.0226378	-0.00921009
-0.0280089	-0.0197081	-0.0167784	-0.0241027	-0.0182433	-0.0304503	-0.0133605	-0.0306945	-0.0321593	-0.0319152	-0.0284972	-0.0311827	-0.0292296	-0.0280089	-0.0284972	-0.0214171	-0.0172667	-0.021173	-0.0189757	-0.0304503	-0.0253234	-0.0326476	-0.0260558	-0.022882	-0.0306945	-0.0289855	-0.0319152	-0.0375304	-0.0138488	-0.0226378	-0.0219054	-0.0241027	-0.0280089	-0.0221495	-0.0338683	-0.0336242	-0.0209288	-0.0380187	-0.0314269	-0.0179992	-0.0199523	-0.0226378	-0.0189757	-0.0128722	-0.0121398	-0.0284972	-0.0189757	-0.0162902	-0.0231261	-0.00921009
-0.0280089	-0.0192199	-0.0170226	-0.0238585	-0.0184874	-0.0306945	-0.0133605	-0.0304503	-0.0321593	-0.031671	-0.0277648	-0.0309386	-0.0292296	-0.0282531	-0.0284972	-0.0216613	-0.0175109	-0.0214171	-0.0192199	-0.0304503	-0.0255675	-0.0326476	-0.0262999	-0.022882	-0.0306945	-0.0287413	-0.0319152	-0.0372863	-0.0138488	-0.0209288	-0.0219054	-0.0233702	-0.0280089	-0.0223937	-0.0338683	-0.0336242	-0.0209288	-0.0377745	-0.0314269	-0.0172667	-0.0201964	-0.0226378	-0.0184874	-0.0133605	-0.0121398	-0.0287413	-0.0187316	-0.0165343	-0.0231261	-0.00921009
-0.0280089	-0.0192199	-0.0170226	-0.0241027	-0.0184874	-0.0304503	-0.0133605	-0.0304503	-0.0321593	-0.031671	-0.0277648	-0.0309386	-0.0289855	-0.0272765	-0.0284972	-0.0216613	-0.0170226	-0.0206847	-0.0192199	-0.0304503	-0.0255675	-0.0324034	-0.0265441	-0.0221495	-0.0309386	-0.0289855	-0.0324034	-0.0375304	-0.0138488	-0.0209288	-0.0216613	-0.0236144	-0.0282531	-0.0223937	-0.0341124	-0.0338683	-0.0209288	-0.0377745	-0.0314269	-0.0172667	-0.0199523	-0.0226378	-0.0184874	-0.0131163	-0.0121398	-0.0287413	-0.0187316	-0.0165343	-0.0231261	-0.00921009
-0.0277648	-0.019464	-0.0170226	-0.0238585	-0.0172667	-0.0306945	-0.0133605	-0.0292296	-0.0319152	-0.031671	-0.0270324	-0.0302062	-0.0289855	-0.0272765	-0.0282531	-0.0209288	-0.0170226	-0.0206847	-0.0192199	-0.0306945	-0.0258117	-0.0324034	-0.0262999	-0.0221495	-0.0306945	-0.0289855	-0.0324034	-0.0377745	-0.0138488	-0.0199523	-0.0219054	-0.0233702	-0.0277648	-0.0223937	-0.0341124	-0.0336242	-0.0204406	-0.0382628	-0.0311827	-0.0172667	-0.0199523	-0.0223937	-0.0182433	-0.0133605	-0.0133605	-0.0287413	-0.0184874	-0.0165343	-0.0226378	-0.00823353
-0.0277648	-0.0197081	-0.0162902	-0.0241027	-0.0172667	-0.0306945	-0.0131163	-0.0292296	-0.0319152	-0.0319152	-0.0270324	-0.0302062	-0.0289855	-0.0267882	-0.0282531	-0.021173	-0.0170226	-0.0201964	-0.0189757	-0.0304503	-0.0255675	-0.0319152	-0.0260558	-0.0216613	-0.0309386	-0.0289855	-0.0324034	-0.0375304	-0.0140929	-0.0197081	-0.021173	-0.0233702	-0.0277648	-0.0223937	-0.0341124	-0.0336242	-0.0201964	-0.0382628	-0.0311827	-0.0170226	-0.0199523	-0.0221495	-0.0182433	-0.0136046	-0.0131163	-0.0282531	-0.0184874	-0.0162902	-0.0226378	-0.00823353
-0.0277648	-0.0197081	-0.0162902	-0.0238585	-0.0170226	-0.0306945	-0.0133605	-0.0284972	-0.0319152	-0.0319152	-0.0270324	-0.0302062	-0.0287413	-0.0267882	-0.0275206	-0.0204406	-0.0165343	-0.0201964	-0.0189757	-0.0304503	-0.0258117	-0.0319152	-0.0260558	-0.0219054	-0.0311827	-0.0284972	-0.0324034	-0.0377745	-0.014337	-0.0199523	-0.021173	-0.0226378	-0.0280089	-0.0223937	-0.0341124	-0.0336242	-0.0204406	-0.0377745	-0.0309386	-0.0167784	-0.0201964	-0.0221495	-0.0182433	-0.0136046	-0.0140929	-0.0282531	-0.0184874	-0.0162902	-0.0221495	-0.00823353
-0.0277648	-0.0197081	-0.0162902	-0.0241027	-0.0167784	-0.0302062	-0.0133605	-0.0284972	-0.0319152	-0.0321593	-0.0262999	-0.0302062	-0.0287413	-0.0267882	-0.0275206	-0.0201964	-0.0167784	-0.0201964	-0.0187316	-0.0304503	-0.0255675	-0.0314269	-0.0260558	-0.0219054	-0.0311827	-0.0284972	-0.0324034	-0.0370421	-0.0140929	-0.0192199	-0.0214171	-0.0223937	-0.0270324	-0.0223937	-0.0343566	-0.0338683	-0.0204406	-0.0377745	-0.0311827	-0.0167784	-0.0199523	-0.0219054	-0.0179992	-0.0136046	-0.0140929	-0.0282531	-0.0184874	-0.0165343	-0.0223937	-0.00823353
-0.0277648	-0.0192199	-0.0165343	-0.0243468	-0.0167784	-0.029962	-0.0126281	-0.0284972	-0.0302062	-0.0321593	-0.0262999	-0.0302062	-0.0287413	-0.0272765	-0.0275206	-0.0204406	-0.0165343	-0.0199523	-0.0187316	-0.0302062	-0.0255675	-0.0314269	-0.0258117	-0.0216613	-0.0306945	-0.0282531	-0.0326476	-0.0370421	-0.0148253	-0.0189757	-0.0209288	-0.0219054	-0.0270324	-0.0221495	-0.0353331	-0.0338683	-0.0189757	-0.0377745	-0.0311827	-0.0167784	-0.0199523	-0.0221495	-0.0179992	-0.0138488	-0.0140929	-0.0282531	-0.017755	-0.0162902	-0.0223937	-0.00847767
-0.0260558	-0.0192199	-0.0165343	-0.0243468	-0.0167784	-0.029962	-0.0126281	-0.0284972	-0.0302062	-0.031671	-0.0262999	-0.0302062	-0.0287413	-0.0272765	-0.0275206	-0.0199523	-0.016046	-0.0199523	-0.0187316	-0.0302062	-0.0258117	-0.0314269	-0.0260558	-0.0216613	-0.0309386	-0.0282531	-0.0326476	-0.0370421	-0.0150695	-0.0192199	-0.0209288	-0.0219054	-0.0272765	-0.0223937	-0.035089	-0.03338	-0.0189757	-0.0377745	-0.0311827	-0.0170226	-0.0189757	-0.0214171	-0.0179992	-0.0131163	-0.0158019	-0.0282531	-0.017755	-0.0162902	-0.0221495	-0.00847767
-0.0260558	-0.0187316	-0.0162902	-0.0238585	-0.0167784	-0.029962	-0.0123839	-0.0284972	-0.0297179	-0.0319152	-0.0260558	-0.0302062	-0.0284972	-0.0265441	-0.0258117	-0.0197081	-0.0158019	-0.0197081	-0.0182433	-0.029962	-0.0255675	-0.0309386	-0.0253234	-0.0214171	-0.0309386	-0.0280089	-0.0326476	-0.036798	-0.0153136	-0.0182433	-0.021173	-0.0221495	-0.0270324	-0.0219054	-0.0355773	-0.0336242	-0.0179992	-0.0380187	-0.029962	-0.0170226	-0.0189757	-0.021173	-0.0175109	-0.0131163	-0.0158019	-0.0277648	-0.017755	-0.0162902	-0.021173	-0.00847767
-0.0260558	-0.0189757	-0.0162902	-0.0241027	-0.0165343	-0.029962	-0.0123839	-0.0284972	-0.0297179	-0.031671	-0.0260558	-0.0302062	-0.0287413	-0.0265441	-0.0258117	-0.0197081	-0.0153136	-0.019464	-0.0182433	-0.0297179	-0.0258117	-0.0309386	-0.0253234	-0.0209288	-0.0311827	-0.0280089	-0.0324034	-0.0365538	-0.0153136	-0.0179992	-0.0209288	-0.0219054	-0.0270324	-0.0221495	-0.0355773	-0.0336242	-0.0182433	-0.0382628	-0.029962	-0.0170226	-0.0189757	-0.021173	-0.0175109	-0.0131163	-0.0158019	-0.0277648	-0.017755	-0.0162902	-0.021173	-0.00896595
-0.0260558	-0.0189757	-0.0162902	-0.0236144	-0.0172667	-0.029962	-0.0123839	-0.0282531	-0.0297179	-0.0321593	-0.0255675	-0.0304503	-0.0284972	-0.0265441	-0.0250792	-0.0189757	-0.0153136	-0.0197081	-0.0182433	-0.029962	-0.0258117	-0.0309386	-0.0253234	-0.0209288	-0.0311827	-0.0277648	-0.0324034	-0.0372863	-0.0153136	-0.017755	-0.0209288	-0.0219054	-0.0270324	-0.0219054	-0.0353331	-0.0328917	-0.0179992	-0.0380187	-0.029962	-0.017755	-0.0187316	-0.021173	-0.0167784	-0.0133605	-0.0165343	-0.0277648	-0.0175109	-0.016046	-0.0206847	-0.00872181
-0.0260558	-0.0184874	-0.016046	-0.0236144	-0.0172667	-0.029962	-0.0123839	-0.0282531	-0.0289855	-0.0321593	-0.0255675	-0.0304503	-0.0287413	-0.0262999	-0.0250792	-0.0189757	-0.0155577	-0.0192199	-0.0172667	-0.029962	-0.0255675	-0.0302062	-0.0250792	-0.0209288	-0.0309386	-0.0280089	-0.0324034	-0.0372863	-0.0153136	-0.017755	-0.0209288	-0.0221495	-0.0270324	-0.0216613	-0.0358214	-0.0326476	-0.0182433	-0.0380187	-0.029962	-0.017755	-0.0187316	-0.021173	-0.0167784	-0.0136046	-0.0165343	-0.0272765	-0.017755	-0.016046	-0.0206847	-0.00872181
-0.0250792	-0.0182433	-0.016046	-0.0233702	-0.0167784	-0.029962	-0.0123839	-0.0275206	-0.0289855	-0.0319152	-0.0255675	-0.0304503	-0.0287413	-0.0262999	-0.0250792	-0.0187316	-0.0153136	-0.0192199	-0.0172667	-0.0297179	-0.0258117	-0.0302062	-0.0253234	-0.0182433	-0.0309386	-0.0280089	-0.0309386	-0.0370421	-0.0162902	-0.017755	-0.0214171	-0.0221495	-0.0270324	-0.0216613	-0.0358214	-0.0328917	-0.0182433	-0.0375304	-0.0297179	-0.0182433	-0.0187316	-0.0209288	-0.0167784	-0.0133605	-0.0172667	-0.0272765	-0.0175109	-0.016046	-0.0209288	-0.00896595
-0.0250792	-0.0184874	-0.0162902	-0.0233702	-0.0170226	-0.029962	-0.0123839	-0.0275206	-0.0289855	-0.0321593	-0.0255675	-0.0304503	-0.0284972	-0.0260558	-0.0245909	-0.0187316	-0.0150695	-0.0192199	-0.0172667	-0.029962	-0.0258117	-0.0302062	-0.0250792	-0.0179992	-0.0309386	-0.0280089	-0.0311827	-0.0360656	-0.0162902	-0.0170226	-0.0214171	-0.0219054	-0.0262999	-0.0204406	-0.0355773	-0.0336242	-0.0179992	-0.0372863	-0.0297179	-0.0184874	-0.0187316	-0.0199523	-0.016046	-0.0131163	-0.0172667	-0.0267882	-0.0175109	-0.016046	-0.0201964	-0.00872181
-0.0245909	-0.0184874	-0.0155577	-0.0233702	-0.0167784	-0.029962	-0.0126281	-0.0272765	-0.0287413	-0.0321593	-0.0253234	-0.0304503	-0.0282531	-0.0260558	-0.0245909	-0.0187316	-0.0150695	-0.0184874	-0.0170226	-0.029962	-0.0258117	-0.029962	-0.0241027	-0.0172667	-0.0306945	-0.0272765	-0.0304503	-0.0360656	-0.0165343	-0.0170226	-0.0216613	-0.0219054	-0.0262999	-0.0204406	-0.0358214	-0.0336242	-0.0179992	-0.0372863	-0.0294738	-0.0182433	-0.0184874	-0.0199523	-0.016046	-0.0131163	-0.0172667	-0.0267882	-0.0175109	-0.016046	-0.0201964	-0.00921009
-0.0245909	-0.0182433	-0.0155577	-0.0233702	-0.0165343	-0.0297179	-0.0126281	-0.0272765	-0.0287413	-0.0321593	-0.0253234	-0.0306945	-0.0284972	-0.0258117	-0.0243468	-0.0187316	-0.0150695	-0.0187316	-0.0170226	-0.0294738	-0.0243468	-0.029962	-0.0241027	-0.0170226	-0.0306945	-0.0272765	-0.0306945	-0.0360656	-0.0165343	-0.0167784	-0.0216613	-0.0221495	-0.0262999	-0.0204406	-0.0358214	-0.03338	-0.0179992	-0.0375304	-0.0292296	-0.0182433	-0.0182433	-0.0197081	-0.016046	-0.0128722	-0.017755	-0.0267882	-0.0179992	-0.0162902	-0.0201964	-0.00921009
-0.0245909	-0.0179992	-0.0145812	-0.022882	-0.0167784	-0.0297179	-0.0133605	-0.0272765	-0.0282531	-0.0319152	-0.0250792	-0.0306945	-0.0282531	-0.0260558	-0.0243468	-0.0187316	-0.0150695	-0.0187316	-0.0162902	-0.0294738	-0.0245909	-0.0302062	-0.0233702	-0.0170226	-0.0306945	-0.0262999	-0.0306945	-0.0358214	-0.0165343	-0.0175109	-0.0216613	-0.0219054	-0.0262999	-0.0201964	-0.035089	-0.03338	-0.017755	-0.0375304	-0.0292296	-0.019464	-0.0182433	-0.0197081	-0.0155577	-0.0128722	-0.017755	-0.0262999	-0.017755	-0.0158019	-0.0197081	-0.00921009
-0.0238585	-0.0182433	-0.0148253	-0.022882	-0.0165343	-0.0297179	-0.0133605	-0.0272765	-0.0282531	-0.0319152	-0.0250792	-0.0306945	-0.0282531	-0.0260558	-0.0243468	-0.0184874	-0.0155577	-0.0167784	-0.0162902	-0.0289855	-0.0233702	-0.0302062	-0.0236144	-0.0155577	-0.029962	-0.0265441	-0.029962	-0.0358214	-0.0165343	-0.0172667	-0.021173	-0.0216613	-0.0262999	-0.0201964	-0.0353331	-0.03338	-0.017755	-0.0372863	-0.0294738	-0.0197081	-0.0179992	-0.0197081	-0.0155577	-0.0128722	-0.017755	-0.0265441	-0.017755	-0.0158019	-0.0197081	-0.00921009
-0.0238585	-0.0175109	-0.0148253	-0.022882	-0.0162902	-0.0297179	-0.0133605	-0.0267882	-0.0284972	-0.0319152	-0.0250792	-0.029962	-0.0277648	-0.0260558	-0.0245909	-0.017755	-0.0153136	-0.0165343	-0.0162902	-0.0289855	-0.0236144	-0.0302062	-0.0233702	-0.0158019	-0.029962	-0.0265441	-0.0302062	-0.035089	-0.0165343	-0.0172667	-0.0209288	-0.0216613	-0.0267882	-0.0199523	-0.0353331	-0.0328917	-0.017755	-0.0375304	-0.0292296	-0.0199523	-0.0179992	-0.0197081	-0.0150695	-0.0128722	-0.017755	-0.0258117	-0.0175109	-0.0158019	-0.0189757	-0.00798939
-0.0238585	-0.0175109	-0.0128722	-0.022882	-0.0165343	-0.0297179	-0.0140929	-0.0267882	-0.0284972	-0.0319152	-0.0250792	-0.029962	-0.0277648	-0.0258117	-0.0245909	-0.0179992	-0.0153136	-0.0167784	-0.0162902	-0.0289855	-0.0236144	-0.0304503	-0.022882	-0.0145812	-0.0289855	-0.0262999	-0.0302062	-0.035089	-0.0167784	-0.0175109	-0.0209288	-0.0216613	-0.0267882	-0.0199523	-0.035089	-0.0331359	-0.0179992	-0.0372863	-0.0294738	-0.0197081	-0.0182433	-0.0197081	-0.0148253	-0.0128722	-0.017755	-0.0258117	-0.0175109	-0.014337	-0.0189757	-0.00798939
-0.0238585	-0.0175109	-0.0126281	-0.022882	-0.0162902	-0.0287413	-0.0140929	-0.0267882	-0.0284972	-0.0314269	-0.0250792	-0.029962	-0.0277648	-0.0258117	-0.0245909	-0.0179992	-0.0155577	-0.016046	-0.0165343	-0.0292296	-0.0226378	-0.0302062	-0.0231261	-0.0145812	-0.0289855	-0.0243468	-0.029962	-0.035089	-0.0167784	-0.0175109	-0.0204406	-0.0216613	-0.0267882	-0.0199523	-0.0353331	-0.0331359	-0.017755	-0.0370421	-0.0294738	-0.0201964	-0.0184874	-0.0197081	-0.0150695	-0.0126281	-0.0172667	-0.0258117	-0.017755	-0.014337	-0.0187316	-0.00676868
-0.0238585	-0.0175109	-0.0133605	-0.0223937	-0.0162902	-0.0287413	-0.0140929	-0.0267882	-0.0284972	-0.0311827	-0.0250792	-0.0297179	-0.0267882	-0.0258117	-0.0245909	-0.0175109	-0.0153136	-0.016046	-0.016046	-0.0292296	-0.022882	-0.0297179	-0.022882	-0.0145812	-0.0289855	-0.0243468	-0.029962	-0.035089	-0.0167784	-0.017755	-0.0204406	-0.0216613	-0.0272765	-0.0197081	-0.0346007	-0.0331359	-0.0179992	-0.0372863	-0.0292296	-0.0204406	-0.0184874	-0.0199523	-0.0136046	-0.0121398	-0.0170226	-0.0255675	-0.0175109	-0.0140929	-0.0189757	-0.00676868
-0.0238585	-0.0165343	-0.0136046	-0.0223937	-0.0165343	-0.0287413	-0.0138488	-0.0267882	-0.0292296	-0.0311827	-0.0250792	-0.0297179	-0.0267882	-0.0255675	-0.0245909	-0.0175109	-0.0155577	-0.016046	-0.016046	-0.0284972	-0.022882	-0.0294738	-0.0223937	-0.0145812	-0.0289855	-0.0238585	-0.0292296	-0.0348449	-0.0175109	-0.017755	-0.0199523	-0.0216613	-0.0272765	-0.0197081	-0.0343566	-0.0331359	-0.0170226	-0.0370421	-0.0292296	-0.0204406	-0.0182433	-0.0199523	-0.0136046	-0.0118956	-0.0170226	-0.0255675	-0.017755	-0.0140929	-0.0189757	-0.00676868
-0.0236144	-0.0165343	-0.0131163	-0.0223937	-0.0162902	-0.0280089	-0.0138488	-0.0270324	-0.0292296	-0.0311827	-0.0250792	-0.0294738	-0.0267882	-0.0255675	-0.0245909	-0.0167784	-0.0153136	-0.016046	-0.016046	-0.0284972	-0.0219054	-0.029962	-0.0226378	-0.014337	-0.0277648	-0.0238585	-0.0289855	-0.035089	-0.0172667	-0.017755	-0.0199523	-0.0219054	-0.0277648	-0.0197081	-0.0346007	-0.0328917	-0.0170226	-0.036798	-0.0292296	-0.0206847	-0.0182433	-0.0199523	-0.0136046	-0.0118956	-0.0165343	-0.0255675	-0.0172667	-0.0140929	-0.0187316	-0.0062804
-0.0236144	-0.0165343	-0.0138488	-0.0219054	-0.0162902	-0.0280089	-0.0138488	-0.0270324	-0.0292296	-0.0311827	-0.0250792	-0.0294738	-0.0265441	-0.0255675	-0.0245909	-0.0167784	-0.0153136	-0.016046	-0.0155577	-0.0287413	-0.0221495	-0.0304503	-0.0219054	-0.014337	-0.0277648	-0.0238585	-0.0289855	-0.0348449	-0.0175109	-0.0179992	-0.0199523	-0.0216613	-0.0277648	-0.0199523	-0.0341124	-0.0328917	-0.0167784	-0.036798	-0.0294738	-0.0209288	-0.0182433	-0.0199523	-0.0136046	-0.0116515	-0.0165343	-0.0258117	-0.0172667	-0.0138488	-0.0170226	-0.0062804
-0.022882	-0.0162902	-0.0138488	-0.0219054	-0.016046	-0.0272765	-0.0138488	-0.0267882	-0.0292296	-0.0306945	-0.0250792	-0.0294738	-0.0267882	-0.0253234	-0.0245909	-0.0170226	-0.0153136	-0.016046	-0.0155577	-0.0284972	-0.0221495	-0.0304503	-0.0219054	-0.0138488	-0.0270324	-0.0238585	-0.0289855	-0.0346007	-0.0175109	-0.017755	-0.019464	-0.0219054	-0.0282531	-0.0199523	-0.0341124	-0.0331359	-0.0167784	-0.036798	-0.0294738	-0.0209288	-0.0184874	-0.0199523	-0.0136046	-0.0116515	-0.016046	-0.0258117	-0.0172667	-0.0138488	-0.0170226	-0.00603626
-0.022882	-0.0162902	-0.0136046	-0.021173	-0.0153136	-0.0272765	-0.0138488	-0.0267882	-0.0292296	-0.0309386	-0.0253234	-0.0294738	-0.0265441	-0.0253234	-0.0241027	-0.0155577	-0.0155577	-0.0158019	-0.0158019	-0.0284972	-0.0219054	-0.0302062	-0.0219054	-0.0138488	-0.0270324	-0.0238585	-0.0289855	-0.0346007	-0.0175109	-0.0175109	-0.0197081	-0.0221495	-0.0280089	-0.0199523	-0.0336242	-0.0328917	-0.0167784	-0.0370421	-0.0289855	-0.0209288	-0.0182433	-0.0199523	-0.0136046	-0.0114074	-0.016046	-0.0258117	-0.0155577	-0.0136046	-0.0167784	-0.00603626
-0.0226378	-0.0165343	-0.014337	-0.021173	-0.0155577	-0.0272765	-0.0133605	-0.0267882	-0.029962	-0.0309386	-0.0253234	-0.0294738	-0.0265441	-0.0253234	-0.0243468	-0.0155577	-0.0153136	-0.0162902	-0.0148253	-0.0282531	-0.0221495	-0.0304503	-0.021173	-0.0140929	-0.0262999	-0.0226378	-0.0289855	-0.0346007	-0.0175109	-0.0175109	-0.019464	-0.0216613	-0.0280089	-0.0199523	-0.0336242	-0.0326476	-0.0165343	-0.036798	-0.0289855	-0.0209288	-0.0182433	-0.0199523	-0.0133605	-0.0114074	-0.016046	-0.0255675	-0.0158019	-0.0136046	-0.0167784	-0.00603626
-0.022882	-0.0162902	-0.014337	-0.021173	-0.0150695	-0.0270324	-0.0133605	-0.0270324	-0.029962	-0.0311827	-0.0253234	-0.0294738	-0.0265441	-0.0250792	-0.0241027	-0.0148253	-0.0153136	-0.016046	-0.0148253	-0.0280089	-0.0221495	-0.0306945	-0.0214171	-0.0140929	-0.0262999	-0.0226378	-0.0287413	-0.0346007	-0.017755	-0.0175109	-0.0167784	-0.0216613	-0.0280089	-0.0199523	-0.0336242	-0.0328917	-0.0167784	-0.0363097	-0.0287413	-0.0214171	-0.0179992	-0.0199523	-0.0133605	-0.0114074	-0.0158019	-0.0255675	-0.0153136	-0.0136046	-0.0167784	-0.00652454
-0.0226378	-0.0162902	-0.014337	-0.0201964	-0.0150695	-0.0272765	-0.0133605	-0.0270324	-0.0297179	-0.0311827	-0.0253234	-0.0292296	-0.0260558	-0.0250792	-0.0238585	-0.0145812	-0.0155577	-0.0162902	-0.0140929	-0.0280089	-0.0221495	-0.0306945	-0.021173	-0.0140929	-0.0262999	-0.0226378	-0.0287413	-0.0338683	-0.017755	-0.0175109	-0.0167784	-0.0219054	-0.0284972	-0.019464	-0.03338	-0.0328917	-0.0165343	-0.0363097	-0.0287413	-0.0214171	-0.0179992	-0.0192199	-0.0138488	-0.0109191	-0.016046	-0.0253234	-0.0153136	-0.0131163	-0.0165343	-0.00652454
-0.0226378	-0.0162902	-0.0140929	-0.0201964	-0.0150695	-0.0270324	-0.0131163	-0.0270324	-0.0297179	-0.0311827	-0.0262999	-0.0289855	-0.0260558	-0.0243468	-0.0238585	-0.0148253	-0.0155577	-0.016046	-0.0140929	-0.0277648	-0.0221495	-0.0306945	-0.019464	-0.0140929	-0.0260558	-0.0219054	-0.0282531	-0.0338683	-0.017755	-0.0172667	-0.0158019	-0.0221495	-0.0284972	-0.019464	-0.03338	-0.0326476	-0.0170226	-0.0363097	-0.0287413	-0.0214171	-0.0179992	-0.0192199	-0.0138488	-0.0109191	-0.016046	-0.0253234	-0.0153136	-0.0131163	-0.0165343	-0.00701282
-0.0226378	-0.0165343	-0.0140929	-0.0201964	-0.0150695	-0.0272765	-0.0131163	-0.0267882	-0.029962	-0.0306945	-0.0262999	-0.0282531	-0.0258117	-0.0243468	-0.0233702	-0.0140929	-0.0153136	-0.0162902	-0.0140929	-0.0280089	-0.0221495	-0.0309386	-0.019464	-0.0140929	-0.0260558	-0.0221495	-0.0282531	-0.0338683	-0.017755	-0.0175109	-0.0158019	-0.0219054	-0.0284972	-0.019464	-0.03338	-0.0321593	-0.0170226	-0.0355773	-0.0282531	-0.021173	-0.017755	-0.0187316	-0.0138488	-0.0109191	-0.0153136	-0.0253234	-0.0148253	-0.0131163	-0.0167784	-0.00701282
-0.0226378	-0.0167784	-0.0145812	-0.019464	-0.0150695	-0.0272765	-0.0126281	-0.0267882	-0.0297179	-0.0306945	-0.0265441	-0.0282531	-0.0258117	-0.0241027	-0.0233702	-0.0140929	-0.0155577	-0.0162902	-0.0138488	-0.0280089	-0.0219054	-0.0302062	-0.0197081	-0.0140929	-0.0260558	-0.0219054	-0.0282531	-0.0341124	-0.017755	-0.0175109	-0.0158019	-0.0221495	-0.0287413	-0.0192199	-0.0326476	-0.0321593	-0.0172667	-0.0355773	-0.0282531	-0.0209288	-0.0179992	-0.0187316	-0.0138488	-0.0101867	-0.0155577	-0.0248351	-0.0148253	-0.0126281	-0.016046	-0.00701282
-0.0231261	-0.0165343	-0.0145812	-0.019464	-0.0150695	-0.0277648	-0.0126281	-0.0267882	-0.0297179	-0.0304503	-0.0265441	-0.0282531	-0.0258117	-0.0241027	-0.0236144	-0.0140929	-0.014337	-0.0172667	-0.0138488	-0.0277648	-0.0219054	-0.0304503	-0.0197081	-0.014337	-0.0255675	-0.0216613	-0.0282531	-0.0341124	-0.0179992	-0.0175109	-0.0158019	-0.0216613	-0.0284972	-0.0192199	-0.0326476	-0.0321593	-0.0172667	-0.0355773	-0.0282531	-0.0206847	-0.017755	-0.0187316	-0.0138488	-0.0101867	-0.0150695	-0.0248351	-0.0145812	-0.0126281	-0.016046	-0.00701282
-0.0231261	-0.0165343	-0.0145812	-0.019464	-0.0150695	-0.0277648	-0.0126281	-0.0260558	-0.0302062	-0.0304503	-0.0265441	-0.0280089	-0.0255675	-0.0241027	-0.0226378	-0.0136046	-0.014337	-0.0175109	-0.0140929	-0.0277648	-0.0219054	-0.0304503	-0.019464	-0.0140929	-0.0255675	-0.0216613	-0.0284972	-0.0336242	-0.0179992	-0.017755	-0.0158019	-0.0219054	-0.0282531	-0.0189757	-0.0324034	-0.0321593	-0.0170226	-0.0353331	-0.0280089	-0.0201964	-0.0170226	-0.0182433	-0.0140929	-0.00994251	-0.0150695	-0.0245909	-0.014337	-0.0126281	-0.0150695	-0.00750111
-0.0231261	-0.0165343	-0.0128722	-0.019464	-0.0150695	-0.0277648	-0.0123839	-0.0260558	-0.0302062	-0.0304503	-0.0265441	-0.0280089	-0.0255675	-0.0241027	-0.0226378	-0.0138488	-0.0145812	-0.0170226	-0.014337	-0.0275206	-0.0219054	-0.0294738	-0.0197081	-0.014337	-0.0255675	-0.0216613	-0.0282531	-0.03338	-0.017755	-0.017755	-0.0165343	-0.0219054	-0.0282531	-0.0189757	-0.0324034	-0.0321593	-0.0170226	-0.0353331	-0.0280089	-0.0201964	-0.0170226	-0.0182433	-0.0140929	-0.00994251	-0.0153136	-0.0245909	-0.014337	-0.0114074	-0.0150695	-0.00750111
-0.022882	-0.0165343	-0.0128722	-0.019464	-0.0153136	-0.0277648	-0.0123839	-0.0262999	-0.0302062	-0.0294738	-0.0265441	-0.0275206	-0.0255675	-0.0238585	-0.0221495	-0.0136046	-0.014337	-0.0167784	-0.014337	-0.0275206	-0.0219054	-0.0294738	-0.0197081	-0.0145812	-0.0253234	-0.0219054	-0.0282531	-0.03338	-0.0179992	-0.017755	-0.0162902	-0.0206847	-0.0280089	-0.0189757	-0.0324034	-0.031671	-0.0170226	-0.035089	-0.0277648	-0.019464	-0.0162902	-0.0182433	-0.0140929	-0.00994251	-0.0136046	-0.0245909	-0.014337	-0.0114074	-0.0150695	-0.00701282
-0.022882	-0.0165343	-0.0131163	-0.0189757	-0.0153136	-0.0277648	-0.0123839	-0.0262999	-0.0302062	-0.0297179	-0.0262999	-0.0275206	-0.0248351	-0.0238585	-0.0221495	-0.0138488	-0.014337	-0.0170226	-0.0138488	-0.0275206	-0.0214171	-0.0289855	-0.0199523	-0.014337	-0.0253234	-0.0216613	-0.0282531	-0.03338	-0.017755	-0.0179992	-0.0162902	-0.0209288	-0.0280089	-0.017755	-0.0324034	-0.0319152	-0.0170226	-0.035089	-0.0275206	-0.019464	-0.0162902	-0.0179992	-0.0133605	-0.00969837	-0.0136046	-0.0243468	-0.014337	-0.0111632	-0.0148253	-0.00701282
-0.022882	-0.0165343	-0.0128722	-0.0189757	-0.0150695	-0.0277648	-0.0114074	-0.0262999	-0.029962	-0.0292296	-0.0262999	-0.0275206	-0.0248351	-0.0238585	-0.0221495	-0.0136046	-0.0145812	-0.0170226	-0.0140929	-0.0275206	-0.0214171	-0.0287413	-0.0199523	-0.0148253	-0.0250792	-0.0223937	-0.0282531	-0.0331359	-0.017755	-0.0179992	-0.0170226	-0.0204406	-0.0280089	-0.017755	-0.0326476	-0.0319152	-0.0136046	-0.035089	-0.0277648	-0.019464	-0.0162902	-0.017755	-0.0133605	-0.00969837	-0.0133605	-0.0243468	-0.0145812	-0.0111632	-0.0150695	-0.00652454
-0.022882	-0.0165343	-0.0131163	-0.0189757	-0.0145812	-0.0275206	-0.0114074	-0.0260558	-0.029962	-0.0292296	-0.0262999	-0.0265441	-0.0243468	-0.0238585	-0.0223937	-0.0136046	-0.0136046	-0.0167784	-0.0138488	-0.0265441	-0.021173	-0.0289855	-0.0197081	-0.0150695	-0.0250792	-0.0226378	-0.0282531	-0.03338	-0.017755	-0.0179992	-0.0167784	-0.0206847	-0.0277648	-0.017755	-0.0324034	-0.031671	-0.0136046	-0.0346007	-0.0270324	-0.0192199	-0.014337	-0.0175109	-0.0131163	-0.00969837	-0.0128722	-0.0243468	-0.0145812	-0.0111632	-0.0150695	-0.00652454
-0.022882	-0.0170226	-0.0131163	-0.0187316	-0.0148253	-0.0275206	-0.0114074	-0.0262999	-0.029962	-0.0292296	-0.0260558	-0.0265441	-0.0243468	-0.0236144	-0.0216613	-0.0136046	-0.0138488	-0.0167784	-0.014337	-0.0265441	-0.021173	-0.0284972	-0.0197081	-0.0148253	-0.0250792	-0.0226378	-0.0282531	-0.0326476	-0.0179992	-0.0182433	-0.0172667	-0.0206847	-0.0277648	-0.0162902	-0.0324034	-0.031671	-0.0121398	-0.0346007	-0.0270324	-0.0192199	-0.014337	-0.0175109	-0.0131163	-0.00969837	-0.0128722	-0.0243468	-0.0145812	-0.0114074	-0.0148253	-0.00652454
-0.022882	-0.0170226	-0.0131163	-0.0187316	-0.0148253	-0.0275206	-0.0109191	-0.0262999	-0.0302062	-0.0277648	-0.0260558	-0.0265441	-0.0243468	-0.0236144	-0.0216613	-0.0138488	-0.0131163	-0.0167784	-0.0140929	-0.0262999	-0.0209288	-0.0284972	-0.0197081	-0.0148253	-0.0250792	-0.0226378	-0.0280089	-0.0326476	-0.0179992	-0.0182433	-0.0172667	-0.0199523	-0.0270324	-0.0162902	-0.0324034	-0.0311827	-0.0121398	-0.0346007	-0.0272765	-0.0189757	-0.014337	-0.0175109	-0.0131163	-0.00969837	-0.0126281	-0.0243468	-0.0145812	-0.0114074	-0.0148253	-0.0062804
-0.022882	-0.0170226	-0.0128722	-0.0184874	-0.0150695	-0.0275206	-0.0109191	-0.0262999	-0.029962	-0.0277648	-0.0258117	-0.0260558	-0.0241027	-0.0236144	-0.0219054	-0.0148253	-0.0128722	-0.0165343	-0.0136046	-0.0260558	-0.0209288	-0.0284972	-0.0197081	-0.0148253	-0.0250792	-0.022882	-0.0280089	-0.0326476	-0.0182433	-0.0182433	-0.0172667	-0.0197081	-0.0270324	-0.0162902	-0.0324034	-0.0314269	-0.0121398	-0.0343566	-0.0267882	-0.0182433	-0.0138488	-0.0175109	-0.0128722	-0.00994251	-0.0126281	-0.0241027	-0.0150695	-0.0114074	-0.014337	-0.00652454
-0.0226378	-0.0175109	-0.0128722	-0.0184874	-0.0153136	-0.0275206	-0.0104308	-0.0262999	-0.029962	-0.0284972	-0.0258117	-0.0260558	-0.0241027	-0.0233702	-0.0216613	-0.0148253	-0.0128722	-0.0167784	-0.0138488	-0.0262999	-0.0209288	-0.0277648	-0.0199523	-0.0145812	-0.0250792	-0.0226378	-0.0277648	-0.0324034	-0.0179992	-0.0182433	-0.0175109	-0.0199523	-0.0270324	-0.0170226	-0.0324034	-0.0314269	-0.0111632	-0.0343566	-0.0267882	-0.0182433	-0.0138488	-0.0175109	-0.0128722	-0.00994251	-0.0123839	-0.0241027	-0.0148253	-0.0114074	-0.014337	-0.0062804
-0.0226378	-0.017755	-0.0128722	-0.0182433	-0.0150695	-0.0272765	-0.0104308	-0.0258117	-0.029962	-0.0284972	-0.0258117	-0.0258117	-0.0241027	-0.0233702	-0.0216613	-0.0148253	-0.0131163	-0.0165343	-0.0138488	-0.0258117	-0.0209288	-0.0277648	-0.0199523	-0.0148253	-0.0248351	-0.0226378	-0.0277648	-0.0326476	-0.0184874	-0.0182433	-0.0179992	-0.0197081	-0.0270324	-0.0170226	-0.0324034	-0.0306945	-0.0111632	-0.0341124	-0.0258117	-0.0172667	-0.0140929	-0.0175109	-0.0128722	-0.00994251	-0.0121398	-0.0241027	-0.0145812	-0.0114074	-0.014337	-0.00579212
-0.0226378	-0.0175109	-0.0128722	-0.0182433	-0.0150695	-0.0272765	-0.0104308	-0.0255675	-0.029962	-0.0284972	-0.0258117	-0.0260558	-0.0241027	-0.0231261	-0.021173	-0.0150695	-0.0128722	-0.016046	-0.0133605	-0.0258117	-0.0204406	-0.0275206	-0.0199523	-0.0148253	-0.0245909	-0.022882	-0.0277648	-0.0326476	-0.0184874	-0.0182433	-0.0179992	-0.0197081	-0.0253234	-0.0175109	-0.0324034	-0.0309386	-0.0114074	-0.0341124	-0.0260558	-0.0172667	-0.0133605	-0.017755	-0.0128722	-0.0101867	-0.0118956	-0.0245909	-0.0145812	-0.0114074	-0.0140929	-0.00603626
-0.0226378	-0.017755	-0.0126281	-0.0184874	-0.0150695	-0.0272765	-0.00969837	-0.0258117	-0.0297179	-0.0284972	-0.0258117	-0.0258117	-0.0241027	-0.0231261	-0.021173	-0.0150695	-0.0131163	-0.016046	-0.0133605	-0.0258117	-0.0204406	-0.0275206	-0.0206847	-0.014337	-0.0248351	-0.0219054	-0.0280089	-0.0311827	-0.0187316	-0.0182433	-0.0184874	-0.0199523	-0.0253234	-0.0175109	-0.0324034	-0.0309386	-0.0114074	-0.0341124	-0.0258117	-0.0175109	-0.0133605	-0.017755	-0.0128722	-0.0101867	-0.0118956	-0.0245909	-0.0145812	-0.0114074	-0.0140929	-0.00530384
-0.0223937	-0.0179992	-0.0126281	-0.0182433	-0.0153136	-0.0258117	-0.00969837	-0.0260558	-0.0297179	-0.0275206	-0.0258117	-0.0250792	-0.0241027	-0.0231261	-0.0209288	-0.016046	-0.0126281	-0.0162902	-0.0136046	-0.0258117	-0.0204406	-0.0275206	-0.0206847	-0.0145812	-0.0248351	-0.0219054	-0.0272765	-0.0311827	-0.0184874	-0.0182433	-0.0184874	-0.0197081	-0.0248351	-0.0175109	-0.0324034	-0.0294738	-0.0114074	-0.03338	-0.0258117	-0.0172667	-0.0126281	-0.0172667	-0.0128722	-0.0104308	-0.0109191	-0.0245909	-0.0140929	-0.0114074	-0.0140929	-0.00530384
-0.0223937	-0.017755	-0.0121398	-0.017755	-0.0153136	-0.0258117	-0.00896595	-0.0258117	-0.0292296	-0.0275206	-0.0255675	-0.0253234	-0.0241027	-0.0231261	-0.0209288	-0.016046	-0.0123839	-0.0162902	-0.0131163	-0.0260558	-0.0204406	-0.0270324	-0.0206847	-0.0145812	-0.0248351	-0.0219054	-0.0272765	-0.0311827	-0.0184874	-0.0162902	-0.0184874	-0.0192199	-0.0248351	-0.0179992	-0.0311827	-0.0294738	-0.0121398	-0.03338	-0.0245909	-0.0170226	-0.0126281	-0.0172667	-0.0128722	-0.0104308	-0.0111632	-0.0250792	-0.0140929	-0.0111632	-0.0136046	-0.00530384
-0.0216613	-0.017755	-0.0121398	-0.017755	-0.0153136	-0.0253234	-0.00896595	-0.0260558	-0.0292296	-0.0275206	-0.0255675	-0.0253234	-0.0241027	-0.022882	-0.0209288	-0.016046	-0.0123839	-0.016046	-0.0131163	-0.0255675	-0.0204406	-0.0272765	-0.0206847	-0.0140929	-0.0238585	-0.0219054	-0.0270324	-0.0311827	-0.0187316	-0.0162902	-0.0187316	-0.019464	-0.0248351	-0.0179992	-0.0311827	-0.0289855	-0.0121398	-0.03338	-0.0248351	-0.0167784	-0.0126281	-0.0172667	-0.0128722	-0.0104308	-0.0106749	-0.0250792	-0.0140929	-0.0109191	-0.0136046	-0.00530384
-0.0216613	-0.0182433	-0.0121398	-0.0172667	-0.0153136	-0.0253234	-0.00896595	-0.0255675	-0.0297179	-0.0270324	-0.0245909	-0.0253234	-0.0241027	-0.022882	-0.0206847	-0.0165343	-0.0126281	-0.016046	-0.0133605	-0.0255675	-0.0206847	-0.0270324	-0.0206847	-0.014337	-0.0238585	-0.0219054	-0.0270324	-0.0306945	-0.0187316	-0.0162902	-0.0189757	-0.019464	-0.0245909	-0.0179992	-0.0304503	-0.0292296	-0.0121398	-0.03338	-0.0250792	-0.0165343	-0.0126281	-0.0170226	-0.0126281	-0.0104308	-0.0104308	-0.0250792	-0.0136046	-0.0109191	-0.0133605	-0.00554798
-0.0219054	-0.0182433	-0.0106749	-0.0175109	-0.0153136	-0.0253234	-0.00847767	-0.0255675	-0.0294738	-0.0270324	-0.0248351	-0.0253234	-0.0241027	-0.0223937	-0.0206847	-0.0162902	-0.0123839	-0.0158019	-0.0136046	-0.0255675	-0.0204406	-0.0267882	-0.0204406	-0.014337	-0.0236144	-0.0219054	-0.0267882	-0.0309386	-0.0184874	-0.0158019	-0.0189757	-0.019464	-0.0245909	-0.0179992	-0.0304503	-0.0292296	-0.0131163	-0.03338	-0.0250792	-0.0165343	-0.0126281	-0.0170226	-0.0126281	-0.0104308	-0.0106749	-0.0248351	-0.0136046	-0.0106749	-0.0133605	-0.00554798
-0.0219054	-0.0182433	-0.0106749	-0.017755	-0.0148253	-0.0248351	-0.00847767	-0.0250792	-0.0294738	-0.0265441	-0.0248351	-0.0250792	-0.0241027	-0.0223937	-0.0206847	-0.0165343	-0.0121398	-0.016046	-0.0133605	-0.0255675	-0.0206847	-0.0267882	-0.0204406	-0.014337	-0.0236144	-0.0219054	-0.0267882	-0.0309386	-0.0184874	-0.0158019	-0.0187316	-0.0189757	-0.0241027	-0.0179992	-0.0304503	-0.0284972	-0.0131163	-0.0336242	-0.0243468	-0.0167784	-0.0128722	-0.0175109	-0.0126281	-0.0104308	-0.0104308	-0.0248351	-0.0133605	-0.0106749	-0.0136046	-0.00652454
-0.0221495	-0.0179992	-0.0106749	-0.0170226	-0.0145812	-0.0248351	-0.00847767	-0.0248351	-0.0294738	-0.0265441	-0.0243468	-0.0250792	-0.0243468	-0.0221495	-0.0206847	-0.0167784	-0.0121398	-0.016046	-0.0131163	-0.0255675	-0.0206847	-0.0262999	-0.0204406	-0.014337	-0.0236144	-0.0219054	-0.0267882	-0.0309386	-0.0184874	-0.0155577	-0.0189757	-0.0189757	-0.0241027	-0.017755	-0.029962	-0.0284972	-0.0131163	-0.0336242	-0.0245909	-0.0162902	-0.0131163	-0.0172667	-0.0118956	-0.0109191	-0.00969837	-0.0245909	-0.0133605	-0.0106749	-0.0136046	-0.0062804
-0.0221495	-0.0179992	-0.0104308	-0.0170226	-0.0148253	-0.0248351	-0.00823353	-0.0250792	-0.0272765	-0.0265441	-0.0243468	-0.0250792	-0.0243468	-0.0221495	-0.0206847	-0.0167784	-0.0118956	-0.016046	-0.0131163	-0.0255675	-0.0206847	-0.0260558	-0.0201964	-0.0140929	-0.022882	-0.0219054	-0.0253234	-0.0309386	-0.0187316	-0.0153136	-0.0187316	-0.0189757	-0.0241027	-0.017755	-0.029962	-0.0284972	-0.0138488	-0.0336242	-0.0243468	-0.0165343	-0.0131163	-0.0175109	-0.0118956	-0.0109191	-0.00969837	-0.0245909	-0.0133605	-0.0106749	-0.0136046	-0.0062804
-0.0221495	-0.0179992	-0.0104308	-0.0165343	-0.0138488	-0.0245909	-0.00823353	-0.0250792	-0.0272765	-0.0262999	-0.0243468	-0.0250792	-0.0241027	-0.0223937	-0.0206847	-0.0172667	-0.0114074	-0.016046	-0.0133605	-0.0255675	-0.0204406	-0.0262999	-0.0201964	-0.0138488	-0.022882	-0.0219054	-0.0255675	-0.0309386	-0.0187316	-0.0153136	-0.0192199	-0.0189757	-0.0231261	-0.017755	-0.029962	-0.0282531	-0.0138488	-0.03338	-0.0248351	-0.0162902	-0.0128722	-0.0172667	-0.0118956	-0.0111632	-0.00921009	-0.0245909	-0.0133605	-0.0106749	-0.0136046	-0.00725697
-0.0219054	-0.0179992	-0.0104308	-0.0162902	-0.0136046	-0.0245909	-0.00847767	-0.0250792	-0.0265441	-0.0262999	-0.0236144	-0.0250792	-0.0241027	-0.0221495	-0.0209288	-0.0170226	-0.0116515	-0.016046	-0.0128722	-0.0255675	-0.0204406	-0.0258117	-0.0201964	-0.0140929	-0.022882	-0.0219054	-0.0253234	-0.0309386	-0.0184874	-0.0150695	-0.019464	-0.0189757	-0.0233702	-0.0175109	-0.0297179	-0.0280089	-0.0140929	-0.03338	-0.0248351	-0.016046	-0.0131163	-0.0172667	-0.0121398	-0.0114074	-0.00945423	-0.0243468	-0.0133605	-0.0101867	-0.0133605	-0.00725697
-0.0219054	-0.017755	-0.0104308	-0.0165343	-0.0126281	-0.0243468	-0.00847767	-0.0250792	-0.0265441	-0.0262999	-0.0236144	-0.0250792	-0.0241027	-0.0221495	-0.0209288	-0.0170226	-0.0116515	-0.0155577	-0.0128722	-0.0258117	-0.0204406	-0.0255675	-0.0199523	-0.014337	-0.0231261	-0.0219054	-0.0253234	-0.0309386	-0.0184874	-0.0150695	-0.0189757	-0.0184874	-0.0231261	-0.0175109	-0.0297179	-0.0282531	-0.0140929	-0.03338	-0.0248351	-0.016046	-0.0128722	-0.0175109	-0.0121398	-0.0111632	-0.00969837	-0.0243468	-0.0128722	-0.0101867	-0.0133605	-0.00725697
-0.0219054	-0.0172667	-0.0104308	-0.0162902	-0.0126281	-0.0243468	-0.00847767	-0.0238585	-0.0265441	-0.0262999	-0.0226378	-0.0250792	-0.0236144	-0.0221495	-0.0209288	-0.0170226	-0.0106749	-0.0158019	-0.0126281	-0.0255675	-0.0204406	-0.0255675	-0.0199523	-0.0140929	-0.0231261	-0.0221495	-0.0253234	-0.0311827	-0.0184874	-0.0148253	-0.0189757	-0.0184874	-0.0231261	-0.0175109	-0.0297179	-0.0280089	-0.0140929	-0.03338	-0.0245909	-0.0165343	-0.0131163	-0.017755	-0.0123839	-0.0114074	-0.00945423	-0.0238585	-0.0128722	-0.0101867	-0.0131163	-0.00725697
-0.0226378	-0.0175109	-0.0106749	-0.0162902	-0.0126281	-0.0243468	-0.00823353	-0.0238585	-0.0262999	-0.0260558	-0.0226378	-0.0250792	-0.0236144	-0.0221495	-0.0209288	-0.0170226	-0.0109191	-0.0153136	-0.0126281	-0.0258117	-0.0204406	-0.0248351	-0.0187316	-0.014337	-0.0231261	-0.0221495	-0.0248351	-0.0311827	-0.0184874	-0.0148253	-0.0192199	-0.0182433	-0.0231261	-0.0179992	-0.0297179	-0.0280089	-0.0138488	-0.03338	-0.0245909	-0.0162902	-0.0131163	-0.0175109	-0.0123839	-0.0114074	-0.00969837	-0.0238585	-0.0128722	-0.00969837	-0.0131163	-0.00725697
-0.0223937	-0.0172667	-0.0106749	-0.016046	-0.0121398	-0.0245909	-0.00823353	-0.0231261	-0.0262999	-0.0260558	-0.0226378	-0.0250792	-0.0236144	-0.0221495	-0.0209288	-0.0167784	-0.0104308	-0.0150695	-0.0126281	-0.0258117	-0.0204406	-0.0248351	-0.0189757	-0.0167784	-0.022882	-0.0221495	-0.0248351	-0.0311827	-0.0182433	-0.0148253	-0.017755	-0.0182433	-0.0231261	-0.0179992	-0.0297179	-0.0277648	-0.0138488	-0.0331359	-0.0243468	-0.0167784	-0.0128722	-0.0175109	-0.0123839	-0.0114074	-0.00945423	-0.0241027	-0.0123839	-0.00969837	-0.0131163	-0.00750111
-0.0223937	-0.0172667	-0.0109191	-0.016046	-0.0121398	-0.0245909	-0.00823353	-0.0231261	-0.0262999	-0.0260558	-0.0226378	-0.0250792	-0.0238585	-0.0221495	-0.0209288	-0.0170226	-0.0101867	-0.0150695	-0.0123839	-0.0258117	-0.0199523	-0.0248351	-0.0187316	-0.0167784	-0.022882	-0.0221495	-0.0248351	-0.0311827	-0.0184874	-0.014337	-0.0179992	-0.0182433	-0.0231261	-0.0179992	-0.0294738	-0.0275206	-0.0138488	-0.0331359	-0.0245909	-0.0170226	-0.0128722	-0.0192199	-0.0123839	-0.0111632	-0.00945423	-0.0231261	-0.0121398	-0.00921009	-0.0123839	-0.00750111
-0.0226378	-0.0170226	-0.0111632	-0.016046	-0.0121398	-0.0245909	-0.00798939	-0.0231261	-0.0262999	-0.0260558	-0.0216613	-0.0250792	-0.0238585	-0.0216613	-0.0209288	-0.0170226	-0.0101867	-0.0150695	-0.0123839	-0.0260558	-0.0199523	-0.0245909	-0.0172667	-0.0172667	-0.0231261	-0.0209288	-0.0243468	-0.0311827	-0.0182433	-0.014337	-0.0172667	-0.0179992	-0.0231261	-0.0182433	-0.0294738	-0.0277648	-0.0140929	-0.0331359	-0.0245909	-0.0170226	-0.0128722	-0.0189757	-0.0123839	-0.0111632	-0.00945423	-0.0231261	-0.0116515	-0.00921009	-0.0126281	-0.00701282
-0.0226378	-0.0167784	-0.0111632	-0.016046	-0.0114074	-0.0241027	-0.00798939	-0.0226378	-0.0262999	-0.0258117	-0.0216613	-0.0245909	-0.0233702	-0.0216613	-0.0209288	-0.0172667	-0.0104308	-0.0148253	-0.0123839	-0.0258117	-0.0197081	-0.0245909	-0.0172667	-0.0172667	-0.0231261	-0.0209288	-0.0243468	-0.0311827	-0.017755	-0.014337	-0.0172667	-0.0179992	-0.0233702	-0.0182433	-0.0294738	-0.0267882	-0.014337	-0.0326476	-0.0245909	-0.0167784	-0.0126281	-0.0192199	-0.0123839	-0.0114074	-0.00969837	-0.0233702	-0.0116515	-0.00921009	-0.0126281	-0.00725697
-0.0226378	-0.0172667	-0.0116515	-0.0153136	-0.0114074	-0.0241027	-0.00798939	-0.0226378	-0.0262999	-0.0258117	-0.0214171	-0.0245909	-0.0233702	-0.0219054	-0.0209288	-0.0172667	-0.0106749	-0.0150695	-0.0118956	-0.0260558	-0.0197081	-0.0245909	-0.0167784	-0.0170226	-0.022882	-0.0204406	-0.0238585	-0.0311827	-0.017755	-0.0150695	-0.0175109	-0.0179992	-0.0233702	-0.0182433	-0.0297179	-0.0265441	-0.0138488	-0.0326476	-0.0245909	-0.0179992	-0.0126281	-0.019464	-0.0123839	-0.0111632	-0.00945423	-0.022882	-0.0116515	-0.00872181	-0.0123839	-0.00725697
-0.0233702	-0.0172667	-0.0116515	-0.0153136	-0.0111632	-0.0243468	-0.00750111	-0.0223937	-0.0262999	-0.0258117	-0.0214171	-0.0241027	-0.0233702	-0.0199523	-0.0209288	-0.0170226	-0.0106749	-0.0148253	-0.0118956	-0.0260558	-0.0197081	-0.0248351	-0.0167784	-0.0175109	-0.0216613	-0.0204406	-0.0238585	-0.0311827	-0.017755	-0.0150695	-0.0167784	-0.0179992	-0.0233702	-0.0182433	-0.0297179	-0.0265441	-0.0136046	-0.0321593	-0.0245909	-0.017755	-0.0126281	-0.0192199	-0.0123839	-0.0114074	-0.00969837	-0.022882	-0.0109191	-0.00896595	-0.0123839	-0.00725697
-0.0233702	-0.0172667	-0.0116515	-0.0155577	-0.0111632	-0.0243468	-0.00774525	-0.0223937	-0.0262999	-0.0255675	-0.0216613	-0.0241027	-0.0236144	-0.0201964	-0.0201964	-0.0172667	-0.0104308	-0.0148253	-0.0121398	-0.0258117	-0.019464	-0.0248351	-0.0167784	-0.017755	-0.0216613	-0.0201964	-0.0238585	-0.0311827	-0.017755	-0.0155577	-0.0167784	-0.0179992	-0.0233702	-0.0182433	-0.0297179	-0.0265441	-0.0133605	-0.0324034	-0.0241027	-0.017755	-0.0126281	-0.019464	-0.0121398	-0.0104308	-0.00969837	-0.022882	-0.0109191	-0.00872181	-0.0116515	-0.00579212
-0.0236144	-0.0175109	-0.0121398	-0.0155577	-0.0111632	-0.0243468	-0.00774525	-0.0223937	-0.0265441	-0.0255675	-0.021173	-0.0241027	-0.0236144	-0.0201964	-0.0201964	-0.0172667	-0.0106749	-0.0153136	-0.0121398	-0.0260558	-0.0192199	-0.0253234	-0.0167784	-0.017755	-0.0216613	-0.0201964	-0.0236144	-0.0311827	-0.0175109	-0.0153136	-0.0170226	-0.0179992	-0.0233702	-0.0179992	-0.0294738	-0.0262999	-0.0136046	-0.0321593	-0.0243468	-0.017755	-0.0128722	-0.019464	-0.0121398	-0.0104308	-0.00945423	-0.022882	-0.0109191	-0.00823353	-0.0116515	-0.00603626
-0.0236144	-0.0175109	-0.0121398	-0.0155577	-0.0123839	-0.0241027	-0.00774525	-0.0223937	-0.0265441	-0.0253234	-0.021173	-0.0238585	-0.0236144	-0.0199523	-0.019464	-0.0172667	-0.0106749	-0.0153136	-0.0118956	-0.0258117	-0.0192199	-0.0253234	-0.0167784	-0.0182433	-0.0216613	-0.0201964	-0.0238585	-0.0311827	-0.0175109	-0.0155577	-0.0165343	-0.0187316	-0.022882	-0.0179992	-0.0294738	-0.0262999	-0.0133605	-0.0321593	-0.0243468	-0.017755	-0.0131163	-0.0192199	-0.0121398	-0.0104308	-0.00969837	-0.022882	-0.0111632	-0.00823353	-0.0116515	-0.00554798
-0.0236144	-0.0175109	-0.0121398	-0.0165343	-0.0123839	-0.0241027	-0.00774525	-0.0226378	-0.0265441	-0.0253234	-0.0206847	-0.0223937	-0.0233702	-0.0201964	-0.019464	-0.017755	-0.0104308	-0.0150695	-0.0104308	-0.0260558	-0.0189757	-0.0253234	-0.0167784	-0.0182433	-0.0216613	-0.0204406	-0.0241027	-0.0314269	-0.0175109	-0.016046	-0.0167784	-0.0187316	-0.022882	-0.017755	-0.0294738	-0.0265441	-0.0133605	-0.0321593	-0.0238585	-0.0170226	-0.0131163	-0.0192199	-0.0121398	-0.00969837	-0.00969837	-0.0231261	-0.0111632	-0.00823353	-0.0114074	-0.00579212
-0.0236144	-0.0175109	-0.0123839	-0.0165343	-0.0128722	-0.0241027	-0.00774525	-0.0226378	-0.0265441	-0.0253234	-0.0206847	-0.0223937	-0.0233702	-0.0199523	-0.019464	-0.0179992	-0.0106749	-0.0155577	-0.0104308	-0.0260558	-0.0192199	-0.0248351	-0.0167784	-0.0182433	-0.0214171	-0.0206847	-0.0243468	-0.0311827	-0.0175109	-0.0162902	-0.0165343	-0.0192199	-0.022882	-0.017755	-0.0294738	-0.0262999	-0.0128722	-0.031671	-0.0238585	-0.0170226	-0.0131163	-0.019464	-0.0121398	-0.00994251	-0.00969837	-0.0231261	-0.0111632	-0.00823353	-0.0111632	-0.00579212
-0.0236144	-0.0175109	-0.0123839	-0.0165343	-0.0128722	-0.0236144	-0.00774525	-0.0226378	-0.0265441	-0.0253234	-0.0206847	-0.0221495	-0.0231261	-0.0199523	-0.019464	-0.0184874	-0.0101867	-0.0155577	-0.0104308	-0.0258117	-0.0187316	-0.0248351	-0.0167784	-0.0184874	-0.0214171	-0.0204406	-0.0243468	-0.0309386	-0.0175109	-0.0162902	-0.0165343	-0.0192199	-0.0223937	-0.017755	-0.0294738	-0.0265441	-0.0128722	-0.031671	-0.0241027	-0.0162902	-0.0136046	-0.019464	-0.0121398	-0.00969837	-0.00994251	-0.0233702	-0.0116515	-0.00823353	-0.0114074	-0.00554798
-0.0233702	-0.0179992	-0.0123839	-0.0172667	-0.0128722	-0.0236144	-0.00774525	-0.0226378	-0.0265441	-0.0253234	-0.0204406	-0.0221495	-0.0231261	-0.0199523	-0.017755	-0.0184874	-0.00994251	-0.0155577	-0.00994251	-0.0258117	-0.0184874	-0.0248351	-0.0167784	-0.0184874	-0.0214171	-0.0199523	-0.0245909	-0.0311827	-0.0170226	-0.0167784	-0.0165343	-0.0192199	-0.0223937	-0.0172667	-0.0289855	-0.0265441	-0.0128722	-0.031671	-0.0238585	-0.0162902	-0.0136046	-0.0192199	-0.0116515	-0.00994251	-0.00994251	-0.0231261	-0.0118956	-0.00823353	-0.0104308	-0.00554798
-0.0233702	-0.0179992	-0.0123839	-0.0172667	-0.0126281	-0.022882	-0.00725697	-0.0226378	-0.0265441	-0.0253234	-0.0204406	-0.0221495	-0.0231261	-0.0199523	-0.0175109	-0.0182433	-0.0101867	-0.0162902	-0.00994251	-0.0258117	-0.0187316	-0.0248351	-0.0167784	-0.0179992	-0.021173	-0.0199523	-0.0243468	-0.0309386	-0.0170226	-0.0167784	-0.0167784	-0.019464	-0.0223937	-0.0172667	-0.0289855	-0.0267882	-0.0128722	-0.031671	-0.0238585	-0.0162902	-0.0140929	-0.019464	-0.0116515	-0.00994251	-0.00994251	-0.0231261	-0.0116515	-0.00823353	-0.0104308	-0.00554798
-0.0236144	-0.0182433	-0.0123839	-0.0172667	-0.0126281	-0.022882	-0.00725697	-0.0223937	-0.0262999	-0.0250792	-0.0204406	-0.0221495	-0.0233702	-0.0199523	-0.0175109	-0.0184874	-0.00994251	-0.0162902	-0.0106749	-0.0260558	-0.0184874	-0.0248351	-0.0167784	-0.0179992	-0.021173	-0.0199523	-0.0243468	-0.0309386	-0.0170226	-0.0167784	-0.0167784	-0.019464	-0.0226378	-0.0179992	-0.0282531	-0.0267882	-0.0126281	-0.0311827	-0.0233702	-0.0150695	-0.0138488	-0.019464	-0.0116515	-0.00994251	-0.00994251	-0.0236144	-0.0116515	-0.00823353	-0.0109191	-0.00530384
-0.0233702	-0.0182433	-0.0114074	-0.0172667	-0.0123839	-0.0231261	-0.00676868	-0.0223937	-0.0262999	-0.0250792	-0.0204406	-0.0221495	-0.0233702	-0.0199523	-0.0175109	-0.0182433	-0.00969837	-0.0165343	-0.0104308	-0.0260558	-0.0182433	-0.0245909	-0.0172667	-0.0179992	-0.0216613	-0.0199523	-0.0243468	-0.0309386	-0.0170226	-0.0172667	-0.0165343	-0.0197081	-0.0223937	-0.017755	-0.0284972	-0.0267882	-0.0133605	-0.0311827	-0.0236144	-0.0153136	-0.0138488	-0.019464	-0.0116515	-0.0101867	-0.00994251	-0.0233702	-0.0116515	-0.00774525	-0.0109191	-0.00530384
-0.0233702	-0.0184874	-0.0114074	-0.0172667	-0.0126281	-0.022882	-0.00676868	-0.0223937	-0.0262999	-0.0245909	-0.0204406	-0.0219054	-0.0233702	-0.0199523	-0.0175109	-0.0184874	-0.00969837	-0.0167784	-0.0104308	-0.0260558	-0.0182433	-0.0248351	-0.0172667	-0.0167784	-0.0216613	-0.0199523	-0.0243468	-0.0304503	-0.0162902	-0.0175109	-0.016046	-0.0197081	-0.0221495	-0.017755	-0.0284972	-0.0265441	-0.0133605	-0.0306945	-0.0226378	-0.0148253	-0.0138488	-0.019464	-0.0116515	-0.0101867	-0.00750111	-0.0236144	-0.0118956	-0.00774525	-0.0109191	-0.00554798
-0.022882	-0.0182433	-0.0114074	-0.0170226	-0.0126281	-0.022882	-0.00676868	-0.0223937	-0.0258117	-0.0245909	-0.0204406	-0.0216613	-0.0231261	-0.0197081	-0.0175109	-0.0184874	-0.00945423	-0.0167784	-0.0111632	-0.0260558	-0.0167784	-0.0248351	-0.0172667	-0.0170226	-0.0216613	-0.0199523	-0.0248351	-0.0304503	-0.0162902	-0.0182433	-0.016046	-0.0197081	-0.0221495	-0.017755	-0.0280089	-0.0265441	-0.0136046	-0.0306945	-0.022882	-0.0148253	-0.0138488	-0.0184874	-0.0111632	-0.0109191	-0.00774525	-0.0236144	-0.0118956	-0.00750111	-0.0111632	-0.00554798
-0.0226378	-0.0187316	-0.0106749	-0.0167784	-0.0128722	-0.0231261	-0.00701282	-0.0223937	-0.0258117	-0.0245909	-0.021173	-0.0219054	-0.0231261	-0.0204406	-0.0175109	-0.0182433	-0.00969837	-0.0172667	-0.0109191	-0.0260558	-0.0165343	-0.0245909	-0.0165343	-0.0170226	-0.0219054	-0.0197081	-0.0245909	-0.0304503	-0.0153136	-0.0179992	-0.0155577	-0.0201964	-0.0221495	-0.017755	-0.0280089	-0.0265441	-0.0136046	-0.029962	-0.022882	-0.0150695	-0.0138488	-0.0187316	-0.0111632	-0.0106749	-0.00774525	-0.0236144	-0.0118956	-0.00750111	-0.0111632	-0.00554798
-0.0226378	-0.0187316	-0.0109191	-0.0170226	-0.0123839	-0.0233702	-0.00701282	-0.0216613	-0.0258117	-0.0233702	-0.021173	-0.0214171	-0.0233702	-0.0201964	-0.017755	-0.0179992	-0.00896595	-0.0172667	-0.0111632	-0.0260558	-0.016046	-0.0245909	-0.0165343	-0.0170226	-0.0219054	-0.0199523	-0.0245909	-0.0306945	-0.0153136	-0.0182433	-0.0158019	-0.0201964	-0.0223937	-0.017755	-0.0280089	-0.0275206	-0.0136046	-0.0306945	-0.0226378	-0.0150695	-0.0140929	-0.0182433	-0.0111632	-0.0106749	-0.00921009	-0.0245909	-0.0118956	-0.00750111	-0.0114074	-0.00579212
-0.0226378	-0.0189757	-0.0104308	-0.0165343	-0.0123839	-0.0233702	-0.00701282	-0.0216613	-0.0245909	-0.0233702	-0.021173	-0.0214171	-0.0233702	-0.0204406	-0.017755	-0.0179992	-0.00896595	-0.0170226	-0.0118956	-0.0258117	-0.016046	-0.0250792	-0.0165343	-0.0170226	-0.0219054	-0.019464	-0.0253234	-0.029962	-0.0155577	-0.0199523	-0.0155577	-0.0204406	-0.0223937	-0.017755	-0.0275206	-0.0272765	-0.0136046	-0.029962	-0.0219054	-0.0148253	-0.0140929	-0.0179992	-0.0111632	-0.0114074	-0.00945423	-0.0245909	-0.0121398	-0.00750111	-0.0114074	-0.00603626
-0.0206847	-0.0187316	-0.0104308	-0.0162902	-0.0121398	-0.022882	-0.00701282	-0.0216613	-0.0245909	-0.0226378	-0.021173	-0.0214171	-0.0233702	-0.0201964	-0.017755	-0.0179992	-0.00921009	-0.0175109	-0.0116515	-0.0260558	-0.016046	-0.0250792	-0.0170226	-0.0167784	-0.0221495	-0.019464	-0.0250792	-0.0302062	-0.014337	-0.0199523	-0.0155577	-0.0201964	-0.0226378	-0.017755	-0.0275206	-0.0272765	-0.0148253	-0.0297179	-0.0219054	-0.0150695	-0.014337	-0.0182433	-0.0111632	-0.0114074	-0.00872181	-0.0248351	-0.0116515	-0.00774525	-0.0114074	-0.00579212
-0.0206847	-0.0187316	-0.0104308	-0.0162902	-0.0121398	-0.0231261	-0.00701282	-0.019464	-0.0245909	-0.0226378	-0.021173	-0.0214171	-0.0238585	-0.0201964	-0.0182433	-0.0170226	-0.00921009	-0.0172667	-0.0126281	-0.0258117	-0.0155577	-0.0250792	-0.0167784	-0.0167784	-0.0221495	-0.019464	-0.0255675	-0.029962	-0.014337	-0.0199523	-0.0153136	-0.0204406	-0.0226378	-0.017755	-0.0277648	-0.0275206	-0.0148253	-0.0297179	-0.022882	-0.0148253	-0.0145812	-0.017755	-0.0109191	-0.0114074	-0.00872181	-0.0245909	-0.0116515	-0.00750111	-0.0118956	-0.00701282
-0.0201964	-0.0189757	-0.0109191	-0.0162902	-0.0121398	-0.022882	-0.00725697	-0.019464	-0.0248351	-0.0226378	-0.0204406	-0.021173	-0.0238585	-0.0204406	-0.0182433	-0.0170226	-0.00945423	-0.0172667	-0.0128722	-0.0260558	-0.0155577	-0.0255675	-0.0167784	-0.0167784	-0.0226378	-0.0199523	-0.0258117	-0.029962	-0.0133605	-0.0204406	-0.0153136	-0.0201964	-0.0226378	-0.0172667	-0.0275206	-0.0275206	-0.0150695	-0.0297179	-0.022882	-0.0148253	-0.0145812	-0.017755	-0.0109191	-0.0118956	-0.00872181	-0.0245909	-0.0116515	-0.00969837	-0.0118956	-0.00676868
-0.0201964	-0.0187316	-0.0106749	-0.0162902	-0.0118956	-0.0231261	-0.00725697	-0.0206847	-0.0245909	-0.0233702	-0.0204406	-0.0214171	-0.0238585	-0.0201964	-0.0182433	-0.0155577	-0.00921009	-0.0170226	-0.0126281	-0.0255675	-0.0155577	-0.0255675	-0.0175109	-0.0167784	-0.022882	-0.0199523	-0.0255675	-0.029962	-0.0136046	-0.0204406	-0.0145812	-0.0184874	-0.0226378	-0.0172667	-0.0275206	-0.0275206	-0.0150695	-0.0297179	-0.0233702	-0.0148253	-0.0145812	-0.0179992	-0.0109191	-0.0118956	-0.00872181	-0.0245909	-0.0111632	-0.00969837	-0.0118956	-0.00750111
-0.0201964	-0.0187316	-0.0106749	-0.0162902	-0.0118956	-0.0231261	-0.00725697	-0.0206847	-0.0243468	-0.0233702	-0.0199523	-0.021173	-0.0250792	-0.0201964	-0.0179992	-0.0155577	-0.00896595	-0.0170226	-0.0128722	-0.0253234	-0.0153136	-0.0255675	-0.0175109	-0.0167784	-0.0226378	-0.0201964	-0.0258117	-0.0302062	-0.0133605	-0.021173	-0.0148253	-0.0184874	-0.0226378	-0.0167784	-0.0272765	-0.0275206	-0.0153136	-0.0297179	-0.0231261	-0.0150695	-0.014337	-0.017755		-0.0118956	-0.00457142	-0.0245909	-0.0111632	-0.0106749	-0.0114074	-0.00774525
-0.0192199	-0.0184874	-0.0109191	-0.0162902	-0.0118956	-0.022882	-0.00774525	-0.0206847	-0.0245909	-0.0233702	-0.0199523	-0.0209288	-0.0250792	-0.0204406	-0.0182433	-0.0155577	-0.00896595	-0.0167784	-0.014337	-0.0248351	-0.0155577	-0.0253234	-0.0179992	-0.0167784	-0.0231261	-0.0201964	-0.0258117	-0.0302062	-0.0128722	-0.0209288	-0.0145812	-0.0170226	-0.0226378	-0.0167784	-0.0272765	-0.0272765	-0.0153136	-0.0297179	-0.0233702	-0.0150695	-0.0145812	-0.0175109		-0.0116515	-0.00481556	-0.0245909	-0.0104308	-0.0106749	-0.0114074	-0.00750111
-0.0192199	-0.0184874	-0.0109191	-0.0165343	-0.0121398	-0.022882	-0.00774525	-0.0199523	-0.0243468	-0.0238585	-0.0199523	-0.0206847	-0.0253234	-0.0204406	-0.0179992	-0.0136046	-0.00921009	-0.0165343	-0.014337	-0.0248351	-0.014337	-0.0253234	-0.0179992	-0.0170226	-0.0233702	-0.0201964	-0.0255675	-0.0306945	-0.0128722	-0.021173	-0.014337	-0.0170226	-0.022882	-0.0167784	-0.0275206	-0.0275206	-0.0150695	-0.0297179	-0.0236144	-0.0153136	-0.0145812	-0.0165343		-0.0116515	-0.00408314	-0.0243468	-0.0104308	-0.0106749	-0.0114074	-0.00847767
-0.0187316	-0.0184874	-0.0114074	-0.0167784	-0.0121398	-0.022882	-0.00798939	-0.0197081	-0.0243468	-0.0238585	-0.0197081	-0.0206847	-0.0253234	-0.0204406	-0.0189757	-0.0138488	-0.00945423	-0.0167784	-0.0148253	-0.0248351	-0.014337	-0.0248351	-0.0187316	-0.0170226	-0.0233702	-0.0204406	-0.0253234	-0.0304503	-0.0123839	-0.021173	-0.014337	-0.0170226	-0.022882	-0.0170226	-0.0275206	-0.0277648	-0.0153136	-0.0297179	-0.0236144	-0.0153136	-0.0145812	-0.0165343	-0.00921009	-0.0114074	-0.00408314	-0.0243468	-0.00945423	-0.0111632	-0.0111632	-0.00823353
-0.0187316	-0.0184874	-0.0116515	-0.0165343	-0.0123839	-0.0226378	-0.00798939	-0.0184874	-0.0245909	-0.0238585	-0.0197081	-0.0206847	-0.0253234	-0.0204406	-0.0189757	-0.0138488	-0.00921009	-0.0148253	-0.0148253	-0.022882	-0.014337	-0.0248351	-0.0187316	-0.0172667	-0.0233702	-0.0204406	-0.0255675	-0.0304503	-0.0126281	-0.0214171	-0.014337	-0.0140929	-0.022882	-0.0172667	-0.0272765	-0.0275206	-0.0145812	-0.029962	-0.0236144	-0.0150695	-0.0145812	-0.0165343	-0.00921009	-0.0114074	-0.00237415	-0.0243468	-0.00969837	-0.0111632	-0.0111632	-0.00872181
-0.0187316	-0.0184874	-0.0114074	-0.0165343	-0.0123839	-0.0226378	-0.00798939	-0.0184874	-0.0243468	-0.0241027	-0.0197081	-0.0206847	-0.0258117	-0.0201964	-0.0189757	-0.0101867	-0.00945423	-0.0148253	-0.0148253	-0.022882	-0.014337	-0.0248351	-0.0189757	-0.0172667	-0.0233702	-0.0209288	-0.0255675	-0.0306945	-0.0123839	-0.021173	-0.0145812	-0.0150695	-0.0233702	-0.0170226	-0.0272765	-0.0277648	-0.014337	-0.029962	-0.0238585	-0.014337	-0.0145812	-0.0165343	-0.00921009	-0.0114074	-0.00237415	-0.0245909	-0.00969837	-0.0104308	-0.0106749	-0.00847767
-0.0184874	-0.0187316	-0.0114074	-0.0167784	-0.0123839	-0.0219054	-0.00823353	-0.0184874	-0.0243468	-0.0241027	-0.0197081	-0.0204406	-0.0258117	-0.0204406	-0.0192199	-0.0101867	-0.00945423	-0.0145812	-0.0145812	-0.0223937	-0.0138488	-0.0241027	-0.0189757	-0.0172667	-0.0231261	-0.021173	-0.0255675	-0.0306945	-0.0123839	-0.0214171	-0.0145812	-0.0136046	-0.022882	-0.017755	-0.0272765	-0.0277648	-0.0140929	-0.029962	-0.0238585	-0.014337	-0.0145812	-0.0165343	-0.00847767	-0.0104308	-0.00237415	-0.0245909	-0.00945423	-0.0109191	-0.0106749	-0.00847767
-0.0184874	-0.0184874	-0.0111632	-0.016046	-0.0123839	-0.0219054	-0.00823353	-0.0165343	-0.0243468	-0.0243468	-0.0197081	-0.0204406	-0.0258117	-0.0204406	-0.0192199	-0.0101867	-0.00896595	-0.0145812	-0.0148253	-0.0223937	-0.0140929	-0.0243468	-0.0189757	-0.0189757	-0.0233702	-0.0209288	-0.0255675	-0.0309386	-0.0128722	-0.0214171	-0.0153136	-0.0136046	-0.022882	-0.017755	-0.0272765	-0.0272765	-0.0138488	-0.0304503	-0.0241027	-0.014337	-0.014337	-0.0165343	-0.00847767	-0.0104308	-0.00237415	-0.0243468	-0.00921009	-0.0114074	-0.0106749	-0.00872181
-0.0184874	-0.0184874	-0.0111632	-0.016046	-0.0123839	-0.0219054	-0.00798939	-0.0165343	-0.0243468	-0.0243468	-0.0197081	-0.0204406	-0.0258117	-0.0201964	-0.0197081	-0.00945423	-0.00896595	-0.014337	-0.0150695	-0.0223937	-0.0131163	-0.0243468	-0.0189757	-0.0189757	-0.0233702	-0.0209288	-0.0248351	-0.0309386	-0.0128722	-0.021173	-0.0155577	-0.0136046	-0.022882	-0.0175109	-0.0275206	-0.0275206	-0.0138488	-0.0304503	-0.0241027	-0.0136046	-0.0140929	-0.014337	-0.00798939	-0.0104308	-0.000909309	-0.0243468	-0.00945423	-0.0114074	-0.0101867	-0.00872181
-0.0182433	-0.0179992	-0.0111632	-0.0162902	-0.0123839	-0.0219054		-0.0165343	-0.0245909	-0.0243468		-0.0204406	-0.0258117	-0.0204406	-0.0197081	-0.00969837	-0.00921009	-0.0128722	-0.0153136	-0.0221495	-0.0131163	-0.0236144	-0.0209288	-0.0187316	-0.0233702	-0.0226378	-0.0248351	-0.0309386	-0.0123839	-0.021173	-0.0155577	-0.0126281	-0.022882	-0.017755	-0.0272765	-0.0275206	-0.0126281	-0.0306945	-0.0238585	-0.0138488	-0.0140929	-0.014337	-0.00798939	-0.00921009	-0.000665168	-0.0245909	-0.0104308	-0.0114074	-0.0101867	-0.00872181
-0.0182433	-0.0179992	-0.0111632	-0.0153136	-0.0123839	-0.0206847		-0.014337	-0.0245909			-0.0201964	-0.0260558	-0.0204406	-0.019464	-0.00896595	-0.00774525	-0.0131163	-0.0153136	-0.0221495	-0.0128722	-0.0236144	-0.0209288	-0.0199523	-0.0233702	-0.0223937	-0.0250792	-0.0306945	-0.0123839	-0.021173	-0.0155577	-0.0126281	-0.0231261	-0.0175109	-0.0272765	-0.0272765	-0.0128722	-0.0306945	-0.0241027	-0.0138488	-0.0140929	-0.0138488	-0.00798939	-0.00945423	6.72535e-05	-0.0243468	-0.0101867	-0.0118956	-0.0101867	-0.00872181
-0.0182433	-0.0170226	-0.0111632	-0.0153136	-0.0123839	-0.0204406		-0.014337	-0.0236144			-0.0201964	-0.0260558	-0.0204406	-0.019464	-0.00896595	-0.00750111	-0.0128722	-0.0126281	-0.0221495	-0.0128722	-0.0221495	-0.0209288	-0.0199523	-0.022882	-0.0221495	-0.0248351	-0.031671	-0.0123839	-0.0184874	-0.0153136	-0.0126281	-0.022882	-0.0179992	-0.0275206	-0.0270324	-0.0128722	-0.0309386	-0.0236144	-0.0116515	-0.0140929	-0.0138488	-0.00725697	-0.00823353	6.72535e-05	-0.0223937	-0.0104308	-0.00921009	-0.00994251	-0.00872181
-0.0182433	-0.0167784	-0.0111632	-0.014337	-0.0123839	-0.0201964		-0.014337	-0.0236144			-0.0204406	-0.0260558	-0.0201964	-0.0197081	-0.00896595	-0.00774525	-0.00896595	-0.0128722	-0.0214171	-0.0128722	-0.0223937	-0.021173	-0.0204406	-0.022882	-0.0223937	-0.0250792	-0.031671	-0.0128722	-0.0184874	-0.0155577	-0.0118956	-0.0226378	-0.0179992	-0.0275206	-0.0272765	-0.0128722	-0.0309386	-0.0238585	-0.0118956	-0.0133605	-0.0138488	-0.00725697	-0.00823353	0.00104382	-0.0223937	-0.0114074	-0.00921009	-0.00994251	-0.00872181
-0.0182433	-0.0170226	-0.0111632	-0.014337	-0.0123839	-0.0201964		-0.0101867	-0.0226378			-0.0204406	-0.0262999	-0.0201964	-0.0199523	-0.00798939	-0.00774525	-0.00921009	-0.0153136	-0.0214171	-0.0123839	-0.0223937	-0.021173	-0.0204406	-0.022882	-0.0216613	-0.0250792	-0.0314269	-0.0128722		-0.0155577	-0.0118956	-0.0226378	-0.0182433	-0.0267882	-0.0270324	-0.0121398	-0.0306945	-0.0236144	-0.0121398	-0.0133605	-0.0121398	-0.0062804	-0.00823353	0.00128796	-0.0214171	-0.0116515	-0.00921009	-0.00994251
-0.017755	-0.016046	-0.0104308	-0.014337	-0.0126281	-0.0204406		-0.0101867	-0.0226378			-0.0204406	-0.0262999	-0.0204406	-0.0199523	-0.00798939	-0.00750111	-0.00896595	-0.0153136	-0.0214171	-0.0123839		-0.021173	-0.0199523	-0.022882	-0.0216613	-0.0250792	-0.0314269	-0.0128722		-0.0155577	-0.0116515	-0.0226378	-0.0182433	-0.0270324	-0.0272765	-0.0121398	-0.0309386	-0.0236144	-0.0121398	-0.0133605	-0.0121398	-0.0062804	-0.003839	0.00104382	-0.0214171	-0.0116515	-0.00701282	-0.00994251
-0.017755	-0.0158019	-0.0104308	-0.0126281		-0.0199523		-0.00969837	-0.0226378			-0.0204406	-0.0262999	-0.0204406		-0.00798939	-0.00798939	-0.00798939	-0.0150695	-0.0206847	-0.0126281		-0.021173	-0.0199523	-0.0219054	-0.0216613	-0.0250792	-0.0314269	-0.0133605		-0.0155577	-0.0111632	-0.0223937	-0.0182433	-0.0267882	-0.0272765	-0.0121398	-0.0306945	-0.0233702	-0.0121398	-0.0121398	-0.0121398	-0.0062804	-0.003839	0.00104382	-0.0214171	-0.0123839	-0.00701282	-0.00994251	-0.00921009
-0.0165343	-0.016046	-0.0104308	-0.0126281		-0.0199523		-0.00969837	-0.0214171			-0.0206847	-0.0260558	-0.0204406		-0.00725697	-0.00774525	-0.00798939	-0.0153136	-0.0206847	-0.014337		-0.021173	-0.0199523	-0.0219054	-0.0209288	-0.0253234	-0.0314269	-0.0133605	-0.0162902	-0.0158019	-0.0111632	-0.0223937	-0.0179992	-0.0267882	-0.0270324	-0.0121398	-0.0306945		-0.0118956	-0.0121398	-0.0109191	-0.00237415	-0.003839	0.000311394	-0.0199523	-0.0123839	-0.00554798	-0.0106749	-0.00921009
-0.0165343	-0.0145812	-0.00945423	-0.0116515	-0.00945423	-0.0199523	-0.00286243	-0.00969837	-0.0214171	-0.0219054		-0.0204406	-0.0260558	-0.0199523		-0.00725697	-0.00774525	-0.00530384	-0.0131163	-0.0197081	-0.014337	-0.017755	-0.0209288	-0.0199523	-0.0216613	-0.0206847	-0.0250792	-0.0314269	-0.0136046	-0.0162902	-0.0158019	-0.0116515	-0.0219054	-0.0179992	-0.0270324	-0.0270324		-0.0304503		-0.0121398	-0.0109191	-0.0109191	-0.00261829	-0.00335072	0.000311394	-0.0199523	-0.0126281	-0.00554798	-0.0106749	-0.00921009
-0.0165343	-0.014337	-0.00945423	-0.0116515	-0.00945423		-0.00286243	-0.00872181	-0.0216613	-0.0219054	-0.0209288	-0.0199523	-0.0241027	-0.0199523		-0.00554798	-0.00823353	-0.00530384	-0.0133605	-0.0197081	-0.0150695	-0.017755	-0.0209288	-0.0182433	-0.0216613	-0.0206847	-0.0250792	-0.0309386	-0.0138488	-0.0162902	-0.0148253	-0.0116515	-0.0219054	-0.0179992	-0.0260558	-0.0255675		-0.0304503	-0.0216613	-0.0123839	-0.0109191	-0.00945423	-0.00261829	-0.00335072	-0.00164173	-0.0187316	-0.0126281	-0.00530384	-0.0106749	-0.00872181
-0.0165343	-0.0133605	-0.00847767	-0.0116515	-0.00945423		-0.00286243	-0.00872181	-0.0201964	-0.0219054	-0.0206847	-0.0199523	-0.0241027	-0.0189757		-0.00554798	-0.00823353	-0.00530384	-0.0121398	-0.0197081	-0.0150695	-0.0170226		-0.0182433	-0.0214171		-0.0253234	-0.0306945	-0.0136046	-0.0155577	-0.0148253	-0.0116515	-0.0219054	-0.0167784	-0.0258117	-0.0255675	-0.00847767	-0.0304503	-0.0214171	-0.0121398	-0.0109191	-0.00921009	-0.00188587	-0.00286243	-0.00188587	-0.0187316	-0.0126281	-0.00457142	-0.0111632	-0.00872181
-0.0131163	-0.0133605	-0.00823353	-0.0118956	-0.00872181		-0.00164173	-0.00872181	-0.0201964	-0.0201964	-0.0206847	-0.0197081	-0.0231261	-0.0189757		-0.00530384	-0.00823353	-0.00579212	-0.0121398	-0.0155577	-0.0150695	-0.0170226		-0.0167784	-0.0214171		-0.0250792	-0.0309386	-0.0140929	-0.0153136	-0.014337	-0.0118956	-0.0187316	-0.0165343	-0.0253234	-0.0255675	-0.00823353	-0.0304503	-0.0216613	-0.0123839	-0.00994251	-0.00969837	-0.00188587	-0.00286243	-0.00188587	-0.0189757	-0.0133605	-0.00457142	-0.0111632	-0.00872181
-0.0131163	-0.0133605	-0.00823353	-0.00725697	-0.00872181		-0.00164173	-0.00774525	-0.0187316	-0.0201964	-0.019464	-0.0192199	-0.0231261	-0.0189757	-0.0162902	-0.00310657	-0.00896595	-0.00579212		-0.0155577	-0.016046	-0.0170226		-0.0167784	-0.0214171	-0.0170226	-0.0250792	-0.029962	-0.0140929	-0.0155577	-0.0140929	-0.0118956	-0.0187316	-0.0165343	-0.0253234	-0.0243468	-0.00823353	-0.0304503	-0.0201964	-0.0126281	-0.00994251	-0.00823353	-0.000665168	-0.00286243		-0.0170226	-0.0131163	-0.00457142	-0.0116515	-0.00798939
-0.0126281	-0.0118956	-0.00823353	-0.00750111	-0.00872181		-0.000176887	-0.00774525	-0.0187316	-0.0189757	-0.019464	-0.019464	-0.022882	-0.0179992	-0.0162902	-0.00310657	-0.00896595	-0.00554798		-0.014337	-0.016046	-0.0165343	-0.017755	-0.0167784	-0.021173	-0.0167784	-0.0250792	-0.0297179	-0.0140929	-0.0150695	-0.014337	-0.0116515	-0.0187316	-0.0158019	-0.0250792	-0.0243468	-0.00774525	-0.0304503	-0.0201964	-0.0123839	-0.00994251	-0.00823353	-0.000665168	-0.00335072		-0.0170226	-0.0131163	-0.00432728	-0.0116515	-0.00798939
-0.0126281	-0.0118956	-0.0050597	-0.00579212	-0.00774525		-0.000421028	-0.0062804	-0.0187316	-0.0187316	-0.0179992	-0.019464	-0.0214171	-0.0179992	-0.0162902	-0.00237415	-0.00921009	-0.00530384		-0.014337	-0.016046	-0.0165343	-0.017755	-0.0153136	-0.021173	-0.0167784	-0.0250792	-0.0284972	-0.014337	-0.0150695	-0.0121398	-0.0121398	-0.0201964	-0.0158019	-0.0250792	-0.0231261	-0.00774525	-0.0292296	-0.019464	-0.0123839	-0.00823353	-0.00823353	-0.000665168	-0.00335072	-0.00579212	-0.016046	-0.0145812	-0.00432728	-0.0116515	-0.00676868
-0.0126281	-0.0118956	-0.0050597	-0.00579212	-0.00774525		-0.000421028	-0.0062804	-0.0179992	-0.0189757	-0.0179992	-0.0184874	-0.0214171	-0.0179992	-0.0150695	-0.00261829	-0.00921009	-0.00554798	-0.00872181	-0.014337	-0.0167784	-0.0165343	-0.017755	-0.0155577	-0.021173	-0.0165343	-0.0241027	-0.0282531	-0.0145812	-0.0145812	-0.0121398	-0.0121398	-0.0201964	-0.0148253	-0.0243468	-0.022882	-0.00774525	-0.0292296	-0.0192199	-0.0121398	-0.00823353	-0.00579212	-0.000665168	-0.00335072	-0.00554798	-0.0158019	-0.0145812	-0.003839	-0.0118956	-0.00676868
-0.0126281	-0.00847767	-0.00432728	-0.00579212	-0.00676868		0.000555535	-0.0062804	-0.0179992	-0.0175109	-0.0179992	-0.0187316	-0.0214171	-0.0165343	-0.0150695	-0.00261829	-0.00921009	-0.00359486	-0.00872181	-0.0133605	-0.0167784	-0.016046	-0.014337	-0.0138488	-0.0201964	-0.0165343	-0.0243468	-0.0284972	-0.014337	-0.014337	-0.0121398	-0.0123839	-0.0201964	-0.0148253	-0.0241027	-0.0231261	-0.00750111	-0.0289855	-0.0192199	-0.0121398	-0.00750111	-0.00579212	-0.000421028	-0.00335072	-0.00579212	-0.0158019	-0.014337	-0.00408314	-0.0116515	-0.00676868
-0.0126281	-0.00823353	-0.00432728	-0.00432728	-0.00676868	-0.0162902	0.000555535	-0.00530384	-0.0179992	-0.0175109	-0.0150695	-0.017755	-0.0204406	-0.0165343	-0.0136046	-0.00310657	-0.00847767	-0.00335072	-0.00872181	-0.0133605	-0.0175109	-0.016046	-0.014337	-0.0138488	-0.0201964	-0.0162902	-0.0241027	-0.0282531	-0.014337	-0.0145812	-0.0123839	-0.0123839	-0.0158019	-0.0148253	-0.022882	-0.0199523	-0.00750111	-0.0289855	-0.019464	-0.0123839	-0.00750111	-0.00579212	-0.000421028	-0.00335072	-0.00652454		-0.014337	-0.00408314	-0.0116515	-0.0062804
-0.0126281	-0.00847767	-0.00432728	-0.00432728	-0.00676868	-0.0162902	0.0015321	-0.00530384	-0.0158019	-0.0175109	-0.0153136	-0.017755	-0.0204406	-0.0165343	-0.0136046	-0.00310657	-0.00847767	-0.00286243	-0.00701282	-0.0133605	-0.0175109	-0.016046	-0.0136046	-0.0109191	-0.019464	-0.0162902	-0.0231261	-0.0236144	-0.014337	-0.0111632	-0.0123839	-0.0123839	-0.0158019	-0.0145812	-0.022882	-0.0199523	-0.00725697	-0.0287413	-0.0165343		-0.00750111	-0.00579212	-0.00115345	-0.00408314	-0.00652454		-0.014337	-0.00359486	-0.0121398	-0.00603626
-0.0126281	-0.00774525	-0.00408314	-0.00432728	-0.0062804	-0.0162902	0.0015321	-0.00530384	-0.016046	-0.0138488	-0.0150695	-0.0170226	-0.0192199	-0.0145812	-0.0136046	-0.00310657	-0.00798939	-0.00310657	-0.00701282	-0.0133605	-0.017755	-0.016046	-0.0136046	-0.0109191	-0.019464	-0.016046	-0.0233702	-0.0233702	-0.014337	-0.0111632	-0.0123839	-0.0126281	-0.014337	-0.0145812	-0.0226378	-0.0199523	-0.00701282	-0.0287413	-0.0165343		-0.00750111	-0.00554798	-0.000909309	-0.00432728	-0.00701282		-0.0138488	-0.00359486	-0.0121398	-0.00603626
-0.0126281	-0.00750111	-0.00408314	-0.00310657	-0.0062804		0.0015321	-0.00432728	-0.0158019	-0.0138488	-0.0140929	-0.0170226	-0.0189757	-0.0145812	-0.00774525	-0.00530384	-0.00798939	-0.00286243	-0.00530384	-0.0133605	-0.0179992	-0.0158019	-0.0136046	-0.0109191	-0.019464	-0.0158019	-0.0221495	-0.0226378	-0.014337	-0.00994251	-0.0126281	-0.0126281	-0.014337		-0.0199523	-0.0184874	-0.00701282	-0.0287413	-0.0155577		-0.00432728	-0.00652454	-0.00115345	-0.00408314	-0.00701282	-0.0114074	-0.0138488	-0.003839	-0.0123839
-0.0136046	-0.00701282	-0.00408314	-0.00335072	-0.0062804		0.0027528	-0.00408314	-0.0153136	-0.0136046	-0.0140929	-0.0172667	-0.0192199	-0.014337	-0.00774525	-0.00554798	-0.00798939	-0.00359486	-0.0050597	-0.0128722	-0.0179992	-0.0158019	-0.0126281	-0.0111632	-0.0158019	-0.016046	-0.0223937	-0.0226378	-0.014337	-0.00994251	-0.0126281	-0.0126281	-0.014337		-0.0199523	-0.0184874	-0.00701282	-0.0287413	-0.0155577		-0.00432728	-0.00652454		-0.00652454	-0.00676868	-0.0114074	-0.0138488	-0.00164173	-0.0121398
-0.0138488	-0.00701282	-0.00408314	-0.00188587	-0.00432728	-0.0140929	0.00299694	-0.00530384	-0.0153136	-0.0136046	-0.0136046	-0.0172667	-0.017755	-0.014337	-0.00774525	-0.00554798	-0.00798939	-0.00359486	-0.00530384	-0.0128722	-0.0179992	-0.0158019	-0.0126281	-0.0114074	-0.016046	-0.0158019	-0.0206847	-0.0214171	-0.014337	-0.00994251	-0.0116515	-0.0138488	-0.0131163		-0.0199523	-0.0179992	-0.00701282	-0.0289855	-0.0155577	-0.00579212	-0.00359486	-0.00652454		-0.00652454	-0.00701282	-0.0106749	-0.0136046	-0.00164173	-0.0121398	-0.00237415
-0.0136046	-0.00701282	-0.00408314	-0.00188587	-0.00408314	-0.0140929	0.0027528	-0.00530384	-0.0145812	-0.0136046	-0.0136046	-0.0167784	-0.0179992	-0.014337		-0.00798939	-0.00823353	-0.00481556	-0.00530384	-0.0131163	-0.017755	-0.0155577	-0.0126281	-0.0114074	-0.016046	-0.0158019	-0.0206847	-0.0216613	-0.014337	-0.00896595	-0.0116515	-0.0138488	-0.0131163		-0.0199523	-0.0179992	-0.00676868	-0.0287413	-0.014337	-0.00579212	-0.00359486	-0.00725697		-0.00652454	-0.00701282	-0.0109191	-0.0136046	-0.00115345	-0.0116515	-0.00237415
-0.0136046	-0.00652454	-0.00408314	-0.00188587	-0.00408314	-0.0140929	0.00421764	-0.0050597	-0.0145812	-0.0133605	-0.0138488	-0.0165343	-0.0179992	-0.0140929		-0.00823353	-0.00798939	-0.00457142	-0.00237415	-0.0126281	-0.017755	-0.0155577	-0.0116515	-0.0116515	-0.0153136	-0.0138488	-0.0206847	-0.0214171	-0.014337	-0.00896595		-0.0158019	-0.0131163		-0.0201964	-0.0179992	-0.00432728	-0.0287413	-0.0140929	-0.00603626	-0.00310657	-0.00725697		-0.00725697	-0.00701282	-0.0106749	-0.0136046	-0.000909309	-0.0118956	-0.00237415
-0.0136046	-0.00652454	-0.00408314	-0.000665168	-0.00359486	-0.0131163	0.00421764	-0.00603626	-0.0145812	-0.0133605	-0.0136046	-0.0170226	-0.016046	-0.0140929	-0.0118956	-0.0109191	-0.00945423	-0.00481556	-0.00237415	-0.0128722	-0.0179992	-0.0158019	-0.0116515	-0.0116515	-0.0153136	-0.0138488	-0.0206847	-0.0209288	-0.0145812	-0.00896595		-0.0158019	-0.0123839		-0.0197081	-0.0162902	-0.00432728	-0.0287413	-0.00945423	-0.0050597	-0.00310657	-0.00725697		-0.00701282	-0.00652454	-0.0121398	-0.0131163	-0.000909309	-0.0116515	-0.00139759
-0.0140929	-0.00652454	-0.00408314	-0.000665168	-0.00359486	-0.0128722	0.00421764	-0.00603626	-0.014337	-0.0133605	-0.0133605	-0.0170226	-0.016046	-0.0138488	-0.0118956	-0.0106749	-0.00945423	-0.00481556	-0.00310657	-0.0128722	-0.017755		-0.0106749	-0.0118956	-0.0145812	-0.0128722	-0.0182433	-0.0206847	-0.0145812	-0.00750111		-0.0158019	-0.0121398	-0.0114074	-0.0199523	-0.0162902	-0.00286243	-0.0284972	-0.00969837	-0.0050597	-0.00286243	-0.00725697	-0.00921009	-0.00701282	-0.00701282	-0.0121398	-0.0131163	6.72535e-05	-0.0114074	-0.00139759
-0.0140929	-0.00652454	-0.00408314	-0.000909309	-0.00237415	-0.0131163	0.00421764	-0.00603626	-0.014337	-0.0131163	-0.0133605	-0.0170226	-0.0158019	-0.0138488	-0.0118956	-0.0109191	-0.00945423	-0.00774525	-0.00310657	-0.0123839	-0.017755		-0.0106749	-0.0114074	-0.014337	-0.0128722	-0.0182433	-0.0206847	-0.0145812	-0.00750111	-0.0106749	-0.016046	-0.0111632	-0.0114074	-0.0199523	-0.0162902	-0.00310657	-0.0284972	-0.00969837	-0.00481556	-0.00237415	-0.00725697	-0.00921009	-0.00701282	-0.00676868	-0.0121398	-0.0118956	-0.000176887	-0.0116515	-0.000421028
-0.0140929	-0.00676868	-0.00286243	0.0015321	-0.00237415	-0.0118956	0.00421764	-0.00701282	-0.0140929	-0.0131163	-0.0123839	-0.0167784	-0.0158019	-0.0138488	-0.0118956	-0.0136046	-0.0104308	-0.00798939	-0.003839	-0.0123839	-0.0182433		-0.0106749	-0.0114074	-0.0145812	-0.0128722	-0.017755	-0.0199523	-0.0148253	-0.00750111	-0.0106749	-0.016046	-0.0111632	-0.0114074	-0.019464		-0.00286243	-0.0284972	-0.0116515	-0.00457142	-0.00237415	-0.00798939	-0.00921009	-0.00701282	-0.00554798	-0.0131163	-0.0121398	6.72535e-05	-0.00969837	-0.000421028
-0.0138488	-0.00603626	-0.00286243	0.0015321	-0.00237415	-0.0118956	0.00421764	-0.00701282	-0.0138488	-0.0128722	-0.0126281	-0.0170226	-0.0158019	-0.0136046	-0.0118956	-0.0133605	-0.0106749	-0.00823353	-0.003839		-0.0179992	-0.0118956	-0.00921009	-0.0114074	-0.0140929	-0.0116515	-0.017755	-0.0199523	-0.0145812	-0.00652454	-0.0104308	-0.016046	-0.0104308	-0.0114074	-0.0192199			-0.0280089	-0.0118956	-0.00432728	-0.00237415	-0.00798939	-0.00945423	-0.00701282	-0.00603626	-0.0131163	-0.0118956	6.72535e-05	-0.00969837	-0.000421028
-0.0138488	-0.00603626	-0.00213001	0.0015321	-0.00164173	-0.0104308	0.00421764	-0.00798939	-0.0140929	-0.0128722	-0.0123839	-0.0170226	-0.0150695	-0.0136046	-0.0118956	-0.0136046	-0.0121398	-0.00798939	-0.00359486		-0.0179992	-0.0118956	-0.00921009	-0.0111632	-0.0140929	-0.0116515	-0.017755	-0.0192199	-0.0118956	-0.00676868	-0.00725697	-0.0165343	-0.0104308	-0.0114074	-0.0189757			-0.0280089	-0.0106749	-0.00408314	0.00543835	-0.00798939	-0.00945423		-0.00457142	-0.0131163	-0.00872181	-0.000176887	-0.00969837	0.000311394
-0.0136046	-0.00603626	-0.00213001	0.0015321	-0.00164173	-0.0104308	0.00446178	-0.00798939	-0.014337	-0.0128722	-0.0123839	-0.0170226	-0.0150695	-0.0136046	-0.0121398	-0.0101867	-0.0121398	-0.00823353	-0.00457142		-0.0179992	-0.0118956	-0.00896595	-0.0111632	-0.0140929		-0.0172667	-0.019464	-0.0118956	-0.00676868	-0.00701282	-0.0165343	-0.0104308	-0.0106749	-0.0187316			-0.0280089	-0.0104308	-0.00408314	0.00543835	-0.0111632	-0.0111632		-0.00481556	-0.0128722	-0.00872181	-0.000909309	-0.00921009	0.000311394
-0.0136046	-0.00457142	-0.00115345	0.0015321	-0.00164173	-0.0104308		-0.00798939	-0.014337	-0.0131163	-0.0123839	-0.0170226	-0.0150695	-0.0128722	-0.0121398	-0.00994251	-0.0121398		-0.00457142	-0.0126281	-0.0179992	-0.0126281	-0.00603626	-0.0109191	-0.0131163		-0.0172667	-0.0192199	-0.0104308	-0.00676868	-0.00725697	-0.0145812	-0.0104308	-0.0106749	-0.0187316		-0.00213001	-0.0248351	-0.0106749	-0.00432728	-0.000909309	-0.0111632	-0.0114074	-0.0062804	-0.00481556	-0.0128722	-0.00652454	-0.000909309	-0.00921009	0.000799675
-0.0136046	-0.00432728	-0.00115345	0.0015321	-0.00188587			-0.00847767	-0.014337	-0.0131163	-0.0136046	-0.0170226	-0.0148253	-0.0128722	-0.0118956	-0.0138488	-0.0136046		-0.00432728	-0.0123839	-0.0179992	-0.0126281	-0.00603626	-0.0109191	-0.0131163		-0.0172667	-0.0192199	-0.0104308	-0.00676868	-0.0062804	-0.0145812	-0.00603626	-0.0106749	-0.0182433	-0.0128722	-0.00213001	-0.0248351	-0.0104308	-0.00432728	-0.000909309	-0.0121398	-0.0114074	-0.0062804	-0.00359486	-0.0126281	-0.00652454	-0.000909309	-0.00945423	0.000799675
-0.0136046	-0.003839	-0.00115345	0.0015321	-0.00213001			-0.00872181	-0.016046	-0.0131163	-0.0133605	-0.0172667	-0.0148253	-0.0128722	-0.0118956	-0.0138488	-0.0136046		-0.00408314	-0.0126281	-0.017755	-0.0126281	-0.00603626	-0.0109191	-0.0131163		-0.0167784	-0.0158019	-0.0104308	-0.0106749	-0.00603626	-0.0167784	-0.00603626	-0.0101867	-0.0179992	-0.0128722	-0.00188587	-0.0243468	-0.00774525	-0.00408314	-0.00115345	-0.0121398	-0.0121398	-0.0062804	-0.00359486	-0.0126281	-0.00652454	-0.00164173	-0.00701282	0.000799675
-0.0109191	-0.003839	-0.000909309	0.0015321	-0.00335072			-0.00872181	-0.0158019	-0.0150695	-0.0140929	-0.0170226	-0.0148253	-0.0121398	-0.0118956	-0.0136046	-0.0133605		-0.00408314	-0.00945423	-0.0175109	-0.0121398	-0.00530384	-0.0101867	-0.0131163		-0.0170226	-0.016046	-0.00945423	-0.0109191	-0.00896595	-0.0167784	-0.00798939	-0.0101867	-0.0182433	-0.0128722	-0.00164173	-0.0243468	-0.00774525	-0.00408314	-0.00115345	-0.0121398	-0.0123839	-0.0062804	0.00128796	-0.0123839	-0.00554798	-0.00164173	-0.00701282	0.00104382
-0.0109191	-0.003839	-0.00115345		-0.00335072			-0.0118956	-0.0158019	-0.0150695	-0.0140929	-0.0172667	-0.014337	-0.0121398	-0.00310657	-0.0133605	-0.0136046		-0.00652454	-0.00921009	-0.017755	-0.0123839	-0.00530384	-0.00994251	-0.0131163		-0.0167784	-0.0145812	-0.00945423	-0.0121398	-0.00872181	-0.0167784	-0.00798939	-0.00969837	-0.017755	-0.0121398	-0.00164173	-0.0238585	-0.00823353	-0.00457142	-0.000176887	-0.0126281	-0.0123839	-0.00408314	0.00128796	-0.0121398	-0.00530384	-0.00188587	-0.00579212
-0.00969837	-0.00310657	-0.000909309		-0.00359486		0.00421764	-0.0118956	-0.0172667	-0.0155577	-0.0140929	-0.0172667	-0.014337	-0.0121398	-0.00310657	-0.0133605	-0.0133605	-0.0111632	-0.0062804	-0.00896595	-0.017755	-0.0123839	-0.00530384	-0.00994251	-0.0128722		-0.0167784	-0.0145812	-0.00945423	-0.0121398	-0.00872181	-0.0167784	-0.00798939	-0.00969837	-0.017755	-0.0121398	-0.00139759	-0.0238585	-0.00823353	-0.00457142	-0.000176887	-0.0126281	-0.0121398	-0.00408314	0.00128796	-0.0121398	-0.00530384	-0.00530384	-0.00554798
-0.00969837	-0.00310657	-0.000909309	-0.000421028	-0.00676868		0.00421764	-0.0128722	-0.0170226	-0.0155577	-0.0133605	-0.0172667	-0.0138488	-0.0121398	-0.00310657	-0.0131163	-0.0123839	-0.0109191	-0.00652454	-0.00896595	-0.017755	-0.0123839	-0.00530384	-0.00701282	-0.0131163	-0.00603626	-0.0167784	-0.0140929	-0.00823353	-0.0121398		-0.0175109	-0.00750111	-0.00969837	-0.0179992	-0.0118956	-0.00115345	-0.0238585	-0.00798939	-0.00213001		-0.0128722	-0.0121398	-0.00335072	0.00128796	-0.0111632	-0.00432728	-0.00554798	-0.00579212
-0.00969837	-0.00310657	-0.000909309	-0.000421028	-0.00676868		0.00421764	-0.0128722	-0.017755	-0.0155577	-0.0133605	-0.0172667	-0.0138488	-0.0121398	-0.00750111	-0.0126281	-0.0123839	-0.0111632	-0.0062804	-0.00896595	-0.0167784	-0.0123839	-0.00530384	-0.00701282	-0.0131163	-0.00579212	-0.0170226	-0.0138488	-0.00823353	-0.0126281		-0.0172667	-0.00750111	-0.00945423	-0.0179992	-0.0118956	-0.00115345	-0.0226378	-0.00994251	-0.00213001		-0.0131163	-0.0111632	-0.00335072	6.72535e-05	-0.0111632	-0.00457142	-0.00725697	-0.00261829
-0.00872181	-0.00286243	-0.000909309	-0.000421028	-0.00701282		0.00592663	-0.0128722	-0.017755	-0.0155577	-0.0133605	-0.0170226	-0.0138488	-0.0116515	-0.00750111	-0.0126281	-0.0123839	-0.0116515	-0.0104308	-0.00847767	-0.0170226	-0.0126281	-0.00579212	-0.00676868	-0.0133605	-0.00579212	-0.0170226	-0.0138488	-0.00725697	-0.0123839		-0.0170226	-0.00750111	-0.00969837	-0.017755	-0.0118956		-0.0226378	-0.00969837	-0.00213001		-0.0131163	-0.0111632	-0.00335072	6.72535e-05	-0.0111632	-0.00335072	-0.00725697	-0.00261829
-0.00847767	-0.00286243	-0.000909309	-0.000909309	-0.00652454		0.00592663	-0.0136046	-0.017755	-0.0155577	-0.0165343	-0.0175109	-0.016046	-0.0116515	-0.00676868	-0.0118956	-0.0106749	-0.0114074	-0.0106749	-0.00847767	-0.0162902	-0.0126281	-0.00579212	-0.00676868	-0.0136046	-0.0050597	-0.0170226	-0.0140929	-0.00701282	-0.0126281		-0.0170226	-0.00798939	-0.00945423	-0.0184874	-0.0114074		-0.0226378	-0.00994251	-0.00530384		-0.0126281	-0.0111632	-0.00335072	0.00104382	-0.0111632	-0.00359486	-0.00725697	-0.00237415
-0.00847767	-0.00359486	-0.000909309	-0.000909309	-0.00652454		0.00592663	-0.0133605	-0.0182433	-0.0158019	-0.0165343	-0.0172667	-0.016046	-0.0116515	-0.00676868	-0.0121398	-0.0106749	-0.0114074	-0.0114074	-0.00847767	-0.0165343	-0.0126281	-0.00579212	-0.00676868	-0.0140929	-0.00481556	-0.0172667	-0.0128722	-0.00701282	-0.0133605		-0.0170226	-0.00798939		-0.0184874	-0.0114074		-0.0223937	-0.0116515	-0.00554798		-0.0128722	-0.00969837	-0.00335072	0.00104382	-0.00798939	-0.00335072	-0.00725697	-0.00359486
-0.00750111	-0.003839	-0.00115345	-0.00115345	-0.00676868		0.00543835	-0.0136046	-0.0182433	-0.014337	-0.0165343	-0.0175109	-0.017755	-0.0116515	-0.00676868	-0.0121398	-0.0106749	-0.0121398	-0.0116515		-0.0165343	-0.0155577	-0.00725697	-0.00652454	-0.0140929	-0.0050597	-0.0172667	-0.0131163	-0.00603626	-0.0133605		-0.0162902	-0.00798939		-0.0182433	-0.0114074		-0.0221495	-0.0118956	-0.00554798	-0.00261829	-0.0128722	-0.00969837	-0.00359486	0.00104382	-0.00798939	-0.00237415	-0.00921009	-0.00359486	-0.00457142
-0.00750111	-0.00652454	-0.00237415	-0.00432728	-0.00676868		0.00543835	-0.014337	-0.0187316	-0.014337	-0.0187316	-0.0165343	-0.017755	-0.0114074	-0.0050597		-0.00872181	-0.0123839	-0.0123839		-0.0158019	-0.0155577	-0.00725697	-0.00652454	-0.0140929	-0.00457142	-0.0172667	-0.0126281	-0.00603626	-0.0133605		-0.0162902	-0.00945423		-0.0187316	-0.0114074		-0.0206847	-0.0140929	-0.00554798	-0.00261829	-0.0126281	-0.00823353	-0.00335072	0.00128796	-0.00701282	-0.00237415	-0.00921009	-0.00359486	-0.00457142
-0.00652454	-0.00652454	-0.00237415	-0.00432728	-0.00676868	-0.0140929		-0.014337	-0.0187316	-0.0162902	-0.0189757	-0.0167784	-0.017755	-0.0116515	-0.0050597		-0.00872181	-0.0241027	-0.0123839	-0.00847767	-0.0158019	-0.0155577	-0.00896595	-0.00652454	-0.0145812	-0.00481556	-0.0172667	-0.0126281	-0.00603626	-0.014337		-0.0155577	-0.00945423		-0.0189757	-0.0114074		-0.0206847	-0.0140929	-0.00530384	-0.00261829	-0.0128722	-0.00823353	-0.00335072	0.00128796	-0.00701282	-0.00237415	-0.0101867	-0.00286243	-0.00457142
-0.00652454	-0.00652454	-0.00286243	-0.00457142	-0.00725697	-0.0140929		-0.0155577	-0.0187316	-0.0165343	-0.0184874		-0.017755	-0.0116515	-0.003839		-0.00676868	-0.0243468	-0.0123839	-0.00847767	-0.0158019	-0.0162902	-0.00896595	-0.00652454	-0.0145812	-0.00432728	-0.0172667	-0.0116515		-0.014337	-0.0138488	-0.0155577	-0.0109191		-0.0189757	-0.0118956		-0.0206847		-0.00554798	-0.00481556	-0.0128722	-0.00823353	-0.00408314	0.00128796	-0.00676868		-0.0101867	-0.00286243	-0.00408314
-0.0062804	-0.00652454	-0.00261829	-0.00457142	-0.00725697	-0.0140929		-0.0158019	-0.0189757	-0.0165343	-0.0184874		-0.0182433	-0.0114074	-0.003839		-0.00676868	-0.0243468	-0.0123839	-0.00847767	-0.014337	-0.0162902	-0.00896595	-0.00652454	-0.0145812	-0.00432728	-0.0172667	-0.0118956		-0.016046	-0.0140929	-0.0155577	-0.0109191		-0.0192199	-0.0118956	0.011786	-0.0206847		-0.00554798	-0.00481556	-0.014337	-0.00798939	-0.00408314	-0.000176887	-0.00676868		-0.0106749	-0.00164173	-0.003839
-0.00603626	-0.0118956	-0.00286243	-0.00457142	-0.00725697	-0.014337		-0.0155577	-0.0189757	-0.0167784	-0.0184874		-0.0182433	-0.0111632	-0.003839		-0.00676868		-0.0121398	-0.00481556	-0.014337	-0.0170226	-0.0111632	-0.00798939	-0.0153136	-0.00457142	-0.0172667	-0.0118956	-0.00237415	-0.016046	-0.0133605	-0.0153136	-0.0109191		-0.0192199	-0.0118956	0.0115419	-0.016046		-0.00579212	-0.00579212	-0.014337	-0.0050597	-0.00481556	-0.000176887	-0.00676868		-0.0106749	-0.00139759	-0.00335072
-0.0062804	-0.0118956	-0.00335072	-0.00432728	-0.00798939	-0.014337		-0.0167784	-0.0189757	-0.0167784	-0.0179992		-0.0189757	-0.0114074	-0.003839		-0.003839		-0.0123839	-0.0050597	-0.0136046	-0.0170226	-0.0109191	-0.00774525	-0.0153136	-0.00457142	-0.0172667	-0.0118956	-0.00237415	-0.016046	-0.0136046	-0.0153136		-0.00896595	-0.0199523	-0.0145812	0.0115419	-0.016046		-0.00579212	-0.00579212	-0.0148253	-0.0050597	-0.00481556	-0.00359486	-0.00652454		-0.0109191	-0.00164173	-0.00310657
-0.00603626	-0.0121398	-0.00335072	-0.00432728	-0.00798939	-0.0136046		-0.0167784		-0.0167784	-0.0179992		-0.0189757	-0.0114074			-0.003839		-0.0116515	-0.00335072	-0.0133605	-0.0170226	-0.0118956	-0.0101867	-0.0167784	-0.00237415	-0.0175109	-0.00969837	-0.00237415	-0.0187316	-0.0136046	-0.0153136		-0.00896595	-0.0199523	-0.0145812	0.00421764	-0.0145812	-0.0170226	-0.00554798	-0.00554798	-0.0148253	-0.00408314	-0.00457142	-0.00335072	-0.00652454		-0.0109191	-0.00237415	-0.00310657
-0.00310657	-0.0121398	-0.00335072	-0.00432728	-0.00823353	-0.0136046		-0.017755		-0.0182433	-0.0148253		-0.0189757	-0.0114074			-0.00432728	-0.0118956	-0.0116515	-0.00335072	-0.0136046	-0.0172667	-0.0118956	-0.0101867	-0.0167784	-0.00213001	-0.0175109	-0.00969837	-0.00164173	-0.0184874	-0.0136046	-0.0148253		-0.00896595	-0.0201964	-0.014337	0.0039735	-0.0145812	-0.0170226	-0.00579212		-0.0148253	-0.00408314	-0.00457142	-0.00335072	-0.00652454		-0.00603626	-0.00237415	-0.00237415
-0.00310657	-0.0121398	-0.00457142	-0.00335072	-0.00823353	-0.0136046		-0.0179992		-0.0182433	-0.0148253		-0.0187316	-0.0114074		0.00324108	-0.00457142	-0.0118956	-0.0114074	-0.00310657	-0.0121398	-0.0172667	-0.0118956	-0.0101867	-0.0165343	-0.00139759	-0.0179992	-0.00896595	-0.00164173	-0.0184874	-0.0123839	-0.0148253		-0.00896595	-0.0182433	-0.0150695	0.0039735	-0.0145812	-0.0184874	-0.00554798		-0.0148253	-0.00408314	-0.00554798	-0.00359486	-0.00530384		-0.00603626	-0.00408314	-0.00237415
-0.00213001	-0.0123839	-0.00457142	-0.00310657	-0.00823353	-0.0126281		-0.017755			-0.0148253		-0.0187316	-0.0116515		0.00348522	-0.00457142	-0.0121398	-0.0109191	-0.00286243	-0.0121398	-0.0172667		-0.0101867	-0.0165343	-0.00139759	-0.0179992	-0.00896595	-0.00139759	-0.0187316	-0.0126281	-0.0148253		-0.0104308	-0.0182433	-0.0148253	0.00495007	-0.0138488	-0.0184874	-0.00554798		-0.0148253	-0.00359486	-0.00530384	-0.0114074	-0.00530384	-0.00969837	-0.00823353	-0.00408314	-0.00237415
-0.00213001	-0.0123839	-0.00652454	-0.00237415	-0.00603626	-0.0126281		-0.0187316			-0.0162902		-0.0187316	-0.0116515		-0.00310657	-0.00530384	-0.0106749	-0.0106749	-0.00261829	-0.0121398	-0.0170226		-0.0153136	-0.0189757	-0.00164173	-0.0179992	-0.00896595	-0.000665168	-0.0187316	-0.0114074	-0.0128722		-0.0101867	-0.0172667	-0.0150695	0.00495007	-0.0138488	-0.0184874	-0.0050597		-0.0145812	-0.00359486	-0.00603626	-0.0111632	-0.00457142	-0.00969837	-0.00823353	-0.00432728	-0.000176887
-0.00213001	-0.0128722	-0.00676868	-0.00237415	-0.00725697	-0.0126281	-0.000665168	-0.0189757			-0.0162902	-0.0189757	-0.0187316	-0.0116515		-0.00310657	-0.00530384	-0.0104308	-0.0109191	-0.00286243	-0.00969837	-0.0172667		-0.0150695	-0.0192199	-0.000665168	-0.0197081	-0.00798939	-0.000665168	-0.0184874	-0.0116515	-0.0128722		-0.0101867	-0.0172667	-0.0155577	0.00421764	-0.0133605	-0.019464	-0.0050597		-0.0145812	-0.00261829	-0.0062804	-0.0123839	-0.00457142	-0.00969837	-0.00798939	-0.0062804	6.72535e-05
-0.000909309	-0.0131163	-0.00652454	-0.00237415	-0.00725697	-0.0114074	-0.000665168	-0.0189757			-0.0145812	-0.0192199	-0.0187316	-0.0118956		-0.00310657	-0.00554798	-0.00969837	-0.0116515	-0.00408314	-0.00969837	-0.0170226	-0.0165343	-0.0148253	-0.0199523	-0.000421028	-0.0197081	-0.00798939	-0.000421028	-0.0184874	-0.0109191	-0.0128722	-0.0116515	-0.00994251	-0.0172667	-0.0155577	0.00446178	-0.0133605	-0.019464	-0.0050597	-0.00237415	-0.014337	-0.00261829	0.00324108	-0.0123839	-0.00457142	-0.00994251	-0.00676868	-0.0062804	6.72535e-05
-0.000909309	-0.0131163	-0.00652454	-0.00115345	-0.00725697	-0.0116515	-0.000665168	-0.0197081			-0.0148253	-0.0199523	-0.0179992	-0.0118956		0.00910046	-0.00603626	-0.00945423	-0.0116515	-0.00408314	-0.00921009	-0.0170226	-0.0165343	-0.0148253	-0.0199523	0.000311394	-0.0197081	-0.00798939	0.000311394	-0.0184874	-0.0109191	-0.0126281	-0.0116515	-0.0101867	-0.0167784	-0.0155577	0.00421764	-0.0133605	-0.019464	-0.00432728	-0.00237415	-0.014337	-0.00261829	0.00299694	-0.0123839	-0.00457142	-0.00994251	-0.00676868	-0.00652454	6.72535e-05
6.72535e-05	-0.0138488	-0.0101867	-0.00115345	-0.00725697	-0.0114074	6.72535e-05	-0.0197081			-0.0145812	-0.0201964	-0.0179992	-0.0118956		0.00910046	-0.0062804	-0.00969837	-0.0121398	-0.00408314	-0.00921009	-0.0170226	-0.0170226	-0.0148253	-0.0204406	0.000555535	-0.0223937	-0.00798939	0.000311394	-0.0175109	-0.0106749	-0.0123839	-0.0116515	-0.0101867	-0.0165343	-0.0167784	-0.00579212		-0.019464	-0.00457142	-0.00213001	-0.014337	-0.00164173	0.00324108	-0.0131163	-0.00139759	-0.00921009	-0.00676868	-0.00750111	6.72535e-05
6.72535e-05	-0.0138488	-0.0101867	-0.00115345	-0.00750111	-0.0114074	6.72535e-05	-0.0197081			-0.0145812	-0.0199523	-0.0179992	-0.0128722		0.00910046	-0.0062804	-0.00823353	-0.0121398		-0.00921009	-0.0182433	-0.0170226	-0.0140929	-0.0204406	0.000311394	-0.0223937	-0.00798939	0.00104382	-0.0175109	-0.0111632	-0.0126281	-0.0114074	-0.00798939		-0.0167784	-0.00579212		-0.0197081	-0.00432728	-0.000176887	-0.014337	-0.00164173	0.00421764	-0.0133605	-0.00139759	-0.00945423	-0.00530384	-0.00750111	0.000311394
6.72535e-05	-0.014337	-0.0114074	0.00299694	-0.00750111	-0.0114074	6.72535e-05	-0.0192199	-0.0206847		-0.0106749	-0.0201964	-0.0179992	-0.0128722			-0.00701282	-0.00823353	-0.0121398		-0.00847767	-0.0182433	-0.0172667	-0.0140929	-0.0204406	0.000799675	-0.022882	-0.00969837	0.00104382	-0.0175109	-0.0109191	-0.0126281	-0.0114074	-0.00798939		-0.0187316	-0.00823353		-0.0192199	-0.00335072	6.72535e-05	-0.0136046	-0.000665168	0.0039735	-0.0131163	-0.000176887	-0.00945423	-0.00530384	-0.00847767	0.000311394
-0.000176887	-0.0145812	-0.0111632	0.00299694	-0.00750111	-0.0111632	0.000799675	-0.0192199	-0.0206847	-0.0138488	-0.0104308	-0.0201964	-0.0179992	-0.0140929			-0.00701282	-0.00969837	-0.0123839		-0.00847767	-0.0182433	-0.0175109	-0.0138488	-0.0206847	0.00104382	-0.022882	-0.00969837	0.00104382	-0.0165343	-0.0111632	-0.0126281	-0.0109191	-0.0062804		-0.0187316	-0.00823353		-0.0192199	-0.00359486	0.0015321	-0.0136046	-0.000665168	0.00421764	-0.0133605	-0.000176887	-0.00872181	-0.003839	-0.00823353	-0.000909309
-0.000176887	-0.0145812	-0.0121398		-0.00774525	-0.0111632	0.00104382	-0.0182433	-0.0128722	-0.0138488	-0.0101867	-0.0201964	-0.0182433	-0.0138488		-0.00408314		-0.00994251	-0.0123839		-0.00847767	-0.0187316	-0.017755	-0.0128722	-0.0206847	0.000555535	-0.022882	-0.00969837	0.00202038	-0.0165343	-0.0104308	-0.0138488	-0.0109191	-0.0062804		-0.0201964	-0.00823353			-0.00237415	0.0015321	-0.0136046	-0.000665168	-0.00774525	-0.0133605	-0.000176887	-0.00896595	-0.003839	-0.00823353	-0.000909309
-0.000176887	-0.014337	-0.0121398		-0.00774525	-0.0114074	0.00104382	-0.0182433	-0.0128722	-0.014337	-0.0101867	-0.0199523	-0.0182433	-0.0148253	-0.00213001	-0.00408314		-0.00969837	-0.0116515		-0.00847767	-0.0187316	-0.017755	-0.0131163	-0.0206847	0.000799675	-0.0231261	-0.00994251	0.00202038	-0.0153136	-0.0104308	-0.0136046	-0.0109191	-0.0062804		-0.0201964				-0.00237415	0.00177624	-0.0133605	-0.000665168	-0.00798939	-0.0133605	-0.000665168	-0.00896595	-0.003839	-0.00823353	-0.000909309
-0.00213001	-0.0158019	-0.0121398		-0.00774525	-0.0116515	0.0015321	-0.0182433	-0.0128722	-0.014337	-0.0101867	-0.0199523	-0.0182433	-0.0150695	-0.0121398	-0.00408314		-0.0116515	-0.0118956	-0.0182433	-0.00847767	-0.0192199	-0.0172667	-0.0118956	-0.0204406	0.000555535	-0.0231261	-0.00969837	0.00202038	-0.0153136	-0.00823353	-0.0140929	-0.0106749	-0.00481556		-0.0201964		-0.0170226		-0.000909309	0.00324108	-0.0133605	0.00299694	-0.00823353	-0.0133605	-0.000665168		-0.00335072	-0.00798939	-0.00237415
-0.00213001	-0.0158019	-0.0126281		-0.00847767	-0.0114074	0.0015321	-0.0172667	-0.0114074	-0.014337	-0.0106749	-0.019464	-0.0184874	-0.0153136	-0.0121398	-0.00408314	-0.00798939	-0.0116515	-0.0118956	-0.0184874	-0.00823353	-0.0192199	-0.0172667	-0.0121398	-0.0204406	0.000799675	-0.0231261	-0.00969837	0.00202038	-0.0153136	-0.00823353	-0.0140929	-0.0106749	-0.00481556		-0.0209288		-0.0170226		-0.000665168	0.00324108	-0.0131163	0.00299694	-0.00798939	-0.0133605	-0.00310657		-0.00335072	-0.00798939	-0.00237415
-0.00213001	-0.0158019	-0.0126281	0.00617077	-0.00847767	-0.0116515	0.00739147	-0.0172667	-0.0114074	-0.0123839	-0.0104308	-0.0197081	-0.0184874	-0.0153136	-0.0121398	-0.00408314	-0.00798939	-0.0116515	-0.0111632	-0.0172667	-0.00823353	-0.0192199	-0.0131163	-0.0121398	-0.0201964	0.00226452	-0.0233702	-0.019464	0.00202038	-0.0121398	-0.00823353	-0.0140929	-0.0106749	-0.00310657		-0.0209288		-0.017755	-0.0128722	-0.000909309	0.00348522	-0.0133605	0.00324108	-0.00798939	-0.0133605	-0.00310657		-0.00335072	-0.00896595	-0.00457142
-0.00896595	-0.0162902	-0.0128722	0.00617077	-0.00921009	-0.0116515	0.00739147	-0.0172667	-0.0114074	-0.0123839	-0.0123839	-0.0192199	-0.0179992	-0.016046	-0.0121398	-0.00408314	-0.00798939	-0.0126281	-0.0111632	-0.0175109	-0.00798939	-0.0192199	-0.0133605	-0.0111632	-0.0201964	0.00226452	-0.0233702	-0.019464	0.00592663	-0.0121398	-0.00798939	-0.014337	-0.00725697	-0.00310657	-0.0187316	-0.0209288		-0.017755	-0.0128722	-0.000909309	0.0039735	-0.0133605	0.00324108	-0.00823353	-0.0148253	-0.00310657	-0.003839	-0.00945423	-0.00872181	-0.00457142
-0.00896595	-0.0162902	-0.0131163	0.00690319	-0.00896595	-0.0116515	0.00739147	-0.0167784	-0.00725697	-0.0123839	-0.0123839	-0.0192199	-0.0179992	-0.016046	-0.00750111	-0.003839	-0.00774525	-0.0128722	-0.0114074	-0.0175109	-0.00823353	-0.0192199	-0.0133605	-0.0114074	-0.0204406	0.00202038	-0.0233702	-0.0197081	0.00592663	-0.0123839	-0.0104308	-0.0136046	-0.00725697	-0.00310657	-0.0187316	-0.0206847		-0.017755	-0.0128722	0.00324108	0.0039735	-0.0133605	0.00421764	-0.00847767	-0.0148253	-0.00603626	-0.00408314	-0.00945423	-0.00798939	-0.00457142
-0.00969837	-0.016046	-0.0131163	0.00690319	-0.00896595	-0.0123839	0.00543835	-0.0165343	-0.00725697	-0.00994251	-0.0123839	-0.0197081	-0.0179992	-0.0162902	-0.00750111	-0.003839	-0.00774525	-0.0126281	-0.0101867	-0.00847767	-0.00823353	-0.019464	-0.0123839	-0.0114074	-0.0201964	0.00202038	-0.0231261	-0.0197081	0.00592663	-0.0123839	-0.0104308	-0.0133605	-0.00579212	-0.00213001	-0.0187316	-0.0206847		-0.0179992	-0.0104308	0.00348522	0.0039735	-0.0133605	0.00421764	-0.00847767	-0.0150695	-0.00579212	-0.00310657	-0.0114074	-0.00823353	-0.00457142
-0.00969837	-0.0162902	-0.0126281	0.00787975	-0.0104308	-0.0123839	0.00543835	-0.016046	-0.00676868	-0.00994251	-0.0128722	-0.0197081	-0.017755	-0.016046	-0.00750111	-0.003839	-0.00798939	-0.0133605	-0.0101867	-0.00847767	-0.00823353	-0.0189757	-0.0123839	-0.00969837	-0.019464	0.00202038	-0.0233702	-0.0204406	0.00446178	-0.0123839	-0.0106749		-0.00579212	-0.00213001	-0.0182433	-0.0201964		-0.0179992	-0.0106749	0.00470593	-0.00139759	-0.0133605	0.00421764	-0.00823353	-0.0148253	-0.00823353	-0.00310657	-0.0114074	-0.00798939	-0.00945423
-0.00969837	-0.0162902	-0.0123839	0.00787975	-0.0104308	-0.0133605	0.00617077	-0.016046	-0.00676868	-0.0111632	-0.0128722	-0.0192199	-0.017755	-0.0158019	-0.00554798	-0.00286243	-0.00798939	-0.0133605	-0.0104308	-0.00750111	-0.00847767	-0.0187316	-0.0123839	-0.00969837	-0.0197081	-0.000909309	-0.022882	-0.0204406	0.00446178	-0.0118956	-0.0109191		-0.00579212	-0.000909309	-0.0182433	-0.0201964		-0.0179992	-0.0109191	0.00470593	-0.00164173	-0.0131163	0.00543835	-0.00823353	-0.0150695	-0.00823353	-0.00286243	-0.0114074	-0.00481556	-0.00945423
-0.0101867	-0.0162902	-0.0126281	0.00787975	-0.0104308	-0.0133605	0.00617077	-0.016046	-0.00676868	-0.0111632	-0.0131163	-0.019464	-0.017755	-0.0158019	-0.00554798	-0.00286243	-0.00798939	-0.0136046	-0.00652454	-0.00750111	-0.00823353	-0.0187316	-0.0109191	-0.00945423	-0.019464	-0.000909309	-0.022882	-0.0204406	0.00519421	-0.0118956	-0.0116515		-0.00432728	-0.000909309	-0.0175109	-0.0201964		-0.0182433	-0.0106749	0.00470593	-0.00432728	-0.0131163	0.00543835		-0.0148253	-0.00823353	-0.00237415	-0.0114074	-0.0050597	-0.0104308
-0.0101867	-0.0162902	-0.0123839	0.0093446	-0.0111632	-0.0133605	0.00617077	-0.0158019	-0.00676868	-0.0111632	-0.0131163	-0.0197081	-0.0182433	-0.0158019	-0.00359486	-0.00213001	-0.00652454	-0.0133605	-0.00676868	-0.00750111	-0.00872181	-0.0182433	-0.0109191	-0.00945423	-0.019464	-0.000909309	-0.022882	-0.021173	0.00519421	-0.0118956	-0.0114074		-0.00432728	-0.000909309	-0.0175109	-0.0201964		-0.0182433	-0.0109191	0.00641491	-0.00432728	-0.0128722	0.00568249		-0.0150695	-0.00823353	-0.00213001	-0.0121398	-0.00481556	-0.0104308
-0.0104308	-0.0158019	-0.0158019	0.0093446	-0.0114074	-0.014337	0.00665905	-0.0158019	-0.00725697	-0.0126281	-0.0131163	-0.0197081	-0.0182433	-0.0158019	-0.00359486	-0.00213001	-0.00676868	-0.0136046	-0.00530384	-0.0172667	-0.00896595	-0.0182433	-0.00921009	-0.00945423	-0.019464	-0.00457142	-0.0221495	-0.021173	0.00519421	-0.0114074	-0.0116515		-0.00432728	-0.000909309	-0.0175109	-0.0201964	-0.017755	-0.0179992	-0.0133605	0.00641491	-0.00652454	-0.0128722	0.00714733		-0.0148253	-0.0106749	-0.00139759	-0.0121398	-0.00994251	-0.0104308
-0.0109191	-0.0155577	-0.0155577	0.0093446	-0.0118956	-0.014337	0.00665905	-0.0158019	-0.00725697	-0.0126281	-0.0131163	-0.0209288	-0.0189757	-0.0153136	-0.00359486	-0.00213001	-0.00652454	-0.014337	-0.00530384	-0.0172667	-0.00896595	-0.0184874	-0.00921009	-0.00969837	-0.0192199	-0.00457142	-0.0221495	-0.021173	0.00592663	-0.0114074	-0.0116515		-0.00286243	0.00128796	-0.016046	-0.0201964	-0.0175109	-0.0179992	-0.0128722	0.00641491	-0.0062804	-0.0126281	0.00690319		-0.0145812	-0.0106749	-0.00164173	-0.0121398	-0.0101867	-0.0106749
-0.0109191	-0.0145812	-0.0153136	0.00470593	-0.0121398	-0.014337	0.00665905	-0.0145812	-0.00750111	-0.0126281	-0.0140929	-0.0209288	-0.0187316	-0.0155577	-0.00213001	-0.00921009	-0.00750111	-0.014337	-0.00408314	-0.0170226	-0.00823353	-0.0189757	-0.00921009	-0.00969837	-0.019464		-0.0214171	-0.0216613	0.00592663	-0.0114074	-0.0133605		-0.00286243	0.00104382	-0.016046	-0.0201964	-0.0179992	-0.0179992		0.00739147	-0.00652454	-0.0126281	0.00617077		-0.0148253		-0.00139759	-0.0121398	-0.00994251	-0.0106749
-0.0116515	-0.014337	-0.0155577	0.00470593	-0.0118956	-0.0140929	0.00690319	-0.0148253	-0.00750111		-0.0140929	-0.021173	-0.0189757	-0.0150695	-0.00213001	-0.00921009	-0.00750111	-0.014337	-0.00432728	-0.0123839	-0.00823353	-0.0192199	-0.00774525	-0.00945423	-0.0189757		-0.0214171	-0.0216613	0.00592663	-0.0106749	-0.0136046		-0.00164173	0.0127626	-0.0109191	-0.0201964	-0.0175109	-0.0179992		0.00739147	-0.00823353	-0.0126281	0.00617077		-0.0148253		-0.00139759	-0.0118956	-0.00994251	-0.00994251
-0.0116515	-0.014337	-0.0145812	0.0015321	-0.0123839	-0.0140929	0.00690319	-0.0138488	-0.00750111		-0.0140929	-0.021173	-0.019464	-0.0153136		-0.0116515	-0.00701282	-0.014337	-0.00432728	-0.0123839	-0.00798939	-0.0189757	-0.00774525	-0.0104308	-0.0189757		-0.0214171	-0.0216613	0.00763561	-0.0106749	-0.0136046		-0.00164173	0.0127626	-0.0109191	-0.0199523	-0.0175109	-0.0172667	-0.0206847	0.00665905	-0.00823353	-0.0126281	0.00617077		-0.0148253		-0.00139759	-0.0118956	-0.00994251	-0.00994251
-0.0123839	-0.0138488	-0.0145812	0.00128796	-0.0126281	-0.014337	0.00470593	-0.0138488	-0.00798939		-0.0155577	-0.0209288	-0.019464	-0.0153136		-0.0116515	-0.00725697	-0.0140929	-0.00261829	-0.0123839		-0.0189757	-0.00774525	-0.0101867	-0.0187316		-0.0204406	-0.0216613	0.00763561	-0.00994251	-0.0136046		-0.00164173	0.00250866	-0.0109191	-0.0199523	-0.0167784	-0.0172667	-0.0206847	0.00665905	-0.00823353	-0.0128722	0.00617077		-0.014337		-0.00164173	-0.0116515	-0.0101867	-0.00994251
-0.0126281	-0.0138488	-0.0145812	0.0015321	-0.0126281	-0.0140929	0.00470593	-0.0140929	-0.00798939		-0.0155577	-0.0209288	-0.019464	-0.0155577		-0.0116515	-0.00725697	-0.0140929	-0.00286243	-0.0106749		-0.0184874	-0.0133605	-0.0109191	-0.0187316		-0.0204406	-0.0216613	0.00885632	-0.00994251	-0.0138488	-0.0123839	-0.000909309	0.00250866	-0.0106749	-0.0199523	-0.0167784	-0.0172667	-0.0206847	0.00665905	-0.0104308	-0.0128722	0.00641491		-0.014337		-0.0106749	-0.0121398	-0.0101867	-0.00896595
-0.0123839	-0.0138488	-0.0121398	-0.000909309	-0.0126281	-0.0140929	0.00470593	-0.0136046	-0.00774525		-0.0150695	-0.019464	-0.0199523	-0.0155577	-0.000421028	-0.0131163	-0.0050597	-0.0140929	-0.00261829	-0.0106749		-0.0184874	-0.0133605	-0.0109191	-0.0187316		-0.0192199	-0.0216613	0.00861218	-0.00994251	-0.0136046	-0.0123839	-0.000909309	0.00250866	-0.0106749	-0.0199523	-0.0167784	-0.0172667	-0.0204406	0.00665905	-0.0104308	-0.0128722	0.00641491		-0.0145812		-0.0109191	-0.0121398	-0.0101867	-0.00896595
-0.0123839	-0.0131163	-0.0123839	-0.000909309	-0.0126281	-0.0138488	-0.00823353	-0.0133605	-0.00774525		-0.0150695	-0.019464	-0.0199523	-0.0155577	-0.000421028	-0.0133605	-0.00530384	-0.0140929	-0.00164173	-0.00921009		-0.0184874	-0.0133605	-0.0106749	-0.0179992	-0.017755	-0.019464	-0.0199523	0.00861218	-0.00872181	-0.0131163	-0.0123839	-0.000909309	0.00348522	-0.0106749	-0.0192199	-0.0155577	-0.0172667	-0.022882	-0.000421028	-0.0118956	-0.0133605	-0.00432728		-0.014337		-0.0131163	-0.0121398	-0.0114074	-0.00823353
-0.0138488	-0.0133605	-0.0123839	-0.000909309	-0.0121398	-0.0138488	-0.00823353	-0.0136046	-0.00774525		-0.0150695	-0.0187316	-0.0197081	-0.0167784	-0.000421028	-0.0133605	-0.00530384	-0.0128722	-0.00164173	-0.00921009		-0.0179992	-0.0150695	-0.0114074	-0.0179992	-0.0179992	-0.019464	-0.0199523	0.00958874	-0.00872181	-0.0131163	-0.0123839	0.00202038	0.00348522	-0.00945423	-0.0189757	-0.0155577	-0.0172667	-0.0226378	-0.000176887	-0.0118956	-0.0133605	-0.00432728		-0.0128722		-0.0131163	-0.0101867	-0.0114074	-0.00823353
-0.0138488	-0.0128722	-0.0118956	-0.00286243	-0.0121398	-0.0138488	-0.00823353	-0.0138488	-0.00798939			-0.0189757	-0.0175109	-0.0167784	0.000555535	-0.0148253		-0.0128722	-0.000665168	-0.00921009	-0.00994251	-0.0179992	-0.0150695	-0.0114074	-0.0179992	-0.0189757	-0.0197081	-0.0182433	0.00958874	-0.00896595	-0.0126281	-0.00432728	0.00202038	0.00348522	-0.00945423	-0.0189757	-0.0133605	-0.0172667	-0.0231261	-0.00139759	-0.0118956	-0.0133605	-0.00579212		-0.0131163		-0.0131163	-0.0104308	-0.0106749	-0.00823353
-0.0133605	-0.0128722	-0.0118956	-0.00286243	-0.0121398	-0.0140929	-0.0106749	-0.0138488	-0.00798939			-0.0189757	-0.0175109	-0.0165343	0.000555535	-0.0148253		-0.0121398	-0.000909309	0.00495007	-0.00994251	-0.0179992	-0.0150695	-0.0111632	-0.017755	-0.0189757	-0.0197081	-0.0182433	0.00958874	-0.00896595	-0.0126281	-0.00432728	0.00226452	0.00495007	-0.00774525	-0.0189757	-0.0133605	-0.0172667	-0.0231261	-0.00164173	-0.0118956	-0.0133605	-0.00579212		-0.0121398		-0.0140929	-0.0104308	-0.0106749	-0.00823353
-0.0133605	-0.0131163	-0.0109191	-0.00457142	-0.0123839	-0.0140929	-0.0106749	-0.0138488	-0.00798939			-0.0192199	-0.0192199	-0.0167784	0.000555535	-0.016046		-0.0121398	-0.000665168	0.00495007	-0.0101867	-0.0170226	-0.0165343	-0.0121398	-0.0184874	-0.0189757	-0.0197081	-0.0165343	0.0108094	-0.00896595	-0.0123839	-0.00432728	0.00299694	0.00495007	-0.00774525	-0.0189757	-0.0133605	-0.0175109	-0.0231261	-0.00164173	-0.0131163	-0.0133605	-0.00579212	-0.00969837	-0.0121398		-0.0140929	-0.00969837	-0.0106749	-0.00579212
-0.0133605	-0.0131163	-0.0109191	-0.00457142	-0.0123839	-0.014337	-0.0123839	-0.0136046	-0.00798939	-0.0253234		-0.0165343	-0.0192199	-0.0167784	0.000555535	-0.016046		-0.0118956	-0.000665168	0.00495007	-0.00969837	-0.0170226	-0.0165343	-0.0123839	-0.0184874	-0.019464	-0.0201964	-0.0165343	0.0108094	-0.00896595	-0.0126281	-0.00457142	0.00299694	0.00665905	-0.00798939	-0.0189757		-0.0175109	-0.0233702	-0.00237415	-0.0131163	-0.0136046	-0.00750111	-0.00969837	-0.0123839		-0.0140929	-0.00994251	-0.00969837	-0.00579212
-0.0153136	-0.0121398	-0.0109191	-0.00457142	-0.0123839	-0.014337	-0.0123839	-0.0138488	-0.00798939	-0.0253234		-0.0167784	-0.0192199	-0.0167784	0.000555535	-0.016046		-0.0118956	0.00202038	0.00519421	-0.00969837	-0.0170226	-0.0165343	-0.0136046	-0.0189757	-0.019464	-0.0201964	-0.0165343	0.011786	-0.00896595	-0.0123839	-0.00457142	0.00446178	0.00665905	-0.0101867	-0.0189757		-0.0172667	-0.0231261	-0.00237415	-0.0126281	-0.0136046	-0.00750111	-0.0104308	-0.0114074	-0.00969837	-0.0148253	-0.00969837	-0.00969837	-0.00603626
-0.0155577	-0.0121398	-0.0109191	-0.00603626	-0.0126281	-0.014337	-0.0123839	-0.0140929	-0.00798939	-0.0253234		-0.0155577	-0.0184874	-0.0167784	-0.000421028	-0.0172667		-0.0118956	0.00177624	0.00519421	-0.00945423	-0.0170226	-0.0165343	-0.0136046	-0.0189757	-0.019464	-0.0204406	-0.0148253	0.0120301	-0.00896595	-0.0126281	-0.00530384	0.00446178	0.00665905	-0.0101867	-0.0187316		-0.0175109	-0.0223937	-0.00237415	-0.0126281	-0.0136046	-0.00750111	-0.0104308	-0.0114074	-0.00969837	-0.0145812	-0.00921009	-0.00969837	-0.00603626
-0.0153136	-0.0121398	-0.00676868	-0.00603626	-0.0123839	-0.014337		-0.0140929	-0.00798939	-0.0287413		-0.0158019	-0.0182433	-0.0167784	-0.000421028	-0.0172667		-0.0116515	0.00299694	0.00519421	-0.00945423	-0.0170226	-0.0165343	-0.0133605	-0.0189757	-0.019464	-0.0204406	-0.0148253	0.011786	-0.00896595	-0.0123839	-0.00530384	0.00446178	0.00665905	-0.0101867	-0.0189757	-0.00603626	-0.0184874	-0.0221495	-0.00335072	-0.0123839	-0.0136046	-0.00921009	-0.0104308	-0.0104308	-0.00994251	-0.0145812	-0.00921009	-0.00798939	-0.00603626
-0.0158019	-0.0148253	-0.00676868	-0.00603626	-0.0123839	-0.014337		-0.0140929	-0.00798939	-0.0287413		-0.0145812	-0.0182433	-0.00603626	-0.000421028	-0.0172667		-0.0123839	0.0027528	0.00519421	-0.00945423	-0.0170226	-0.0167784	-0.0131163	-0.0189757	-0.019464	-0.0204406	-0.0148253	0.0125184	-0.00896595	-0.0123839	-0.00750111	0.00592663	0.0120301	-0.0140929	-0.0189757	-0.00603626	-0.0184874	-0.0223937	-0.00335072	-0.0123839	-0.0136046	-0.00921009	-0.0106749	-0.0104308	-0.00969837	-0.0145812	-0.00847767	-0.00798939	-0.0062804
-0.0158019	-0.0150695	-0.0062804	-0.0104308	-0.0123839	-0.014337		-0.0140929	-0.00798939	-0.0287413		-0.0145812	-0.017755	-0.00603626	-0.00261829	-0.0179992		-0.0123839	0.00299694	0.00519421	-0.00945423	-0.0182433	-0.0167784	-0.0133605	-0.0189757	-0.0187316	-0.0206847	-0.00896595	0.0125184	-0.00896595	-0.0121398	-0.00750111	0.00592663	0.0120301	-0.0140929	-0.0184874	-0.00530384	-0.0184874	-0.0214171	-0.00603626	-0.0123839	-0.0136046	-0.0109191	-0.0109191	-0.0104308	-0.00896595	-0.0148253	-0.00847767	-0.003839	-0.0062804
-0.0167784	-0.0155577	-0.00603626	-0.0104308	-0.0121398	-0.016046	-0.0133605	-0.0140929	-0.00798939	-0.0162902		-0.0148253	-0.0175109	-0.00603626	-0.00261829	-0.017755		-0.0121398	0.00299694	0.0108094		-0.0179992	-0.0167784	-0.0133605	-0.0192199	-0.0187316	-0.0204406	-0.00896595	0.0125184	-0.00921009	-0.0121398	-0.00750111	0.00592663	0.0137391	-0.0172667	-0.0184874	-0.00530384	-0.0184874	-0.0214171	-0.00603626	-0.0121398	-0.0136046	-0.0109191	-0.0106749	-0.0101867	-0.00896595	-0.0155577	-0.00847767	-0.003839	-0.00652454
-0.0167784	-0.0153136	-0.00554798	-0.0118956	-0.0121398	-0.016046	-0.0133605	-0.0140929	-0.00750111	-0.0162902	-0.0253234	-0.0133605	-0.0172667	-0.0150695		-0.017755	-0.000421028	-0.0123839	0.00299694	0.0110536		-0.0184874	-0.0167784	-0.0131163	-0.0192199	-0.0172667	-0.0209288	-0.00896595	0.0147157	-0.00921009	-0.0123839	-0.00969837	0.00617077	0.0137391	-0.0172667	-0.0182433	-0.00530384	-0.019464	-0.019464	-0.00603626	-0.0121398	-0.0136046	-0.0109191	-0.00872181	-0.00994251	-0.00823353	-0.0155577	-0.00725697	-0.003839	-0.00652454
-0.0167784	-0.016046	-0.00579212	-0.0118956	-0.0121398	-0.0170226	-0.0131163	-0.0140929	-0.00750111	-0.0145812	-0.0255675	-0.0136046	-0.0170226	-0.0150695		-0.0167784	-0.000421028	-0.0121398	0.00299694	0.0110536	-0.00603626	-0.0184874	-0.0167784	-0.0128722	-0.0192199	-0.0172667	-0.0209288	-0.00774525	0.0147157	-0.00921009	-0.0123839	-0.00969837	0.00617077	0.0137391	-0.0172667	-0.0182433	-0.0050597	-0.019464	-0.019464	-0.00725697	-0.0121398	-0.0138488	-0.0109191	-0.00872181	-0.00994251	-0.00823353	-0.0153136	-0.00750111	-0.00359486	-0.00652454
-0.0170226	-0.0158019	-0.00554798	-0.0118956	-0.0104308	-0.0170226	-0.0128722	-0.014337	-0.00750111	-0.0145812	-0.022882	-0.0133605	-0.0170226	-0.014337		-0.0167784	-0.00213001	-0.0133605	0.0039735		-0.00603626	-0.0182433	-0.0172667	-0.0131163	-0.0192199	-0.0175109	-0.0209288	-0.00774525	0.015204	-0.0111632	-0.0123839	-0.00969837	0.00617077	0.015204	-0.019464	-0.0182433	-0.0050597	-0.0197081	-0.0197081	-0.00750111	-0.0123839	-0.0138488	-0.0121398	-0.00750111	-0.0101867	-0.00725697	-0.0148253	-0.00725697	-0.00359486	-0.00676868
-0.0170226	-0.016046	-0.00579212	-0.0126281	-0.0104308	-0.0170226	-0.0131163	-0.0140929	-0.00603626	-0.014337	-0.022882	-0.0101867	-0.0165343	-0.0145812	-0.00969837	-0.016046	-0.00213001	-0.0133605	0.00372936		-0.0050597	-0.0184874	-0.0172667	-0.0128722	-0.0192199	-0.0175109	-0.0209288	-0.0062804	0.015204	-0.0111632	-0.0123839	-0.0106749	-0.00432728	0.015204	-0.0197081	-0.0182433	-0.0050597	-0.0197081	-0.019464	-0.00750111	-0.0123839	-0.0140929	-0.0121398	-0.00774525	-0.00994251	-0.00725697	-0.0145812	-0.00725697	-0.00335072	-0.00676868
-0.0170226	-0.0155577	-0.00579212	-0.0126281	-0.00994251	-0.0170226	-0.0118956	-0.0138488	-0.00603626	-0.0128722	-0.022882	-0.0106749	-0.0162902	-0.0145812	-0.00969837	-0.016046	-0.00213001	-0.0133605	0.00470593		-0.0050597	-0.0182433	-0.017755	-0.0131163	-0.019464	-0.0121398	-0.0209288	-0.0062804	0.015204	-0.0111632	-0.0131163	-0.0106749	-0.00432728	0.0166688	-0.019464	-0.0182433	-0.00725697	-0.0197081	-0.0118956	-0.00823353	-0.0126281	-0.0140929	-0.0101867	-0.00774525	-0.0101867	-0.00725697	-0.014337	-0.00725697	0.000555535	-0.00676868
-0.0170226	-0.0155577	-0.00579212	-0.0126281	-0.00994251	-0.0170226	-0.0118956	-0.0140929	-0.00603626	-0.0126281	-0.0216613	-0.00896595	-0.0165343	-0.0111632	-0.00969837	-0.016046	-0.000176887	-0.0155577	0.00495007	0.0110536	-0.0050597	-0.0179992	-0.017755	-0.0133605	-0.019464	-0.0121398	-0.0206847	-0.0062804	0.0154481	-0.0118956	-0.0131163	-0.0106749	-0.00432728	0.0166688	-0.0206847	-0.0175109	-0.00725697	-0.0197081	-0.0118956	-0.00823353	-0.0126281	-0.0140929	-0.0101867	-0.00725697	-0.0101867	-0.00530384	-0.014337	-0.00481556	0.000555535	-0.00652454
-0.0179992	-0.0155577	-0.00652454	-0.0126281	-0.0101867	-0.0170226	-0.0118956	-0.0136046		-0.0111632	-0.0219054	-0.00823353	-0.0162902	-0.0111632	-0.0128722	-0.0153136	-0.000176887	-0.0155577	0.00470593	0.0112977	-0.003839	-0.0179992	-0.017755	-0.0131163	-0.019464	-0.00994251	-0.0204406	-0.00432728	0.0154481	-0.0118956	-0.0131163	-0.0138488	-0.00750111	0.0166688	-0.0206847	-0.0182433	-0.0104308	-0.0197081	-0.00994251	-0.00872181	-0.0126281	-0.0140929	-0.0101867	-0.00725697	-0.0101867	-0.00530384	-0.0140929	-0.00481556	0.00104382	-0.00652454
-0.0172667	-0.0153136	-0.00652454	-0.0128722	-0.00969837	-0.0167784	-0.0106749	-0.0138488		-0.0111632	-0.0216613	-0.00896595	-0.016046	-0.0104308	-0.0128722	-0.0153136	-0.000176887	-0.0162902	0.00470593	0.0122743	-0.003839	-0.0179992	-0.0182433	-0.0131163	-0.019464	-0.00969837	-0.0204406	-0.00432728	0.0154481	-0.0126281	-0.0133605	-0.0138488	-0.00750111		-0.0214171	-0.0179992	-0.0104308	-0.019464	-0.00994251	-0.00872181	-0.0126281	-0.0138488		-0.00725697	-0.0101867	-0.00554798	-0.0133605	-0.00457142	0.00104382	-0.00652454
-0.016046	-0.0153136	-0.0062804	-0.0136046	-0.00945423	-0.0167784	-0.0106749	-0.0133605		-0.0111632	-0.0201964	-0.00823353	-0.0158019	-0.0104308	-0.0128722	-0.0150695	0.000555535	-0.016046	0.00763561	0.0122743	-0.00359486		-0.0182433	-0.0109191	-0.0226378	-0.00994251	-0.0201964	-0.00432728	0.0159364	-0.0126281	-0.0136046	-0.0138488	-0.00945423		-0.0214171	-0.017755	-0.0104308	-0.0197081	-0.0101867	-0.00872181	-0.0121398	-0.014337		-0.00701282	-0.0101867	-0.00408314	-0.0136046	-0.00432728	0.00104382	-0.00774525
-0.016046	-0.0155577	-0.00750111	-0.0136046	-0.00945423	-0.0170226	-0.00872181	-0.0133605	0.000555535	-0.0062804	-0.0201964	-0.003839	-0.0158019	-0.0104308	-0.0128722	-0.0148253	0.000555535	-0.016046	0.00787975	0.0142274	-0.00213001		-0.0182433	-0.0111632	-0.0223937	-0.00847767	-0.0204406	-0.00432728	0.0159364	-0.0126281	-0.0133605	-0.0153136	-0.00945423	0.0174012	-0.0214171	-0.0179992	-0.0126281	-0.0197081	-0.00872181	-0.00921009	-0.0121398	-0.0145812		-0.00701282	-0.0101867	-0.00408314	-0.0131163	-0.00408314	-0.000909309	-0.00774525
-0.0153136	-0.0133605	-0.00725697	-0.0136046	-0.00969837	-0.0170226	-0.00872181	-0.0131163	0.000555535	-0.0062804	-0.0187316	-0.003839	-0.0158019	-0.00969837	-0.0128722	-0.0148253	0.000555535	-0.016046	0.00812389	0.0142274	-0.00213001	-0.0170226	-0.0189757	-0.0101867	-0.0226378	-0.00847767	-0.0204406	-0.00432728	0.0161805	-0.0131163	-0.0136046	-0.0153136	-0.00945423	0.0171571	-0.0223937	-0.0179992	-0.0126281	-0.0199523	-0.00847767	-0.00921009	-0.0111632	-0.0145812	-0.00774525	-0.00676868	-0.0104308	-0.00213001	-0.0128722	-0.00432728	-0.000909309	-0.00774525
-0.0153136	-0.0131163	-0.00750111	-0.014337	-0.00969837	-0.0170226	-0.00872181	-0.0133605	0.0015321	-0.00481556	-0.0187316	-0.00310657	-0.0158019	-0.00969837	-0.0123839	-0.0145812	0.000555535	-0.0162902	0.00812389	0.0139833	-0.00457142	-0.0170226	-0.0192199	-0.00994251	-0.0226378	-0.00847767	-0.0204406	-0.00432728	0.0161805	-0.0131163	-0.0133605	-0.0165343	-0.0109191	0.0174012	-0.0223937	-0.0179992	-0.0126281	-0.0199523	-0.00774525	-0.00921009	-0.0111632	-0.0155577	-0.0062804	-0.00701282	-0.0101867	-0.00237415	-0.0131163	-0.00164173	-0.000909309	-0.00872181
-0.0148253	-0.0121398	-0.0116515	-0.014337	-0.00969837	-0.0175109		-0.0131163	0.0015321	-0.0050597	-0.0184874	-0.00335072	-0.0158019	-0.00969837	-0.0123839	-0.0145812	0.000555535	-0.016046	0.00787975	0.0149598	-0.00457142	-0.0170226	-0.0192199	-0.00994251	-0.0226378	-0.00725697	-0.0204406		0.0161805	-0.0131163	-0.0133605	-0.0165343	-0.0109191	0.0174012	-0.0223937	-0.0179992	-0.0153136	-0.0201964	-0.00750111	-0.00896595	-0.0111632	-0.0155577	-0.0062804	-0.00701282	-0.0106749	-0.00213001	-0.0106749	-0.00164173	-0.003839	-0.00872181
-0.0148253	-0.0123839	-0.0118956	-0.014337	-0.0104308	-0.0170226		-0.0133605	0.0015321	-0.0050597	-0.0184874	-0.00213001	-0.016046	-0.00896595	-0.0123839	-0.0145812	0.000555535	-0.016046	0.0093446	0.0147157	-0.00457142	-0.0170226	-0.019464	-0.00896595	-0.0226378	-0.00725697	-0.0204406		0.016913	-0.0133605	-0.0133605	-0.0165343	-0.0123839	0.0188661	-0.0221495	-0.0179992	-0.0153136	-0.0201964	-0.00750111	-0.00896595	-0.0104308	-0.0153136	-0.0062804		-0.0106749	-0.00213001	-0.0106749	-0.00115345	-0.003839	-0.00896595
-0.0148253	-0.0121398	-0.0126281	-0.0165343	-0.0104308	-0.0172667			0.00226452	-0.00432728	-0.0165343	-0.00115345	-0.016046	-0.00896595	-0.0118956	-0.0145812	0.000311394	-0.0162902	0.00958874	0.0147157	-0.00798939	-0.0162902	-0.0197081	-0.00896595	-0.022882	-0.00725697	-0.0204406		0.016913	-0.0133605	-0.0150695	-0.0182433	-0.0121398	0.0188661	-0.0223937	-0.0172667	-0.0153136	-0.0201964	-0.00798939	-0.00872181	-0.0104308	-0.0155577	-0.00335072		-0.0109191	0.0015321	-0.00945423	-0.00115345	-0.00676868	-0.00872181
-0.0148253	-0.0114074	-0.0126281	-0.0165343	-0.0106749	-0.0175109	-0.00188587		0.00226452	-0.00432728	-0.0167784	-0.00164173	-0.016046	-0.00847767	-0.0118956	-0.0145812	0.000311394	-0.016046	0.00958874	0.00812389	-0.00798939	-0.0162902	-0.0204406	-0.00896595	-0.0221495	-0.0062804	-0.0204406		0.016913	-0.0133605	-0.0150695	-0.0182433	-0.0121398	0.0178895	-0.0219054	-0.0172667	-0.0153136	-0.0201964	-0.00798939	-0.00872181	-0.0101867	-0.0155577	-0.00335072		-0.0111632	0.00177624	-0.00945423	-0.000665168	-0.00652454	-0.00896595
-0.0148253	-0.0114074	-0.0126281	-0.0170226	-0.0106749	-0.0175109	-0.00188587	-0.0133605	0.0027528	-0.00432728	-0.0167784	-0.00139759	-0.016046	-0.00847767	-0.0101867	-0.0145812	-0.000909309	-0.016046	0.00958874	0.00812389	-0.00798939	-0.016046	-0.0204406	-0.00750111	-0.0221495	-0.00481556	-0.0204406		0.0183778	-0.0133605	-0.0150695	-0.0182433	-0.0133605	0.0178895	-0.0219054	-0.0172667	-0.0153136	-0.0209288	-0.00921009	-0.00872181	-0.0101867	-0.0155577	-0.00335072		-0.0111632	0.00226452	-0.00921009	-0.000665168	-0.00652454	-0.00945423
-0.0148253	-0.0111632	-0.0131163	-0.0170226	-0.0106749	-0.0150695	6.72535e-05	-0.0133605	0.00299694	-0.00359486	-0.0167784	-0.000909309	-0.0162902	-0.00847767	-0.0101867	-0.0140929	-0.000909309	-0.0158019	0.00958874	0.00812389	-0.0109191	-0.0158019	-0.0204406	-0.00750111	-0.0221495	-0.00481556	-0.0204406	-0.019464	0.0183778	-0.0133605	-0.0158019	-0.0187316	-0.0133605	0.0178895	-0.0219054	-0.0175109	-0.0165343	-0.0209288	-0.00921009	-0.00896595	-0.0101867	-0.0155577	-0.00213001			0.00226452	-0.00847767	-0.000665168	-0.00798939	-0.00945423
-0.0153136		-0.0131163	-0.0170226	-0.0114074	-0.0150695	6.72535e-05	-0.0133605	0.00299694	-0.00335072	-0.0167784	-0.00139759	-0.0162902	-0.00750111	-0.0104308	-0.0140929	-0.000909309	-0.0155577	0.0103212	0.00372936	-0.0109191	-0.0158019	-0.0214171	-0.00676868	-0.0214171	-0.00481556	-0.0204406	-0.019464	0.0186219	-0.0111632	-0.0158019	-0.0187316	-0.0133605	0.0139833	-0.0221495	-0.0175109	-0.0165343	-0.021173	-0.00921009	-0.00896595	-0.00969837	-0.0155577	-0.00213001			0.00226452	-0.00823353	-0.000421028	-0.00798939	-0.00994251
-0.0153136		-0.0136046	-0.0170226	-0.0114074	-0.0136046	6.72535e-05	-0.0136046	0.00446178	-0.003839	-0.0165343	0.000555535	-0.0133605	-0.00750111	-0.00652454	-0.0136046	-0.00237415	-0.0158019	0.010077	0.00372936	-0.0123839	-0.0145812	-0.0214171	-0.00676868	-0.0214171	-0.00481556	-0.0204406	-0.0201964	0.0186219	-0.0111632	-0.0162902	-0.0192199	-0.0136046	0.0139833	-0.0221495	-0.0175109	-0.0165343	-0.021173	-0.00921009	-0.00945423	-0.00969837	-0.0155577	-0.00213001			0.00299694	-0.00823353	-0.000421028	-0.00798939	-0.00969837
-0.0153136		-0.0136046	-0.0167784	-0.0114074	-0.0138488	0.0015321	-0.0136046	0.00446178	-0.003839	-0.0165343	0.000555535	-0.0131163	-0.00750111	-0.00652454	-0.0136046	-0.00237415	-0.0155577	0.0122743	-0.000421028	-0.0123839	-0.014337	-0.0209288	-0.00701282		-0.000421028	-0.0204406	-0.0204406	0.0186219	-0.0111632	-0.0162902	-0.0192199	-0.0136046	0.00885632	-0.0221495	-0.019464	-0.0170226	-0.0214171	-0.0155577	-0.00945423	-0.00896595	-0.0155577				0.00299694		-0.000421028	-0.0104308	-0.00969837
-0.0165343	-0.00774525	-0.0133605	-0.0170226	-0.0118956	-0.0138488	0.0015321	-0.0136046	0.00446178	-0.003839	-0.0167784	0.00104382	-0.0133605	-0.00310657	-0.00457142	-0.0136046	-0.00872181	-0.0148253	0.0122743	-0.000176887	-0.0123839	-0.0145812	-0.0209288	-0.00676868		-0.000421028	-0.0204406	-0.0216613	0.0188661	-0.0109191	-0.0162902	-0.0192199	-0.0138488	0.00861218	-0.0214171	-0.019464	-0.0170226	-0.0214171	-0.0155577	-0.00945423	-0.00921009	-0.0158019			-0.0116515	0.00324108		-0.00188587	-0.0104308	-0.0106749
-0.0165343	-0.00701282	-0.014337	-0.0165343	-0.0116515	-0.0121398	0.0015321	-0.0140929	0.00519421	-0.00725697	-0.0162902	0.000799675		-0.00310657	-0.00457142	-0.0131163	-0.00872181	-0.0148253	0.0122743	-0.000421028	-0.0138488	-0.0145812	-0.0209288	-0.00701282		0.00177624	-0.0206847	-0.0214171	0.0188661	-0.0109191	-0.0167784	-0.0189757	-0.0138488	0.00885632	-0.0214171	-0.0231261	-0.017755	-0.0214171		-0.00969837	-0.00921009	-0.0158019	0.00519421		-0.0118956	0.00348522	-0.00335072	-0.00213001	-0.0111632	-0.0106749
-0.0165343	-0.00701282	-0.0140929	-0.0165343	-0.0116515	-0.0121398	0.00324108	-0.0140929	0.00519421	-0.00725697	-0.0162902	0.000799675		-0.00310657	-0.00457142	-0.0131163	-0.00872181	-0.0150695	0.0122743	-0.003839	-0.0138488	-0.014337	-0.0204406	-0.00701282		0.0015321	-0.0206847	-0.0214171	0.0188661	-0.00994251	-0.0167784	-0.0189757	-0.0138488		-0.021173	-0.0231261	-0.017755	-0.0214171		-0.00945423	-0.00921009	-0.0155577	0.00519421		-0.0111632	0.00324108	-0.00359486		-0.0111632	-0.0106749
-0.0165343	-0.00701282	-0.0145812	-0.0165343	-0.0116515	-0.0121398	0.00324108	-0.0140929	0.00592663	-0.00725697	-0.0162902	0.000799675		-0.00139759	-0.00213001	-0.0126281	-0.00994251	-0.0150695	0.010077	-0.00359486	-0.0138488	-0.0133605	-0.0204406	-0.00945423		0.0015321	-0.0199523	-0.0219054	0.0193544	-0.00994251	-0.0165343	-0.0184874	-0.0136046		-0.021173	-0.0231261	-0.017755	-0.0216613		-0.00994251	-0.00798939	-0.0153136	0.00519421		-0.0111632	0.00446178	-0.00335072		-0.0111632	-0.00994251
-0.0165343	-0.00725697	-0.0148253	-0.0162902	-0.0118956	-0.0109191	0.00324108	-0.0140929	0.00592663	-0.0155577	-0.016046	0.0027528		-0.00164173	-0.00213001	-0.0128722	-0.00994251	-0.0153136	0.010077	-0.00676868	-0.014337	-0.0131163	-0.0204406	-0.00921009		0.00324108	-0.0199523	-0.0219054	0.0193544	-0.00994251	-0.0165343	-0.0184874	-0.0136046		-0.021173	-0.0233702	-0.0179992	-0.0216613	-0.0170226	-0.00994251	-0.00798939	-0.0150695	0.00519421		-0.0111632	0.00446178	-0.00286243		-0.0116515	-0.00969837
-0.0167784	-0.0062804	-0.0145812	-0.0162902	-0.0123839	-0.0109191	0.00421764	-0.0140929	0.00592663	-0.0155577	-0.016046	0.00250866		-0.000665168	-0.00213001	-0.0126281	-0.0106749	-0.0148253	0.0103212	-0.00701282	-0.014337	-0.0114074	-0.0199523	-0.00994251		0.00324108	-0.0199523	-0.0219054	0.0193544	-0.00896595	-0.0165343	-0.0184874	-0.0136046		-0.021173	-0.0231261	-0.0179992	-0.0214171	-0.0172667	-0.00969837	-0.00872181	-0.0153136	-0.00896595	-0.0204406	-0.0101867	0.00446178	-0.00286243		-0.0118956	-0.00945423
-0.0167784	-0.0062804	-0.0148253	-0.016046	-0.0123839	-0.00921009	0.00421764	-0.0140929	0.010077	-0.0162902	-0.016046	0.00202038		-0.000665168	-0.000909309	-0.0123839	-0.0106749	-0.0148253	0.0103212	-0.00701282	-0.0138488	-0.0116515	-0.0199523	-0.00969837		0.00519421	-0.019464	-0.0219054	0.0198426	-0.00921009	-0.016046	-0.0179992	-0.0133605		-0.021173	-0.0233702	-0.0179992	-0.0214171	-0.0172667	-0.00994251	-0.00872181	-0.0158019	-0.00896595	-0.0204406	-0.0101867	0.00519421	-0.00286243		-0.0116515	-0.00945423
-0.0170226	-0.00579212	-0.016046	-0.0162902	-0.0123839	-0.00921009	0.000555535	-0.0140929	0.010077	-0.0162902	-0.016046	0.00202038		-0.000665168	-0.000665168	-0.0126281	-0.0106749	-0.0150695	0.0105653	-0.00701282	-0.0138488	-0.0116515	-0.0199523	-0.00969837		0.00519421	-0.019464	-0.0219054	0.0198426	-0.00921009	-0.016046	-0.0179992	-0.0133605		-0.021173	-0.0233702	-0.0172667	-0.0214171	-0.0131163	-0.0101867	-0.00969837	-0.0158019	-0.0101867	-0.0118956	-0.0104308	0.00495007	-0.00335072		-0.0123839
-0.0170226	-0.00579212	-0.016046	-0.0162902	-0.0128722	-0.00921009	0.000555535		0.010077	-0.0162902	-0.016046	0.00177624		0.000555535	0.00104382	-0.0123839	-0.0106749	-0.0153136	0.0105653	-0.0187316	-0.0138488	-0.0114074	-0.0189757	-0.0106749		0.00519421	-0.019464	-0.0221495	0.0200868	-0.00359486	-0.016046	-0.0175109	-0.0128722	-0.0062804	-0.021173	-0.0231261	-0.0172667	-0.0214171	-0.0131163	-0.0101867	-0.00969837	-0.0155577	-0.0101867	-0.0118956		0.00495007	-0.00359486		-0.0126281
-0.0170226	-0.00603626	-0.0158019	-0.017755	-0.0128722	-0.00774525	0.000555535		0.00739147	-0.0167784	-0.0167784	-0.00261829		0.000555535	0.000799675	-0.0128722	-0.0111632	-0.0153136	0.0105653	-0.0187316		-0.0111632	-0.0189757	-0.0106749	-0.0184874	0.00714733	-0.0192199	-0.0192199	0.0200868	-0.00359486	-0.0158019	-0.0175109	-0.0128722	-0.0062804	-0.021173	-0.0226378	-0.0158019	-0.0214171	-0.0204406	-0.00945423	-0.00969837	-0.0155577	-0.0101867	-0.0118956		0.00885632	-0.0050597		-0.0133605
-0.0170226	-0.00579212	-0.0158019	-0.017755	-0.0128722	-0.00774525			0.00739147	-0.0170226	-0.0165343	-0.00261829		0.00128796	0.00104382	-0.0128722	-0.0111632	-0.0150695	0.0105653	-0.0128722		-0.0111632	-0.017755	-0.0104308	-0.0187316	0.00714733	-0.0192199	-0.0192199	0.0200868	-0.00676868	-0.0158019	-0.0175109	-0.0128722	-0.0109191	-0.0209288	-0.0226378	-0.0158019	-0.0214171	-0.0206847	-0.00921009	-0.00969837	-0.0153136	-0.0109191	-0.0118956	-0.00823353	0.00861218	-0.00530384		-0.0131163
-0.0167784	-0.00579212	-0.0155577	-0.017755	-0.0128722	-0.00774525		-0.0114074	0.00787975	-0.0167784	-0.0162902			0.00128796	0.00763561	-0.0131163	-0.0111632	-0.0148253	0.0103212	-0.0128722		-0.0131163	-0.017755	-0.0118956	-0.0187316	0.00861218	-0.0187316	-0.0184874	0.0210633	-0.00676868	-0.0158019	-0.0175109	-0.0121398	-0.0106749	-0.0209288	-0.0221495	-0.0158019	-0.0201964	-0.021173	-0.00945423	-0.00969837	-0.0150695	-0.0109191	-0.00798939	-0.00823353	0.010077	-0.00530384		-0.0131163	-0.00432728
-0.0170226	-0.00579212	-0.0158019	-0.017755	-0.0128722	-0.00310657	-0.00286243	-0.0114074	0.00787975	-0.017755	-0.0162902			0.00128796	0.00739147	-0.0133605	-0.0111632	-0.0148253	0.0103212	-0.0128722	-0.0121398	-0.0133605	-0.017755	-0.0118956	-0.0182433	0.00861218	-0.0187316	-0.0184874	0.0210633	-0.00676868	-0.0162902	-0.0170226	-0.0121398	-0.00847767	-0.0209288	-0.0221495	-0.014337	-0.0201964	-0.0209288	-0.00872181	-0.00994251	-0.0153136	-0.0109191	-0.00823353	-0.00676868	0.010077	-0.00725697		-0.0136046	-0.00432728
-0.0170226		-0.0158019	-0.0179992	-0.0136046	-0.00335072	-0.00286243	-0.0114074	0.00787975	-0.017755	-0.0162902			0.00202038	0.010077	-0.0133605	-0.0111632	-0.014337	0.0105653	-0.00676868	-0.0121398	-0.0155577	-0.0153136	-0.0131163	-0.0184874	0.00885632	-0.0187316	-0.0179992	0.0213075	-0.00213001	-0.0162902	-0.0170226	-0.0121398	-0.00847767	-0.0199523	-0.0221495	-0.014337	-0.0197081	-0.0209288	-0.00872181	-0.0104308	-0.0150695	-0.0111632	-0.00676868	-0.00676868	0.0103212	-0.00725697	-0.0101867	-0.0136046	-0.00359486
-0.0170226		-0.0158019	-0.0175109	-0.0136046	-0.00115345	-0.00286243	-0.0114074	0.00787975	-0.0179992	-0.016046			0.00202038	0.0103212	-0.0133605	-0.00701282	-0.014337	0.0103212	-0.00676868	-0.0121398	-0.0153136	-0.0153136	-0.0131163	-0.0182433	0.00861218	-0.0189757	-0.0179992	0.0213075	-0.00213001	-0.0162902	-0.016046	-0.00798939	-0.00847767	-0.0199523	-0.0221495	-0.014337	-0.0197081	-0.0209288	-0.00872181	-0.0104308	-0.0148253	-0.0111632	-0.00676868	-0.00676868	0.0115419	-0.00725697	-0.0101867	-0.0138488	-0.003839
-0.0170226		-0.0158019	-0.0175109	-0.0136046	-0.00115345	-0.00286243	-0.0114074	0.00690319	-0.0182433	-0.016046			0.00202038	0.010077	-0.0133605	-0.00701282	-0.014337	0.0110536	-0.00676868	-0.0121398	-0.0153136	-0.0153136	-0.0128722	-0.0182433	0.0125184	-0.0189757	-0.0179992	0.0213075	-0.00213001	-0.0167784	-0.0162902	-0.00798939	-0.00872181	-0.019464	-0.0170226	-0.0126281	-0.019464		-0.00847767	-0.0109191	-0.0150695	-0.0109191	-0.00676868	-0.00701282	0.011786	-0.00921009	0.000555535	-0.0136046	-0.003839
-0.0172667		-0.0158019	-0.017755	-0.0138488	-0.00139759	-0.00286243	-0.0114074	0.00690319	-0.0179992	-0.016046			0.00372936	0.0103212	-0.0133605	-0.00701282	-0.0131163	0.0110536	-0.0167784	-0.0121398	-0.0170226	-0.0158019	-0.014337	-0.0182433	0.0127626	-0.0189757	-0.0172667		-0.000421028	-0.0167784	-0.0162902	-0.00603626	-0.00872181	-0.019464	-0.0170226	-0.0126281	-0.019464		-0.00847767	-0.0109191	-0.00310657	-0.0106749	-0.00652454	-0.00213001	0.0127626	-0.00921009	0.000311394	-0.0136046	-0.003839
-0.0172667		-0.0155577	-0.0172667	-0.0138488	0.000311394	-0.00286243	-0.00676868	0.00299694	-0.0184874	-0.016046		-0.016046	0.00372936	0.0137391	-0.0138488	-0.00579212	-0.0131163	0.0110536	-0.0167784	-0.0121398	-0.0167784	-0.0158019	-0.0145812	-0.0179992	0.0130067	-0.0192199	-0.0172667		-0.000421028	-0.0170226	-0.014337	-0.00603626	-0.00872181	-0.019464	-0.0155577	-0.0104308	-0.019464		-0.00896595	-0.0106749	-0.00310657	-0.0109191	-0.0062804	-0.00213001	0.0127626	-0.0109191	0.000311394	-0.0136046	-0.003839
-0.0172667	-0.0050597	-0.0155577	-0.0172667	-0.0138488	6.72535e-05	-0.00237415	-0.00676868	0.00299694	-0.0184874	-0.016046		-0.016046	0.00446178	0.013495	-0.0138488	-0.00554798	-0.0123839	0.0110536	-0.0175109	-0.0121398	-0.0167784	-0.0162902	-0.0145812	-0.0179992	0.0130067	-0.0192199	-0.0172667		0.00104382	-0.0170226	-0.014337	-0.00603626		-0.0192199	-0.0155577	-0.0104308	-0.0189757	-0.0172667	-0.00896595	-0.0109191	-0.00310657	-0.0109191	-0.00652454	-0.00188587	0.0127626	-0.0106749	-0.00945423	-0.0138488	-0.003839
-0.0172667	-0.0050597	-0.0155577	-0.0170226	-0.0138488	6.72535e-05	-0.00237415	-0.00676868	0.00299694	-0.0184874	-0.0158019		-0.0145812	0.00446178	0.0166688	-0.0140929	-0.00408314	-0.0121398	0.0115419	-0.0175109	-0.0121398	-0.017755	-0.0165343	-0.0167784	-0.0182433	0.0130067	-0.0192199	-0.0162902	0.0235048	0.00104382	-0.0170226	-0.014337	-0.003839		-0.0192199	-0.0138488	-0.0104308	-0.0189757	-0.0172667	-0.0101867	-0.0121398	-0.0114074	-0.00652454	-0.00652454	-0.00188587	0.0137391	-0.0106749	-0.00945423	-0.0136046	-0.00432728
-0.0172667	-0.0050597	-0.0153136	-0.0170226	-0.0138488	0.0015321	-0.00139759	-0.00872181	-0.00213001	-0.0182433	-0.0158019		-0.0145812	0.00446178	0.0164247	-0.014337	-0.00408314	-0.0121398	0.0125184	-0.0175109	-0.0128722	-0.017755	-0.0165343	-0.0167784	-0.0179992	0.0137391	-0.0192199	-0.0165343	0.0235048	0.00128796	-0.0170226	-0.0126281	-0.003839	-0.00701282	-0.0192199	-0.0138488	-0.00896595	-0.0189757	-0.016046	-0.00994251	-0.0118956	-0.0114074	-0.00676868	-0.00652454	-0.00188587	0.0137391		-0.00945423	-0.0136046	-0.00432728
-0.0175109	-0.00603626	-0.0155577	-0.0170226	-0.0140929	0.0015321	-0.00139759	-0.00872181	-0.00213001	-0.0182433	-0.0158019		-0.0145812	0.00592663	0.0166688	-0.014337	-0.00408314		0.0110536	-0.0182433	-0.0128722	-0.017755	-0.0167784	-0.0167784	-0.0179992	0.013495	-0.0192199	-0.0155577	0.0235048	0.0015321	-0.0170226	-0.0126281	-0.003839	-0.00725697	-0.0189757	-0.0140929	-0.00896595		-0.016046	-0.0101867	-0.0121398	-0.0116515	-0.00530384	-0.00676868	-0.00310657	0.0149598		-0.00896595	-0.0138488	-0.00579212
-0.0175109	-0.00603626	-0.0153136	-0.0165343	-0.0140929	0.0015321	-0.00115345		-0.00676868	-0.0182433	-0.0158019		-0.0131163	0.00592663		-0.0153136	-0.00286243		0.0110536	-0.0182433	-0.0121398	-0.017755	-0.0167784	-0.0170226		0.0137391	-0.0189757	-0.0155577	0.0235048	0.0015321	-0.0172667	-0.0153136	-0.00164173	-0.00701282	-0.0187316	-0.0123839	-0.00896595		-0.016046	-0.0101867	-0.0123839		-0.00530384	-0.00676868	-0.00310657	0.0149598		-0.00896595	-0.0136046	-0.00579212
-0.0175109	-0.00676868	-0.0145812	-0.0165343	-0.0140929	0.00250866	0.00177624		-0.00676868	-0.0182433	-0.0158019		-0.0131163	0.00592663		-0.0150695	-0.00286243		0.0108094	-0.0182433	-0.0121398	-0.0175109	-0.0167784	-0.0170226		0.0137391	-0.0189757	-0.0155577	0.0235048	0.0015321	-0.0170226	-0.0153136	-0.00164173	-0.00701282	-0.0184874	-0.0123839	-0.0050597		-0.0145812	-0.0116515	-0.0126281		-0.00530384	-0.00652454	-0.00310657	0.0149598	-0.0153136	-0.00896595	-0.0140929	-0.00579212
-0.017755	-0.00652454	-0.0148253	-0.0167784	-0.0138488	0.0027528	0.00177624		-0.00676868	-0.0184874	-0.016046		-0.0131163	0.00592663	0.0208192	-0.0150695	-0.00286243	-0.0101867	0.0115419		-0.0121398	-0.017755		-0.0167784		0.013495	-0.0189757	-0.0155577	0.0227723	0.00128796	-0.0170226	-0.0150695	-0.00164173	-0.00261829	-0.0184874	-0.0123839	-0.0050597		-0.014337	-0.0114074	-0.0126281		-0.00408314	-0.00676868	-0.00554798	0.0149598	-0.0153136	-0.00750111	-0.0140929	-0.00774525
-0.017755	-0.00676868	-0.014337	-0.016046	-0.0138488	0.00324108	0.00177624			-0.0184874	-0.0150695		-0.0116515	0.00592663	0.0208192	-0.0162902	-0.00237415	-0.0104308	0.0115419		-0.0114074			-0.0167784		0.0142274	-0.0189757	-0.0153136	0.0227723	0.00128796	-0.0158019	-0.0150695	6.72535e-05	-0.00237415	-0.0184874	-0.0116515	-0.003839		-0.0126281	-0.0111632	-0.0126281		-0.00408314	-0.00676868	-0.00530384	0.0166688	-0.0155577	-0.00750111	-0.0145812	-0.00774525
-0.0184874		-0.014337	-0.016046	-0.0140929	0.00348522	0.00250866			-0.0184874	-0.0148253		-0.0116515	0.00592663	0.0208192	-0.0162902	-0.00213001	-0.00969837	0.0120301		-0.0111632		-0.019464	-0.0167784		0.0142274	-0.0189757	-0.0153136	0.0227723	0.000555535	-0.0158019	-0.0150695	6.72535e-05	-0.000909309	-0.0184874	-0.0116515	-0.00359486		-0.0128722	-0.0114074	-0.0126281		-0.00261829	-0.00652454	-0.00725697	0.0164247	-0.0155577	-0.0050597	-0.0145812	-0.00823353
-0.0184874			-0.0155577	-0.0140929	0.00348522	0.00250866		-0.0150695	-0.0184874	-0.0148253		-0.0106749	0.00372936	0.0252137	-0.016046	-0.00213001	-0.00945423	0.0120301	-0.0209288	-0.0111632	-0.0138488	-0.0192199	-0.0162902		0.0139833	-0.0192199	-0.0145812	0.0232606	0.000799675	-0.0153136	-0.0153136	0.0015321	-0.000909309	-0.0182433	-0.0111632	-0.003839		-0.0114074	-0.0114074	-0.0128722		-0.00310657	-0.00847767	-0.00725697	0.0166688	-0.0155577	-0.00481556	-0.0148253	-0.00823353
-0.0184874			-0.0155577	-0.0140929	0.0112977	0.0039735		-0.0150695	-0.0184874	-0.0148253		-0.0106749	0.00372936	0.0252137	-0.016046	-0.00213001	-0.00969837	0.0120301	-0.021173	-0.00969837	-0.0140929	-0.0192199	-0.0162902		0.0144716	-0.019464	-0.0145812	0.0232606	0.000555535	-0.0153136	-0.0153136	0.00177624	-0.000909309	-0.0182433	-0.0111632	-0.00237415		-0.0114074	-0.0109191	-0.0126281		-0.00286243	-0.00847767	-0.00725697	0.0164247	-0.0150695	-0.00432728	-0.0148253	-0.00823353
-0.0184874	-0.00676868		-0.0155577	-0.0128722	0.0112977	0.0039735		-0.0150695	-0.0182433	-0.0148253		-0.0106749	0.000555535	0.0249696	-0.016046	-0.00213001	-0.00921009	0.011786	-0.0201964	-0.00969837	-0.0126281	-0.0187316	-0.0162902		0.0144716	-0.0192199	-0.0148253	0.0230165	0.000555535	-0.0153136	-0.0153136	0.00177624	6.72535e-05	-0.0182433	-0.0111632	-0.00237415		-0.0116515	-0.0109191	-0.0126281		-0.00213001	-0.00994251	-0.00847767	0.0166688	-0.0150695	-0.00432728	-0.0148253	-0.00774525
-0.0184874	-0.00676868		-0.0150695	-0.0128722	0.0112977	0.0039735		-0.017755	-0.0182433	-0.0145812		-0.0170226	0.000555535	0.0249696	-0.0153136	-0.00213001	-0.00921009	0.0122743	-0.0201964	-0.00774525	-0.0128722	-0.0187316	-0.0155577		0.0142274	-0.019464	-0.0136046	0.0230165	0.000555535	-0.0148253	-0.0153136	0.00592663	6.72535e-05	-0.0182433		-0.00237415		-0.0114074	-0.0104308	-0.0126281		-0.00213001	-0.00994251	-0.00823353	0.016913	-0.0150695	-0.00432728	-0.0150695	-0.00774525
-0.0184874	-0.00579212		-0.0150695	-0.0128722	0.0115419	0.00470593		-0.017755	-0.0187316	-0.014337		-0.0167784	0.000555535	0.0249696	-0.0153136	-0.003839	-0.00921009	0.0122743	-0.0201964	-0.00798939	-0.0126281	-0.0187316	-0.0158019		0.0144716	-0.019464	-0.0136046	0.0227723	0.000555535	-0.0148253	-0.0153136	0.00592663	0.000555535	-0.0179992		-0.00164173	0.00787975	-0.0170226	-0.0104308	-0.0131163		-0.00139759	-0.00994251	-0.00823353	0.0171571	-0.0145812	-0.00310657	-0.016046	-0.00798939
-0.019464	-0.00603626		-0.0150695	-0.0118956	0.011786	0.00470593	-0.0111632	-0.017755	-0.0187316	-0.014337		-0.0182433			-0.0153136	-0.003839	-0.00750111		-0.0197081	-0.00774525	-0.0114074	-0.0182433	-0.0158019	-0.0197081	0.0144716	-0.019464		0.0230165	6.72535e-05	-0.0148253	-0.0153136	0.00714733	0.000555535	-0.0179992		-0.00164173	0.00787975	-0.0170226	-0.0104308	-0.0131163		-0.00164173	-0.0111632	-0.0109191	0.0171571	-0.0145812	-0.00335072	-0.016046	-0.00798939
-0.019464	-0.00579212	-0.0114074	-0.0158019	-0.0118956	0.0122743	0.00470593	-0.0111632	-0.0179992	-0.0184874	-0.014337		-0.0182433			-0.0150695	-0.0050597	-0.00750111		-0.019464	-0.00603626	-0.0116515	-0.0182433	-0.0158019	-0.0197081	0.0159364	-0.0189757		0.0230165	6.72535e-05	-0.014337		0.00714733	0.000555535	-0.0179992		-0.000665168	-0.0145812		-0.00994251	-0.0128722		-0.00164173	-0.0114074	-0.0106749	0.0171571	-0.0136046	-0.00335072	-0.0165343	-0.00798939
-0.019464	-0.00481556	-0.0114074	-0.0158019	-0.0114074	0.0125184	0.00592663	-0.0111632	-0.0179992	-0.0184874	-0.014337		-0.0184874			-0.0150695	-0.0050597	-0.0062804		-0.0184874	-0.0062804	-0.0116515		-0.0158019	-0.0197081	0.0161805	-0.0189757		0.0227723	0.00128796	-0.014337		0.00714733	-0.000421028	-0.0179992		-0.000665168	-0.0145812		-0.00994251	-0.0131163		-0.00164173	-0.0121398	-0.0116515	0.0171571	-0.0136046	-0.00310657	-0.0162902	-0.00798939
-0.019464	-0.00481556	-0.0104308	-0.0165343	-0.0114074	0.0125184	0.00592663	-0.00945423	-0.0182433	-0.0184874	-0.0140929					-0.0150695		-0.0062804	0.00812389	-0.0184874	-0.00603626	-0.0109191		-0.0148253	-0.0201964	0.0161805	-0.0187316	-0.00969837	0.0235048	0.00104382	-0.0136046		0.00714733	-0.000421028	-0.0179992	-0.0175109	-0.000665168	-0.0145812		-0.00945423	-0.0128722		0.0110536	-0.0121398	-0.0114074	0.0171571	-0.0136046	-0.00310657	-0.0162902	-0.00969837
-0.019464	-0.00481556	-0.0104308	-0.0165343	-0.0114074	0.0132508	0.00665905	-0.00945423	-0.0182433	-0.0162902	-0.0145812					-0.0145812		-0.0062804	0.00812389	-0.0184874	-0.00139759	-0.0106749		-0.0148253	-0.0201964	0.0161805	-0.0187316	-0.00945423	0.0235048	0.00104382	-0.0136046	-0.014337	0.00836803	-0.0050597	-0.0182433	-0.0175109	0.000799675	-0.0145812	-0.0206847	-0.00945423	-0.0128722		0.0108094	-0.0118956	-0.0116515	0.0174012	-0.0126281	-0.00896595	-0.0167784	-0.00969837
-0.0197081	-0.00286243	-0.0104308	-0.0167784	-0.0111632	0.0130067	0.00665905	-0.00945423	-0.0182433	-0.0165343	-0.0145812					-0.0145812		-0.0050597	0.023993	-0.0175109	-0.00139759	-0.0106749	-0.014337	-0.0148253	-0.0201964	0.0164247	-0.0187316	-0.00945423	0.0235048	0.00202038	-0.0136046	-0.014337	0.00836803	-0.0050597	-0.0179992	-0.0175109	0.000799675	-0.0167784	-0.0204406	-0.00945423	-0.0126281		0.0015321	-0.0126281	-0.0118956	0.0174012	-0.0126281	-0.00896595	-0.0167784	-0.0109191
-0.0197081	-0.00261829	-0.0101867		-0.0111632	0.0130067	0.00665905	-0.00750111	-0.0179992	-0.0153136	-0.0145812					-0.014337	-0.00969837	-0.00530384	0.023993	-0.0175109	-0.00139759	-0.0109191	-0.0140929	-0.0148253	-0.0199523	0.0166688	-0.0184874	-0.00823353	0.0230165	0.00202038	-0.0131163	-0.0128722	0.00910046	-0.0050597	-0.0179992	-0.0175109	0.000799675	-0.0167784	-0.0214171	-0.00921009	-0.0126281		0.00226452	-0.0126281	-0.0118956	0.0174012	-0.0128722	-0.00896595	-0.0167784	-0.0109191
-0.0197081	-0.00261829	-0.0101867		-0.0111632	0.0130067	0.00641491	-0.00725697	-0.0179992	-0.0150695	-0.0148253			-0.00798939		-0.014337	-0.00969837	-0.00530384	0.0242372	-0.0175109	-0.000421028	-0.0109191	-0.014337	-0.0148253	-0.0197081	0.0164247	-0.0184874	-0.00798939	0.0230165	0.00202038	-0.0131163	-0.0128722	0.00910046	-0.0050597	-0.0179992	-0.0175109	0.00324108	-0.016046	-0.021173	-0.00994251	-0.0126281		0.0122743	-0.0126281	-0.0118956	0.0176454	-0.00872181	-0.00896595	-0.0172667	-0.0109191
-0.019464	-0.00457142	-0.00969837		-0.0116515	0.0132508	0.00861218	-0.00554798	-0.0179992	-0.0150695	-0.0145812			-0.00798939		-0.0145812	-0.00969837	-0.00432728	0.0171571		-0.000421028	-0.0109191	-0.0133605	-0.0148253	-0.0197081	0.0166688	-0.0187316	-0.00798939	0.0232606	0.0027528	-0.0131163	-0.0128722	0.00910046	-0.016046	-0.0182433	-0.0175109	0.00324108	-0.016046	-0.021173	-0.00994251	-0.0126281		0.0125184	-0.0128722	-0.0121398	0.0176454	-0.00847767	-0.0111632	-0.0170226
-0.019464	-0.00457142	-0.00969837	-0.0187316	-0.0116515	0.013495	0.00885632	-0.00554798	-0.0145812	-0.0131163	-0.016046			-0.00798939		-0.0133605	-0.0101867	-0.00432728	0.0171571		0.000555535	-0.00994251	-0.0133605	-0.0148253	-0.0153136	0.0164247	-0.0179992	-0.0062804	0.0232606	0.0027528	-0.0121398	-0.0109191	0.010077	-0.016046	-0.0182433	-0.0162902		-0.0145812	-0.0219054	-0.0104308	-0.0126281		0.0122743	-0.0131163	-0.0118956	0.0164247	-0.00750111	-0.0111632	-0.0172667
-0.019464	-0.00603626	-0.00969837	-0.0189757	-0.0118956	0.013495	0.0105653	-0.00554798	-0.0145812	-0.0128722	-0.016046			-0.00969837		-0.0133605	-0.00994251	-0.00408314	0.0171571		0.000555535	-0.00994251	-0.0121398	-0.0148253	-0.0153136	0.0164247	-0.0179992	-0.0062804	0.0232606	0.00348522	-0.0121398	-0.0109191	0.010077		-0.0192199	-0.0162902		-0.0145812	-0.0219054	-0.0106749	-0.0123839		0.0122743	-0.0131163	-0.0121398	0.0164247	-0.00750111	-0.0128722	-0.0172667	-0.0126281
-0.0197081	-0.00603626		-0.0187316	-0.0118956	0.0132508	0.0105653	-0.00359486	-0.0128722	-0.0128722	-0.0165343			-0.00969837		-0.0133605	-0.00994251	-0.00286243	0.0147157		0.000555535	-0.00921009	-0.0121398	-0.014337	-0.0133605	0.0127626	-0.019464	-0.0062804	0.0235048	0.00348522	-0.0121398	0.00324108	0.0108094		-0.0192199	-0.0153136		-0.0145812	-0.022882	-0.0106749	-0.0126281		0.00470593	-0.0118956	-0.0121398	0.0166688	-0.00774525	-0.0128722	-0.0172667	-0.0126281
-0.019464	-0.00603626		-0.0184874	-0.0116515	0.0147157	0.0115419	-0.00359486	-0.0128722	-0.00701282	-0.0167784			-0.00969837		-0.0133605	-0.00994251	-0.00286243	0.0147157		0.00177624	-0.00896595	-0.0121398	-0.014337	-0.0133605	0.0127626	-0.019464	-0.0062804	0.0237489	0.00348522	-0.0121398	0.00324108	0.0108094		-0.0192199	-0.0153136	0.00568249	-0.0145812	-0.0226378	-0.0116515	-0.0123839		0.00470593	-0.0118956	-0.0121398	0.0166688	-0.00750111	-0.0128722	-0.0172667	-0.0126281
-0.019464	-0.00798939		-0.0184874	-0.0121398	0.0149598	0.0115419	-0.00359486	-0.0128722	-0.00701282	-0.0167784			-0.00969837		-0.0133605	-0.00994251	-0.00164173	0.0112977		0.00177624	-0.00774525	-0.0104308	-0.0145812	-0.0133605	0.0127626	-0.019464	-0.00798939	0.0244813	0.00348522	-0.0121398	0.00519421	0.0108094		-0.0206847	-0.0153136	0.00568249	-0.0136046	-0.0226378	-0.0118956	-0.0126281	-0.00164173	0.0125184		-0.0121398	0.0166688	-0.00725697	-0.0131163	-0.0172667	-0.0140929
-0.019464	-0.00823353	-0.00798939	-0.0184874	-0.0121398	0.0164247	0.0115419	-0.00213001	-0.0109191	-0.00579212	-0.0170226			-0.00994251		-0.0131163	-0.00994251	-0.00188587	0.0112977		0.0015321	-0.00774525	-0.0104308	-0.014337	-0.0121398	0.0127626	-0.019464	-0.00823353	0.0244813	0.00641491	-0.0121398	0.00519421	0.0115419		-0.0206847	-0.0153136	0.00568249	-0.0133605	-0.0226378	-0.0128722	-0.0126281	-0.00188587	0.0127626		-0.0116515	0.0166688	-0.00725697	-0.0131163	-0.0172667	-0.0140929
-0.019464	-0.00847767	-0.00774525	-0.0179992	-0.0121398	0.0166688	0.0132508	-0.00213001	-0.0109191	-0.00579212	-0.0167784			-0.00945423		-0.0131163	-0.00872181	-0.00188587	0.00787975		0.00250866	-0.00774525	-0.0104308	-0.014337	-0.0121398		-0.019464	-0.00823353	0.0247255	0.00641491	-0.0123839	0.00519421	0.0115419		-0.0206847	-0.0101867	0.00641491	-0.0126281	-0.0226378	-0.0128722	-0.0121398	-0.00164173	0.0125184		-0.0114074	0.0166688	-0.00725697	-0.0128722	-0.0175109	-0.0145812
-0.0182433	-0.00823353	-0.00798939	-0.0179992	-0.0118956	0.0166688	0.0132508	-0.00237415	-0.0109191	-0.00554798	-0.0172667			-0.00945423	-0.00237415	-0.0131163	-0.00847767	-0.0062804	0.00812389		0.00250866	-0.0062804	-0.0101867	-0.0148253	-0.0109191		-0.019464	-0.00823353	0.0242372	0.00763561	-0.0123839	0.00519421	0.011786		-0.0214171	-0.0101867	0.00641491	-0.0128722	-0.0223937	-0.0128722	-0.0123839	0.00470593	0.0125184	-0.00921009	-0.0111632	0.0164247	-0.00750111	-0.0126281	-0.0175109	-0.0145812
-0.0182433	-0.00847767	-0.00359486	-0.017755	-0.0118956	0.0181337	0.0132508	-0.000421028	-0.00896595	-0.00457142	-0.0172667	-0.0121398		-0.00969837	-0.00213001	-0.0133605		-0.0062804	0.00812389		0.00250866	-0.00603626	-0.0101867	-0.0148253	-0.0109191		-0.0197081		0.0244813	0.00763561	-0.0126281	-0.00286243	0.011786		-0.0214171	-0.00896595	0.00641491	-0.0128722	-0.0209288	-0.0133605	-0.0121398	0.00470593	0.0125184	-0.00921009	-0.0111632	0.0164247	-0.00798939	-0.0126281	-0.0175109	-0.0145812
	-0.00847767	-0.00359486	-0.0175109	-0.0116515	0.0183778	0.0149598	-0.000421028	-0.00921009	-0.00457142	-0.0170226	-0.0121398		-0.00530384	-0.00237415	-0.0133605		-0.00579212	0.00787975		0.00470593	-0.0062804		-0.0148253	-0.0111632		-0.0197081		0.0242372	0.00763561	-0.0126281	-0.00286243	0.011786		-0.0216613	-0.00896595	0.00714733	-0.0128722	-0.021173	-0.0131163	-0.0121398	0.00812389	0.0125184	-0.00921009	-0.0111632	0.0166688	-0.00798939	-0.00823353	-0.0172667	-0.0145812
	-0.00872181	-0.00237415		-0.0116515	0.0183778	0.0149598	-0.000909309	-0.00921009	-0.00457142	-0.0170226	-0.0121398		-0.00554798	-0.00237415	-0.0136046		-0.00579212	-0.00213001		0.00470593	-0.00481556		-0.016046	-0.0106749		-0.019464		0.0237489	0.00861218	-0.0126281	-0.00188587	0.011786		-0.0216613		0.00690319	-0.0131163	-0.0209288	-0.0133605	-0.0116515	0.00812389	0.00446178	-0.00725697	-0.0109191	0.0166688	-0.00798939	-0.00823353	-0.0172667	-0.0145812
	-0.00872181	-0.00237415		-0.0116515	0.0200868	0.0166688	-0.00115345	-0.00676868	-0.00359486	-0.0167784	0.00299694		-0.00530384	-0.00237415	-0.0131163	-0.00310657	-0.00579212	-0.00213001		0.00470593	-0.0050597		-0.016046	-0.0106749		-0.019464		0.0237489	0.00861218	-0.0126281	-0.00213001	0.011786	-0.0153136	-0.0216613		0.00739147	-0.0128722	-0.0192199	-0.0136046	-0.0116515	0.00787975	0.00446178	-0.00725697	-0.0109191	0.0159364	-0.00823353	-0.00676868	-0.0175109	-0.0145812
	-0.00725697	-0.00237415		-0.0116515	0.0200868	0.016913	-0.000909309	-0.00676868	-0.00359486	-0.0170226	0.00299694		-0.00359486	-0.00237415	-0.0128722	-0.00335072		-0.00432728		0.00568249	-0.00164173		-0.016046	-0.0101867		-0.019464		0.023993	0.00958874	-0.0126281	-0.00213001	0.011786	-0.0153136	-0.0221495		0.00739147	-0.0184874	-0.0192199	-0.0133605	-0.0109191	0.00812389	6.72535e-05	0.00421764	-0.0111632	0.0161805	-0.00847767	-0.00676868	-0.0175109	-0.0145812
	-0.00701282	-0.00237415	-0.0150695	-0.0116515	0.0215516	0.016913	-0.000909309	-0.0050597	-0.00359486	-0.0170226	-0.00530384		-0.00359486	0.0015321	-0.0126281	-0.00213001		-0.00408314		0.00568249	-0.00188587		-0.0162902	-0.00994251				0.023993	0.00958874	-0.0126281	-0.00359486	0.0120301	-0.0153136	-0.0221495		0.00739147	-0.0182433	-0.019464	-0.0136046	-0.0106749	0.00812389	-0.000176887	0.00421764	-0.0109191	0.015204	-0.00823353	-0.00676868	-0.0175109	-0.0133605
	-0.00725697	-0.00237415	-0.0150695	-0.0116515	0.0213075	0.016913	-0.00115345	-0.0050597	-0.00310657	-0.0167784	-0.00530384			0.00177624	-0.0126281	-0.00237415		-0.00408314		0.00665905	-0.00188587		-0.0162902	-0.0101867				0.0242372	0.00958874	-0.0126281	-0.00359486	0.0120301	-0.0153136	-0.0221495		0.00324108	-0.0192199	-0.0175109		-0.0109191	0.00787975	6.72535e-05	0.00421764	-0.0109191	0.015204		0.00324108	-0.0172667	-0.0133605
		-0.00408314	-0.0148253	-0.0104308	0.0215516	0.0230165	-0.00115345	-0.0050597	-0.00335072	-0.0170226	-0.00530384			0.00739147	-0.0126281	-0.00213001		-0.00579212		0.00665905	-0.00164173			-0.0101867				0.0244813	0.0108094	-0.0126281	-0.003839	0.0120301	-0.0280089	-0.0221495		0.00348522	-0.0192199	-0.0175109		-0.0109191	-0.0126281	-0.003839	0.00812389	-0.0114074	0.015204		0.00324108	-0.0172667	-0.0121398
		-0.00408314	-0.0101867	-0.0104308	0.0232606	0.0230165	-0.00139759	0.000311394	-0.0050597	-0.0167784	-0.0050597			0.00714733		-0.00115345		-0.00554798		0.00665905	-0.0121398			-0.00774525				0.0244813	0.0108094	-0.0131163	0.0027528	0.0120301	-0.0280089	-0.0221495	-0.00872181	0.00324108	-0.019464			-0.0109191	-0.0126281	-0.00408314	0.00812389	-0.0111632	0.0142274		0.00324108	-0.0172667	-0.0121398
		-0.00432728	-0.0101867	-0.00994251	0.0232606	0.0247255	-0.00164173	0.000311394	-0.0050597	-0.0165343	-0.0050597	-0.0123839	-0.000909309	0.00739147		-0.00115345		-0.00554798		0.00592663	-0.0121398			-0.00798939				0.0242372	0.0103212	-0.0128722	0.0027528	0.0120301	-0.0282531	-0.0216613	-0.00896595	-0.00335072	-0.0197081			-0.0114074	-0.0145812	-0.0148253	0.00812389	-0.0111632	0.0142274		-0.000176887	-0.0172667	-0.0106749
	-0.00701282	-0.00676868	-0.00969837	-0.00969837	0.0232606	0.0247255	-0.00164173	0.000311394	-0.0050597	-0.0162902	-0.0050597	-0.0123839	-0.000909309	0.00446178		6.72535e-05		-0.00823353		0.00592663	-0.0128722		-0.0170226	-0.00725697	-0.0206847			0.025702	0.0103212	-0.0136046	0.000311394		-0.0280089	-0.0216613	-0.00896595	-0.00310657	-0.0197081	-0.0148253		-0.0114074	-0.0145812	-0.0148253	0.000311394	-0.0111632	0.0127626		-0.000176887	-0.0172667	-0.0106749
	-0.00701282	-0.00701282	-0.00969837	-0.00994251	0.0264344	0.0264344	-0.00213001	0.0015321		-0.0165343	-0.00408314	-0.0123839	0.000311394	0.00446178		6.72535e-05		-0.00798939		0.00250866	-0.0128722		-0.0170226	-0.00725697	-0.0206847			0.0254579	0.0103212	-0.0136046	0.000311394		-0.0101867	-0.0219054	-0.00921009	-0.00750111	-0.0199523	-0.0150695		-0.0114074	-0.0145812	-0.0148253	6.72535e-05	-0.0111632	0.0130067	-0.00481556	0.000799675	-0.0172667	-0.0106749
	-0.00676868		-0.00994251	-0.00945423	0.0264344	0.0264344	-0.00213001	0.0015321		-0.0165343	-0.00408314	-0.00725697	0.000311394	0.00543835		6.72535e-05		-0.0114074		0.00250866	-0.0131163		-0.0170226	-0.00579212	-0.0206847			0.025702	0.0103212	-0.0136046	0.000555535		-0.0101867	-0.0204406	-0.00921009	-0.00774525	-0.0199523	-0.0148253		-0.0118956	-0.016046	-0.0165343		-0.0111632	0.0127626	-0.00481556	0.000799675	-0.0172667	-0.00896595
-0.0131163	-0.00676868			-0.00945423	0.0269227	0.0264344	-0.00237415	0.00250866			-0.00310657	-0.00725697	0.000311394	0.00543835		6.72535e-05		-0.0116515		0.00250866	-0.0128722		-0.0170226	-0.00603626	-0.0197081	-0.0179992		0.0259462	0.0137391		-0.016046		-0.00823353	-0.0204406	-0.00921009	-0.00750111	-0.0199523	-0.0150695	-0.0270324	-0.0118956	-0.016046	-0.0165343		-0.0136046	0.0120301	-0.00457142	0.000799675	-0.0172667	-0.00896595
-0.0131163	-0.00676868			-0.00945423	0.0269227	0.0278993		0.00250866			-0.00310657	6.72535e-05	0.000799675	0.00519421		-0.00457142	-0.0126281	-0.0145812		-0.00115345	-0.0128722	-0.0138488	-0.0170226	-0.00603626	-0.0197081	-0.0179992		0.0259462	0.0137391		-0.0158019		-0.00847767	-0.0204406	-0.0116515	-0.00945423	-0.0201964	-0.0104308	-0.0270324	-0.0133605	-0.016046	-0.0172667		-0.0136046	0.0120301	-0.00408314	0.00226452	-0.0170226
-0.0131163	-0.00652454			-0.00896595	0.0269227	0.0278993		0.00250866		-0.0179992	-0.00310657	6.72535e-05	0.000799675	0.00543835		-0.00457142	-0.0126281	-0.0145812		-0.00115345	-0.0123839	-0.0138488	-0.0170226	-0.00603626	-0.019464	-0.0179992		0.0266786	0.0147157		-0.016046		-0.00823353	-0.0204406	-0.0116515	-0.00945423	-0.0201964	-0.0106749	-0.0270324	-0.0133605	-0.0179992	-0.0172667	-0.0062804	-0.014337	0.0120301	-0.00432728	0.00226452	-0.0170226
-0.0131163	-0.00652454			-0.00896595	0.0271669	0.0278993		0.00372936		-0.0179992	-0.00335072	6.72535e-05	0.000799675	0.00592663		-0.00725697	-0.0126281	-0.0145812		-0.00115345	-0.0123839	-0.0175109	-0.0158019	-0.00554798	-0.0187316	-0.00237415		0.0264344	0.0147157		-0.0197081		-0.00701282	-0.0204406	-0.0121398	-0.00969837	-0.0201964	-0.00896595	-0.00896595	-0.0133605	-0.017755	-0.0172667	-0.0062804	-0.0145812	0.0120301	-0.00310657	0.00226452	-0.0170226
-0.0118956	-0.0062804			-0.00896595	0.0271669	0.02912		0.00348522		-0.0179992	-0.00359486	0.0015321	-0.00237415	0.00592663		-0.00725697	-0.0111632	-0.0145812		-0.00896595	-0.0123839	-0.017755	-0.0158019	-0.00554798	-0.0184874	-0.00237415		0.0266786	0.0161805		-0.019464		-0.00676868		-0.0118956	-0.0114074	-0.0201964	-0.00896595	-0.00921009	-0.0133605	-0.017755	-0.0172667	-0.00603626	-0.014337	0.0120301	-0.00310657	-0.000176887	-0.0170226
-0.0118956	-0.00286243		-0.0155577	-0.00921009	0.0271669	0.0288758		0.00372936		-0.0189757	-0.00310657	0.00128796	-0.00261829	0.00592663		-0.00725697	-0.0109191			-0.00896595	-0.0111632	-0.0175109	-0.0155577	-0.0050597	-0.0170226	-0.00945423	-0.0238585	0.0269227	0.0161805		-0.0197081	0.0191102	-0.0050597		-0.0121398	-0.0116515	-0.0201964	-0.00921009	-0.0062804		-0.0189757	-0.0175109		-0.0153136	0.0122743	-0.00310657	-0.000176887	-0.0170226	-0.00286243
-0.0101867	-0.00310657		-0.0155577	-0.00872181	0.0271669	0.02912		0.00495007		-0.0189757	-0.00310657	0.0015321	-0.00237415	0.00592663		-0.00921009	-0.0111632			-0.00896595	-0.0111632	-0.0165343	-0.0155577	-0.0050597	-0.0172667	-0.00945423	-0.0238585	0.0271669	0.0161805		-0.019464	0.0188661	-0.00481556		-0.0118956	-0.0121398	-0.0201964	-0.00750111	-0.00603626		-0.0192199	-0.0172667		-0.0153136	0.0122743	-0.00310657	-0.00359486	-0.0167784	-0.00286243
-0.0101867	-0.00188587	-0.00896595	-0.0155577	-0.00896595	0.0271669	0.0300966		0.00495007		-0.0192199	-0.00310657	-0.00359486	-0.0050597	0.00592663		-0.00921009	-0.00969837			-0.0104308	-0.00725697	-0.0165343	-0.0155577	-0.00408314	-0.0172667	-0.00945423	-0.0231261	0.0271669	0.016913		-0.0192199	0.0191102	-0.00481556		-0.0118956	-0.0121398	-0.0199523	-0.00750111	-0.0062804		-0.019464	-0.0167784			0.0122743	-0.00237415	-0.00408314	-0.0167784	-0.00188587
-0.0101867	-0.00213001	-0.00896595	-0.016046	-0.00945423	0.0269227	0.0300966	-0.0123839	0.00568249		-0.019464	-0.00237415	-0.00359486	-0.00530384	0.00665905			-0.00969837			-0.0104308	-0.00725697	-0.0165343	-0.0131163	-0.003839	-0.0148253	-0.00798939	-0.0231261	0.0266786	0.016913		-0.0187316	0.00739147	-0.003839			-0.0123839	-0.0199523	-0.00725697			-0.0197081	-0.0170226			0.013495	-0.00261829	-0.003839	-0.0167784	-0.00188587
-0.00921009	-0.00213001	-0.00896595	-0.016046	-0.00945423	0.0271669	0.0300966	-0.0123839	0.00543835		-0.0197081	-0.00237415	-0.000421028		0.00641491			-0.00896595			-0.0106749	-0.00725697	-0.0148253	-0.0131163	-0.00408314	-0.0150695	-0.00798939	-0.0231261	0.0266786	0.016913		-0.0187316	0.00739147	-0.00408314			-0.0111632	-0.0187316	-0.00603626			-0.0197081	-0.0170226			0.0137391	-0.00237415	-0.00676868	-0.0170226	-0.00188587
-0.00921009	-0.000909309	-0.00847767	-0.016046	-0.00994251	0.0271669	0.0293641	-0.0121398	0.00543835		-0.0199523	-0.000909309	-0.000421028		0.00665905			-0.00872181			-0.0106749	-0.00725697	-0.0145812	-0.0131163	-0.00408314	-0.0133605	-0.00750111	-0.0219054	0.0264344	0.0183778		-0.0187316	0.00299694	-0.00213001	-0.0192199		-0.0111632	-0.0189757	-0.00603626			-0.0201964	-0.0167784			0.0137391	-0.00261829	-0.00676868	-0.0170226	-0.00115345
-0.00921009	-0.000909309	-0.00847767	-0.014337	-0.00994251	0.0269227	0.0293641	-0.00798939	0.00861218	-0.00969837	-0.0199523	-0.000909309	-0.000421028		0.00787975			-0.00896595			-0.0106749	-0.00359486	-0.0145812	-0.0126281	6.72535e-05	-0.0133605	-0.00725697	-0.0219054	0.027411	0.0183778			0.0027528	-0.00213001	-0.0192199	-0.00823353	-0.0114074	-0.0187316	-0.00603626	-0.00261829		-0.0204406	-0.0167784			0.0139833	-0.00237415	-0.00676868	-0.0170226	-0.00115345
-0.00994251	-0.000909309	-0.00847767	-0.014337	-0.0104308	0.0269227	0.0296083	-0.00823353	0.00836803	-0.00969837	-0.0199523	-0.000909309	-0.0172667		0.00787975	-0.0116515		-0.00774525			-0.0116515	-0.00335072	-0.0133605	-0.0126281	6.72535e-05	-0.0133605	-0.00750111	-0.0216613	0.027411	0.0193544			0.00299694	-0.00237415	-0.0189757	-0.00823353	-0.00994251	-0.0179992	-0.00457142	-0.00237415		-0.019464	-0.0165343			0.0139833	-0.00237415		-0.0175109	-0.00115345
-0.00969837	0.000311394	-0.00798939	-0.0126281	-0.0104308	0.0269227	0.0296083	-0.0104308	0.00861218	-0.0128722		-0.000909309	-0.0172667		0.0127626	-0.0116515		-0.00774525		0.00177624	-0.0114074	-0.000909309	-0.0133605	-0.0114074		-0.0111632		-0.0214171	0.0359559	0.0193544		-0.0106749	-0.000421028	-0.00213001	-0.0187316	-0.00701282	-0.00969837	-0.0179992	-0.00432728	-0.000665168		-0.0197081	-0.0165343			0.0139833	-0.00237415		-0.0172667	-0.000909309
-0.0106749	6.72535e-05	-0.00798939	-0.0126281	-0.0106749	0.025702	0.0296083	-0.0104308	0.00983288	-0.0131163		0.00641491	-0.0172667		0.0127626	-0.0116515		-0.00701282		0.00177624	-0.0116515	-0.000909309	-0.0128722	-0.0114074		-0.0111632		-0.0214171	0.0357118	0.0193544		-0.0106749	-0.000421028	-0.000176887	-0.0170226	-0.00701282	-0.00774525	-0.0175109	-0.00286243	-0.000665168	-0.0126281	-0.0197081	-0.0165343			0.0147157	-0.00237415		-0.0172667	-0.000665168
-0.0106749	0.00128796	-0.00798939	-0.0126281	-0.0111632	0.0254579	0.0293641	-0.0104308	0.00983288	-0.0128722		0.00641491	-0.0184874		0.0269227	-0.00261829		-0.00701282		0.0015321	-0.0116515	-0.000909309	-0.0126281	-0.0114074	0.00128796	-0.00945423	-0.0167784	-0.0214171	0.0359559	0.0191102		-0.0104308	-0.00261829	-0.000176887	-0.0170226	-0.00701282	-0.00774525	-0.017755	-0.00286243	-0.000665168	-0.0126281	-0.0187316	-0.0162902			0.0149598			-0.0175109	-0.000665168
-0.0106749	0.0015321	-0.00701282	-0.0106749	-0.0109191	0.0252137	0.0293641	-0.0128722	0.0105653	-0.00896595		0.00739147	-0.0184874		0.0269227	-0.00261829		-0.00676868		0.00763561	-0.0116515	-0.00213001	-0.0128722	-0.0101867	0.00128796	-0.00945423	-0.0167784	-0.0214171	0.0278993	0.0305848		-0.00921009	-0.00261829	0.0015321	-0.0170226	-0.00701282	-0.00774525	-0.017755	-0.00310657	0.000799675	-0.0126281	-0.0184874	-0.0162902			0.0149598			-0.0175109	-0.000665168
-0.0116515	0.00128796	-0.00701282	-0.0109191	-0.0109191	0.0249696	0.0293641	-0.0131163	0.0105653	-0.00921009		0.00739147	-0.0189757		0.0269227	-0.00261829	-0.0338683	-0.00798939		0.00787975	-0.0121398	-0.00213001		-0.0101867	0.00128796	-0.00945423	-0.0167784		0.0276551	0.0305848		-0.00945423	-0.00261829	0.0015321	-0.0170226	-0.00310657	-0.00603626	-0.0172667	0.00104382	0.000799675		-0.0187316	-0.0158019			0.0149598	0.00299694			-0.000665168
-0.0116515	0.00250866	-0.00579212	-0.0106749	-0.0109191	0.0252137	0.0293641	-0.0128722	0.0105653	-0.00921009		0.00739147	-0.0189757			-0.00725697	-0.0338683	-0.00798939		0.00787975	-0.0121398	-0.003839		-0.0101867	0.0027528	-0.00945423	-0.0170226		0.0278993	0.0313173	-0.0187316	-0.00921009	-0.00335072	0.0015321	-0.016046	-0.00286243	-0.00579212	-0.0172667	0.00104382	0.000799675		-0.0179992	-0.0158019			0.0149598	0.00299694			-0.000421028
-0.0116515	0.0027528	-0.00579212	-0.00847767	-0.0109191	0.0247255	0.0293641	-0.0150695	0.0112977	-0.00921009		0.00958874	-0.0189757			-0.00725697	-0.0104308	-0.00798939		0.00177624	-0.0121398	-0.00359486		-0.00994251	0.0027528	-0.00481556	-0.0175109		0.0288758	0.0313173	-0.0187316	-0.00481556	-0.00335072	0.00226452	-0.016046	-0.00213001	-0.00579212	-0.0170226	0.00226452	0.00324108		-0.017755	-0.0158019			0.0159364	0.00299694		-0.0170226	-0.000421028
-0.0123839	0.0027528	-0.00579212	-0.00847767	-0.0111632	0.0247255	0.027411	-0.0150695	0.0110536	-0.00896595		0.00958874	-0.0170226			-0.00994251	-0.0106749			0.00177624	-0.0126281	-0.00359486		-0.00994251	0.0027528	-0.00481556	-0.0175109		0.0288758	0.0313173	-0.00408314	-0.0050597		0.00250866	-0.0145812	-0.00188587	-0.00432728	-0.0170226	0.00202038	0.00324108		-0.017755	-0.0155577			0.0161805	0.00348522		-0.0167784	-0.000421028
-0.0123839	0.00543835	-0.00432728	-0.00847767	-0.0109191	0.0247255	0.027411	-0.014337	0.0110536	-0.0106749		0.00958874	-0.0170226		0.0244813	-0.00994251	-0.0104308			0.00202038	-0.0128722	-0.0062804		-0.0111632	0.0039735	-0.00310657	-0.017755		0.0288758	0.0313173	-0.00408314	-0.0050597		0.00421764	-0.0145812	-0.00188587	-0.00408314	-0.0170226	0.00202038	0.00421764		-0.0170226	-0.0150695		-0.0123839	0.0156923	0.00348522		-0.0170226	-0.000176887
-0.0118956	0.00543835	-0.00457142	-0.00676868	-0.0111632	0.0247255	0.0227723	-0.014337	0.011786	-0.0106749		0.0115419	-0.0170226	-0.0153136	0.0244813	-0.00994251	-0.0101867			0.00202038	-0.0126281	-0.0062804		-0.0111632	0.0039735	-0.00310657	-0.017755		0.0283876	0.0313173	-0.00408314	-0.00481556		0.00446178		6.72535e-05	-0.00261829	-0.0170226		0.0039735		-0.0170226	-0.0153136		-0.0123839	0.0156923	0.00348522		-0.0162902	-0.000176887
-0.0118956	0.00641491	-0.00481556	-0.00676868	-0.0111632	0.0242372	0.0227723	-0.014337	0.0115419	-0.0104308		0.0115419	-0.016046	-0.0153136	0.0247255		-0.0101867	-0.0153136		0.00202038	-0.0128722	-0.00847767	-0.0162902	-0.0111632	0.00519421	-0.00310657	-0.0175109		0.0283876	0.0315614	0.0015321	-0.0050597	-0.00115345	0.00446178		0.000311394	-0.00261829	-0.0172667		0.0039735	-0.00896595	-0.0162902	-0.0153136		-0.0126281	0.0159364	0.00446178		-0.0162902	-0.000421028
-0.0118956	0.00617077	-0.00481556	-0.0050597	-0.0104308	0.023993	0.0227723	-0.0131163	0.0125184			0.0130067	-0.016046	-0.0153136	0.0283876			-0.0150695		0.00202038	-0.0126281	-0.00823353	-0.0162902		0.00519421	-0.00139759	-0.0182433		0.0362001	0.0315614	0.0015321		-0.00139759	0.00592663		6.72535e-05	-0.00261829	-0.0170226		0.00446178	-0.00921009	-0.0162902	-0.0153136		-0.00457142	0.0159364	0.00446178		-0.0162902	-0.000421028
-0.0114074	0.00665905	-0.00481556	-0.0050597	-0.0104308	0.0235048		-0.0128722	0.0127626		-0.00994251	0.0130067	-0.0155577	-0.0140929	0.0283876			-0.0158019	-0.0206847	0.00177624	-0.0131163	-0.00823353	-0.016046		0.00519421	-0.00139759	-0.0179992		0.0362001	0.0318055	0.0015321		-0.00115345	0.00592663	-0.00896595		0.000799675	-0.0167784	0.00568249	0.00446178	-0.00725697	-0.0162902	-0.0153136	-0.0282531	-0.00481556	0.0159364	0.00568249		-0.0162902	-0.000421028
-0.0114074	0.00739147	-0.0050597	-0.0050597	-0.00969837	0.0235048		-0.0131163	0.0125184		-0.00994251	0.0130067	-0.0155577	-0.0138488	0.0200868			-0.016046	-0.0206847	0.00202038	-0.0133605	-0.00823353	-0.016046		0.00519421	0.000555535	-0.0175109		0.0362001	0.0322938	-0.00481556		0.000555535	0.00592663	-0.00896595		0.000799675	-0.0167784	0.00592663	0.00446178	-0.00725697	-0.0162902	-0.0153136	-0.0282531	-0.00139759	0.0164247	0.00568249		-0.0162902	-0.00139759
-0.0109191	0.00714733	-0.0050597	-0.00115345	-0.00969837	0.0232606		-0.00847767	0.0139833		-0.0101867	0.0132508	-0.0155577	-0.0118956	0.0200868		-0.00896595	-0.0158019	-0.0206847	0.00177624	-0.0131163	-0.0109191	-0.0158019			0.000555535	-0.017755		0.0354676	0.0322938	-0.00481556	-0.00457142	0.000555535	0.00763561	-0.00896595		0.0015321	-0.0167784	0.00641491	0.00495007	-0.00725697	-0.016046	-0.0153136	-0.0282531	-0.00164173	0.0166688	0.00568249		-0.0162902	-0.00139759
-0.0109191	0.00714733	-0.0050597	-0.00115345	-0.00896595	0.0230165		-0.00823353	0.0142274		-0.00994251	0.00592663	-0.0148253	-0.0118956	0.0200868		-0.00872181	-0.0158019	-0.0187316	0.00202038	-0.0133605	-0.0109191	-0.016046			0.000555535	-0.0175109		0.0354676	0.0322938	-0.00481556	-0.00457142	0.00226452	0.00763561	-0.00725697		0.0015321	-0.0167784	0.00641491	0.00495007	-0.00579212	-0.016046	-0.0153136	-0.0280089	-0.00921009	0.0164247	0.00665905		-0.0162902	-0.00164173
-0.0109191	0.00861218	-0.00603626	-0.000421028	-0.00921009	0.0232606		-0.00798939	0.0142274	-0.0184874	-0.00676868	0.00592663	-0.0148253	-0.0118956	0.0181337		-0.00750111	-0.0158019	-0.0187316	0.00202038	-0.0133605	-0.0101867	-0.016046		0.00910046	0.00250866			0.0293641	0.0332704	-0.00481556	-0.00457142	0.00226452	0.00763561	-0.00725697		0.00128796	-0.0167784	0.00617077		-0.00579212	-0.0162902	-0.0153136	-0.0128722	-0.00921009	0.0166688	0.00665905		-0.0162902	-0.00237415
-0.0104308	0.00836803	-0.00603626	-0.000421028	-0.00896595	0.0225282		-0.00798939	0.0147157	-0.0182433	-0.00676868	0.00592663	-0.0148253	-0.0101867	0.0181337		-0.00774525	-0.0150695		0.00177624	-0.0136046	-0.0101867	-0.0153136		0.00910046	0.00250866			0.0293641	0.0330262	-0.00481556	6.72535e-05	0.00226452	0.0125184	-0.00603626		0.0015321	-0.0167784	0.00665905		-0.00457142	-0.016046	-0.0153136	-0.0128722	-0.00921009	0.016913	0.00665905		-0.0162902	-0.00213001
-0.0104308		-0.00701282	-0.000421028	-0.00847767	0.0225282		-0.00823353	0.0147157	-0.0182433	-0.00774525	0.0027528	-0.0140929	-0.0101867	0.0142274		-0.00750111	-0.0150695		0.00177624	-0.0133605	-0.00847767	-0.0155577		0.00910046	0.0039735		-0.0189757	0.0293641	0.0332704	-0.0121398	0.000311394		0.0125184	-0.0062804		0.00250866	-0.0162902	0.00690319	0.00690319	-0.00457142		-0.0153136	-0.00969837	-0.00823353	0.0166688	0.0015321		-0.0165343	-0.00213001
-0.0106749		-0.00701282	6.72535e-05	-0.00872181	0.0225282		-0.0062804	0.015204	-0.0187316	-0.00750111	0.0027528	-0.0140929	-0.00652454	0.0142274		-0.00750111	-0.0150695		0.00177624	-0.0133605	-0.00847767	-0.0155577		0.00958874	0.0039735		-0.0192199	0.0293641	0.0332704	-0.0121398	0.000311394		0.013495	-0.0062804		0.00226452	-0.0162902	0.00690319	0.00665905	-0.00457142		-0.0153136	-0.00969837	-0.00823353	0.016913	0.0015321		-0.0162902	-0.00359486
-0.0106749		-0.00774525	6.72535e-05	-0.00872181	0.0225282	0.00250866	-0.0062804	0.015204	-0.0187316		6.72535e-05	-0.0136046	-0.0062804	0.0142274		-0.00286243	-0.0140929	-0.00872181	0.00177624	-0.0136046	-0.00847767			0.00958874	0.0039735		-0.0172667	0.0293641	0.0330262	-0.0140929	-0.003839		0.013495	-0.00530384		0.00470593	-0.0155577	0.00714733	0.00690319	-0.00530384		-0.0158019	-0.00969837	-0.00823353	0.0171571	-0.00261829			-0.00335072
-0.0106749	0.00983288	-0.00774525	6.72535e-05	-0.00823353	0.0227723	0.00250866	-0.0062804	0.015204	-0.0187316		6.72535e-05	-0.0136046	-0.0062804	0.0108094		-0.00286243	-0.0140929	-0.00872181	0.00177624	-0.0136046	-0.00652454			0.010077	0.00372936		-0.0172667	0.0293641	0.0322938	-0.0140929	-0.003839	0.00690319	0.013495	-0.00554798		0.00446178	-0.0155577	0.00714733	0.00665905	-0.0050597		-0.0158019	-0.0109191	0.00250866	0.016913	-0.00261829			-0.003839
-0.0106749	0.010077	-0.00774525	0.00128796	-0.00823353	0.0227723	0.000555535	-0.0050597	0.0154481	-0.0179992			-0.0136046	-0.0050597	0.0110536		-0.00164173	-0.014337	-0.00823353	0.00226452	-0.0136046	-0.00652454	-0.0106749		0.0103212	0.010077		-0.0172667	0.0366883	0.0322938	-0.0140929	-0.0140929	0.00690319	0.0144716	-0.00554798	0.0103212	0.00592663	-0.0150695	0.00812389	0.0105653	-0.0050597		-0.0158019	-0.0111632	0.00250866	0.0186219	-0.00261829	-0.0148253	-0.0133605	-0.00359486
-0.0114074	0.00983288	-0.00774525	0.00104382	-0.00701282	0.0230165	0.000555535	-0.00530384	0.0154481	-0.0182433			-0.0133605	-0.0050597	0.0108094		-0.00164173	-0.00701282	-0.00847767	0.00250866	-0.00994251	-0.00652454	-0.0106749	-0.0109191	0.010077	0.010077		-0.016046	0.0369325	0.0322938	-0.0155577	-0.0140929	0.00812389	0.0144716	-0.00652454	0.0103212	0.00592663	-0.0150695	0.00787975	0.0108094	-0.00676868	-0.0170226	-0.0158019	-0.00969837	0.000555535	0.0186219	-0.00261829	-0.0148253	-0.0133605	-0.003839
-0.0114074	0.0122743	-0.00701282		-0.00725697	0.0230165	0.000555535	-0.00530384	0.0156923	-0.0179992			-0.0133605	-0.0050597	0.00910046		-0.000665168	-0.00701282	-0.00823353	0.0027528	-0.00994251	-0.00481556	-0.0109191	-0.0109191	0.0105653	0.010077		-0.016046	0.0369325	0.0320497	-0.0155577	-0.0140929	0.00836803	0.0154481	-0.00652454	0.0103212	0.00592663	-0.0150695	0.00787975	0.0122743	-0.00676868	-0.0170226	-0.0175109	-0.00945423	0.000555535	0.0191102	-0.00481556	-0.0150695	-0.0133605	-0.00530384
-0.0114074	0.0122743	-0.00701282		-0.00725697	0.0230165	-0.000421028	-0.00798939	0.0159364	-0.0165343			-0.0133605	-0.003839	0.00910046		-0.000909309	-0.00725697	-0.00823353	0.0027528	-0.00994251	-0.00481556	-0.00872181	-0.0109191	0.0105653	0.0112977		-0.016046	0.02912	0.0320497	-0.0153136	-0.00408314	0.00836803	0.0154481	-0.00969837	0.0110536	0.00763561	-0.0150695	0.00787975	0.0122743	-0.00676868	-0.0170226	-0.0175109	-0.00969837	0.000555535	0.0193544	-0.00481556	-0.00798939	-0.0121398	-0.00554798
-0.0111632	0.0122743	-0.00603626		-0.00725697	0.0230165	-0.000421028	-0.00774525	0.0159364	-0.0165343			-0.0131163	-0.003839			-0.000665168	-0.00481556	-0.00823353	0.0027528	-0.00823353	-0.00286243	-0.00896595	-0.0109191	0.0103212	0.0112977	-0.0062804	-0.0138488	0.0288758	0.0320497	-0.00408314	-0.00408314	0.00958874	0.0154481	-0.00945423	0.0112977	0.00763561	-0.0150695	0.00812389	0.0125184	-0.0111632	-0.021173	-0.0179992	-0.0128722	-0.00652454	0.0191102	-0.00652454	-0.00798939	-0.0121398	-0.00603626
-0.0111632	0.0127626	-0.00603626	0.00299694	-0.00872181	0.0230165	-0.000421028	-0.00798939	0.0156923	-0.0145812			-0.0133605	-0.003839			-0.000665168	-0.00481556	-0.00823353	0.00763561	-0.00823353	-0.00286243	-0.00896595	-0.00115345	0.0103212	0.0120301	-0.00603626	-0.0138488	0.02912	0.0318055	-0.00408314	-0.003839	0.00958874	0.0164247	-0.00945423	0.0112977	0.00763561	-0.0153136	0.00787975	0.0137391	-0.0111632	-0.021173	-0.0182433	-0.0126281	-0.00652454	0.0198426	-0.00652454	-0.00774525	-0.0121398	-0.0062804
-0.0104308	0.0127626	-0.00603626	0.00299694	-0.00872181	0.0230165	-0.000665168	-0.0116515	0.0156923	-0.0145812			-0.0136046	-0.00261829			-0.000176887	-0.00310657		0.00763561	-0.00823353	-0.00310657	-0.00725697	-0.00115345	0.0103212	0.0120301	-0.00603626	-0.0121398	0.0286317	0.0318055		-0.003839	0.00958874	0.0161805	-0.016046	0.011786		-0.0170226	0.00812389	0.0137391	-0.0114074	-0.021173	-0.0179992	-0.0138488	-0.00798939	0.0198426	-0.00823353	-0.00774525	-0.00823353	-0.0062804
-0.0104308	0.0127626	-0.00530384	0.00324108	-0.00994251	0.0230165	-0.000665168	-0.0118956	0.0156923	-0.0121398			-0.0136046	-0.00261829	0.00543835		-0.000176887	-0.00310657		0.010077	-0.00603626	-0.00286243	-0.00725697	0.000555535	0.0103212	0.0122743	-0.00603626	-0.0121398	0.0283876	0.032538		-0.003839	0.00958874		-0.016046	0.011786		-0.0170226	0.00812389	0.0139833	-0.0114074	-0.017755	-0.017755	-0.0138488	-0.00798939	0.0200868	-0.00823353	-0.00774525	-0.00823353	-0.00676868
-0.0104308	0.011786	-0.0050597	0.00519421	-0.00994251	0.0230165	-0.000665168	-0.0148253		-0.0118956			-0.0136046	-0.00286243	0.00519421		-0.000176887	-0.00286243		0.010077	-0.00603626	0.00128796	-0.00725697	0.000555535		0.0142274	-0.00579212	-0.00994251	0.0278993	0.032538		-0.016046	0.0110536					-0.0170226	0.00836803	0.0154481	-0.0114074	-0.017755	-0.0179992	-0.0136046	-0.00823353	0.0203309	-0.00823353	-0.00798939	-0.00945423	-0.00676868
-0.00994251	0.011786	-0.00432728	0.00519421	-0.0114074	0.0227723	0.00128796	-0.0145812		-0.0118956			-0.0140929	-0.00286243	0.00543835		-0.000421028	-0.00286243	-0.00603626	0.010077	-0.003839	0.00128796	-0.00530384	0.000555535		0.0142274	-0.00432728	-0.00969837	0.0278993	0.032538		-0.016046	0.0110536					-0.0184874	0.00836803	0.015204	-0.0116515	-0.0175109	-0.0182433	-0.0138488	-0.0114074	0.0200868	-0.00969837	-0.00701282	-0.00945423	-0.00701282
-0.00994251	0.00836803	-0.00432728	0.00495007	-0.0114074	0.0230165	0.00128796	-0.0148253		-0.00359486			-0.0140929	-0.00286243	0.00421764		-0.000909309	-0.00139759	-0.0062804	0.0120301	-0.00408314	0.00177624	-0.00554798	-0.00530384			-0.00457142	-0.00994251		0.0276551		-0.016046	0.0122743					-0.0184874	0.00836803	0.0166688	-0.0116515	-0.0175109	-0.0182433	-0.0106749	-0.0114074	0.0198426	-0.00969837	-0.00701282	-0.00921009	-0.00774525
-0.00921009	0.00836803	-0.00432728	0.00495007	-0.0114074	0.0215516	0.0027528	-0.0172667		-0.00335072			-0.0140929	-0.00969837	0.00421764	-0.0111632	-0.000665168	-0.00164173	-0.00579212	0.011786	-0.00237415	0.00202038	-0.00432728	-0.00530384			-0.00432728	-0.00994251		0.0276551		-0.0138488	0.0122743	0.0181337				-0.0197081	0.00910046	0.0164247	-0.0118956	-0.0175109	-0.0182433	-0.0106749	-0.0104308	0.0198426	-0.00969837		-0.00847767	-0.00774525
-0.00945423		-0.00408314	0.00495007	-0.0136046	0.0215516	0.0027528	-0.0170226		-0.00335072			-0.0136046	-0.00969837	0.0039735	-0.0114074	-0.000665168	-0.00139759	-0.00554798	0.0120301	-0.00237415	0.00202038	-0.00432728				-0.00164173	-0.00481556		0.0276551		-0.0138488	0.0139833	0.0181337		-0.003839	0.00177624	-0.019464	0.00910046	0.0164247	-0.0118956	-0.0165343	-0.000176887	-0.0192199	-0.0104308	0.0198426	-0.0118956		-0.00847767	-0.00847767
-0.00896595		-0.00408314	0.00495007	-0.0136046	0.0210633	0.0027528	-0.0182433		-0.00335072			-0.0148253	-0.0145812	0.0039735	-0.0114074	-0.000665168	-0.00164173	-0.00554798	0.0144716	-0.00237415	0.0027528	-0.00457142				-0.00164173	-0.00481556		0.016913		-0.0138488	0.0137391	0.0181337		-0.00359486	0.00177624	-0.019464	0.00910046	-0.0111632	-0.0118956	-0.0162902	-0.000176887	-0.0192199	-0.0106749	0.0205751	-0.0118956		-0.00847767	-0.00823353
-0.00896595		-0.00408314	0.00202038	-0.0136046	0.0208192	0.0039735	-0.0182433		-0.00335072				-0.0145812	0.0039735	-0.0116515		-0.00286243	-0.00921009	0.0144716	-0.00237415	0.0027528	-0.0101867				-0.00164173	-0.00481556	0.023993	0.016913		-0.00750111	0.0139833	0.0181337		-0.00701282	-0.000909309	-0.0204406	0.0110536	-0.0109191	-0.0116515	-0.0165343	0.00202038	-0.0192199	-0.0104308	0.0203309	-0.0118956	-0.0121398		-0.00847767
-0.00896595	-0.00139759	-0.00408314	0.00202038	-0.0145812	0.0208192	0.0039735	-0.0179992		-0.00335072				-0.014337	0.0039735	-0.0116515		-0.00310657	-0.00921009	0.0144716	-0.00261829	0.00177624	-0.00994251	-0.00408314	-0.00921009		-0.000665168	-0.00359486	0.023993	0.016913		-0.00750111	0.0174012	0.0181337		-0.00725697	-0.000909309	-0.0206847	0.0110536	-0.0109191	-0.0116515	-0.0153136	0.00202038	-0.0179992	-0.0128722	0.0203309	-0.0121398	-0.0121398		-0.00945423
-0.00896595	-0.00164173	-0.00408314	-0.00139759	-0.014337	0.0205751	0.0039735	-0.016046	0.0156923	-0.00213001				-0.0153136	0.00324108	-0.0116515	-0.00750111	-0.00310657	-0.019464	0.0166688	-0.00286243	0.00177624	-0.0101867	-0.00408314	-0.00921009	-0.0206847	-0.000665168	-0.00359486	0.023993	0.0127626		0.0039735	0.0171571			-0.0104308	-0.00237415	-0.0206847		0.0203309	-0.0111632	-0.0153136	0.00202038	-0.017755	-0.0128722	0.0217958	-0.0121398	-0.00432728		-0.00921009
-0.00896595	-0.00164173	-0.00408314	-0.00139759	-0.016046	0.0205751	0.00519421	-0.016046	0.0159364	-0.00188587				-0.0153136	0.00324108	-0.00896595	-0.00750111		-0.019464	0.0166688	-0.00359486	0.00177624	-0.0118956	-0.00408314	-0.0111632	-0.0206847	-0.000176887	-0.00286243	0.0225282	0.0127626		0.0039735	0.0174012			-0.0106749	-0.00213001	-0.0206847		0.0200868	-0.0111632		0.00202038	-0.0179992	-0.0111632	0.0217958	-0.0118956	-0.00432728		-0.00945423
-0.00896595	-0.00750111	-0.0050597	-0.00139759	-0.016046	0.0205751	0.00519421	-0.0138488	0.016913	-0.00188587			-0.0145812	-0.0153136	0.0027528	-0.00921009	-0.00774525		-0.019464	0.0188661	-0.00359486	-0.000421028	-0.0116515	-0.003839	-0.0111632	-0.0170226	-0.000176887	-0.00286243	0.0225282	0.00958874		0.0039735	0.0183778	0.0166688		-0.0106749	-0.00237415	-0.0206847		0.0208192	-0.0111632		-0.0131163	-0.0206847	-0.0111632	0.0220399	-0.0116515	-0.00432728		-0.0116515
-0.00896595	-0.00750111	-0.0050597	-0.00335072	-0.016046	0.0205751	0.00617077	-0.0138488	0.0166688	-0.000909309			-0.0148253	-0.0165343	0.00299694	-0.00188587	-0.00872181		-0.019464	0.0188661	-0.003839	-0.000421028	-0.0128722	-0.003839	-0.0111632	-0.0170226	-0.000421028	-0.00286243	0.0193544	0.00958874	0.00128796	-0.00457142	0.0183778	0.0166688	-0.0165343	-0.0128722	-0.00335072	-0.0206847	0.0132508	0.0205751	-0.0111632		-0.0131163	-0.0206847	-0.0111632	0.0217958	-0.0118956	-0.0172667		-0.0116515
-0.00921009	-0.00823353	-0.00530384	-0.00335072	-0.016046	0.0203309	0.00617077	-0.0138488	0.016913	-0.000909309			-0.0150695	-0.0165343	0.00324108	-0.00188587	-0.00847767		-0.019464	0.0188661	-0.0050597	-0.000421028	-0.0128722	-0.003839	-0.0123839	-0.0170226	0.000555535	-0.00188587	0.0191102	0.00958874	0.00128796	-0.00457142	0.0183778	0.0166688	-0.0165343	-0.0131163	-0.00335072	-0.0201964	0.0132508	0.0205751	-0.0101867			-0.0138488	-0.0104308	0.0217958	-0.0114074	-0.0172667		-0.0118956
-0.00921009	-0.00823353	-0.00530384		-0.0165343	0.0203309	0.00617077	-0.0111632	0.0171571	6.72535e-05	-0.0106749		-0.0150695	-0.0175109	0.00348522	-0.00164173	-0.00896595		-0.019464	0.0230165	-0.0050597	-0.00335072	-0.0128722	-0.00359486	-0.0123839	-0.0241027	0.000555535	-0.00188587	0.0191102	0.00641491	0.00128796	-0.00457142	0.0188661	0.016913	-0.0167784	-0.0131163	-0.00310657	-0.0201964	0.013495		-0.0101867			-0.0136046	-0.0101867	0.0220399	-0.0111632			-0.0121398
-0.00945423	-0.00823353	-0.00530384		-0.0165343	0.0203309	0.00641491	-0.0114074	0.016913	6.72535e-05	-0.0104308		-0.014337	-0.0175109	0.00348522	-0.00408314	-0.00896595		-0.0199523	0.0230165	-0.0050597	-0.00335072		-0.00359486	-0.0133605	-0.0241027	0.000311394	-0.000909309	0.0156923	0.00641491	-0.0106749		0.0188661	0.016913	-0.0165343	-0.014337	-0.00286243	-0.0192199	0.013495		-0.0106749			-0.0175109	-0.0101867	0.0220399	-0.0111632			-0.0121398
-0.00945423	-0.00896595	-0.00530384		-0.0155577	0.0203309	0.00641491	-0.0114074	0.0161805	6.72535e-05	-0.0104308	-0.016046	-0.014337	-0.0175109	0.00348522	-0.00408314	-0.00872181		-0.0199523	0.023993	-0.0050597	-0.00335072		-0.00359486	-0.0133605	-0.0201964	0.000799675	-0.000909309	0.0156923	0.00372936	-0.0106749		0.0188661	0.0174012	-0.0167784	-0.014337	-0.00286243	-0.019464	0.013495		-0.0106749	-0.00676868	-0.0136046	-0.0172667	-0.00798939	0.0220399	-0.00994251			-0.0126281
-0.00945423	-0.00896595	-0.00530384	-0.0062804	-0.0155577	0.0198426	0.00641491	-0.00872181	0.0159364	-0.000665168	-0.00872181	-0.016046	-0.014337	-0.0179992	0.00592663	-0.003839	-0.00896595	-0.0182433	-0.0199523	0.023993	-0.00530384	-0.019464		-0.00359486	-0.0133605	-0.0201964	0.000799675	6.72535e-05		0.00372936	-0.0106749	-0.000909309	0.0193544	0.0171571	-0.0153136	-0.0153136	0.00128796	-0.019464	0.0139833	0.0217958	-0.0106749	-0.00676868	-0.0136046	-0.0172667	-0.00798939	0.0230165	-0.00969837	-0.0241027		-0.0126281
-0.0104308	-0.00896595	-0.00579212	-0.00603626	-0.0148253	0.0198426	0.00690319	-0.00872181	0.0161805	-0.000665168	-0.00847767	-0.0158019	-0.014337	-0.0179992	0.00592663	-0.00554798	-0.00896595	-0.0182433	-0.0201964	0.023993	-0.00530384	-0.019464	-0.0148253	-0.00359486	-0.0133605	-0.0201964	0.000799675	-0.000176887		0.00372936		-0.000909309	0.0193544	0.0171571	-0.0153136	-0.0150695	0.00128796	-0.0182433	0.0139833	0.0217958	-0.0106749	-0.0050597	-0.0131163	-0.0175109	-0.00652454	0.0230165	-0.00921009	-0.0241027		-0.0123839
-0.0101867		-0.00579212	-0.00554798	-0.0148253	0.0198426	0.00690319	-0.00652454	0.0161805	-0.00481556	-0.0062804	-0.00872181	-0.0138488	-0.0179992	0.00592663	-0.00530384	-0.0209288	-0.0182433	-0.0204406	0.0244813	-0.00579212	-0.0123839	-0.0148253	-0.0121398	-0.0128722	-0.0206847	0.00104382	-0.000176887		0.00372936		-0.000909309	0.0195985	0.0171571	-0.014337	-0.0150695	0.00128796	-0.0182433	0.0139833		-0.0106749	-0.00530384	-0.0131163	-0.0162902	-0.00725697	0.0315614	-0.00921009	-0.0243468		-0.0128722
-0.0109191		-0.00579212	-0.00579212	-0.0145812	0.0183778	0.00714733	-0.00652454	0.013495	-0.00457142	-0.0062804	-0.00872181	-0.0138488	-0.016046	0.00958874	-0.000176887	-0.021173		-0.0189757	0.0244813	-0.00579212	-0.0123839	-0.0145812	-0.0121398	-0.0128722	-0.0206847	0.000799675	6.72535e-05		6.72535e-05		-0.000665168	0.0195985		-0.0145812	-0.0153136	0.000311394	-0.0175109	0.0147157		-0.0114074	-0.00530384	-0.0131163	-0.0162902	-0.00676868	0.0318055	-0.00896595	-0.0184874		-0.0126281
-0.0109191		-0.00750111	-0.00554798	-0.014337	0.0183778	0.00739147	-0.0062804	0.013495	-0.00457142	-0.0062804	-0.00872181	-0.0121398	-0.016046	0.00958874	-0.000421028	-0.0209288		-0.0192199	0.0244813	-0.0062804	-0.0123839	-0.0145812	-0.0138488			0.00128796	0.00324108		6.72535e-05		-0.000665168	0.0191102		-0.014337	-0.0145812	0.000311394	-0.0175109	0.0144716		-0.0114074	-0.0050597	-0.0158019	-0.0206847	-0.00408314	0.0315614	-0.0101867	-0.0184874		-0.0121398
-0.0109191		-0.00725697	-0.0050597	-0.014337	0.0178895	0.00739147	-0.00432728	0.0132508		-0.00457142	-0.00432728	-0.0121398	-0.016046	0.00958874	-0.000421028	-0.0209288		-0.0192199	0.0249696	-0.00603626	-0.0136046	-0.0145812	-0.0138488			0.0015321	0.00324108		-0.000421028		-0.000665168	0.0193544		-0.0128722	-0.014337	0.000311394	-0.0175109	0.0144716		-0.0114074	-0.0050597	-0.0158019	-0.0206847	-0.003839	0.0322938	-0.0101867	-0.0175109		-0.0118956
-0.0118956		-0.00896595	-0.00530384	-0.0140929	0.0178895	0.00787975	-0.00432728	0.0132508		-0.00481556	-0.00432728	-0.0121398	-0.0140929	0.0110536	-0.000421028	-0.00335072		-0.0165343	0.0249696	-0.0062804	-0.0136046	-0.0153136	-0.0138488			0.00128796	0.00470593		-0.000421028	-0.0050597	0.00250866	0.0193544		-0.0131163	-0.0131163	0.00177624	-0.016046	0.00299694		-0.0116515	-0.0050597	-0.0158019	-0.0206847	-0.003839	0.0322938	-0.0106749	-0.0175109		-0.0121398
-0.0118956		-0.00921009	-0.00530384	-0.0136046	0.0178895	0.00787975	-0.00432728	0.0132508		-0.00457142			-0.0140929	0.0110536		-0.00335072		-0.0167784	0.0249696	-0.00896595	-0.014337	-0.0153136	-0.0167784	-0.00945423		0.00177624	0.00470593	-0.0111632	-0.000421028	-0.0050597	0.00250866	0.0191102		-0.0114074	-0.0131163	0.00177624	-0.0162902	0.00299694		-0.0116515	-0.00530384	-0.0162902	-0.0184874	-0.00188587	0.0322938	-0.0106749	-0.0175109		-0.0114074
-0.0123839		-0.00896595	-0.00457142	-0.0136046	0.0178895	0.00787975	0.000799675	0.0130067	-0.0184874	-0.00139759			-0.0121398	0.0125184		-0.00164173	-0.00676868	-0.0165343	0.0249696	-0.00823353	-0.014337	-0.0153136	-0.0167784	-0.00945423	-0.0206847	0.00177624	0.00470593	-0.0111632	-0.00164173	-0.00408314		0.0193544		-0.0116515	-0.0131163	0.00177624	-0.016046		0.0215516	-0.0118956	-0.00530384	-0.0165343	-0.0182433	-0.00188587	0.0313173	-0.0109191	-0.014337	-0.0114074	-0.0116515
-0.0123839		-0.00896595	-0.00457142	-0.0133605	0.0174012	0.0130067	0.00104382	0.0130067	-0.0184874	-0.00164173			-0.0121398	0.0125184		-0.00188587	-0.00701282	-0.0162902	0.0249696	-0.00847767	-0.014337		-0.0167784	-0.00798939	-0.0206847	0.00299694	0.0127626	-0.0111632	-0.00164173	-0.00408314		0.0195985		-0.0116515	-0.0116515	0.0027528	-0.0148253		0.0213075	-0.0118956	-0.00530384	-0.0165343		0.0015321	0.0313173	-0.0114074	-0.014337	-0.0114074	-0.0111632
-0.0123839	0.010077		-0.00457142	-0.0136046	0.0174012	0.0130067	0.000799675	0.0125184	-0.0150695	-0.000909309	-0.00139759	-0.00554798	-0.0121398	0.0125184		-0.00164173	-0.00701282	-0.0162902	0.0252137	-0.00896595	-0.0148253		-0.0167784	-0.00823353	-0.0206847	0.00299694	0.0125184	-0.0138488	-0.00310657	-0.00408314		0.0193544	-0.00945423	-0.00750111	-0.0116515	0.0027528	-0.0145812		0.0215516	-0.0118956	-0.00676868	-0.0121398		0.0015321	0.0305848	-0.0116515	-0.014337	-0.00994251	-0.0109191
-0.0126281	0.010077		-0.00408314	-0.0133605	0.0171571	0.0142274	0.00226452	0.0125184	-0.0150695	-0.000909309	-0.00115345	-0.00554798	-0.0101867	0.0139833		-0.000176887	-0.00921009	-0.0162902	0.0252137	-0.00896595	-0.0148253	-0.0131163	-0.0167784	-0.00823353	-0.014337	0.00324108	0.0139833	-0.0138488	-0.00310657	-0.00310657		0.0195985	-0.00945423	-0.00774525	-0.00579212	0.00348522	-0.0148253		0.0215516	-0.0118956	-0.00676868	-0.0121398		0.00128796	0.0303407	-0.0116515	-0.0121398	-0.00994251	-0.0111632
-0.0126281	0.0115419		-0.00408314	-0.0133605	0.0171571	0.0142274	0.00226452	0.0125184	-0.0150695	-0.000909309	-0.00115345	-0.00432728	-0.0101867	0.0139833		6.72535e-05	-0.00896595	-0.0111632	0.0252137	-0.00921009	-0.0148253	-0.0128722	-0.016046	-0.0062804	-0.014337	0.00421764	0.0142274	-0.0138488	-0.00310657	-0.00310657		0.0193544	-0.00945423	-0.00774525	-0.00579212	0.00348522	-0.00945423		0.0215516	-0.0138488	-0.00872181	-0.0111632		0.00104382	0.0305848	-0.0118956	-0.0121398	-0.00994251	-0.0111632
-0.0133605	0.0115419		-0.00335072	-0.0138488	0.0171571	0.0142274	0.00348522	0.0122743	-0.0148253		-0.000665168	-0.00432728	-0.0104308	0.0139833		0.000555535	-0.00921009	-0.0114074	0.0242372	-0.0101867	-0.0148253	-0.0131163	-0.016046	-0.00652454		0.00421764	0.0142274	-0.016046	-0.00530384	-0.00310657		0.0193544		-0.0062804	-0.00579212	0.00348522	-0.00921009		0.0210633	-0.0138488	-0.00872181	-0.0109191		0.00104382	0.0322938	-0.0118956	-0.0128722	-0.00847767	-0.0111632
-0.0133605	0.0115419		-0.00335072	-0.0136046	0.016913	0.0154481	0.00348522	0.0122743	-0.0148253		-0.000909309	-0.00335072		0.0154481	0.0203309	0.000555535	-0.00896595	-0.0101867	0.0244813	-0.0101867	-0.0148253	-0.0118956	-0.016046	-0.00554798		0.00543835	0.016913	-0.016046	-0.0050597	-0.00652454		0.0193544		-0.00652454		0.00519421	-0.00823353		0.0210633	0.000555535	-0.00872181	-0.0111632		0.00421764	0.0322938	-0.0123839	-0.0128722	-0.00847767	-0.0109191
-0.0133605	0.0127626		-0.00335072	-0.0140929	0.016913	0.0154481	0.00372936	0.0122743	-0.0148253		-0.000176887	-0.00335072		0.015204	0.0200868	0.000555535	-0.00872181	-0.00994251	0.0244813	-0.0109191	-0.0148253	-0.0116515	-0.0148253	-0.00530384		0.00519421	0.0166688	-0.0179992	-0.00530384	-0.00652454		0.0188661	-0.0131163	-0.00579212		0.00519421	-0.00823353		0.0208192	0.000555535	-0.0118956	-0.00994251		0.0039735	0.0235048	-0.0123839	-0.0128722	-0.00872181	-0.0111632
-0.0133605	0.0127626			-0.0140929	0.016913	0.0154481	0.00519421	0.011786	-0.0138488	-0.00164173	-0.000421028	-0.00335072	-0.00359486	0.0183778	0.0200868	6.72535e-05	-0.00945423	-0.0101867	0.023993	-0.0109191	-0.0104308	-0.0116515	-0.0148253	-0.00554798		0.00519421	0.0178895	-0.0179992	-0.00603626	-0.0106749		0.0188661	-0.0131163	-0.00554798		0.00592663	-0.00798939		0.016913	0.000311394	-0.0118956	-0.00994251		0.0039735	0.0235048	-0.0123839	-0.016046	-0.00676868	-0.0111632
-0.014337	0.0127626			-0.014337	0.0166688	0.0161805	0.00519421	0.011786	-0.0136046	-0.00164173	-0.000176887	-0.00408314	-0.00359486	0.0183778	0.0093446	6.72535e-05	-0.00921009	-0.00847767	0.023993	-0.0106749	-0.0104308	-0.0106749	-0.0148253	-0.00554798		0.00617077	0.0178895	-0.0179992	-0.00603626	-0.0106749		0.0186219	-0.0131163	-0.00579212		0.00592663	-0.0062804		0.016913	-0.00213001	-0.0131163	-0.00994251		0.0039735	0.0235048	-0.0126281	-0.016046	-0.00676868	-0.0116515
-0.014337	0.00958874		0.00104382	-0.014337	0.0166688	0.0161805	0.00519421	0.0115419	-0.0121398	-0.000909309	-0.000909309	-0.00408314	-0.00359486	0.0188661	0.0093446		-0.00921009	-0.00823353	0.0237489	-0.0118956	-0.00896595	-0.0104308	-0.00872181	-0.00213001		0.00617077	0.0174012	-0.019464	-0.00603626	-0.0106749		0.0188661	-0.0131163	-0.00676868		0.00592663	-0.0062804	-0.0165343	0.0112977	-0.00213001	-0.0131163	-0.00921009		0.00543835	0.0235048	-0.0126281		-0.00701282	-0.0114074
-0.0145812	0.00958874		0.00104382	-0.014337	0.0164247	0.0147157	0.00665905	0.0125184	-0.0121398	-0.000909309	-0.00115345	-0.00408314	-0.00115345	0.0188661	0.0093446		-0.0116515	-0.00725697	0.023993	-0.0116515	-0.00896595	-0.00896595	-0.00872181	-0.00213001		0.00617077	0.0176454	-0.019464	-0.00676868			0.0191102	-0.00847767	-0.00676868		0.00690319	-0.00457142	-0.0165343	0.0112977	-0.016046	-0.0131163	-0.00896595		0.00543835	0.0235048	-0.0126281		-0.00603626	-0.0114074
-0.0145812	0.00128796		0.00104382	-0.0140929	0.0164247	0.0147157	0.00665905	0.0122743	-0.0121398	-0.000909309	-0.00603626		-0.00115345	0.0188661	0.0108094		-0.0116515	-0.00750111	0.023993	-0.0126281	-0.00896595	-0.00896595	-0.00701282	-0.00115345	-0.00652454	0.00836803	0.0200868	-0.0189757	-0.00676868			0.0186219	-0.00847767	-0.00652454	0.00202038	0.00690319	-0.00457142	-0.0165343	0.0112977	-0.016046	-0.0140929	-0.00994251			0.0235048	-0.0121398		-0.00603626	-0.0118956
-0.0145812	0.00128796		0.0015321	-0.0140929	0.0164247	0.0105653	0.00836803	0.0130067	-0.0050597	0.000555535	-0.00603626		-0.00115345	0.0188661	0.0108094		-0.0133605	-0.00750111	0.0235048	-0.0126281	-0.00725697	-0.00872181	-0.00701282	-0.00115345	-0.00676868	0.00861218	0.0203309	-0.0187316	-0.00579212		-0.0155577	0.0186219	-0.0128722	-0.00945423	0.00177624	0.00690319	-0.00481556	-0.0179992	0.00568249	-0.016046	-0.0140929	-0.00994251			0.0235048	-0.0121398		-0.00554798	-0.0118956
-0.0140929	0.00128796	-0.0204406	0.0015321	-0.0140929	0.0164247	0.0105653	0.00836803	0.0132508	-0.0050597	0.000799675	-0.00603626		-0.000176887	0.0198426	0.0108094	-0.0062804	-0.0133605	-0.00652454	0.0235048	-0.0126281	-0.00725697	-0.0050597	-0.00701282	-0.00115345	-0.00652454	0.00910046	0.0266786	-0.0189757	-0.00579212	-0.0184874	-0.0155577	0.0186219	-0.0128722	-0.00945423	0.00348522		-0.003839	-0.0179992	0.00592663	-0.0162902	-0.0140929	-0.00994251			0.0235048	-0.0116515		-0.00554798	-0.0118956
-0.0140929		-0.0201964	0.0015321	-0.0138488	0.0164247	0.0105653	0.00836803	0.0132508	-0.0050597	0.00128796	-0.0101867		-0.000176887	0.0198426	0.0093446	-0.00750111	-0.0133605	-0.00652454	0.0235048	-0.0131163	-0.00603626	-0.0050597	-0.00481556	-0.000421028	-0.00652454	0.00910046	0.0266786	-0.017755	-0.00579212	-0.0184874	-0.0155577		-0.0118956	-0.0184874	0.00372936		-0.00359486	-0.0179992	0.00568249	-0.016046	-0.016046	-0.00994251		0.010077	0.0235048	-0.0116515		-0.00554798	-0.0118956
-0.0140929		-0.0131163	0.0027528	-0.0138488	0.0166688	0.0105653	0.0122743	0.0139833	-0.00335072	0.00104382	-0.0101867		-0.000665168	0.0205751	0.00910046	-0.00725697	-0.0131163	-0.00652454	0.0232606	-0.0131163	-0.00603626	-0.00481556	-0.00481556	-0.000421028	-0.000176887	0.0093446	0.0266786	-0.017755	-0.00432728	-0.0184874	-0.0104308		-0.0118956	-0.0187316	0.00348522		-0.00335072	-0.0209288		-0.0148253	-0.016046			0.010077	0.0230165	-0.0116515		-0.00847767	-0.0118956
-0.0133605		-0.0131163	0.0027528	-0.0136046	0.0166688		0.0125184	0.0139833	-0.00335072	0.00128796	-0.0138488		-0.000665168	0.0205751	0.00470593	-0.00725697	-0.0131163	-0.00457142	0.0232606	-0.0131163	-0.00603626	-0.00408314	-0.00481556	0.000555535	6.72535e-05	0.00983288	0.0266786	-0.017755	-0.00432728	-0.019464	-0.0104308		-0.0118956	-0.0184874	0.00495007	0.0171571	-0.00310657	-0.0209288		-0.0150695	-0.0158019			0.010077	0.0232606	-0.0114074		-0.00823353	-0.0118956
-0.0133605		-0.0128722	0.0027528	-0.0136046	0.0166688		0.0127626	0.0147157	-0.000909309	-0.00188587	-0.0138488		-0.000665168	0.0203309	0.00495007	-0.00676868	-0.0128722	-0.00457142	0.0232606	-0.0123839	-0.00579212	-0.00432728	-0.00359486	0.000555535	0.00226452	0.010077	0.0264344	-0.0158019	-0.00310657	-0.019464	-0.00921009		-0.00994251	-0.0219054	0.00495007	0.0171571	-0.00310657	-0.0209288		-0.0148253	-0.0158019			0.0103212	0.0217958	-0.0114074		-0.00823353	-0.0121398
-0.0131163		-0.0128722	0.00421764	-0.0136046		-0.00725697	0.0127626	0.0147157	-0.000909309	-0.00213001	-0.0136046		-0.003839		0.00104382	-0.00676868	-0.0136046	-0.00481556	0.0232606	-0.0123839	-0.00579212	-0.00408314	-0.003839	0.000555535	0.00202038	0.00983288	0.0249696	-0.0155577	-0.00310657	-0.0201964	-0.00921009		-0.00994251	-0.0221495	0.00470593	0.010077	-0.00335072	-0.0206847		-0.0148253	-0.0158019			0.0103212	0.0220399	-0.0114074		-0.0101867	-0.0121398
-0.0131163		-0.00872181	0.00421764	-0.0136046		-0.00701282	0.0130067	0.0147157	-0.000909309	-0.00286243	-0.0167784		-0.003839		0.00104382	-0.00676868	-0.0136046	-0.000421028	0.0232606	-0.0126281	-0.00750111	-0.00408314	-0.00359486	0.00128796	0.00226452	0.010077	0.0249696	-0.0158019	-0.00310657	-0.0201964	-0.00921009		-0.00994251	-0.0219054	0.00568249	0.010077	-0.00750111	-0.0209288		-0.017755				0.0132508	0.0217958	-0.0109191		-0.00994251	-0.0118956
-0.0131163		-0.00872181	0.0015321	-0.0114074		-0.00701282	0.0127626	0.0149598	-0.000176887	-0.0062804	-0.0165343		-0.003839	0.0215516	0.00104382	-0.00676868	-0.0121398	-0.000665168	0.0220399	-0.0116515	-0.00750111	-0.003839	-0.00310657	0.00128796	0.00421764	0.010077	0.0249696	-0.0138488	-0.00139759	-0.0201964	-0.00823353		-0.00774525	-0.0223937	0.00543835	0.010077	-0.00750111	-0.0199523		-0.017755				0.0132508	0.0200868	-0.0109191		-0.0116515	-0.0121398
-0.0123839		-0.00676868	0.0015321	-0.0114074		-0.00921009	0.013495	0.015204	6.72535e-05	-0.00652454	-0.0167784	-0.0118956	-0.00676868	0.0215516	0.00128796	-0.00579212	-0.0118956	0.000799675	0.0222841	-0.0116515	-0.00750111	-0.00335072	-0.00335072	0.00226452	0.00421764	0.010077		-0.0136046	-0.00139759	-0.0182433	-0.00823353	-0.00823353	-0.00774525	-0.0223937	0.00324108	0.0120301	-0.00750111	-0.0199523		-0.00994251			-0.0179992	0.00836803	0.0200868	-0.0106749		-0.0116515	-0.0121398
-0.0123839	-0.0118956	-0.00652454	0.0015321	-0.0109191		-0.00921009	0.013495	0.0156923	6.72535e-05	-0.00969837	-0.0216613	-0.0118956	-0.00676868	0.0215516	-0.00164173	-0.00579212	-0.0121398	0.000799675	0.0222841	-0.0106749	-0.00750111	-0.00359486	-0.00457142	0.00226452	0.00421764	0.010077		-0.0116515	-0.000909309	-0.0182433	-0.00823353	-0.00823353	-0.0062804	-0.0214171	0.00348522	0.0120301	-0.00921009	-0.0199523		-0.00994251			-0.0179992	0.00836803	0.0200868	-0.0106749		-0.0116515	-0.0123839
-0.0123839	-0.0116515	-0.00652454		-0.0109191	0.0181337	-0.0116515	0.0125184	0.0156923	0.00177624	-0.00969837	-0.0216613	-0.0118956		0.0225282	-0.00164173	-0.00481556	-0.0104308	0.000799675	0.0220399	-0.0106749	-0.0148253	-0.00335072	-0.00457142	0.00226452	0.00641491	0.010077		-0.0114074	-0.000909309	-0.0182433	-0.0062804	-0.00823353	-0.0062804	-0.0214171	-0.00115345	0.0120301	-0.00921009	-0.0182433		-0.00969837			-0.0148253	0.00836803	0.0186219	-0.0106749		-0.0123839	-0.0123839
-0.00725697	-0.00896595	-0.00481556		-0.0104308	0.0183778	-0.0116515	0.0125184	0.0156923	0.00202038	-0.00969837		-0.003839		0.0225282	-0.00530384	-0.00481556	-0.0104308	0.00104382	0.0220399	-0.0106749	-0.0150695	-0.00335072	-0.00457142	0.00250866	0.00641491	0.010077		-0.0116515	-0.000909309		-0.0062804	-0.0101867	-0.0062804	-0.0214171	-0.00139759	0.00958874	-0.0104308	-0.0179992		-0.00847767			-0.0150695	0.0110536	0.0186219	-0.0104308		-0.0126281	-0.0123839
-0.00725697	-0.00896595	-0.00481556		-0.0106749	0.0183778	-0.0116515	0.0127626	0.0178895	0.00177624	-0.014337		-0.003839		0.0217958	-0.00530384	0.0108094	-0.0104308	0.00128796	0.0213075	-0.00921009	-0.0162902	-0.00335072	-0.0118956	0.00470593	0.00983288	0.0103212		-0.00457142	-0.000909309		-0.00481556	-0.00994251	-0.0062804	-0.0199523	-0.00139759	0.00958874	-0.0101867	-0.0165343		-0.00847767			-0.0148253	0.0110536	0.016913	-0.0104308		-0.0126281	-0.0123839
-0.00554798	-0.00872181	-0.00457142		-0.0104308	0.0149598	-0.0131163	0.00885632	0.0178895	0.00177624	-0.014337		-0.00774525	-0.0153136	0.0217958	-0.00530384	0.0108094	-0.00823353	0.0015321	0.0213075	-0.00921009	-0.0162902	-0.00432728	-0.0116515	0.00470593	0.010077	0.0103212		-0.00432728	-0.00164173	-0.0111632	-0.00481556	-0.00994251	-0.00115345	-0.0199523	-0.00115345	0.00958874	-0.0106749	-0.0165343		-0.00847767			-0.0148253	0.0110536	0.016913	-0.0104308		-0.0136046	-0.0123839
-0.00554798	-0.00872181	-0.00335072		-0.0104308	0.0149598	-0.0128722	0.00910046	0.0178895	0.00202038	-0.0148253		-0.00774525	-0.0153136	0.0217958	-0.00750111	0.0108094	-0.00847767	0.0015321	0.0213075	-0.00847767	-0.0162902	-0.00432728	-0.0128722	0.00568249	0.010077	0.0112977	0.0149598	-0.00286243	-0.00164173	-0.0111632	-0.00481556	-0.0121398	-0.00115345	-0.0201964	-0.0114074	0.00519421	-0.0106749	-0.0165343		-0.00750111			-0.0148253	0.0112977	0.016913	-0.0111632		-0.0138488	-0.0126281
-0.00554798	-0.0123839	-0.00310657		-0.00994251	0.0147157	-0.0133605	0.00885632	0.0191102	0.0039735	-0.0148253		-0.00774525	-0.0153136	0.0183778	-0.00750111	0.0108094	-0.00847767	0.0015321	0.0208192	-0.00847767	-0.0167784	-0.00432728	-0.0126281	0.00543835	0.010077	0.0112977	0.0149598	-0.00286243	-0.00213001	-0.0111632	-0.00310657	-0.0121398	0.000311394	-0.0179992	-0.0111632	0.00519421	-0.0106749	-0.014337		-0.00750111			-0.0148253	0.0112977	0.0156923	-0.0111632		-0.014337	-0.0128722
-0.00408314	-0.0123839	-0.000665168	-0.0121398	-0.00994251	0.00910046	-0.0133605	0.00372936	0.0191102	0.0039735	-0.0148253		-0.00554798	-0.0167784	0.0181337	-0.00725697	0.0115419	-0.00652454	0.0027528	0.0208192	-0.00847767	-0.0167784	-0.00994251	-0.0126281	0.00543835	0.0108094	0.0112977	0.0149598	-0.00261829	-0.00213001	-0.0109191	-0.00310657	-0.014337	0.000555535	-0.0179992	-0.0138488	0.000799675	-0.0118956	-0.014337		-0.00554798			-0.0162902	0.0110536	0.0159364	-0.0116515		-0.014337	-0.0128722
-0.00408314	-0.0126281	-0.000909309	-0.0121398	-0.00994251	0.00885632	-0.0133605	0.0039735	0.0200868	0.00348522			-0.00554798	-0.0167784	0.0183778	-0.0140929	0.011786	-0.00652454	0.0027528	0.0208192	-0.00847767	-0.0167784	-0.00994251	-0.0128722	0.00519421	0.0108094	0.0120301	0.0149598		-0.00213001	-0.0106749	-0.00310657	-0.014337	0.000555535	-0.0153136	-0.0138488	0.000799675	-0.0121398	-0.014337		-0.00579212	-0.019464		-0.0162902	0.00202038	0.0159364	-0.0114074		-0.0145812	-0.0131163
-0.00408314	-0.0126281	-0.000909309	-0.0123839	-0.0101867	0.00910046	-0.0133605	-0.00847767	0.0198426	0.00324108			-0.003839	-0.0175109	0.013495	-0.0140929	0.00348522	-0.00432728	0.00202038	0.0203309	-0.00872181	-0.0167784	-0.00994251	-0.0138488	0.00519421	0.0120301	0.0120301	0.0149598		-0.00213001		0.00104382	-0.014337	0.00202038	-0.0153136	-0.0140929	0.000799675	-0.0128722	-0.00823353		-0.00457142	-0.019464		-0.0165343	0.00202038	0.0149598	-0.0114074			-0.0131163
-0.00237415	-0.0126281	-0.000909309	-0.0136046	-0.00994251	0.00324108	-0.0126281	-0.00847767	0.0200868	0.00348522			-0.003839	-0.0172667	0.013495	-0.0133605	0.00348522	-0.00432728	0.00202038	0.0203309	-0.00921009	-0.0165343	-0.0111632	-0.0136046	0.00568249	0.0120301	0.0132508	0.0130067		-0.00213001		0.00104382	-0.0167784	0.00202038	-0.0153136	-0.0158019	-0.00286243	-0.0128722	-0.00823353		-0.00457142	-0.0255675		-0.0145812	-0.00139759	0.0149598	-0.0118956			-0.0131163
-0.00237415	-0.0111632	-0.000909309	-0.0136046	-0.0101867	0.00324108	-0.0126281	-0.00847767		0.00470593			-0.003839	-0.0175109	0.013495	-0.0133605	0.00348522	-0.00408314	0.00202038	0.0200868	-0.00921009	-0.0162902	-0.0111632	-0.0145812	0.00592663	0.0120301	0.0132508	0.0130067	-0.00115345	-0.00213001		0.00177624	-0.0167784		-0.00676868	-0.0158019	-0.00261829	-0.0131163	-0.00652454	-0.00725697	-0.00457142	-0.0255675	-0.0140929	-0.014337	-0.00139759	0.0156923	-0.0118956			-0.0128722
-0.00188587	-0.0111632	-0.000909309	-0.0138488	-0.0101867	-0.00115345	-0.0116515	-0.00652454		0.00470593			-0.00408314	-0.0184874		-0.0167784	0.0039735		0.00202038	0.0200868	-0.00921009	-0.0162902	-0.0116515	-0.0148253	0.00568249	0.0127626	0.0130067	0.0130067	-0.00115345	-0.00213001	-0.0050597	0.00177624	-0.0167784		-0.00652454	-0.017755	-0.0062804	-0.0128722	-0.0062804	-0.00725697	-0.00481556	-0.0255675	-0.0140929		-0.00139759	0.0156923	-0.0118956			-0.0128722
-0.00188587	0.00617077	0.000311394	-0.0153136	-0.0101867	-0.00115345	-0.0116515	-0.00676868		0.00470593			0.000799675	-0.0184874		-0.0170226	0.0039735		0.0039735	0.0200868	-0.0101867	-0.016046	-0.0116515	-0.0148253	0.00617077	0.0127626	0.0132508	0.00763561	0.00128796	-0.00213001	-0.0050597	0.00177624	-0.016046		-0.0050597	-0.017755	-0.0062804	-0.0155577	-0.00652454	-0.00725697	-0.00701282	-0.017755	-0.0140929		-0.00457142	0.0154481	-0.0126281	-0.014337		-0.0126281
-0.00188587	0.00617077	6.72535e-05	-0.0155577	-0.0123839	-0.00115345	-0.0101867	-0.0121398	0.0215516	0.00495007			0.000799675	-0.0184874		-0.0167784	0.0132508		0.0039735	0.0178895	-0.0101867	-0.016046	-0.0116515	-0.0155577	0.00617077	0.0127626	0.0132508	0.00763561	0.00128796	-0.003839	-0.0050597	0.00250866	-0.016046		-0.00530384	-0.017755	-0.00603626	-0.0155577	-0.0050597		-0.00701282	-0.017755	-0.0153136		-0.00457142	0.0159364	-0.0126281	-0.014337		-0.0126281
-0.00310657	0.00812389	-0.000176887	-0.016046	-0.0126281	-0.0050597	-0.0104308	-0.0121398	0.0213075	0.00519421			0.00177624	-0.0179992	-0.00408314	-0.0182433	0.0132508		0.0039735	0.0178895	-0.0101867	-0.016046	-0.0116515	-0.0155577	0.00690319	0.0127626	0.0132508	0.0015321	0.00128796	-0.003839	-0.00261829	0.00250866	-0.0150695		-0.0050597	-0.0199523	-0.014337	-0.0167784	-0.0050597			-0.016046	-0.0153136	-0.0118956	-0.00725697	0.0159364	-0.0131163	-0.0140929		-0.0126281
-0.00310657	0.00812389	6.72535e-05	-0.016046	-0.0131163	-0.00481556	-0.0101867	-0.0118956	0.0220399	0.00519421			0.00177624	-0.0179992	-0.00408314	-0.0179992	0.0130067		0.0039735	0.0178895	-0.0101867	-0.016046	-0.0121398	-0.0158019	0.00690319	0.0127626	0.0142274	0.0015321	0.0039735	-0.003839	-0.00261829	0.00250866	-0.0150695		-0.00335072	-0.0199523	-0.014337	-0.0167784	-0.0050597	-0.00335072		-0.0158019	-0.0121398	-0.0118956	-0.00725697	0.0159364	-0.0131163	-0.0123839		-0.0123839
-0.00310657	0.00812389	-0.000176887	-0.016046	-0.0131163	-0.00725697	-0.0101867	-0.0126281	0.0222841	0.00641491			0.00202038	-0.0167784	-0.00408314	-0.0182433	0.00470593	0.0027528	0.0039735	0.0171571	-0.0114074	-0.016046	-0.0121398	-0.0158019	0.00690319	0.0125184	0.0139833	0.0015321	0.00372936	-0.00481556	-0.00261829	0.00495007	-0.0153136		-0.00335072	-0.0223937	-0.0155577	-0.0167784	-0.00335072	-0.00335072		-0.0158019	-0.0121398	-0.0116515	-0.00725697	0.0171571	-0.0131163	-0.0123839		-0.0123839
-0.00994251	0.00812389	-0.00139759	-0.0170226	-0.0133605	-0.00725697	-0.0114074	-0.0128722	0.0222841	0.00665905		-0.0192199	0.00202038	-0.0167784	-0.00579212		0.00470593	0.00250866	0.00495007	0.016913	-0.0114074	-0.016046	-0.0131163	-0.0158019	0.00690319	0.0125184	0.0144716	-0.00457142	0.00372936	-0.00481556	-0.00286243	0.00470593	-0.0138488		-0.00335072	-0.0226378	-0.0155577	-0.0172667	-0.00359486	-0.00335072	-0.00139759	-0.0101867	-0.0121398	-0.0118956	-0.00872181	0.016913	-0.0133605	-0.0123839		-0.0123839
-0.00994251		-0.00139759	-0.0167784	-0.0133605	-0.00701282	-0.0111632	-0.0131163	0.0217958	0.00787975		-0.0192199	0.00202038	-0.0167784	-0.00579212		0.00543835	0.00250866	0.00495007	0.0156923	-0.0116515	-0.0167784	-0.0131163	-0.0175109		0.0127626	0.0144716	-0.00457142	0.00885632	-0.00603626	-0.00286243	0.0039735	-0.0136046		-0.00213001	-0.0226378	-0.0155577	-0.0172667	-0.00359486	-0.00164173	-0.00115345	-0.0101867	-0.0062804	-0.0116515	-0.00872181	0.0176454	-0.0133605	-0.00823353		-0.0128722
		-0.00432728	-0.0162902	-0.0136046	-0.00847767	-0.0118956	-0.0131163	0.0217958	0.00787975		-0.0114074	0.00202038	-0.0111632	-0.00579212		0.00543835	0.0027528	0.00519421	0.0156923	-0.0116515	-0.0167784		-0.0175109		0.0122743	0.0144716	-0.00457142	0.00861218	-0.00603626		0.00421764	-0.0116515	-0.0111632	-0.00213001	-0.0223937		-0.0182433	-0.00237415	-0.00188587	-0.0123839	-0.00872181	-0.0062804	-0.0116515	-0.00872181	0.0176454	-0.0133605	-0.00823353		-0.0128722
	0.00202038	-0.00432728	-0.0165343	-0.0138488	-0.00872181	-0.0121398	-0.0131163	0.0215516	0.00787975		-0.0116515	0.00177624	-0.0114074	-0.00701282		0.00543835	0.00372936	0.00519421	0.0156923	-0.0121398	-0.0167784		-0.0175109	-0.00139759	0.0122743	0.0156923	-0.0162902	0.00861218	-0.00603626		0.0039735	-0.0116515	-0.0111632	-0.00213001	-0.0255675		-0.0182433	-0.00237415	-0.000176887	-0.0123839	-0.00872181	-0.00603626	-0.0165343	0.00446178	0.0176454	-0.0138488	-0.0062804		-0.0128722
	0.00177624	-0.00408314	-0.0162902	-0.0140929	-0.00872181	-0.0123839	-0.0131163	0.0210633	0.0108094		-0.0114074	0.00104382	-0.0111632	-0.00701282		0.00543835	0.00372936	0.00519421	0.0147157	-0.0121398	-0.0172667		-0.0175109	-0.00139759	0.0125184	0.0156923	-0.0162902	0.0105653	-0.00725697		0.00519421	-0.0116515		-0.00115345	-0.0253234		-0.0184874	-0.00115345	-0.000176887	-0.0123839	-0.00872181	-0.0114074	-0.0165343	0.00446178	0.0183778	-0.0138488	-0.0062804		-0.0128722
-0.0114074	0.00543835	-0.00701282	-0.0131163	-0.0140929	-0.00725697	-0.0123839	-0.0131163	0.0210633	0.0108094		-0.0136046	0.000799675	-0.00872181	-0.00774525		0.00787975	0.00470593	0.00641491	0.0147157	-0.0121398	-0.0175109	-0.0179992	-0.0175109	-0.00139759	0.0122743	0.0159364	-0.0187316	0.0103212	-0.00725697		0.00519421	-0.00969837		-0.00115345	-0.0262999		-0.0187316	-0.00115345	-0.000176887	-0.0123839	-0.00725697	-0.0114074	-0.0182433	0.00446178	0.0181337	-0.0138488	-0.0062804		-0.0128722
-0.0114074	0.00543835	-0.00725697	-0.0128722	-0.0140929	-0.00750111	-0.0123839	-0.0133605	0.0210633	0.0120301		-0.0138488	0.000311394	-0.00896595	-0.00774525		0.00787975	0.00470593	0.00617077	0.0147157	-0.0121398	-0.017755	-0.0182433	-0.0172667	-0.00554798	0.0122743	0.0161805	-0.0184874	0.0130067	-0.00725697		0.00519421	-0.00969837	-0.0104308	6.72535e-05	-0.0262999		-0.0187316	-0.00115345		-0.0123839	-0.00725697	-0.0133605	-0.0182433	-0.003839	0.0181337	-0.014337	-0.00750111		-0.0128722
-0.0114074	0.00519421	-0.00945423	-0.0136046	-0.0138488	-0.00725697	-0.0121398	-0.00994251	0.0208192	0.011786		-0.0111632	0.000311394	-0.00652454			0.00885632	0.00543835	0.00617077	0.0137391	-0.0121398	-0.0175109	-0.0179992	-0.0179992	-0.00530384	0.0122743	0.0161805	-0.0184874	0.0132508	-0.00798939		0.00787975	-0.00945423	-0.0104308	6.72535e-05	-0.0260558		-0.019464	0.0027528		-0.0133605	-0.00701282	-0.0133605	-0.0179992	-0.003839	0.0195985	-0.014337	-0.00750111		-0.0131163
-0.0116515	0.00543835	-0.00921009	-0.0136046	-0.0133605	-0.00579212	-0.0121398	-0.00969837	0.0210633	0.0120301		-0.0111632	6.72535e-05	-0.00676868			0.00885632	0.00543835	0.00495007	0.0137391	-0.0121398	-0.017755	-0.0175109	-0.0179992	-0.00554798	0.0122743	0.0161805	-0.0204406	0.0130067	-0.00798939	-0.0182433	0.00812389	-0.00432728	-0.0104308	6.72535e-05	-0.0262999		-0.019464	0.0027528		-0.0133605		-0.0133605	-0.0175109	-0.00335072	0.0198426	-0.014337	-0.0101867		-0.0131163
-0.0116515	0.011786	-0.00921009	-0.0138488	-0.0133605	-0.00603626	-0.0121398	-0.00798939	0.0208192	0.0132508		-0.0111632	0.000311394	-0.00676868			0.00885632	0.00543835	0.00495007	0.0132508	-0.0121398	-0.0179992	-0.0175109	-0.0182433	-0.00823353		0.0166688	-0.0204406	0.0142274	-0.00798939	-0.0182433	0.00592663	-0.00408314	-0.00872181	0.00299694	-0.0262999		-0.019464	0.0039735	0.00714733	-0.0133605		-0.0155577	-0.017755	-0.00310657	0.0203309	-0.014337	-0.00994251		-0.0118956
-0.0118956	0.0115419	-0.00945423	-0.0101867	-0.0136046	-0.003839	-0.0114074	-0.00823353	0.0205751	0.0132508		-0.00896595	0.000311394	-0.00481556	-0.00310657	-0.0187316	0.00983288	-0.00310657	0.00495007	0.0132508	-0.0121398	-0.0179992	-0.0170226	-0.0182433	-0.00823353		0.0166688	-0.0226378	0.0144716	-0.00676868	-0.0145812	0.00568249	-0.00408314	-0.00896595	0.00299694	-0.0267882		-0.019464	0.0039735	0.00690319	-0.0133605		-0.0153136		-0.00335072	0.0200868	-0.014337	-0.0101867		-0.0118956
-0.0118956	0.0122743	-0.00969837	-0.0101867	-0.0136046	-0.003839	-0.0111632	-0.00798939	0.0208192	0.0132508		-0.00896595	0.00202038	-0.00481556	-0.00310657	-0.0184874	0.00983288	-0.00286243	0.00690319	0.0132508	-0.0121398	-0.0175109	-0.0170226	-0.0182433	-0.0109191		0.016913	-0.0226378	0.0142274	-0.00676868	-0.014337	0.00568249	-0.00188587	-0.00872181	0.00299694	-0.0270324		-0.0201964	0.00421764	0.0093446	-0.0118956				-0.00286243	0.0203309	-0.0145812	-0.0106749	-0.00530384	-0.0121398
-0.0121398	0.0122743	-0.00969837	-0.0104308		-0.00408314	-0.00945423	-0.0062804	0.0208192	0.0144716		-0.00774525	0.00202038	-0.00481556	-0.00139759	-0.0184874	0.00910046	-0.00286243	0.00690319	0.0132508	-0.0118956	-0.017755	-0.0170226	-0.0182433	-0.0106749		0.016913	-0.0226378	0.015204	-0.00530384	-0.014337	0.0015321	-0.00188587	-0.00676868	0.00372936	-0.0270324		-0.0201964	0.0039735	0.00958874	-0.0118956				-0.00310657	0.0205751	-0.014337	-0.0106749	-0.0050597	-0.0121398
-0.0118956	0.0122743	-0.00896595	-0.00872181		-0.00213001	-0.00945423	-0.00652454	0.0205751	0.0144716	-0.0221495	-0.00750111	0.00324108	-0.00310657	-0.00139759	-0.0182433	0.00885632	-0.00579212	0.00641491	0.0132508	-0.0118956	-0.0175109	-0.0162902	-0.0182433	-0.0109191	0.0166688	0.016913		0.015204	-0.00530384	-0.0184874	0.0015321	-0.00188587	-0.00676868	0.00372936	-0.0255675	-0.0204406	-0.0204406	0.00543835	0.00958874	-0.0114074	-0.00237415		-0.0192199	-0.00286243	0.0203309	-0.014337	-0.0106749	-0.00847767	-0.0121398
-0.0116515	0.0130067	-0.00872181	-0.00872181		-0.00213001	-0.00945423	-0.0062804	0.0205751	0.0142274	-0.0221495	-0.00774525	0.00324108	-0.00310657	-0.00139759	-0.0179992	0.00910046	-0.00554798	0.00665905	0.0132508		-0.017755	-0.0162902	-0.0179992	-0.0109191	0.0166688			0.0156923	-0.00359486	-0.0184874	0.00177624	-0.000176887	-0.00408314	0.00495007	-0.0255675	-0.0204406	-0.0204406	0.00568249	0.0127626	-0.0114074	-0.00237415		-0.0189757	-0.00286243	0.0210633	-0.014337	-0.00945423	-0.00872181	-0.0118956
-0.0116515	0.0130067	-0.00896595	-0.00872181		-0.000176887	-0.00945423	-0.00432728	0.0203309	0.0149598	-0.014337	-0.00774525	0.00470593	-0.00115345	0.000799675	-0.00481556		-0.00798939	0.00665905	0.013495		-0.0184874	-0.0162902	-0.0179992	-0.014337	0.0171571			0.0159364	-0.00359486	-0.0184874	-0.00237415	-0.000421028	-0.00432728	0.00495007	-0.0260558	-0.0199523	-0.0204406	0.00641491	0.0127626	-0.0114074	-0.00261829	-0.0118956	-0.0148253	-0.00286243	0.0210633	-0.014337	-0.00945423	-0.00872181	-0.0118956
-0.00872181	0.0130067	-0.00872181	-0.00774525		6.72535e-05	-0.00188587	-0.00457142	0.0205751	0.015204	-0.014337	-0.00457142	0.00470593	-0.00115345	0.000799675	-0.00481556		-0.00798939	0.00787975	0.013495		-0.0184874	-0.0155577	-0.0179992	-0.014337	0.016913	0.0181337		0.0159364	-0.00359486	-0.0192199	-0.00237415	0.00202038	-0.00408314	0.00519421	-0.0258117	-0.0197081	-0.0204406	0.00641491	0.0127626	-0.0101867	0.00104382	-0.0116515	-0.0150695	-0.003839	0.0210633	-0.0140929		-0.00774525	-0.0118956
-0.00872181	0.0132508	-0.00872181	-0.00774525		6.72535e-05	-0.00188587	-0.00457142	0.0205751	0.0159364	-0.014337	-0.00457142	0.00446178	-0.00115345	0.000799675	-0.00481556		-0.00774525	0.00787975	0.0137391		-0.0182433	-0.0158019	-0.0167784	-0.0140929	0.0171571	0.0183778		0.016913	-0.00261829	-0.0192199		0.00226452	-0.00408314	0.00592663	-0.0260558	-0.0197081	-0.0204406	0.00763561	0.0154481	-0.0101867	0.00128796	-0.0250792	-0.0148253	-0.003839	0.0215516	-0.0138488		-0.00798939	-0.0121398
-0.00750111	0.0132508	-0.00896595	-0.00652454		0.00617077	-0.000665168	-0.00286243	0.0195985	0.0156923	-0.0123839	-0.00432728	0.00592663	0.00348522	0.00202038			-0.00994251	0.00787975	0.0137391		-0.0184874	-0.0155577	-0.0167784	-0.0140929	0.0174012	0.0181337		0.016913	-0.00261829	-0.0192199		0.00226452	0.00202038	0.00592663	-0.0260558	-0.0184874	-0.0201964	0.00812389	0.0154481	0.00372936	0.000799675	-0.0250792	-0.0148253	-0.003839	0.0213075	-0.0138488		-0.00774525	-0.0121398
-0.00750111	0.0132508	-0.00896595	-0.00676868		0.00641491	-0.000665168	-0.00310657	0.0193544	0.0159364	-0.0126281	-0.00432728	0.00617077	0.00348522	0.00202038			-0.00994251	0.00787975	0.0137391		-0.0184874	-0.0138488	-0.0167784	-0.0140929	0.0174012	0.0178895		0.016913	-0.00261829	-0.0192199		0.00421764	0.00202038	0.00592663	-0.022882	-0.0184874	-0.0201964	0.00787975	0.00958874	0.00372936	0.00104382	-0.0250792		-0.00310657	0.0213075	-0.0138488	-0.0116515	-0.00701282	-0.0123839
-0.00750111	0.0137391	-0.00896595	-0.00652454		0.00641491	-0.000665168	-0.000909309	0.0188661	0.0183778	-0.0126281	-0.00432728	0.00641491	0.00568249	0.00128796	-0.0128722		-0.00969837	0.00812389	0.0139833		-0.0182433	-0.0138488	-0.016046	-0.0128722	0.0174012	0.0178895		0.0166688	-0.00261829	-0.0192199		0.00421764	0.00372936	0.00665905	-0.0226378	-0.0184874	-0.0201964	0.00885632	0.00958874	0.00372936	0.00104382	-0.0170226		-0.00286243	0.0220399	-0.0138488	-0.0116515	-0.00701282	-0.0123839
-0.00554798	0.0137391	-0.00896595	-0.00286243		0.00885632	0.00128796	-0.000665168	0.0186219	0.0183778	-0.00725697	-0.00432728	0.00787975	0.00543835	0.00128796	-0.0128722		-0.0114074	0.00763561	0.0139833		-0.0182433	-0.0136046	-0.016046	-0.0128722	0.0178895	0.0178895		0.016913	-0.00261829	-0.0231261		0.00617077	0.00372936	0.00690319	-0.0216613	-0.0170226	-0.0199523	0.00861218	0.00958874	-0.0062804	0.000799675	-0.0170226	-0.00310657	-0.00310657	0.0220399	-0.0136046	-0.0116515	-0.00676868	-0.0123839
-0.00579212	0.0147157	-0.00896595	-0.00286243		0.00885632	0.00128796	-0.000909309	0.0186219	0.0183778	-0.00725697	-0.00432728	0.00812389	0.00543835	0.00128796	-0.0128722		-0.0114074	0.00763561	0.0139833	-0.0101867	-0.017755	-0.00994251	-0.0158019	-0.0128722	0.0178895	0.0174012		0.0166688	-0.00432728	-0.0231261		0.00641491	0.00348522	0.00739147	-0.0214171	-0.0167784	-0.0199523	0.00861218	0.0178895	-0.0062804	-0.00139759	-0.0201964	-0.00310657	-0.00872181	0.0220399	-0.0138488	-0.0116515
-0.00554798	0.0147157	-0.00847767	-0.00213001	-0.00872181	0.0108094	0.00324108	0.00348522	0.0171571	0.0303407	-0.00603626	-0.0050597	0.00983288	0.00690319		-0.0126281	-0.003839	-0.0133605	0.00836803	0.0127626	-0.0101867	-0.017755	-0.00994251	-0.0158019	-0.0114074	0.0176454	0.0174012		0.016913	-0.00408314	-0.0231261		0.00617077	0.00519421	0.00739147	-0.0216613	-0.0167784	-0.0192199	0.0115419	0.0178895	-0.00530384	-0.00139759	-0.0204406	-0.00310657	-0.00872181	0.0225282	-0.0140929	-0.0116515
-0.00432728	0.0147157	-0.00847767	-0.00213001	-0.00896595	0.0110536	0.00324108	0.00348522	0.0171571	0.0300966	-0.00603626	-0.0050597	0.0110536	0.00690319		-0.00750111	-0.003839	-0.0136046	0.00812389	0.0127626	-0.0106749	-0.017755	-0.00847767	-0.0155577	-0.0114074	0.0178895	0.0166688		0.0166688	-0.00408314	-0.0170226		0.011786	0.00543835	0.00739147	-0.0199523	-0.0145812	-0.0192199	0.0115419	0.0178895	-0.00530384		-0.0204406	-0.00115345	0.00348522	0.0225282	-0.0140929	-0.0111632	-0.00481556
-0.00432728	0.0171571	-0.00823353	-0.00213001	-0.00896595	0.0110536	0.00324108	0.00324108	0.0159364	0.0191102	-0.00603626	-0.0050597	0.0110536	0.00690319		-0.00774525	-0.003839	-0.0136046	0.00812389	0.0110536	-0.0106749	-0.0172667	-0.00847767	-0.0158019	-0.00969837	0.0176454	0.0166688		0.0166688	-0.00408314	-0.0172667		0.011786		0.00885632	-0.0197081	-0.0145812	-0.0192199	0.011786	0.0227723	-0.00530384		-0.0204406	-0.00115345	0.00348522	0.0230165	-0.0136046	-0.0111632	-0.00481556	-0.0111632
	0.0171571	-0.00847767	-0.000421028	-0.0104308	0.0127626	0.00446178	0.00519421	0.0159364	0.0193544	-0.00481556	-0.00774525	0.00885632	0.00910046		-0.00701282	-0.003839	-0.0170226	0.00812389	0.0110536	-0.0104308	-0.0172667	-0.00676868	-0.016046	-0.00969837	0.0166688	0.0166688		0.0166688	-0.00725697	-0.0148253		0.0120301		0.00861218	-0.0184874	-0.0123839	-0.019464	0.0120301	0.0227723	-0.00530384		-0.0204406	0.00250866	0.00372936	0.0227723	-0.0138488	-0.0111632	-0.00481556	-0.0111632
	0.0171571	-0.00481556	-0.000421028	-0.0106749	0.0130067	0.00446178	0.00495007	0.0156923	0.0191102	-0.00481556	-0.00750111	0.0125184	0.00910046		-0.00701282	-0.003839	-0.0167784	0.00983288	0.0110536	-0.0106749	-0.0165343	-0.00652454	-0.016046	-0.00774525	0.0164247	0.0166688		0.0166688	-0.00725697	-0.0148253		0.0132508		0.00861218	-0.0184874	-0.0123839	-0.017755	0.011786	0.023993	-0.00286243		-0.0192199	0.00250866	0.00348522	0.0230165	-0.0140929	-0.0138488	-0.00408314	-0.0111632
	0.016913	-0.00481556	-0.000421028	-0.00994251	0.0130067	0.00568249	0.00617077	0.0142274	0.0198426	-0.00481556	-0.0106749	0.0139833	0.00910046	-0.00652454	-0.00896595		-0.0170226	0.00983288	0.00543835	-0.00994251	-0.0165343	-0.00652454	-0.0158019	-0.00774525	0.0164247			0.0166688	-0.00701282	-0.0148253		0.0130067		0.00885632	-0.0182433	-0.0121398	-0.017755	0.0130067	0.023993	-0.00286243		-0.0192199	0.00250866	0.00324108	0.0230165	-0.0140929	-0.0140929	-0.00408314	-0.0111632
-0.00139759	0.016913		0.00104382	-0.0101867	0.015204	0.00568249	0.00617077	0.0144716	0.0200868	-0.00432728	-0.0106749	0.0156923	0.0105653	-0.00652454	-0.00896595		-0.0167784	0.0108094	0.00543835	-0.00994251	-0.0165343	-0.00530384	-0.016046	-0.00774525	0.0110536			0.0164247	-0.00701282			0.0144716	0.00543835	0.00885632	-0.0165343	-0.00579212	-0.017755	0.0130067	0.023993	-0.00237415		-0.0192199		0.0039735	0.0227723	-0.0138488	-0.0140929	-0.00432728	-0.0111632
-0.00139759	0.0176454		0.00104382	-0.0101867	0.015204	0.00543835	0.00617077	0.0127626	0.0198426	-0.00432728	-0.0106749	0.0156923	0.0105653	-0.00408314	-0.00896595		-0.0170226	0.0108094	0.00543835	-0.00896595	-0.0165343	-0.00530384		-0.00774525	0.0110536	0.0149598			-0.00701282			0.0144716	0.00519421	0.00885632	-0.0165343	-0.00603626	-0.0175109	0.0127626	0.0247255	-0.00237415		-0.0189757		0.00372936	0.0230165	-0.0138488	-0.0140929	-0.00408314	-0.0114074
-0.00139759	0.0176454		0.00128796	-0.0101867	0.0166688	0.00543835	0.00665905	0.0127626	0.0200868	-0.00432728	-0.0106749	0.0159364	0.0108094	-0.00408314	-0.0118956	-0.00213001	-0.0162902	0.0110536	0.00446178	-0.00896595	-0.0165343	-0.00530384		-0.00237415	0.0108094	0.0149598	-0.0179992		-0.00676868			0.0144716	0.00568249	0.0093446	-0.0148253	-0.00579212	-0.0172667	0.013495	0.0247255	-0.00237415		-0.00725697	-0.00579212	0.0039735	0.0230165	-0.0138488	-0.00921009	-0.00408314	-0.0114074
0.0015321	0.0176454	-0.00188587	0.00299694	-0.00652454	0.016913	0.00885632	0.00665905	0.0127626	0.0203309	-0.003839		0.0166688	0.0125184	-0.00408314	-0.0116515	-0.00188587	-0.016046	0.00812389	0.00446178	-0.00896595	-0.0162902	-0.003839		-0.00237415	0.0108094	0.0149598	-0.0179992		-0.00652454	-0.00432728		0.0156923	0.00568249	0.0093446	-0.0148253	-0.00432728	-0.0172667	0.013495	0.0247255	-0.00164173		-0.00725697	-0.00579212	0.00543835	0.0230165	-0.0136046	-0.00921009	-0.00579212	-0.0111632
0.0015321	0.0171571	-0.00164173	0.00299694	-0.00652454	0.0166688	0.00885632	0.00665905	0.0112977	0.0203309	-0.003839		0.0164247	0.0125184	-0.00335072	-0.0118956	-0.000421028	-0.016046	0.00836803	0.00324108	-0.00750111	-0.0167784	-0.003839	-0.017755	-0.00115345	0.0108094	0.015204	-0.0182433	0.0149598	-0.00579212	-0.00432728		0.0156923	0.00568249	0.00958874	-0.0148253	-0.00408314	-0.0172667	0.0142274	0.0247255	-0.00164173			-0.00579212	0.00543835	0.0232606	-0.0136046	-0.00603626	-0.00554798	-0.0116515
0.0015321	0.0171571	-0.000421028	0.00446178	-0.0050597	0.0205751	0.010077	0.00787975	0.0110536	0.0200868	-0.00359486		0.0171571	0.0164247	-0.00335072		-0.000421028	-0.016046	0.00812389	0.00324108	-0.00750111	-0.0167784	-0.003839	-0.017755	-0.00115345	0.0103212	0.0149598	-0.0182433	0.0149598	-0.00579212	-0.00286243		0.0156923	0.00812389	0.00958874	-0.0145812	-0.00408314	-0.0172667	0.0139833	0.0249696	-0.000909309			-0.00579212	0.00568249	0.0232606	-0.0136046	-0.00603626	-0.00579212	-0.0114074
0.0015321	0.0174012	-0.000665168	0.00446178	-0.00530384	0.0205751	0.010077	0.00812389	0.0112977	0.0203309	-0.00359486		0.0171571	0.0164247	-0.00335072		-0.000421028	-0.0158019	0.00836803	0.00324108	-0.00554798	-0.0165343	-0.00261829	-0.0172667	-0.00115345	0.010077	0.0156923	-0.0184874	0.015204	-0.00579212	-0.00286243		0.0161805	0.00836803	0.00958874	-0.00969837	-0.00310657	-0.0165343	0.0139833	0.0249696	-0.000909309			-0.0170226	0.00568249	0.0232606	-0.0128722	-0.00432728	-0.00921009	-0.0111632
0.0015321		-0.000665168	0.00421764		0.0205751	0.010077	0.00836803	0.0112977	0.0188661	-0.00359486		0.016913	0.0164247	-0.00188587		-0.000665168	-0.0153136	0.00836803	0.00226452	-0.00554798	-0.0172667	-0.00261829	-0.0172667	0.000311394	0.010077	0.0156923	-0.0170226	0.0159364	-0.00481556	-0.00286243		0.0161805	0.00543835	0.010077	-0.00969837	-0.00310657	-0.0165343	0.0139833	0.0249696	-0.000909309		-0.00896595	-0.0170226	0.00568249	0.0235048	-0.0128722	-0.00432728	-0.00921009	-0.0111632
-0.00139759		0.000555535	0.00763561		0.0222841	0.0110536	0.00861218	0.0110536	0.0188661	-0.00115345		0.0176454	0.016913	-0.00164173		0.00372936	-0.0153136		0.00226452	-0.00554798	-0.0170226	-0.00261829	-0.0172667	0.000311394	0.00983288	0.0154481	-0.0167784	0.0159364	-0.00481556	-0.00115345		0.0161805	0.00543835	0.010077	-0.00823353	-0.00213001	-0.016046	0.011786	0.0252137	-0.000176887		-0.00896595		0.00543835	0.0237489	-0.0138488	-0.00432728	-0.00896595	-0.0111632
-0.00139759	0.0103212	0.000555535	0.00763561		0.0222841	0.0112977	0.00836803	0.011786	0.0191102	-0.00115345		0.0176454	0.016913	-0.000176887		0.00372936	-0.0150695		0.00226452	-0.000665168	-0.0172667		-0.0170226	0.0015321	0.00983288	0.0161805	-0.0170226	0.0166688	-0.00432728	-0.00115345	-0.0155577	0.016913	0.00568249	0.010077	-0.00847767	-0.00213001	-0.016046	0.011786		-0.000176887		-0.00676868		0.00763561	0.0235048	-0.0138488	-0.00359486	-0.0121398	-0.0106749
-0.00139759	0.010077	0.0015321	0.00812389	-0.00335072		0.0125184	0.010077	0.011786	0.0154481	-0.000176887		0.0176454	0.0171571	6.72535e-05		0.00470593	-0.0140929		0.000311394	-0.000665168	-0.0175109		-0.0170226	0.0015321	0.00910046	0.0161805	-0.0140929	0.0164247	-0.00432728	-0.00115345	-0.0155577	0.0166688	0.00128796		-0.00847767	-0.00139759	-0.0150695	0.00910046		0.00104382		-0.00701282		0.00787975	0.0235048	-0.0138488	-0.00359486	-0.0121398	-0.0106749
-0.00530384	0.010077	0.0015321	0.00836803	-0.00335072		0.0125184	0.0103212	0.0115419	0.0154481	-0.000176887		0.0176454	0.0171571	-0.000176887	-0.0104308	0.00470593	-0.014337		0.000311394	-0.000665168	-0.0175109	0.00470593	-0.0172667	0.0015321	0.00910046	0.0161805	-0.0140929	0.0166688	-0.00432728	0.000555535	-0.0158019	0.0174012	0.00104382		-0.00774525	-0.00139759	-0.0150695	0.00910046		0.00104382		-0.00676868		0.00787975	0.0232606	-0.0150695	-0.00359486	-0.0140929	-0.0106749
-0.00530384	0.0130067	0.0015321	0.00812389	-0.00335072		0.0125184	0.010077	0.0125184	0.0122743	-0.000176887		0.0176454	0.0171571	0.00495007	-0.0104308	0.00470593	-0.0145812		-0.00310657	6.72535e-05	-0.0182433	0.00470593	-0.0158019	0.0015321	0.00910046	0.0164247	-0.0118956	0.0166688	-0.00432728	0.000555535		0.0174012		0.0132508	-0.00774525	-0.00139759	-0.0150695	0.00910046	0.0266786	0.00128796		-0.00701282		0.00787975	0.0235048	-0.0150695		-0.0140929	-0.00725697
-0.00530384	0.0127626	0.0015321	0.00812389	-0.00237415	0.0225282	0.0142274	0.0103212	0.0127626	0.0125184	0.00202038		0.0176454	0.0171571	0.00495007	-0.00725697	0.00568249	-0.00945423		-0.00310657	6.72535e-05	-0.0184874	0.00592663	-0.0155577	0.00324108	0.00885632	0.0164247	-0.0116515	0.016913	-0.00310657	0.00177624		0.0174012		0.0132508	-0.00750111	-0.00164173	-0.0150695	0.0093446	0.0266786	0.00104382		-0.00554798	-0.0167784	0.00812389	0.0235048	-0.0150695		-0.0140929	-0.00725697
-0.00921009	0.0122743	-0.00237415	0.00861218	-0.00213001	0.0225282	0.0142274	0.0103212	0.0125184	0.0125184	0.00202038		0.0188661	0.0171571	0.00641491	-0.00725697	0.00568249	-0.00969837	0.0205751	-0.00310657	0.00104382	-0.0189757	0.00592663	-0.0158019	0.00470593	0.00885632	0.0164247	-0.0116515	0.0166688	-0.00310657	0.0015321	-0.00335072	0.0171571		0.013495	-0.00750111	0.0015321	-0.0153136	0.00812389	0.0269227	0.00226452		-0.00408314	-0.0167784	0.0122743	0.0237489	-0.016046	-0.0121398	-0.016046	-0.00579212
-0.00896595	0.0122743	-0.00213001	0.00885632	-0.00188587	0.0225282	0.0156923	0.010077	0.013495	0.00983288	0.00202038		0.0188661	0.0171571	0.00641491	-0.00872181	0.00568249	-0.00945423	0.0208192		0.00104382	-0.0189757	0.00592663	-0.0145812	0.00470593	0.00885632	0.0139833	-0.00921009	0.0171571	-0.00310657	0.00177624	-0.00310657	0.0174012			-0.00750111	0.0015321	-0.0150695	0.00812389	0.0261903	0.00226452		-0.00408314	-0.0167784	0.0122743	0.0237489	-0.016046	-0.0121398	-0.016046	-0.00603626
-0.0114074	0.0125184	-0.0062804	0.00958874	-0.00188587	0.0213075	0.0154481	0.0103212	0.013495	0.00958874	0.00348522		0.0188661	0.0171571	0.00641491	-0.00872181	0.00665905	-0.00798939	0.0213075		0.00104382	-0.0189757	0.00739147	-0.0145812	0.00470593	0.0093446	0.0139833	-0.00896595	0.016913	-0.00310657	-0.00530384	-0.00310657	0.0174012			-0.00725697	0.00226452		0.00690319	0.0261903	0.00226452		-0.00408314	-0.0158019	0.0122743	0.0237489	-0.0165343	-0.0121398	-0.0162902	-0.00603626
-0.0116515	0.0139833	-0.00603626	0.00958874	-0.00188587	0.0213075	0.0156923	0.010077	0.0144716	0.00983288	0.00348522		0.0188661	0.0171571	0.00714733	-0.00847767	0.00665905	-0.00774525	0.0213075		0.0015321	-0.0189757	0.00739147	-0.0133605	0.00470593	0.0093446	0.013495		0.016913	-0.00310657	-0.00530384	-0.000421028	0.0176454		0.0144716	-0.00725697	0.00226452		0.00690319	0.0252137	0.00226452		-0.00408314	-0.016046		0.0235048	-0.0165343	-0.0121398	-0.0162902	-0.00530384
-0.0114074	0.0142274	-0.0062804	0.00958874	-0.00164173	0.0213075	0.0156923	0.0105653	0.0147157	0.00739147	0.00348522		0.0188661	0.0171571	0.00714733	-0.00408314	0.00665905	-0.00579212	0.0213075		0.0015321	-0.0199523	0.00739147	-0.0133605	0.0103212	0.010077	0.0132508		0.016913	-0.003839	-0.00530384	-0.000176887	0.0176454		0.0144716	-0.00676868	0.00226452		0.00714733	0.0254579	0.00226452		-0.00676868	-0.0158019		0.0237489	-0.0165343	-0.0121398	-0.0162902	-0.00530384
-0.016046	0.0142274		0.00983288	-0.00457142	0.0215516	0.0176454	0.0105653	0.0147157	0.00763561	0.00519421		0.0191102	0.016913	0.00714733	-0.00530384	0.00202038	-0.00603626	0.00714733		0.0015321	-0.0201964	0.00885632	-0.0133605	0.0103212	0.010077	0.013495		0.016913	-0.003839	-0.00798939	-0.000176887	0.0174012		0.0144716	-0.00676868	0.00348522		0.00641491	0.0252137	0.00250866		-0.00676868	-0.0158019	0.010077	0.023993	-0.0170226	-0.0118956	-0.0165343	-0.00530384
-0.016046	0.0149598		0.00958874	-0.00457142	0.0215516	0.0176454	0.0103212	0.0144716	0.00690319	0.00519421		0.0191102	0.016913	0.00763561	-0.00530384	0.00202038	-0.00603626	0.00714733		0.00202038	-0.0204406	0.00861218	-0.00921009	0.0115419	0.010077	0.0127626	-0.00725697	0.016913	-0.00481556	-0.00823353	0.0039735	0.0174012		0.0144716	-0.00652454	0.00324108		0.00641491	0.0210633	0.00250866		-0.00750111	-0.0158019	0.010077	0.0237489	-0.0170226	-0.0148253	-0.0165343
-0.016046	0.015204	-0.00969837	0.00958874	-0.00750111	0.0139833	0.0186219	0.0105653	0.0171571	0.00714733	0.00812389		0.0191102	0.016913	0.00763561	-0.00359486	-0.00237415	-0.00432728	0.00714733		0.00226452	-0.0204406	0.00983288	-0.00945423	0.0115419	0.0105653	0.0130067	-0.00750111	0.0171571	-0.00481556	-0.00945423	0.00421764	0.0174012		0.0147157	-0.00676868	0.00324108	-0.0167784	0.00763561	0.0210633	0.00250866	-0.000421028	-0.00774525	-0.0158019	0.010077	0.0235048	-0.0170226	-0.0148253	-0.0165343
-0.0165343	0.0149598	-0.00969837	0.00958874	-0.00750111	0.0139833	0.0186219	0.0105653	0.0174012	0.00714733	0.00812389		0.0188661	0.016913	0.00763561	-0.003839	-0.00237415	-0.00432728	0.00104382		0.0027528	-0.0204406	0.010077	-0.00921009	0.0115419	0.0105653	0.0127626	-0.00725697	0.016913	-0.00481556	-0.00945423	0.0039735	0.0176454		0.0147157	-0.00530384	0.00446178	-0.0167784	0.00763561	0.0149598	0.0027528	-0.000665168	-0.00774525	-0.00237415	0.0130067	0.0235048	-0.0184874	-0.0126281	-0.0167784	-0.00115345
-0.0165343	0.0144716	-0.00969837	0.00983288		0.0139833	0.0186219	0.0105653	0.0181337	0.00543835	0.00812389	-0.00969837	0.0191102	0.0166688	0.00812389		-0.00213001	-0.00432728	0.00104382		0.00250866	-0.0206847	0.00983288	-0.00847767	0.0132508	0.0105653	0.0125184	-0.00676868	0.016913	-0.00579212	-0.00945423	0.00421764	0.0174012	-0.0148253	0.0147157	-0.00530384	0.00470593	-0.0167784	0.00763561	0.0149598	0.0027528		-0.003839	-0.00237415	0.0127626	0.0235048	-0.0184874	-0.0126281	-0.0167784	-0.00115345
-0.0165343	0.0144716	-0.0104308	0.0103212		0.00836803	0.0191102	0.0103212	0.0181337	0.00543835	0.0112977	-0.00969837	0.0193544	0.0171571	0.00787975		-0.00554798	-0.00286243	-0.00261829		0.0027528	-0.0206847	0.00983288	-0.00823353	0.0132508	0.0110536	0.0127626	-0.00701282	0.016913	-0.00579212		0.00421764	0.0178895	-0.0145812	0.0149598	-0.00457142	0.00568249	-0.0158019	0.00910046	0.015204	0.00665905		-0.003839		0.0127626	0.0235048	-0.0184874	-0.0126281	-0.0167784	-0.00115345
-0.0165343		-0.0104308	0.0103212		0.00812389	0.0191102	0.0103212	0.0186219	0.00543835	0.0112977	-0.0111632	0.0193544	0.0171571	0.00861218		-0.00554798	-0.00286243	-0.00261829			-0.0209288	0.0144716	-0.00847767	0.0142274	0.0110536	0.0122743	-0.00676868	0.0174012	-0.00579212		-0.00798939	0.0176454	-0.014337	0.0147157	-0.00457142	0.00543835	-0.0158019	0.0093446	0.0149598	0.00641491				0.0144716	0.0235048	-0.0184874	-0.0104308	-0.0170226	-0.0050597
-0.0165343		-0.0114074	0.0103212		0.00421764	0.0191102	0.00983288	0.0183778	0.00495007	0.0110536	-0.0109191	0.0195985	0.0174012	0.00861218		-0.00847767		-0.00261829			-0.021173	0.0142274		0.0142274	0.0112977	0.0125184	-0.00603626	0.0174012	-0.00603626		-0.00798939	0.0178895	-0.014337	0.015204	-0.00432728	0.00543835	-0.0158019	0.010077	0.0093446	0.00641491	-0.0050597			0.0142274	0.0235048	-0.0184874	-0.0106749	-0.0170226	-0.0050597
-0.0158019		-0.0111632	0.0103212		0.00421764	0.0191102	0.010077	0.0186219	0.00519421	0.0110536	-0.0109191	0.0195985	0.0171571	0.00861218	-0.0062804	-0.00798939		-0.00774525			-0.021173	0.0147157		0.0142274	0.0115419	0.0122743	-0.00579212	0.0174012	-0.00579212		-0.00798939	0.0183778	-0.014337	0.0149598	-0.00335072	0.00690319	-0.017755	0.010077	0.0093446	0.00226452	-0.0050597		0.000555535	0.0144716	0.0235048	-0.0184874	-0.0106749	-0.0172667	-0.0050597
-0.0158019	0.0174012	-0.0111632	0.0103212		0.00421764	0.0188661	0.010077	0.0186219	0.00421764	0.0110536	-0.0111632	0.0195985	0.016913	0.0108094	-0.0062804	-0.00823353		-0.00774525		0.00665905	-0.0214171	0.0147157	-0.00310657	0.0149598	0.0115419	0.0122743	-0.00896595	0.0174012	-0.00603626		-0.0158019	0.0186219	-0.0133605	0.0149598	-0.00335072	0.00690319	-0.0179992	0.010077	-0.00310657	0.00226452	-0.0050597		0.000555535	0.0144716	0.0230165	-0.0187316	-0.00139759	-0.0172667	-0.00823353
-0.0150695	0.0174012	-0.0121398	0.0105653		0.00104382	0.0191102	0.010077	0.0186219	0.00421764	0.00836803	-0.00994251	0.0195985	0.016913	0.0108094	-0.0050597	-0.00798939	0.0015321	-0.00774525		0.00665905	-0.0214171	0.0154481	-0.00310657	0.0149598	0.011786	0.0120301	-0.00921009	0.0171571	-0.00457142	-0.0145812	-0.0158019	0.0191102	-0.0136046	0.015204	-0.00237415	0.00714733	-0.0155577	0.0115419	-0.00286243	0.00226452	-0.00652454		0.0015321	0.0144716	0.0227723	-0.0187316	-0.00139759	-0.0172667	-0.00823353
-0.0150695	0.0176454	-0.0118956	0.0103212		0.00104382	0.0115419	0.010077	0.0186219	0.0039735	0.00836803	-0.00994251	0.0205751	0.0174012	0.0108094	-0.0050597	-0.0101867	0.00177624	-0.0165343		0.00861218	-0.021173	0.0154481	-0.00335072	0.0154481	0.011786	0.0122743	-0.00921009	0.0171571	-0.00457142	-0.0148253	-0.0172667	0.0191102	-0.0133605	0.015204	-0.00237415	0.00983288	-0.0155577	0.0115419		0.00226452	-0.00676868		0.0015321	0.0147157	0.0230165	-0.0187316	-0.000665168	-0.0175109	-0.00969837
-0.0150695	0.0176454	-0.0118956	0.0103212		0.00104382	0.0115419	0.0103212	0.0191102	0.000799675	0.00836803	-0.00945423	0.0205751	0.0174012	0.0120301	-0.0050597	-0.0101867	0.0015321	-0.0167784		0.00861218	-0.0214171	0.0154481	-0.00237415	0.0156923	0.011786	0.0125184	-0.0131163	0.0174012	-0.00335072	-0.0145812	-0.0175109	0.0191102	-0.0121398	0.015204	-0.00237415	0.00983288	-0.0155577	0.0115419		0.00226452	-0.00676868		0.00177624	0.0149598	0.0225282	-0.0184874	-0.000665168	-0.0175109	-0.00969837
-0.0138488	0.0176454	-0.0118956	0.0103212		-0.000665168	0.00592663	0.010077	0.0188661	0.000555535	0.0039735	-0.00969837	0.0208192	0.0176454	0.0120301	-0.0050597	-0.0104308	0.00250866	-0.0187316		0.00861218	-0.0214171	0.0154481	-0.00213001	0.0156923	0.0125184	0.0125184	-0.0131163	0.0174012	-0.00335072	-0.0165343	-0.0175109	0.0193544	-0.0123839	0.015204	-0.00164173	0.0105653	-0.0148253			0.00226452	-0.00823353		-0.000176887	0.0147157	0.0225282	-0.0184874	-0.000665168	-0.0175109	-0.00969837
-0.0136046	0.0188661	-0.0118956	0.0108094	-0.0121398	-0.000665168	0.00592663	0.010077	0.0188661	0.000799675	0.0039735	-0.00945423	0.0208192	0.0178895	0.0120301	-0.00481556	-0.0104308	0.00226452	-0.0187316		0.00861218	-0.021173	0.0156923	-0.00237415	0.0156923	0.0125184	0.0132508	-0.0131163	0.0176454	-0.00139759	-0.0167784	-0.0182433	0.0193544	-0.00994251	0.015204	-0.00164173	0.0108094	-0.0148253		-0.00701282	0.00226452	-0.00823353		6.72535e-05	0.015204	0.0225282	-0.0187316	0.00202038	-0.0172667	-0.0109191
-0.0136046	0.0188661	-0.0114074	0.0105653	-0.0121398	-0.000665168	0.00592663	0.0103212	0.0193544	0.000311394	0.000799675	-0.0106749	0.0208192	0.0178895	0.013495	-0.00774525	-0.0101867	0.0027528	-0.0184874		0.0108094	-0.0233702	0.0156923	-0.000909309	0.0164247	0.0130067	0.0132508	-0.0165343	0.0176454	-0.00139759	-0.0165343	-0.0179992	0.0193544	-0.00994251	0.0154481	-0.00115345	0.0105653	-0.0145812		-0.00725697	0.00226452	-0.0104308		6.72535e-05	0.0154481	0.0220399	-0.0187316	0.00202038	-0.0172667	-0.0109191
-0.00847767	0.0188661	-0.0114074	0.0105653	-0.0121398	-0.00115345		0.0105653	0.0191102	6.72535e-05	0.000799675	-0.0106749	0.0210633	0.0188661	0.0132508	-0.00798939	-0.0101867	0.00250866	-0.0201964		0.0105653	-0.0233702	0.00958874	-0.000909309	0.0164247	0.0130067	0.0137391	-0.0165343	0.0174012	-0.00139759	-0.0165343	-0.0182433	0.0191102	-0.0101867	0.0154481	-0.00115345	0.0112977	-0.0145812		-0.00701282	0.00250866	-0.0104308		-0.000909309	0.015204	0.0220399	-0.0187316	0.00202038	-0.0172667	-0.0109191
-0.00847767		-0.0116515	0.0105653	-0.0121398	-0.00139759		0.0103212	0.0191102	-0.000665168	0.000799675	-0.0136046	0.0210633	0.0188661	0.0149598	-0.00774525	-0.00994251	0.0027528	-0.0204406		0.0120301	-0.0226378	0.00958874	-0.00139759	0.0161805	0.0130067	0.0139833	-0.0165343	0.0159364	6.72535e-05	-0.0167784	-0.0189757	0.0193544	-0.00798939	0.0154481	-0.00115345	0.0112977	-0.0145812		-0.00823353	0.00250866	-0.0104308		-0.000909309	0.0149598	0.0217958	-0.0187316	0.0015321	-0.0172667	-0.0111632
-0.00676868		-0.0114074	0.0105653	-0.0062804	6.72535e-05		0.0103212	0.0183778	-0.000665168		-0.0138488	0.0215516	0.0188661	0.0149598	-0.0111632	-0.00945423	0.000799675	-0.0201964		0.0120301	-0.0226378	0.00958874	-0.00139759	0.0161805	0.0130067	0.0139833	-0.0189757	0.0159364	6.72535e-05	-0.0165343	-0.0189757	0.0193544	-0.00798939	0.0159364	-0.00115345	0.0112977	-0.0145812	0.00836803	-0.00823353	0.00250866	-0.016046		-0.000909309	0.0149598	0.0215516	-0.0187316	0.00177624	-0.0172667	-0.0111632
-0.00676868		-0.00579212	0.0112977	-0.0062804	6.72535e-05		0.0103212	0.0183778	-0.000909309		-0.0138488	0.0215516	0.0191102	0.0149598	-0.0114074	-0.00969837	0.000555535	-0.0214171		0.0103212	-0.0226378	0.00446178	-0.00139759	0.0161805	0.013495	0.0142274	-0.0189757	0.0159364	6.72535e-05	-0.0167784	-0.0192199		-0.00823353	0.0159364	-0.000421028	0.0115419	-0.00969837	0.00836803	-0.00823353		-0.016046		-0.00310657	0.013495	0.0215516	-0.0182433	0.000311394	-0.0172667	-0.0109191
-0.00676868	0.0183778	-0.00554798	0.0112977	-0.00408314	6.72535e-05		0.00983288	0.0178895	-0.00335072		-0.0184874	0.0215516	0.0195985	0.0164247	-0.0140929	-0.00945423	0.000799675	-0.0214171		0.0105653	-0.0221495	0.00446178	-0.00457142	0.0161805	0.013495	0.0142274		0.0147157	0.000799675	-0.0167784	-0.0189757		-0.00286243	0.0159364	-0.000421028	0.0115419	-0.00969837	0.00836803	-0.00945423		-0.016046		-0.00310657	0.013495	0.0215516	-0.0182433	0.000311394	-0.0172667	-0.0111632
-0.0050597	0.0183778	-0.00481556	0.0112977	-0.00408314	0.00177624		0.010077	0.0176454	-0.00335072		-0.0184874	0.0215516	0.0193544	0.0164247	-0.0140929	-0.00921009	-0.00335072	-0.0214171		0.0105653	-0.0219054	-0.000421028	-0.00481556	0.0161805	0.013495	0.0144716		0.0147157	0.000799675		-0.0192199		-0.00286243	0.0161805	-0.000421028	0.0115419	-0.00847767	0.0110536	-0.00945423		-0.0182433		-0.00237415	0.0137391	0.0217958	-0.0182433	0.000555535	-0.0172667	-0.0111632
-0.0050597	0.0132508	-0.00481556	0.0120301	-0.00408314	0.00177624	-0.0118956	0.00983288	0.0166688	-0.00335072		-0.0184874	0.0220399	0.0195985	0.0174012	-0.014337	-0.00896595	-0.00335072	-0.022882			-0.0219054	-0.000421028	-0.00798939		0.013495	0.0147157		0.0137391	0.000799675		-0.019464		-0.00213001	0.0161805	0.000311394	0.0115419	-0.00847767	0.0110536	-0.0101867		-0.0182433		-0.00237415	0.0125184	0.0215516	-0.017755	-0.00432728	-0.0175109	-0.0111632
-0.0050597	0.0132508	-0.00457142	0.011786	-0.00188587	0.00372936	-0.0118956	0.010077	0.0166688	-0.00310657		-0.0189757	0.0222841	0.0195985	0.0174012	-0.0140929	-0.00896595	-0.00579212	-0.0231261			-0.0216613	-0.000421028	-0.00798939		0.0139833	0.0149598		0.0137391	0.000799675		-0.019464		-0.00188587	0.0174012	0.000311394	0.0115419	-0.00847767	0.0120301	-0.0101867				-0.00237415	0.0125184	0.0213075	-0.017755	-0.00432728	-0.017755	-0.0116515
-0.00359486	0.0132508	-0.00310657	0.0120301	-0.00188587	0.00372936	-0.00750111	0.010077	0.0166688	-0.00310657		-0.0189757	0.0222841	0.0198426	0.0171571	-0.0189757	-0.00921009	-0.00579212	-0.022882	-0.0118956		-0.0219054	-0.00725697	-0.00798939		0.0139833	0.0149598		0.0137391	0.000799675	-0.0136046	-0.019464	0.0198426	-0.00188587	0.0174012	0.00104382	0.0120301	-0.00750111	0.0120301	-0.0101867				-0.00554798	0.0144716	0.0215516	-0.017755	-0.00432728	-0.0182433	-0.0118956
-0.00359486	0.00372936	-0.00310657	0.0120301	-0.000421028	0.00372936	-0.00725697	0.0103212	0.0161805	-0.00286243		-0.019464	0.0222841	0.0198426	0.0205751	-0.0192199	-0.00896595	-0.00579212	-0.0231261	-0.0118956		-0.019464	-0.00725697	-0.0101867	0.0125184	0.0139833	0.0149598		0.013495	0.000799675	-0.0136046	-0.0192199	0.0198426	-0.00115345	0.0174012	0.00128796	0.0120301	-0.00750111	0.0120301					-0.00579212	0.0144716	0.0215516	-0.0175109	-0.00823353	-0.0182433
-0.00359486	0.00372936	-0.00139759	0.0120301	-0.000421028	0.00592663	-0.00725697		0.0161805	-0.00286243		-0.019464	0.0222841	0.0198426	0.0205751	-0.0182433	-0.00896595	-0.0111632	-0.0231261	-0.0118956		-0.019464	-0.00725697	-0.0101867	0.0125184	0.0139833	0.015204		0.013495	-0.003839	-0.0123839	-0.0192199	0.0198426	-0.000909309	0.0164247	0.00104382	0.0120301	-0.00750111	0.0130067					-0.0114074	0.0142274	0.0213075	-0.0175109	-0.00847767	-0.0182433
-0.00213001	0.00495007	-0.00139759	0.0125184	-0.000421028	0.00568249	-0.00823353		0.0159364	-0.00286243			0.0232606	0.0195985	0.0215516	-0.0182433	-0.0109191	-0.0111632	-0.0233702	-0.00969837		-0.0184874	-0.00994251	-0.00994251	0.0125184	0.0147157	0.0149598		0.013495	-0.003839	-0.0121398	-0.0192199	0.0198426	-0.000909309	0.0164247	0.00202038	0.0122743	-0.00823353	0.0130067	-0.00530384				-0.0114074	0.00372936	0.0215516	-0.0165343	-0.0140929	-0.0192199
-0.00213001	0.00495007	-0.00164173	0.0127626	0.00226452	0.00568249	-0.00823353	0.00690319	0.015204	-0.00213001			0.0232606	0.0193544	0.0215516	-0.0184874	-0.0106749	-0.0114074	-0.0236144	-0.00969837		-0.0187316	-0.00994251	-0.0116515	0.0127626	0.0147157	0.0156923		0.0137391	-0.00481556	-0.0123839	-0.0192199	0.0195985	6.72535e-05	0.0161805	0.00202038	0.0122743	-0.00798939	0.0130067	-0.00530384				-0.0116515	0.00372936	0.0210633	-0.0165343	-0.014337	-0.0192199
-0.00115345	0.00495007	-0.00139759	0.0125184	0.00226452	0.00714733	-0.00823353	0.00690319	0.015204	-0.00213001			0.0235048	0.0198426	0.0215516	-0.0170226	-0.0111632	-0.0116515	-0.0233702	-0.00847767		-0.0184874	-0.00994251	-0.0114074	0.0127626	0.0149598	0.0156923		0.0137391	-0.00457142	-0.00725697	-0.0192199	0.0198426	0.000311394	0.0161805	0.00348522	0.0122743	-0.0109191	0.013495	-0.00530384		-0.0170226			0.00372936	0.0210633	-0.0155577	-0.014337	-0.0192199
-0.00115345	0.00372936	-0.000421028	0.0132508	0.00226452	0.00690319	-0.00750111	0.00690319	0.015204	-0.00188587		-0.0145812	0.0235048	0.0198426	0.0220399	-0.0170226	-0.0111632	-0.0116515	-0.0233702	-0.00847767		-0.0184874	-0.0150695	-0.0114074	0.0127626	0.0149598	0.0156923		0.0137391	-0.00530384	-0.00725697	-0.0189757	0.0200868	0.00128796	0.0161805	0.00324108	0.0127626	-0.0109191	0.0137391	-0.00750111		-0.0170226				0.0210633	-0.0153136		-0.0189757
-0.00115345	0.00372936	-0.000665168	0.0132508	0.0027528	0.00861218	-0.00750111	0.00714733	0.0147157	-0.00164173	-0.0145812	-0.0145812	0.0237489	0.0198426	0.0222841	-0.0167784	-0.0114074	-0.0118956	-0.0233702	-0.00847767		-0.0116515	-0.0150695	-0.0175109	0.0137391	0.0149598	0.0156923		0.0137391	-0.0050597	-0.00725697	-0.0189757	0.0200868	0.00128796	0.0159364	0.00324108	0.0127626	-0.0109191	0.013495	-0.00750111	-0.00921009	-0.0101867				0.0208192	-0.0155577		-0.0189757
0.00202038	0.00372936	-0.000421028	0.0139833	0.0027528	0.00861218	-0.00603626	0.00690319	0.0147157	-0.00139759	-0.014337	-0.0145812	0.0237489	0.0200868	0.0222841	-0.0167784	-0.0116515	-0.0121398	-0.0233702	-0.0138488	-0.00701282	-0.0114074	-0.0158019	-0.0175109	0.0137391	0.0154481	0.0164247		0.0137391	-0.0050597	-0.00701282	-0.0189757	0.0200868	0.00299694	0.0159364	0.0039735	0.0130067	-0.014337	0.0142274	-0.00725697	-0.00921009	-0.0101867			0.00763561	0.0208192	-0.0148253		-0.0192199
0.00202038	0.0027528	-0.000421028	0.0137391	0.00324108	0.00861218	-0.00603626	0.00714733	0.0149598	-0.000909309	-0.0165343	-0.0155577	0.0237489	0.0200868	0.0225282	-0.0167784	-0.0114074	-0.0118956	-0.0204406	-0.0138488	-0.00701282	-0.00994251	-0.0158019	-0.0175109	0.013495	0.015204	0.0164247		0.0154481	-0.0050597	-0.00701282	-0.0192199	0.0203309	0.00299694	0.0159364	0.0039735	0.0130067	-0.014337	0.0144716	-0.00579212	-0.00994251	-0.0101867			0.00787975	0.0208192	-0.0145812	-0.017755	-0.0192199
0.0027528	0.00250866	-0.000421028	0.0137391	0.00324108	0.0137391	-0.00603626	0.00714733	0.0147157	-0.00115345	-0.0165343	-0.0158019	0.0237489	0.0200868	0.0227723	-0.014337	-0.0114074	-0.0121398	-0.0204406	-0.0138488	-0.00701282	-0.00994251	-0.016046	-0.0182433	0.013495	0.015204	0.0161805		0.015204	-0.00530384	-0.00847767	-0.0192199	0.0203309	0.00299694	0.0147157	0.0039735	0.0130067	-0.014337	0.015204	-0.00554798	-0.0101867	-0.0233702			0.00787975	0.0205751	-0.0148253	-0.0175109	-0.0192199
0.00299694	-0.00188587		0.015204	0.00324108	0.0139833	-0.00603626	0.00714733	0.0149598	-0.000909309	-0.0165343	-0.0155577	0.0237489	0.0203309	0.0227723	-0.0140929	-0.0114074	-0.0121398	-0.0192199	-0.00261829	-0.00823353	-0.00994251	-0.016046	-0.0182433	0.013495	0.015204	0.0161805		0.0154481	-0.00530384	-0.00847767	-0.019464	0.0203309	0.00299694	0.0147157	0.00592663	0.0132508	-0.0192199	0.015204	-0.00310657	-0.0101867	-0.0233702	-0.0179992	-0.017755	0.00665905	0.0205751	-0.0131163	-0.0192199	-0.019464
0.00299694	-0.00188587		0.0149598	0.00348522	0.0137391	-0.000665168	0.00763561	0.015204	0.000555535	-0.0153136	-0.021173	0.0237489	0.0203309	0.0227723	-0.0118956	-0.0116515	-0.0121398	-0.0189757	-0.00261829	-0.00823353	-0.00847767	-0.016046	-0.0182433	0.0144716	0.015204	0.0166688		0.0156923	-0.00603626	-0.00847767	-0.019464	0.0203309	0.00714733	0.0147157	0.00592663	0.0132508	-0.0192199	0.015204	-0.00335072	-0.0101867	-0.0223937	-0.0182433	-0.017755	0.00690319	0.0208192	-0.0131163	-0.0189757	-0.019464
0.00421764	-0.00188587	-0.00945423	0.015204	0.00348522	0.015204	-0.000665168	0.00763561	0.015204	0.000555535	-0.0153136	-0.021173	0.0235048	0.0200868	0.0225282	-0.0121398	-0.0111632	-0.0116515	-0.0189757	-0.000909309	-0.00847767	-0.00847767	-0.016046	-0.0184874	0.0144716	0.0159364	0.016913	-0.022882	0.0156923	-0.00603626	-0.00969837	-0.019464	0.0200868	0.00714733	0.011786	0.00617077	0.0132508	-0.0197081		-0.00310657	-0.00774525	-0.0223937	-0.0179992	-0.0148253	0.00665905	0.0205751	-0.0123839	-0.0189757	-0.019464
0.00421764	6.72535e-05	-0.00945423		0.0039735	0.015204	0.000799675	0.00763561	0.0154481	0.000311394	-0.0121398	-0.0204406	0.0235048	0.0203309	0.0227723	-0.0121398	-0.0114074	-0.0118956		-0.000909309	-0.00847767	-0.00750111	-0.0155577	-0.0184874	0.0144716	0.0159364	0.016913	-0.0231261	0.0159364	-0.00701282	-0.00994251	-0.0189757	0.0188661	0.00885632	0.0120301	0.00617077	0.013495	-0.0199523		-0.000176887	-0.00774525	-0.0223937	-0.014337	-0.0148253	0.00617077	0.0205751	-0.0123839	-0.017755	-0.0197081
0.00421764	6.72535e-05	-0.00945423		0.0039735	0.0164247	0.000799675	0.00787975	0.0154481	0.000555535	-0.0121398	-0.0204406	0.0235048	0.0203309	0.0278993	-0.0121398	-0.0109191	-0.0109191		-0.000909309	-0.00847767	-0.00750111	-0.0155577	-0.0184874	0.013495	0.0156923	0.016913	-0.022882	0.0159364	-0.00701282	-0.00969837	-0.0192199	0.0188661	0.00885632	-0.00237415	0.00617077	0.013495	-0.0197081		-0.000421028	-0.00603626	-0.0209288	-0.014337	-0.0148253	0.00641491	0.0205751	-0.0123839	-0.0179992	-0.0197081
0.00543835	6.72535e-05	-0.0104308		0.0039735	0.0164247	0.000799675	0.00787975	0.0154481	0.000311394	-0.0121398	-0.0204406	0.0237489	0.0203309	0.0281434	-0.00554798	-0.0111632	-0.0111632		-0.000665168	-0.00652454	-0.00750111	-0.0148253	-0.0184874	0.0137391	0.0161805	0.0174012	-0.022882	0.0159364	-0.00701282	-0.0111632	-0.0189757	0.0186219	0.00885632	-0.00237415	0.00665905	0.013495	-0.0201964	0.0161805	-0.000421028	-0.0062804	-0.0209288	-0.00798939	-0.0133605	0.00617077	0.0203309	-0.0121398	-0.017755	-0.0197081
0.00543835	0.0105653	-0.0101867		0.0039735	0.0166688	0.00226452	0.00763561	0.0156923	-0.000176887	-0.00994251	-0.0197081	0.0235048	0.0205751	0.0220399	-0.00554798	-0.0111632	-0.0111632	-0.0148253	0.000799675	-0.00652454		-0.0148253	-0.0179992	0.0132508	0.0159364	0.0174012	-0.0182433	0.0159364	-0.00701282	-0.0109191	-0.019464	0.0178895	0.0105653	-0.00237415	0.00665905	0.013495	-0.0201964	0.0161805		-0.00603626	-0.0209288	-0.00798939	-0.0133605	0.00299694	0.0203309	-0.0121398	-0.0148253	-0.0197081
0.00665905	0.0105653	-0.0101867		0.00739147	0.0178895	0.00226452	0.00787975	0.0156923	6.72535e-05	-0.00994251	-0.019464	0.0235048	0.0205751	0.0220399	-0.00408314	-0.0109191	-0.00676868	-0.0148253	0.000799675	-0.00652454		0.00324108	-0.017755	0.0132508	0.0159364	0.0174012	-0.0182433	0.0159364	-0.00481556	-0.0114074	-0.019464	0.0178895	0.0105653	-0.00896595	0.00690319	0.013495	-0.0204406	0.0164247		-0.00457142	-0.0184874	-0.00798939	-0.0123839	0.00299694	0.0203309	-0.0118956	-0.0148253	-0.0197081
0.00665905	0.0112977	-0.0109191	0.0193544	0.00739147	0.0176454	0.00348522	0.00812389	0.0156923	-0.000176887	-0.00994251	-0.0179992	0.0235048	0.0203309	0.0222841	-0.003839		-0.00676868	-0.0126281	0.0027528	-0.0050597	-0.0121398	0.00299694	-0.017755	0.0132508	0.0164247	0.0176454	-0.0158019	0.0159364	-0.00481556	-0.0116515	-0.0184874	0.0171571	0.0105653	-0.00872181	0.00690319	0.0132508	-0.0201964	0.0161805	0.00885632	-0.00481556	-0.0184874	-0.0111632	-0.0123839	-0.00237415	0.0203309	-0.0116515	-0.0148253	-0.0197081	0.0027528
0.00665905	0.0112977	-0.0109191	0.0193544	0.00885632	0.0176454	0.00348522	0.00787975	0.0161805	-0.000909309		-0.0179992	0.0235048	0.0205751	0.0217958	-0.00408314		-0.00652454	-0.0128722	0.0027528	-0.00481556	-0.0121398	0.00299694	-0.0170226	0.0132508	0.0166688	0.0193544	-0.016046	0.0161805		-0.0114074	-0.0184874	0.0171571	0.0120301	-0.0121398	0.00690319	0.0132508	-0.0201964	0.0161805	0.00885632		-0.0165343	-0.0111632	-0.0123839	-0.00237415	0.0208192	-0.0116515	-0.0150695	-0.0197081	0.0027528
0.00787975	0.0112977	-0.0111632	0.0193544	0.00885632	0.0176454	0.00348522	0.00787975	0.0161805	-0.000909309		-0.0179992	0.0235048	0.0203309	0.0217958	-0.00261829		-0.00457142	-0.0126281	0.00470593	-0.00335072	-0.0121398	0.00299694	-0.0170226	0.0132508	0.0164247	0.0193544	-0.016046	0.0161805		-0.0114074	-0.0182433	0.0171571	0.0120301	-0.0121398	0.00690319	0.0132508	-0.0201964	0.0159364	0.00861218		-0.0165343		-0.0104308	-0.00237415	0.0210633	-0.0114074	-0.0148253	-0.0197081	0.0027528
0.00787975	0.0122743	-0.0111632	0.0178895	0.00885632	0.0176454	0.00250866	0.00787975	0.0161805	-0.00115345	-0.00652454	-0.016046	0.0235048	0.0203309	0.0213075	-0.00261829		-0.00457142	-0.0128722	0.00470593	-0.00335072	-0.0121398	0.00421764	-0.0170226	0.0132508	0.0166688	0.0213075	-0.0140929	0.0161805		-0.0104308	-0.0170226	0.0154481	0.0125184	-0.0121398	0.00690319	0.0132508	-0.0201964	0.0159364			-0.0165343		-0.0104308	-0.00701282	0.0210633	-0.0114074	-0.0131163	-0.0199523	0.00836803
0.00787975	0.0122743	-0.0114074	0.0181337	0.0105653	0.0154481	0.00250866	0.00836803	0.0164247	-0.00164173	-0.00652454	-0.016046	0.0232606	0.0203309	0.0215516	-0.00139759		-0.00335072	-0.00725697	0.00470593	-0.00359486	-0.0145812	0.00421764	-0.0109191	0.0142274	0.0166688	0.0215516	-0.014337	0.0164247	-0.0118956	-0.0101867	-0.0170226	0.0154481	0.0125184	-0.0121398	0.00690319	0.0132508	-0.0201964	0.0159364		-0.000665168				-0.00701282	0.0213075	-0.0114074	-0.0133605	-0.0199523	0.00836803
0.0110536	0.0122743	-0.0114074	0.0188661	0.0105653	0.0154481	0.0027528	0.00836803	0.0164247	-0.00164173	-0.00652454		0.0230165	0.0200868	0.0213075	-0.00164173		-0.00310657	-0.00701282	0.00470593	-0.00164173	-0.0148253	0.00617077	-0.0109191	0.0142274	0.016913	0.0213075		0.0164247	-0.0118956	-0.0101867	-0.0170226	0.0154481	0.0125184	-0.0155577	0.00690319	0.0130067	-0.0197081	0.0159364		-0.000421028				-0.000176887	0.0215516	-0.0116515	-0.0133605	-0.0204406	0.00836803
0.0110536	0.0120301	-0.0116515	0.0188661	0.011786	0.0154481	0.0027528	0.00836803	0.0161805	-0.00261829	-0.00359486		0.0230165	0.0161805	0.016913	-0.00139759		-0.00310657	-0.00823353	0.0093446	-0.00164173	-0.0145812	0.00592663	-0.0109191	0.0144716	0.0171571	0.0220399		0.0174012	-0.0128722	-0.0104308	-0.0153136	0.00983288	0.00910046	-0.0153136	0.00690319	0.0130067	-0.0197081	0.0159364		-0.000665168		-0.0158019		-0.000176887	0.0213075	-0.0118956	-0.0118956	-0.0204406	0.0105653
0.0115419	0.011786	-0.0114074	0.0188661	0.011786	0.0154481	0.0027528	0.00861218	0.0154481	-0.00286243	-0.00359486		0.0227723	0.0164247	0.0171571	-0.00188587		-0.00188587	-0.00823353	0.0093446	-0.00164173	-0.0145812	0.00739147	-0.00945423	0.0144716	0.016913	0.0220399		0.0176454	-0.0128722	-0.0111632	-0.0153136	0.00983288	0.00910046	-0.0179992	0.00690319	0.0130067	-0.0197081	0.0156923		0.000311394	-0.00896595	-0.0155577		-0.000176887	0.0215516	-0.0126281	-0.0118956	-0.0204406	0.0105653
0.0115419	0.0120301	-0.00823353	0.0200868	0.011786	0.00470593	0.00250866	0.00885632	0.0154481	-0.00261829	-0.00457142		0.0230165	0.0147157	0.016913	-0.00188587		-0.00164173	-0.00823353	0.0108094	-0.000421028	-0.0145812	0.00739147	-0.00945423	0.0144716	0.016913	0.0227723	-0.0104308	0.0176454	-0.0128722	-0.0109191	-0.0153136	0.00983288	0.00910046	-0.0179992	0.00592663	0.0122743		0.0159364	0.0127626	0.000311394	-0.00896595	-0.0158019	0.00470593	-0.00603626	0.0215516	-0.0123839		-0.0204406	0.0105653
0.0115419	0.0112977	-0.00823353	0.0198426	0.013495	0.00470593	0.00446178	0.00910046	0.0159364	-0.00286243	-0.00457142	-0.00750111	0.0230165	0.0144716	0.0112977	-0.00335072		-0.00164173	-0.0101867	0.0105653	-0.000421028	-0.0131163	0.00739147	-0.00823353	0.0147157	0.016913	0.0227723	-0.0104308	0.0178895	-0.0138488	-0.0109191	-0.0133605	0.00372936		-0.0197081	0.00592663	0.0122743		0.0156923	0.0127626	0.000555535	-0.00774525	-0.0179992	0.00446178	-0.00603626	0.0217958	-0.0123839		-0.0204406	0.00983288
0.0122743	0.0112977	-0.00701282	0.0198426	0.013495		0.00446178	0.00910046	0.0159364	-0.00237415	-0.00457142	-0.00725697	0.0225282	0.0137391	0.0112977	-0.00335072		-0.000421028	-0.0101867	0.0115419	0.000799675	-0.0131163	0.00910046	-0.00823353	0.0147157	0.016913	0.0230165	-0.00945423	0.0178895	-0.0138488	-0.0121398	-0.0133605	0.00372936		-0.0197081	0.00568249	0.0122743		0.0193544	0.0130067	0.00128796	-0.00774525	-0.0179992	0.00348522	-0.00603626	0.0215516	-0.0136046		-0.0204406	0.00983288
0.0122743		-0.00701282	0.0200868	0.015204		0.00568249	0.0093446	0.0159364	-0.00237415	-0.00481556	-0.00530384	0.0225282	0.0139833		-0.00310657		-0.000421028	-0.0101867	0.011786	0.000799675	-0.0121398	0.00910046	-0.00823353	0.0147157	0.016913	0.0237489	-0.00945423	0.0178895	-0.0138488	-0.0121398	-0.0114074	-0.0109191		-0.0197081	0.00568249			0.0193544	0.0147157	0.00128796	-0.00774525	-0.0201964	0.00348522	-0.00847767	0.0217958	-0.0136046		-0.0201964	0.0093446
0.0122743		-0.00701282	0.0198426	0.015204	0.0015321	0.00543835	0.00983288	0.0159364	-0.00237415	-0.00798939	-0.00530384	0.0225282	0.0137391		-0.00310657	-0.0111632	0.000799675	-0.0121398	0.0115419	0.000555535	-0.0118956	0.00910046	-0.00725697	0.0149598	0.0171571	0.0235048	-0.00945423	0.0178895	-0.0140929	-0.0121398	-0.0116515	-0.0109191			0.00568249			0.0195985	0.0147157	0.0015321	-0.00750111	-0.0201964	0.00348522	-0.00847767	0.0227723	-0.014337		-0.0201964	0.0093446
0.0130067		-0.00579212	0.0198426	0.015204	0.0015321	0.00568249	0.00983288	0.0159364	-0.00213001	-0.00798939	-0.00530384	0.0225282	0.0132508		-0.00310657	-0.0111632	0.000799675	-0.0121398	0.0127626	0.00250866	-0.0118956	0.010077	-0.00750111	0.0149598	0.016913	0.023993	-0.00774525	0.0178895	-0.0140929	-0.0136046	-0.0116515	-0.014337			0.00617077	0.0120301	-0.0214171	0.0193544	0.0147157	0.00177624	-0.00750111	-0.0182433	0.00250866	-0.0158019	0.0225282	-0.0140929		-0.0204406	0.0093446
0.0130067		-0.00579212	0.0198426	0.015204	0.0015321	0.00641491	0.010077	0.0164247	-0.00237415		-0.003839	0.0225282	0.0130067	-0.00847767	-0.00310657	-0.0109191	0.000799675		0.0127626	0.0027528	-0.0101867	0.010077	-0.00750111	0.0149598	0.016913	0.023993	-0.00774525	0.0176454	-0.0140929	-0.0136046		-0.014337			0.00617077	0.0120301	-0.0216613	0.0193544	0.0191102	6.72535e-05	-0.00750111	-0.0182433	0.00250866	-0.0158019	0.0227723	-0.0140929	0.00641491	-0.0204406
0.0142274		-0.00579212	0.0200868	0.0174012	0.000799675	0.00641491	0.0093446	0.0164247	-0.00237415		-0.00408314	0.0225282	0.0130067	-0.00847767	-0.00237415	-0.0109191	0.000555535		0.0127626	0.0027528	-0.0101867	0.0125184		0.0149598	0.016913	0.023993	-0.00774525	0.0174012		-0.0153136		-0.014337			0.00592663	0.0120301	-0.0216613	0.0195985	0.0191102	-0.000176887	-0.00921009	-0.0182433	0.00226452	-0.0158019	0.0227723	-0.0140929	0.00665905	-0.0204406
0.0142274	0.0142274	-0.00432728	0.0203309	0.0176454	0.000799675	0.00787975	0.0093446	0.0164247	-0.00237415		-0.003839	0.0232606	0.0130067	-0.0104308	-0.00237415	-0.0111632	0.0039735		0.0132508	0.0039735	-0.00847767	0.0125184		0.0149598	0.0161805	0.0242372	-0.00750111	0.0176454		-0.0155577	-0.00530384	-0.0170226			0.00592663	-0.00701282	-0.0221495	0.0195985	0.0191102	-0.000176887	-0.00921009	-0.0199523	0.0027528	-0.00750111	0.0227723	-0.0153136		-0.019464
0.0142274	0.0144716	-0.00432728	0.0203309	0.0178895	0.00104382	0.00787975	0.00910046	0.0166688	-0.00213001	-0.00652454	-0.00261829	0.0230165	0.0130067	-0.0104308	-0.00237415	-0.00994251	0.0039735	-0.0136046	0.013495	0.00372936	-0.00872181	0.0125184	-0.0126281	0.0149598	0.0161805	0.0249696	-0.00750111	0.0174012	-0.0109191	-0.0153136	-0.00530384	-0.0170226			0.00592663	-0.00701282	-0.0221495	0.0195985	0.0195985	-0.000176887	-0.0118956	-0.0199523	0.0027528	-0.00750111	0.0225282	-0.0150695		-0.019464	-0.0104308
0.0159364	0.0142274	-0.003839	0.0203309	0.0178895	0.000311394	0.00787975	0.00885632	0.0166688	-0.00261829	-0.00652454	-0.00286243	0.0230165	0.0127626	-0.0106749	-0.000665168	-0.00994251	0.00543835	-0.0138488	0.0144716	0.00543835	-0.00872181	0.0125184	-0.0126281	0.0156923	0.0161805	0.0249696	-0.0104308	0.0176454	-0.0106749	-0.0153136	-0.00530384	-0.0170226	-0.0131163		0.00617077	-0.00701282		0.0198426	0.0195985	-0.0101867	-0.0118956	-0.0170226	-0.00213001	-0.00750111	0.0222841	-0.0150695		-0.019464	-0.0104308
0.0159364	0.0176454	-0.003839	0.0200868	0.0178895	0.000555535		0.00885632	0.0171571	-0.00335072	-0.0116515	-0.00310657	0.0230165	0.0130067	-0.0106749	-0.000665168	-0.00994251	0.00519421	-0.0138488	0.0142274	0.00568249	-0.00872181	0.0122743	-0.0128722	0.0156923	0.0159364	0.0235048	-0.0104308	0.0174012	-0.00872181	-0.0192199	-0.00432728	-0.0187316	-0.0131163	-0.0206847	0.00617077	-0.00969837		0.0198426	0.0195985	-0.0101867	-0.0118956	-0.0170226	-0.00213001	-0.021173	0.0225282	-0.0150695	-0.00139759	-0.0189757	-0.00286243
0.0159364	0.0176454	-0.003839	0.0200868	0.0183778	6.72535e-05		0.00836803	0.0171571	-0.00335072	-0.0118956	-0.00310657	0.0227723	0.0130067	-0.0123839	-0.00139759		0.00543835	-0.0131163	0.0144716	0.00568249	-0.00261829	0.0122743	-0.0162902	0.0161805	0.0161805	0.0235048	-0.0104308	0.0174012	-0.00872181	-0.0189757	-0.00432728	-0.0187316	-0.0128722	-0.0206847	0.00617077	-0.00969837		0.0198426	0.0205751	-0.0116515		-0.0170226	-0.00359486	-0.021173	0.0222841	-0.0150695	-0.00139759	-0.0189757	-0.00310657
0.0164247	0.0176454	-0.00530384	0.0208192	0.0183778	6.72535e-05	0.0115419	0.00836803	0.0171571	-0.00335072	-0.0116515	-0.00335072	0.0215516	0.0130067	-0.0121398	-0.00139759		0.00641491	-0.0128722	0.0144716	0.00739147	-0.00237415	0.0139833	-0.016046	0.0161805	0.011786	0.0242372	-0.0148253	0.0174012	-0.00872181	-0.0197081	-0.00432728	-0.0187316	-0.0133605	-0.0204406	0.00617077	-0.0116515		0.0203309	0.0203309	-0.0116515		-0.0170226	-0.003839	-0.0214171	0.0225282	-0.0150695	-0.00139759	-0.0192199	-0.00310657
0.0164247	0.0178895	-0.0050597	0.0210633	0.0188661	6.72535e-05	0.0115419	0.00836803	0.016913	-0.00481556		-0.00554798	0.0215516	0.0154481	-0.0128722	-0.00139759	-0.00432728	0.00641491	-0.0126281	0.0156923	0.00763561	-0.00115345	0.0139833	-0.016046	0.0161805	0.0115419	0.0242372	-0.0148253	0.0181337	-0.00652454	-0.0199523	-0.00335072	-0.0204406	-0.0131163	-0.0219054	0.00617077	-0.0116515		0.0203309	0.0208192	-0.0116515		-0.0162902	-0.00359486	-0.0214171	0.0222841	-0.0150695		-0.0192199	-0.00750111
0.015204	0.0178895	-0.00530384	0.0208192	0.0188661	0.00128796	0.0112977	0.00836803	0.0176454	-0.00481556		-0.00554798	0.0188661	0.015204	-0.0131163	-0.00139759	-0.00432728	0.00812389	-0.0126281	0.0154481	0.00763561	-0.00139759	0.0139833	-0.016046	0.0164247	0.011786	0.0244813	-0.0148253	0.0181337	-0.00652454	-0.0197081	-0.00310657	-0.0204406	-0.0140929	-0.0219054	0.00617077	-0.0116515		0.0208192	0.0208192	-0.0126281		-0.0162902	-0.003839	-0.0214171	0.0225282	-0.0150695		-0.0192199	-0.00750111
0.015204	0.0178895		0.025702	0.0188661	0.00104382	0.0115419	0.00836803	0.0176454	-0.00481556	-0.0199523	-0.00579212	0.0188661	0.0159364	-0.0131163	-0.00139759	-0.00432728	0.00812389	-0.0126281	0.0159364	0.00910046	-0.00139759	0.0147157	-0.0158019	0.0164247		0.0244813	-0.0236144	0.0181337	-0.00652454	-0.0197081	-0.00335072	-0.0204406	-0.0138488	-0.0219054	0.00665905	-0.0131163	-0.0192199	0.0208192	0.0205751	-0.0126281		-0.0201964	-0.014337	-0.021173	0.0222841	-0.0153136	-0.00774525	-0.0189757	-0.00725697
0.015204	0.0188661		0.025702	0.0188661	0.00128796	0.0132508	0.00812389	0.0166688		-0.0199523	-0.0148253	0.0188661	0.0161805	-0.00213001	0.0015321	-0.00286243	0.00812389	-0.0116515	0.0159364	0.00910046	-0.000909309	0.0147157		0.0164247		0.0242372	-0.0236144	0.0181337	-0.00457142	-0.0197081	-0.00335072	-0.0233702	-0.0138488	-0.0241027	0.00665905	-0.0131163	-0.0192199	0.0208192	0.023993	-0.0131163		-0.0201964	-0.014337	-0.021173	0.0222841	-0.0153136	-0.00750111	-0.0189757	-0.0101867
0.0108094	0.0191102	-0.000909309	0.025702	0.0188661	0.00104382	0.0132508	0.00836803	0.0164247		-0.0199523	-0.0148253	0.0164247	0.016913	-0.00213001	0.0015321	-0.00261829	0.00910046	-0.0116515	0.0161805	0.00739147	-0.000909309	0.0142274		0.016913		0.0242372	-0.0248351	0.0181337	-0.00457142	-0.0199523	-0.00335072	-0.0233702	-0.0140929	-0.0241027	0.00690319	-0.0133605		0.0210633	0.0242372	-0.0131163		-0.0201964	-0.0175109	-0.0206847	0.0225282	-0.0155577	-0.00774525	-0.0189757	-0.00994251
0.0108094	0.0188661	-0.000909309	0.0259462	0.0188661	0.00104382	0.0132508	0.00812389	0.0166688		-0.0382628	-0.0172667	0.0164247	0.016913	-0.00530384	0.0015321	-0.00164173	0.00910046	-0.0104308	0.0161805	0.00739147	-0.00261829	0.013495		0.016913	0.0166688	0.023993	-0.0248351	0.0181337	-0.00457142	-0.0199523	-0.00261829	-0.0233702	-0.0123839		0.00690319	-0.0133605		0.0210633	0.0242372	-0.0131163		-0.0197081	-0.0175109	-0.0206847	0.0225282	-0.0158019	0.0108094	-0.0189757
0.0105653	0.0188661	-0.00774525	0.0259462	0.0191102	0.00177624	0.0122743	0.00983288	0.015204	-0.00579212	-0.0382628	-0.0170226	0.0164247	0.0166688	-0.00530384	0.0015321	-0.00139759	0.0105653	-0.0104308	0.0161805	0.00714733	-0.00286243	0.013495	-0.0116515	0.0176454	0.0166688	0.0237489	-0.0248351	0.0176454	-0.00286243	-0.0199523	-0.00237415	-0.0241027	-0.0121398		0.00690319	-0.0131163		0.0210633	0.0249696	-0.0131163		-0.0197081	-0.0175109	-0.0206847	0.0225282	-0.0155577	0.0105653	-0.0189757
0.00543835	0.0188661	-0.00774525	0.0264344	0.0191102	0.0015321	0.0122743	0.00958874	0.0149598	-0.00579212	-0.0382628	-0.0172667	0.0139833	0.0171571	-0.00530384		-0.00139759	0.0105653	-0.0104308	0.0164247	0.00739147	-0.00261829	0.015204	-0.0118956	0.0176454	0.0164247	0.0237489	-0.0258117	0.0176454	-0.00286243	-0.0199523	-0.00237415	-0.0243468	-0.0106749			-0.0131163	-0.0162902	0.0208192	0.0249696	-0.0131163		-0.0201964	-0.016046	-0.0187316	0.0227723	-0.0158019	0.0105653	-0.0192199
0.00543835		-0.00798939	0.0261903	0.0191102	0.0015321	0.00787975	0.00958874	0.015204	-0.00603626	-0.0170226	-0.0192199	0.0139833	0.0174012	-0.00579212		-0.000176887	0.0105653	-0.00921009	0.0164247		-0.00286243	0.015204	-0.0104308	0.0176454	0.0164247	0.0220399	-0.0258117	0.0161805	-0.00286243	-0.0199523	-0.00750111	-0.0241027	-0.0106749			-0.0131163	-0.0162902	0.0208192	0.0254579	-0.0131163		-0.0199523	-0.016046	-0.0187316	0.0227723	-0.0158019	0.0120301	-0.0189757
0.000799675		-0.00823353	0.0264344	0.0193544	0.00226452	0.00812389	0.010077	0.0137391	-0.00603626	-0.0170226	-0.0189757	0.0139833	0.0171571	-0.00579212	0.0039735	-0.000421028	0.0103212	-0.00921009	0.0164247		-0.00701282	0.0154481	-0.0104308	0.0176454	0.0161805	0.0220399	-0.0258117	0.0161805	-0.00994251	-0.019464	-0.00750111	-0.0243468	-0.0106749	-0.0172667	0.00763561	-0.0131163	-0.014337	0.0210633	0.0254579	-0.0131163		-0.0201964	-0.016046	-0.0187316	0.0230165	-0.0158019	0.0120301	-0.0189757
0.000799675		-0.00823353	0.025702	0.0193544	0.00202038	0.00787975	0.0103212	0.0139833	-0.00603626	-0.029962	-0.0189757	0.0130067	0.0181337	-0.00579212	0.0039735	-0.000176887	0.0125184	-0.00945423	0.0164247	-0.00115345	-0.0106749	0.0156923	-0.0104308	0.0200868	0.0161805			0.0164247	-0.00994251	-0.019464	-0.00921009	-0.0243468	-0.00896595	-0.0172667	0.00763561	-0.00823353	-0.014337	0.0210633	0.0254579	-0.0131163		-0.0175109	-0.017755	-0.017755	0.0230165	-0.016046	0.0120301	-0.0192199	-0.0062804
0.000799675		-0.00823353	0.025702	0.0188661	0.00202038		0.0110536	0.0137391	-0.00676868	-0.0297179	-0.021173	0.0130067	0.0181337	-0.003839	0.0039735	-0.000421028	0.0125184	-0.00750111	0.0164247	-0.00139759	-0.0109191	0.0156923	-0.00847767	0.0200868	0.0164247			0.0147157	-0.0114074	-0.019464	-0.00896595	-0.0243468	-0.00872181	-0.0175109	0.00763561	-0.00823353	-0.014337	0.0210633		-0.0131163		-0.0175109	-0.017755	-0.017755	0.0230165	-0.016046	0.0132508	-0.0192199	-0.0062804
		-0.0109191	0.025702	0.0188661	0.00299694		0.0110536	0.013495	-0.00676868	-0.0123839	-0.0209288	0.0137391	0.0183778	-0.00359486	0.00543835	-0.000176887	0.0127626	-0.00750111	0.0164247	-0.00701282	-0.0106749	0.0156923	-0.00872181	0.0203309	0.0164247			0.0149598	-0.0114074	-0.019464	-0.00921009	-0.0243468	-0.00750111	-0.0175109	0.00763561	-0.00847767	-0.0128722	0.0205751		-0.0114074		-0.017755	-0.0167784	-0.0172667	0.0232606	-0.016046	0.0132508	-0.0192199	-0.0062804
		-0.0109191	0.0269227	0.0188661	0.00299694		0.0110536	0.0139833	-0.00701282	-0.0123839	-0.0209288	0.0137391	0.0183778	-0.00139759	0.00543835	-0.00603626	0.0130067	-0.00750111	0.0164247	-0.00701282	-0.0109191	0.0156923	-0.00872181	0.0203309	0.0164247		-0.0267882	0.0139833	-0.0114074	-0.0175109	-0.0101867	-0.0248351	-0.00750111	-0.0150695	0.00763561	-0.0062804	-0.0128722	0.0208192		-0.0114074		-0.0155577	-0.0167784	-0.0172667	0.0230165	-0.0162902	0.0112977	-0.019464
		-0.0111632	0.0269227	0.0188661	0.00299694		0.0120301	0.0139833	-0.00701282	-0.0123839	-0.0223937	0.0137391	0.0181337	-0.00115345	0.00519421	-0.00603626	0.0137391	-0.00335072	0.0164247	-0.00701282		0.0156923	-0.00750111	0.0203309	0.0164247		-0.0267882	0.0142274	-0.0118956	-0.0175109	-0.00994251	-0.0248351	-0.00774525	-0.0150695	0.00470593	-0.00652454	-0.0128722	0.0208192		-0.0114074		-0.0155577	-0.0167784	-0.0172667	0.0242372	-0.0162902	0.0115419	-0.0192199
		-0.0111632		0.0186219	0.0039735		0.011786	0.0139833	-0.00701282	-0.0123839	-0.0223937	0.0144716	0.0183778	-0.00139759	0.00543835	-0.0062804	0.0137391	-0.00359486	0.0161805	-0.00823353		0.0188661	-0.00750111	0.0208192	0.0164247		-0.017755	0.0142274	-0.0121398	-0.0172667	-0.0101867	-0.0248351	-0.00750111	-0.0150695	0.00470593	-0.00432728	-0.0111632	0.0210633		-0.0114074		-0.0153136	-0.0138488	-0.0172667	0.023993	-0.016046	0.0115419	-0.0197081
		-0.0111632		0.0159364	0.0039735		0.0120301	0.0139833	-0.00676868	-0.00798939	-0.0223937	0.0144716	0.0191102	-0.000421028	0.00543835	-0.00921009	0.0137391	-0.00164173	0.0156923	-0.00823353		0.0188661	-0.00750111	0.0208192	0.0161805		-0.0179992	0.00885632	-0.0118956	-0.0172667	-0.0106749		-0.00725697	-0.0133605	0.00470593	-0.00432728	-0.0111632	0.0213075		-0.0114074		-0.0175109	-0.0138488	-0.0172667	0.023993	-0.0162902	0.00836803	-0.0197081	0.00104382
-0.019464		-0.0104308		0.0159364	0.0039735		0.0261903	0.0161805	-0.00701282	-0.00823353	-0.0221495	0.0142274	0.0191102	-0.000176887	0.00592663	-0.00921009	0.0142274	-0.00164173	0.0159364	-0.00823353		0.016913		0.0208192	0.0164247		-0.017755	0.00861218	-0.0114074	-0.0172667	-0.0106749		-0.00896595	-0.0131163	0.00470593	-0.00408314	-0.0111632	0.0213075	0.0276551	-0.0111632		-0.0175109	-0.0140929	-0.0172667	0.0242372	-0.016046	0.00861218	-0.0197081	0.00128796
-0.019464		-0.0104308	0.0269227	0.0159364	0.00812389		0.0261903	0.0161805	-0.00750111	-0.00798939	-0.0221495	0.0142274	0.0191102	-0.000421028	0.00592663		0.0139833	-0.00188587	0.0161805	-0.00896595		0.0166688		0.0208192	0.0166688		-0.0260558	0.00861218	-0.0114074	-0.0170226	-0.0109191		-0.00896595	-0.0131163	0.00763561	-0.00237415	-0.00213001	0.0210633	0.0276551	-0.0114074		-0.0172667	-0.0133605	-0.017755	0.0242372	-0.0158019	0.0027528	-0.0201964	0.00226452
-0.019464		-0.00921009	0.0269227	0.0171571	0.00812389	-0.00286243	0.0244813	0.016913	-0.00725697	-0.0199523	-0.0189757	0.0142274	0.0191102	-0.00139759	0.00592663		0.0142274		0.0161805	-0.00896595		0.0166688		0.0210633	0.0166688		-0.0260558	0.00739147	-0.0101867	-0.0170226	-0.0121398	-0.0231261	-0.00921009	-0.0109191	0.00763561	-0.00237415	-0.00213001	0.0210633	0.0276551	-0.0118956	-0.0172667	-0.0150695	-0.0133605	-0.017755	0.0247255	-0.0158019	0.00299694	-0.0201964	0.00226452
-0.00847767		-0.00921009	0.0269227	0.0171571	0.00983288	-0.00261829	0.0244813	0.0166688	-0.00750111	-0.0199523	-0.0189757	0.0125184	0.016913	-0.00139759	0.00592663		0.0132508		0.0161805	-0.00994251		0.0166688	-0.014337	0.0213075	0.0166688	-0.0170226	-0.0253234	0.00714733	-0.0104308	-0.0167784	-0.0121398	-0.0231261	-0.00921009	-0.0109191	0.00714733	-0.00237415	-0.0062804	0.0210633	0.02912	-0.0118956	-0.0175109	-0.0148253	-0.0114074	-0.017755	0.0244813	-0.0158019	0.00299694	-0.0199523	0.00250866
-0.00847767		-0.00921009	0.0130067	0.016913	0.010077	-0.0126281	0.0244813	0.016913		-0.00457142	-0.0167784	0.0122743	0.0171571	-0.00115345	0.00592663	-0.0109191	0.0132508	0.000311394	0.0159364	-0.00969837		0.0174012	-0.0145812	0.0213075	0.016913	-0.0170226	-0.0255675	0.00519421	-0.00847767	-0.0167784	-0.0133605	-0.0231261	-0.019464	-0.00945423	0.00714733	-0.000665168	-0.0062804	0.0210633	0.02912	-0.0121398	-0.0121398	-0.019464	-0.0114074	-0.0199523	0.0247255	-0.0158019	0.00324108	-0.0197081	0.00128796
-0.014337		-0.00774525	0.0130067	0.016913	0.0110536	-0.0126281	0.0244813	0.016913		-0.00457142	-0.0167784	0.00958874	0.016913	-0.00335072	0.00568249	-0.0109191	0.010077	0.000311394	0.0159364	-0.00969837		0.0171571	-0.0167784	0.0210633	0.016913	-0.0167784	-0.0253234	0.00519421	-0.00847767	-0.0165343	-0.0133605	-0.0243468	-0.019464	-0.00945423	0.00714733	-0.000665168	-0.0062804	0.0213075	0.02912	-0.0123839	-0.0118956	-0.019464	-0.0111632	-0.0199523	0.0242372	-0.0158019	-0.00774525	-0.0199523	0.00128796
-0.0145812		-0.00774525	0.0276551	0.016913	0.0110536	-0.0128722	0.0259462	0.0166688		-0.00335072	-0.0167784	0.00958874	0.0171571	-0.00310657	0.00690319	-0.0109191	0.010077	0.000311394	0.0164247	-0.00969837		0.016913	-0.0165343	0.0213075	0.0174012	-0.019464	-0.0241027	0.00519421	-0.00847767	-0.0170226	-0.0131163	-0.0243468	-0.0209288	-0.00945423	0.00641491	0.00104382	-0.00530384	0.0213075		-0.0123839	-0.0121398	-0.0153136	-0.00994251	-0.0199523	0.0242372	-0.0153136	-0.00750111	-0.0201964	0.00128796
-0.0145812		-0.00774525	0.0276551	0.016913	0.0112977	-0.0131163	0.0259462	0.016913		-0.00359486	-0.0145812	0.00958874	0.0174012	-0.00872181	0.00690319	-0.00701282	0.010077	0.00104382	0.0164247	-0.00994251	-0.0162902	0.016913	-0.0167784	0.0208192	0.0171571	-0.019464	-0.0241027	0.00446178	-0.00847767	-0.0170226	-0.0138488	-0.0209288	-0.021173	-0.00945423	0.00641491	0.000799675	-0.00554798	0.0213075		-0.0123839	-0.014337	-0.0155577	-0.00994251	-0.0201964	0.0244813	-0.0153136	-0.0138488	-0.0201964
-0.0150695		-0.0062804	0.0276551	0.0132508	0.0112977	-0.0131163	0.027411	0.0171571		-0.00335072	-0.0145812	0.00958874	0.0174012	-0.00872181	0.00763561	-0.00701282	0.010077	0.00128796	0.0161805	-0.00969837	-0.0162902	0.0186219	-0.0179992	0.0210633	0.0174012	-0.021173	-0.0243468	0.00421764	-0.000909309	-0.0172667	-0.0138488	-0.0209288	-0.0209288	-0.00579212	0.00641491	0.00104382	-0.003839	0.0215516	0.0296083	-0.0123839	-0.014337	-0.0155577	-0.0050597	-0.0201964	0.0242372	-0.0155577	-0.0138488	-0.0201964
-0.0150695	-0.00921009	-0.0062804	0.0278993	0.0132508	0.0122743	-0.0126281	0.0271669	0.0171571		0.000311394	-0.0145812	0.00446178	0.0174012	-0.00847767	0.00763561	-0.00750111	-0.00188587	0.0027528	0.0166688	-0.00872181	-0.0155577	0.0186219	-0.017755	0.027411	0.016913	-0.021173	-0.0226378	0.00446178	-0.000909309	-0.0172667	-0.0136046	-0.0209288	-0.0216613	-0.00579212	0.00543835	0.00690319	-0.003839	0.0213075	0.0296083	-0.0123839	-0.014337	-0.0192199	-0.00481556	-0.0201964	0.0242372		-0.016046	-0.0184874
-0.0150695	-0.00921009	-0.0062804	0.0278993	0.00763561	0.0125184	-0.0123839	0.0271669	0.0191102		0.000311394	-0.0126281	0.00446178	0.0174012	-0.00945423	0.00763561	-0.00774525	-0.00213001	0.0027528	0.0164247	-0.00872181	-0.0155577	0.0186219	-0.0184874	0.027411	0.016913	-0.021173	-0.022882	0.00348522	0.000799675	-0.0172667	-0.0133605	-0.0197081	-0.0216613	-0.00432728	0.00519421	0.00690319	-0.003839	0.0213075	0.0296083	-0.0126281	-0.00457142	-0.019464	-0.00481556	-0.0201964	0.0247255		-0.016046	-0.0187316
-0.0145812	-0.00872181	-0.00237415	0.0278993	0.00787975	0.0139833	-0.0123839	0.0269227	0.0191102		0.0015321	-0.0126281	0.00421764	0.0176454	-0.00945423	0.00910046	-0.00750111	-0.0050597	0.00299694	0.016913	-0.00701282	-0.0155577	0.0186219	-0.0187316	0.0271669	0.016913	-0.021173	-0.0189757	0.00324108	0.000799675	-0.0172667	-0.0133605	-0.0197081	-0.0214171	-0.00432728	0.00470593	0.00690319	-0.00408314	0.0213075	0.0293641	-0.0145812	-0.00457142	-0.0192199	-0.00579212	-0.0199523	0.0249696		-0.016046	-0.0187316
[truncated: 175 more rows]
[truncated: 4 more columns]

## Sheet: PupilHiReward_AllTrials
-0.000909309	-0.00164173	0.00519421	0.0293641	0.00299694	0.000555535	-0.0150695	0.016913	-0.0121398	-0.0126281	-0.00530384	-0.00408314	-0.00310657	-0.00188587	0.00543835	0.00641491	-0.0136046	0.0139833	0.023993	-0.0206847	-0.00823353	0.000799675	0.0195985	0.0127626	-0.00188587	-0.00359486	-0.0126281	0.00983288	-0.00359486	-0.00823353	-0.00921009	0.00421764	-0.0158019	0.00177624	-0.016046	-0.0255675
[truncated: 939 more rows]

[truncated: 6 more sheets: PupilLoReward_Mean, PupilHiReward_Mean, PupilLoReward_SEM, PupilHiReward_SEM, Pupil_ZscoreNorm, EyePos]
