# Supplementary material for: Task-related hemodynamic responses are modulated by reward and task engagement
Source: PLoS Biol. 2019 Apr 19;17(4):e3000080. doi: 10.1371/journal.pbio.3000080 (PMC6493772; doi:10.1371/journal.pbio.3000080)
Supplement: S17 Data — (XLSX) [file pbio.3000080.s025.xlsx]

## Sheet: PkPosSD_NS_LoReward
10.5997
2.79991
2.86659
6.19978
1.39995
2.99989
3.7332
6.46649
8.59976
1.19997
2.4666
2.79992
4.33321
3.93322
3.46657
3.99988

## Sheet: PkPosSD_NS_HiReward
7.3331
2.53325
2.39993
3.96653
1.26662
2.39992
4.13319
5.93317
7.33313
1.59996
2.33327
1.93328
3.79989
3.79989
1.86661
3.1999

## Sheet: PkPos_SigHiH_LoReward
2.93334
8.39973
3.33323
3.86656
4.6665
6.66643
1.99993
7.53307
5.13319
3.5999
3.5999
3.06658
2.79992
5.53314
10.533
7.86645

## Sheet: PkPos_SigHiH_HiReward
1.6
4.19987
1.66661
1.86661
1.99993
2.93323
1.39995
2.99989
3.39991
1.79995
2.19994
1.93328
2.13327
3.06656
4.66654
2.86659

## Sheet: PkPos_SigHiL_LoReward
1.19996

## Sheet: PkPos_SigHiL_HiReward
2.33325

## Sheet: pVal
0.000181612
