# Supplementary material for: Task-related hemodynamic responses are modulated by reward and task engagement
Source: PLoS Biol. 2019 Apr 19;17(4):e3000080. doi: 10.1371/journal.pbio.3000080 (PMC6493772; doi:10.1371/journal.pbio.3000080)
Supplement: S19 Data — (XLSX) [file pbio.3000080.s027.xlsx]

## Sheet: PkPosTimes_LoReward
5.33316	6.86645	7.86642	8.33307	7.39977	1.39996	6.06647	7.26644	13.6662	4.26653	1.46662	8.06641	8.86639	8.13308	11.933	8.4664	12.8663	21.3327	7.19977	13.9329	14.4662	7.39977	8.53306	8.99972	7.06644	7.59976	5.06651	1.39996	9.99968	8.93305	8.39973	4.66652	11.5996	0.466652	3.13323	0.933304	13.1329	8.4664	0.133329	4.73318	9.5997	10.2663	12.8663	14.3329	12.7996	14.9995	5.06651	5.06651	12.3996	14.3329
[truncated: 4 more columns]

## Sheet: PkPosTimes_HiReward
7.39977	8.79972	7.5331	5.2665	6.66646	2.66658	7.46643	6.99978	4.46653	7.5331	6.46646	7.66642	7.59976	7.93308	2.66658	6.53313	7.59976	9.19971	3.99987	7.59976	14.3995	7.5331	5.59982	6.13314	8.19974	5.19984	7.59976	9.26637	8.4664	14.1996	9.3997	9.66636	15.1329	13.3329	9.53303	12.3329

## Sheet: PkAmps_LoReward
2.66963	1.26864	0.956755	2.16776	2.45328	1.94812	1.83123	2.20746	1.63281	1.00097	0.566736	1.62542	1.33074	-0.914423	1.45188	2.81674	3.34284	1.15448	1.24136	2.98113	2.85055	4.00668	1.45019	2.247	3.1525	2.65772	2.89351	2.33938	0.407058	4.27072	1.40729	1.67844	1.45269	2.49565	2.09747	1.41063	0.836998	2.65694	3.67942	2.43801	2.09963	3.00832	2.77055	0.119112	2.69377	2.47808	1.85723	3.33241	3.17485	2.12919
[truncated: 4 more columns]

## Sheet: PkAmps_HiReward
3.22449	0.642279	3.69918	0.589127	3.29818	3.83906	4.12503	2.56291	0.369851	2.63074	3.18493	1.20743	3.14556	2.56208	1.73419	1.85922	2.72861	1.2656	0.38299	3.3752	1.19025	2.7455	3.16455	2.2172	3.6575	0.949601	2.42756	1.83279	3.03962	0.455744	2.02033	2.28587	2.96863	2.80026	2.42398	1.04701
