# Supplementary material for: Task-related hemodynamic responses are modulated by reward and task engagement
Source: PLoS Biol. 2019 Apr 19;17(4):e3000080. doi: 10.1371/journal.pbio.3000080 (PMC6493772; doi:10.1371/journal.pbio.3000080)
Supplement: S20 Data — (XLSX) [file pbio.3000080.s028.xlsx]

## Sheet: TrialSlopes_LoReward_NS
-3.92543e-07
1.55094e-05
1.0071e-05
1.05016e-05

## Sheet: TrialSlopes_HiReward_NS
-6.95593e-07
4.69591e-05
2.95684e-05
7.59906e-06

## Sheet: TrialSlopes_LoReward_Sig
-7.51442e-05
-6.41889e-05
-6.01166e-05
-6.26692e-05
-3.33706e-05
-3.71213e-05
-1.12024e-05
-2.67191e-05
-4.35516e-05
-4.75135e-05
-3.93384e-05
-1.92542e-05
-3.33378e-05
-4.92012e-05
-5.49028e-05
-4.49862e-05

## Sheet: TrialSlopes_HiReward_Sig
9.35831e-05
0.000190332
6.66952e-05
3.7424e-05
2.09197e-05
5.22124e-05
5.9146e-05
5.58744e-05
3.95755e-05
8.3501e-06
3.56872e-05
1.93928e-05
9.86618e-05
2.86162e-05
3.85851e-05
5.48109e-05
