# Supplementary material for: Task-related hemodynamic responses are modulated by reward and task engagement
Source: PLoS Biol. 2019 Apr 19;17(4):e3000080. doi: 10.1371/journal.pbio.3000080 (PMC6493772; doi:10.1371/journal.pbio.3000080)
Supplement: S21 Data — (XLSX) [file pbio.3000080.s029.xlsx]

## Sheet: Timebase
0.0666646
0.133329
0.199994
0.266658
0.333323
0.399987
0.466652
0.533316
0.599981
0.666646
0.73331
0.799975
0.866639
0.933304
0.999968
1.06663
1.1333
1.19996
1.26663
1.33329
1.39996
1.46662
1.53328
1.59995
1.66661
1.73328
1.79994
1.86661
1.93327
1.99994
2.0666
2.13327
2.19993
2.26659
2.33326
2.39992
2.46659
2.53325
2.59992
2.66658
2.73325
2.79991
2.86658
2.93324
2.99991
3.06657
3.13323
3.1999
3.26656
3.33323
3.39989
3.46656
3.53322
3.59989
3.66655
3.73322
3.79988
3.86654
3.93321
3.99987
4.06654
4.1332
4.19987
4.26653
4.3332
4.39986
4.46653
4.53319
4.59985
4.66652
4.73318
4.79985
4.86651
4.93318
4.99984
5.06651
5.13317
5.19984
5.2665
5.33316
5.39983
5.46649
5.53316
5.59982
5.66649
5.73315
5.79982
5.86648
5.93315
5.99981
6.06647
6.13314
6.1998
6.26647
6.33313
6.3998
6.46646
6.53313
6.59979
6.66646
6.73312
6.79978
6.86645
6.93311
6.99978
7.06644
7.13311
7.19977
7.26644
7.3331
7.39977
7.46643
7.5331
7.59976
7.66642
7.73309
7.79975
7.86642
7.93308
7.99975
8.06641
8.13308
8.19974
8.26641
8.33307
8.39973
8.4664
8.53306
8.59973
8.66639
8.73306
8.79972
8.86639
8.93305
8.99972
9.06638
9.13304
9.19971
9.26637
9.33304
9.3997
9.46637
9.53303
9.5997
9.66636
9.73303
9.79969
9.86635
9.93302
9.99968
10.0663
10.133
10.1997
10.2663
10.333
10.3997
10.4663
10.533
10.5997
10.6663
10.733
10.7997
10.8663
10.933
10.9997
11.0663
11.133
11.1996
11.2663
11.333
11.3996
11.4663
11.533
11.5996
11.6663
11.733
11.7996
11.8663
11.933
11.9996
12.0663
12.1329
12.1996
12.2663
12.3329
12.3996
12.4663
12.5329
12.5996
12.6663
12.7329
12.7996
12.8663
12.9329
12.9996
13.0663
13.1329
13.1996
13.2662
13.3329
13.3996
13.4662
13.5329
13.5996
13.6662
13.7329
13.7996
13.8662
13.9329
13.9996
14.0662
14.1329
14.1996
14.2662
14.3329
14.3995
14.4662
14.5329
14.5995
14.6662
14.7329
14.7995
14.8662
14.9329
14.9995
15.0662
15.1329
15.1995
15.2662
15.3328
15.3995
15.4662
15.5328
15.5995
15.6662
15.7328
15.7995
15.8662
15.9328
15.9995
16.0662
16.1328
16.1995
16.2662
16.3328
16.3995
16.4661
16.5328
16.5995
16.6661
16.7328
16.7995
16.8661
16.9328
16.9995
17.0661
17.1328
17.1995
17.2661
17.3328
17.3994
17.4661
17.5328
17.5994
17.6661
17.7328
17.7994
17.8661
17.9328
17.9994
18.0661
18.1328
18.1994
18.2661
18.3328
18.3994
18.4661
18.5327
18.5994
18.6661
18.7327
18.7994
18.8661
18.9327
18.9994
19.0661
19.1327
19.1994
19.2661
19.3327
19.3994
19.4661
19.5327
19.5994
19.666
19.7327
19.7994
19.866
19.9327
19.9994
20.066
20.1327
20.1994
20.266
20.3327
20.3994
20.466
20.5327
20.5993
20.666
20.7327
20.7993
20.866
20.9327
20.9993
21.066
21.1327
21.1993
21.266
21.3327
21.3993
21.466
21.5327
21.5993
21.666
21.7326
21.7993
21.866
21.9326
21.9993
22.066
22.1326
22.1993
22.266
22.3326
22.3993
22.466
22.5326
22.5993
22.6659
22.7326
22.7993
22.8659
22.9326
22.9993
23.0659
23.1326
23.1993
23.2659
23.3326
23.3993
23.4659
23.5326
23.5993
23.6659
23.7326
23.7992
23.8659
23.9326
23.9992
24.0659
24.1326
24.1992
24.2659
24.3326
24.3992
24.4659
24.5326
24.5992
24.6659
24.7326
24.7992
24.8659
24.9325
24.9992
25.0659
25.1325
25.1992
25.2659
25.3325
25.3992
25.4659
25.5325
25.5992
25.6659
25.7325
25.7992
25.8658
25.9325
25.9992
26.0658
26.1325
26.1992
26.2658
26.3325
26.3992
26.4658
26.5325
26.5992
26.6658
26.7325
26.7992
26.8658
26.9325
26.9991
27.0658
27.1325
27.1991
27.2658
27.3325
27.3991
27.4658
27.5325
27.5991
27.6658
27.7325
27.7991
27.8658
27.9324
27.9991
28.0658
28.1324
28.1991
28.2658
28.3324
28.3991
28.4658
28.5324
28.5991
28.6658
28.7324
28.7991
28.8658
28.9324
28.9991
29.0657
29.1324
29.1991
29.2657
29.3324
29.3991
29.4657
29.5324
29.5991
29.6657
29.7324
29.7991
29.8657
29.9324
29.9991
30.0657
30.1324
30.199
30.2657
30.3324
30.399
30.4657
30.5324
30.599
30.6657
30.7324
30.799
30.8657
30.9324
30.999
31.0657
31.1323
31.199
31.2657
31.3323
31.399
31.4657
31.5323
31.599
31.6657
31.7323
31.799
31.8657
31.9323
31.999
32.0657
32.1323
32.199
32.2656
32.3323
32.399
32.4656
32.5323
32.599
32.6656
32.7323
32.799
32.8656
32.9323
32.999
33.0656
33.1323
33.199
33.2656
33.3323
33.3989
33.4656
33.5323
33.5989
33.6656
33.7323
33.7989
33.8656
33.9323
33.9989
34.0656
34.1323
34.1989
34.2656
34.3322
34.3989
34.4656
34.5322
34.5989
34.6656
34.7322
34.7989
34.8656
34.9322
34.9989
35.0656
35.1322
35.1989
35.2656
35.3322
35.3989
35.4655
35.5322
35.5989
35.6655
35.7322
35.7989
35.8655
35.9322
35.9989
36.0655
36.1322
36.1989
36.2655
36.3322
36.3988
36.4655
36.5322
36.5988
36.6655
36.7322
36.7988
36.8655
36.9322
36.9988
37.0655
37.1322
37.1988
37.2655
37.3322
37.3988
37.4655
37.5321
37.5988
37.6655
37.7321
37.7988
37.8655
37.9321
37.9988
38.0655
38.1321
38.1988
38.2655
38.3321
38.3988
38.4655
38.5321
38.5988
38.6654
38.7321
38.7988
38.8654
38.9321
38.9988
39.0654
39.1321
39.1988
39.2654
39.3321
39.3988
39.4654
39.5321
39.5987
39.6654
39.7321
39.7987
39.8654
39.9321
39.9987
40.0654
40.1321
40.1987
40.2654
40.3321
40.3987
40.4654
40.5321
40.5987
40.6654
40.732
40.7987
40.8654
40.932
40.9987
41.0654
41.132
41.1987
41.2654
41.332
41.3987
41.4654
41.532
41.5987
41.6653
41.732
41.7987
41.8653
41.932
41.9987
42.0653
42.132
42.1987
42.2653
42.332
42.3987
42.4653
42.532
42.5987
42.6653
42.732
42.7986
42.8653
42.932
42.9986
43.0653
43.132
43.1986
43.2653
43.332
43.3986
43.4653
43.532
43.5986
43.6653
43.732
43.7986
43.8653
43.9319
43.9986
44.0653
44.1319
44.1986
44.2653
44.3319
44.3986
44.4653
44.5319
44.5986
44.6653
44.7319
44.7986
44.8652
44.9319
44.9986
45.0652
45.1319
45.1986
45.2652
45.3319
45.3986
45.4652
45.5319
45.5986
45.6652
45.7319
45.7986
45.8652
45.9319
45.9985
46.0652
46.1319
46.1985
46.2652
46.3319
46.3985
46.4652
46.5319
46.5985
46.6652
46.7319
46.7985
46.8652
46.9318
46.9985
47.0652
47.1318
47.1985
47.2652
47.3318
47.3985
47.4652
47.5318
47.5985
47.6652
47.7318
47.7985
47.8652
47.9318
47.9985
48.0651
48.1318
48.1985
48.2651
48.3318
48.3985
48.4651
48.5318
48.5985
48.6651
48.7318
48.7985
48.8651
48.9318
48.9985
49.0651
49.1318
49.1984
49.2651
49.3318
49.3984
49.4651
49.5318
49.5984
49.6651
49.7318
49.7984
49.8651
49.9318
49.9984
50.0651
50.1317
50.1984
50.2651
50.3317
50.3984
50.4651
50.5317
50.5984
50.6651
50.7317
50.7984
50.8651
50.9317
50.9984
51.0651
51.1317
51.1984
51.265
51.3317
51.3984
51.465
51.5317
51.5984
51.665
51.7317
51.7984
51.865
51.9317
51.9984
52.065
52.1317
52.1983
52.265
52.3317
52.3983
52.465
52.5317
52.5983
52.665
52.7317
52.7983
52.865
52.9317
52.9983
53.065
53.1317
53.1983
53.265
53.3316
53.3983
53.465
53.5316
53.5983
53.665
53.7316
53.7983
53.865
53.9316
53.9983
54.065
54.1316
54.1983
54.265
54.3316
54.3983
54.4649
54.5316
54.5983
54.6649
54.7316
54.7983
54.8649
54.9316
54.9983
55.0649
55.1316
55.1983
55.2649
55.3316
55.3982
55.4649
55.5316
55.5982
55.6649
55.7316
55.7982
55.8649
55.9316
55.9982
56.0649
56.1316
56.1982
56.2649
56.3316
56.3982
56.4649
56.5315
56.5982
56.6649
56.7315
56.7982
56.8649
56.9315
56.9982
57.0649
57.1315
57.1982
57.2649
57.3315
57.3982
57.4648
57.5315
57.5982
57.6648
57.7315
57.7982
57.8648
57.9315
57.9982
58.0648
58.1315
58.1982
58.2648
58.3315
58.3982
58.4648
58.5315
58.5981
58.6648
58.7315
58.7981
58.8648
58.9315
58.9981
59.0648
59.1315
59.1981
59.2648
59.3315
59.3981
59.4648
59.5315
59.5981
59.6648
59.7314
59.7981
59.8648
59.9314
59.9981
60.0648
60.1314
60.1981
60.2648
60.3314
60.3981
60.4648
60.5314
60.5981
60.6647
60.7314
60.7981
60.8647
60.9314
60.9981
61.0647
61.1314
61.1981
61.2647
61.3314
61.3981
61.4647
61.5314
61.5981
61.6647
61.7314
61.798
61.8647
61.9314
61.998
62.0647
62.1314
62.198
62.2647
62.3314
62.398
62.4647
62.5314
62.598
62.6647
62.7313
62.798
62.8647
62.9313
62.998
63.0647
63.1313
63.198
63.2647
63.3313
63.398
63.4647
63.5313
63.598
63.6647
63.7313
63.798
63.8646
63.9313
63.998
64.0646
64.1313
64.198
64.2646
64.3313
64.398
64.4646
64.5313
64.598
64.6646
64.7313
64.798
64.8646
64.9313
64.9979
65.0646
65.1313
65.1979
65.2646
65.3313
65.3979
65.4646
65.5313
65.5979
65.6646
65.7313
65.7979
65.8646
65.9312
65.9979
66.0646
66.1312
66.1979
66.2646
66.3312
66.3979
66.4646
66.5312
66.5979
66.6646
66.7312
66.7979
66.8646
66.9312
66.9979
67.0645
67.1312
67.1979
67.2645
67.3312
67.3979
67.4645
67.5312
67.5979
67.6645
67.7312
67.7979
67.8645
67.9312
67.9978
68.0645
68.1312
68.1978
68.2645
68.3312
68.3978
68.4645
68.5312
68.5978
68.6645
68.7312
68.7978
68.8645
68.9312
68.9978
69.0645
69.1311
69.1978
69.2645
69.3311
69.3978
69.4645
69.5311
69.5978
69.6645
69.7311
69.7978
69.8645
69.9311
69.9978
70.0645
70.1311
70.1978
70.2644
70.3311
70.3978
70.4644
70.5311
70.5978
70.6644
70.7311
70.7978
70.8644
70.9311
70.9978
71.0644
71.1311
71.1977
71.2644
71.3311
71.3977
71.4644
71.5311
71.5977
71.6644
71.7311
71.7977
71.8644
71.9311
71.9977
72.0644
72.1311
72.1977
72.2644
72.331
72.3977
72.4644
72.531
72.5977
72.6644
72.731
72.7977
72.8644
72.931
72.9977
73.0644
73.131
73.1977
73.2643
73.331
73.3977
73.4643
73.531
73.5977
73.6643
73.731
73.7977
73.8643
73.931
73.9977
74.0643
74.131
74.1977
74.2643
74.331
74.3976
74.4643
74.531
74.5976
74.6643
74.731
74.7976
74.8643
74.931
74.9976
75.0643
75.131
75.1976
75.2643
75.331
75.3976
75.4643
75.5309
75.5976
75.6643
75.7309
75.7976
75.8643
75.9309
75.9976
76.0643
76.1309
76.1976
76.2643
76.3309
76.3976
76.4642
76.5309
76.5976
76.6642
76.7309
76.7976
76.8642
76.9309
76.9976
77.0642
77.1309
77.1976
77.2642
77.3309
77.3976
77.4642
77.5309
77.5975
77.6642
77.7309
77.7975
77.8642
77.9309
77.9975
78.0642
78.1309
78.1975
78.2642
78.3309
78.3975
78.4642
78.5308
78.5975
78.6642
78.7308
78.7975
78.8642
78.9308
78.9975
79.0642
79.1308
79.1975
79.2642
79.3308
79.3975
79.4642
79.5308
79.5975
79.6641
79.7308
79.7975
79.8641
79.9308
79.9975
80.0641
80.1308
80.1975
80.2641
80.3308
80.3975
80.4641
80.5308
80.5975
80.6641
80.7308
80.7974
80.8641
80.9308
80.9974
81.0641
81.1308
81.1974
81.2641
81.3308
81.3974
81.4641
81.5308
81.5974
81.6641
81.7307
81.7974
81.8641
81.9307
81.9974
82.0641
82.1307
82.1974
82.2641
82.3307
82.3974
82.4641
82.5307
82.5974
82.6641
82.7307
82.7974
82.864
82.9307
82.9974
83.064
83.1307
83.1974
83.264
83.3307
83.3974
83.464
83.5307
83.5974
83.664
83.7307
83.7973
83.864
83.9307
83.9973
84.064
84.1307
84.1973
84.264
84.3307
84.3973
84.464
84.5307
84.5973
84.664
84.7307
84.7973
84.864
84.9306
84.9973
85.064
85.1306
85.1973
85.264
85.3306
85.3973
85.464
85.5306
85.5973
85.664
85.7306
85.7973
85.864
85.9306
85.9973
86.0639
86.1306
86.1973
86.2639
86.3306
86.3973
86.4639
86.5306
86.5973
86.6639
86.7306
86.7973
86.8639
86.9306
86.9972
87.0639
87.1306
87.1972
87.2639
87.3306
87.3972
87.4639
87.5306
87.5972
87.6639
87.7306
87.7972
87.8639
87.9306
87.9972
88.0639
88.1305
88.1972
88.2639
88.3305
88.3972
88.4639
88.5305
88.5972
88.6639
88.7305
88.7972
88.8639
88.9305
88.9972
89.0638
89.1305
89.1972
89.2638
89.3305
89.3972
89.4638
89.5305
89.5972
89.6638
89.7305
89.7972
89.8638
89.9305
89.9972
90.0638
90.1305
90.1971
90.2638
90.3305
90.3971
90.4638
90.5305
90.5971
90.6638
90.7305
90.7971
90.8638
90.9305
90.9971
91.0638
91.1305
91.1971
91.2638
91.3304
91.3971
91.4638
91.5304
91.5971
91.6638
91.7304
91.7971
91.8638
91.9304
91.9971
92.0638
92.1304
92.1971
92.2637
92.3304
92.3971
92.4637
92.5304
92.5971
92.6637
92.7304
92.7971
92.8637
92.9304
92.9971
93.0637
93.1304
93.1971
93.2637
93.3304
93.397
93.4637
93.5304
93.597
93.6637
93.7304
93.797
93.8637
93.9304
93.997
94.0637
94.1304
94.197
94.2637
94.3303
94.397
94.4637
94.5303
94.597
94.6637
94.7303
94.797
94.8637
94.9303
94.997
95.0637
95.1303
95.197
95.2637
95.3303
95.397
95.4636
95.5303
95.597
95.6636
95.7303
95.797
95.8636
95.9303
95.997
96.0636
96.1303
96.197
96.2636
96.3303
96.397
96.4636
96.5303
96.5969
96.6636
96.7303
96.7969
96.8636
96.9303
96.9969
97.0636
97.1303
97.1969
97.2636
97.3303
97.3969
97.4636
97.5302
97.5969
97.6636
97.7302
97.7969
97.8636
97.9302
97.9969
98.0636
98.1302
98.1969
98.2636
98.3302
98.3969
98.4636
98.5302
98.5969
98.6635
98.7302
98.7969
98.8635
98.9302
98.9969
99.0635
99.1302
99.1969
99.2635
99.3302
99.3969
99.4635
99.5302
99.5969
99.6635
99.7302
99.7968
99.8635
99.9302
99.9968
100.064
100.13
100.197
100.263
100.33
100.397
100.463
100.53
100.597
100.663
100.73
100.797
100.863
100.93
100.997
101.063
101.13
101.197
101.263
101.33
101.397
101.463
101.53
101.597
101.663
101.73
101.797
101.863
101.93
101.997
102.063
102.13
102.197
102.263
102.33
102.397
102.463
102.53
102.597
102.663
102.73
102.797
102.863
102.93
102.997
103.063
103.13
103.197
103.263
103.33
103.397
103.463
103.53
103.597
103.663
103.73
103.797
103.863
103.93
103.997
104.063
104.13
104.197
104.263
104.33
104.397
104.463
104.53
104.597
104.663
104.73
104.797
104.863
104.93
104.997
105.063
105.13
105.197
105.263
105.33
105.397
105.463
105.53
105.597
105.663
105.73
105.797
105.863
105.93
105.997
106.063
106.13
106.197
106.263
106.33
106.397
106.463
106.53
106.597
106.663
106.73
106.797
106.863
106.93
106.997
107.063
107.13
107.197
107.263
107.33
107.397
107.463
107.53
107.597
107.663
107.73
107.797
107.863
107.93
107.997
108.063
108.13
108.197
108.263
108.33
108.397
108.463
108.53
108.597
108.663
108.73
108.797
108.863
108.93
108.997
109.063
109.13
109.197
109.263
109.33
109.397
109.463
109.53
109.597
109.663
109.73
109.797
109.863
109.93
109.997
110.063
110.13
110.197
110.263
110.33
110.397
110.463
110.53
110.597
110.663
110.73
110.796
110.863
110.93
110.996
111.063
111.13
111.196
111.263
111.33
111.396
111.463
111.53
111.596
111.663
111.73
111.796
111.863
111.93
111.996
112.063
112.13
112.196
112.263
112.33
112.396
112.463
112.53
112.596
112.663
112.73
112.796
112.863
112.93
112.996
113.063
113.13
113.196
113.263
113.33
113.396
113.463
113.53
113.596
113.663
113.73
113.796
113.863
113.93
113.996
114.063
114.13
114.196
114.263
114.33
114.396
114.463
114.53
114.596
114.663
114.73
114.796
114.863
114.93
114.996
115.063
115.13
115.196
115.263
115.33
115.396
115.463
115.53
115.596
115.663
115.73
115.796
115.863
115.93
115.996
116.063
116.13
116.196
116.263
116.33
116.396
116.463
116.53
116.596
116.663
116.73
116.796
116.863
116.93
116.996
117.063
117.13
117.196
117.263
117.33
117.396
117.463
117.53
117.596
117.663
117.73
117.796
117.863
117.93
117.996
118.063
118.13
118.196
118.263
118.33
118.396
118.463
118.53
118.596
118.663
118.73
118.796
118.863
118.93
118.996
119.063
119.13
119.196
119.263
119.33
119.396
119.463
119.53
119.596
119.663
119.73
119.796
119.863
119.93
119.996
120.063
120.13
120.196
120.263
120.33
120.396
120.463
120.53
120.596
120.663
120.73
120.796
120.863
120.93
120.996
121.063
121.13
121.196
121.263
121.329
121.396
121.463
121.529
121.596
121.663
121.729
121.796
121.863
121.929
121.996
122.063
122.129
122.196
122.263
122.329
122.396
122.463
122.529
122.596
122.663
122.729
122.796
122.863
122.929
122.996
123.063
123.129
123.196
123.263
123.329
123.396
123.463
123.529
123.596
123.663
123.729
123.796
123.863
123.929
123.996
124.063
124.129
124.196
124.263
124.329
124.396
124.463
124.529
124.596
124.663
124.729
124.796
124.863
124.929
124.996
125.063
125.129
125.196
125.263
125.329
125.396
125.463
125.529
125.596
125.663
125.729
125.796
125.863
125.929
125.996
126.063
126.129
126.196
126.263
126.329
126.396
126.463
126.529
126.596
126.663
126.729
126.796
126.863
126.929
126.996
127.063
127.129
127.196
127.263
127.329
127.396
127.463
127.529
127.596
127.663
127.729
127.796
127.863
127.929
127.996
128.063
128.129
128.196
128.263
128.329
128.396
128.463
128.529
128.596
128.663
128.729
128.796
128.863
128.929
128.996
129.063
129.129
129.196
129.263
129.329
129.396
129.463
129.529
129.596
129.663
129.729
129.796
129.863
129.929
129.996
130.063
130.129
130.196
130.263
130.329
130.396
130.463
130.529
130.596
130.663
130.729
130.796
130.863
130.929
130.996
131.063
131.129
131.196
131.263
131.329
131.396
131.463
131.529
131.596
131.663
131.729
131.796
131.862
131.929
131.996
132.062
132.129
132.196
132.262
132.329
132.396
132.462
132.529
132.596
132.662
132.729
132.796
132.862
132.929
132.996
133.062
133.129
133.196
133.262
133.329
[truncated: 236,446+ more rows]

## Sheet: CorrectTrials_LoReward
-0.0687265
-0.0685182
-0.0682855
-0.0680335
-0.0677638
-0.0674774
-0.0671773
-0.0668637
-0.0665315
-0.0661901
-0.0658406
-0.065479
-0.0651029
-0.0647088
-0.0642921
-0.0638631
-0.0634194
-0.0629527
-0.0624578
-0.0619317
-0.0613714
-0.0607828
-0.0601689
-0.0595329
-0.058881
-0.0582147
-0.0575217
-0.0567947
-0.0560396
-0.0552709
-0.0545055
-0.0537505
-0.0529914
-0.0522145
-0.0514257
-0.050641
-0.0498754
-0.0491361
-0.0484119
-0.0476818
-0.0469498
-0.0462323
-0.0455444
-0.0448953
-0.0442809
-0.0436726
-0.0430773
-0.0425191
-0.0420172
-0.0415824
-0.0412115
-0.040871
-0.0405644
-0.0403121
-0.0401272
-0.0400187
-0.0399982
-0.0400513
-0.0401722
-0.040354
-0.0405812
-0.0408493
-0.0411876
-0.0416064
-0.0420926
-0.0426169
-0.043145
-0.0436629
-0.0442004
-0.0447725
-0.0453673
-0.0459613
-0.0465312
-0.0470685
-0.0475915
-0.0481145
-0.0486335
-0.0491387
-0.049622
-0.0500791
-0.0505128
-0.0509364
-0.0513498
-0.0517477
-0.0521261
-0.0524814
-0.0528079
-0.0531104
-0.0533882
-0.0536391
-0.0538651
-0.0540678
-0.0542431
-0.0543937
-0.0545254
-0.0546466
-0.0547673
-0.0548896
-0.0549998
-0.0550917
-0.0551699
-0.055244
-0.0553241
-0.0554136
-0.0555037
-0.055588
-0.0556664
-0.0557412
-0.0558153
-0.0558917
-0.0559739
-0.0560652
-0.0561668
-0.0562777
-0.0563961
-0.0565198
-0.0566476
-0.0567798
-0.056916
-0.0570553
-0.057196
-0.0573362
-0.0574745
-0.0576076
-0.0577317
-0.0578438
-0.0579428
-0.0580309
-0.0581182
-0.0582187
-0.0583341
-0.0584579
-0.0585828
-0.0587018
-0.0588109
-0.0589132
-0.0590071
-0.0590886
-0.0591555
-0.0592065
-0.059239
-0.0592525
-0.0592443
-0.059213
-0.0591598
-0.0590877
-0.0589992
-0.0589012
-0.0588009
-0.0587057
-0.0586225
-0.0585505
-0.0584758
-0.058389
-0.058291
-0.0581875
-0.0580857
-0.0579891
-0.0578961
-0.0578048
-0.057714
-0.0576223
-0.0575275
-0.0574299
-0.0573356
-0.0572561
-0.0571914
-0.0571336
-0.0570743
-0.0570074
-0.056935
-0.0568692
-0.0568047
-0.0567273
-0.0566245
-0.0564895
-0.056324
-0.056138
-0.0559287
-0.0556898
-0.0554184
-0.0551134
-0.0547739
-0.0544096
-0.0540234
-0.053616
-0.0531913
-0.0527494
-0.0522789
-0.0517789
-0.0512562
-0.0507224
-0.0501907
-0.0496643
-0.0491244
-0.0485541
-0.0479558
-0.0473432
-0.0467321
-0.0461325
-0.0455381
-0.0449359
-0.0443338
-0.0437499
-0.0431997
-0.0426897
-0.0422102
-0.0417377
-0.0412768
-0.0408451
-0.040457
-0.0401205
-0.0398351
-0.0395819
-0.0393608
-0.0391783
-0.039035
-0.038933
-0.0388827
-0.038875
-0.0389047
-0.0389665
-0.0390505
-0.0391559
-0.0393057
-0.0395114
-0.0397655
-0.0400486
-0.0403371
-0.0406198
-0.0409123
-0.0412262
-0.0415544
-0.0418817
-0.0410519
-0.0411464
-0.0412367
-0.0413233
-0.0414053
-0.0414785
-0.0415422
-0.041593
-0.041627
-0.0416425
-0.0416413
-0.0416302
-0.0416212
-0.0416174
-0.0416168
-0.0416169
-0.0416133
-0.0415968
-0.0415627
-0.0415122
-0.0414504
-0.0413843
-0.0413169
-0.0412414
-0.0411479
-0.0410368
-0.0409148
-0.04079
-0.0406689
-0.0405528
-0.0404412
-0.0403408
-0.0402609
-0.040208
-0.0401827
-0.0401757
-0.0401741
-0.0401769
-0.0401886
-0.0402128
-0.0402528
-0.0403129
-0.0403899
-0.0404806
-0.0405811
-0.040686
-0.0407943
-0.0409146
-0.0410505
-0.0412016
-0.0413656
-0.0415382
-0.0417174
-0.0419056
-0.042099
-0.0422952
-0.0424931
-0.0426916
-0.0428915
-0.0430976
-0.0433128
-0.043537
-0.0437688
-0.044005
-0.0442431
-0.0444848
-0.0447355
-0.0449912
-0.0452425
-0.0454807
-0.0457028
-0.0459178
-0.0461396
-0.0463656
-0.0465844
-0.0467858
-0.0469636
-0.047118
-0.0472565
-0.0473794
-0.0474848
-0.0475731
-0.047643
-0.0476868
-0.0477029
-0.0476918
-0.0476567
-0.0476041
-0.0475382
-0.0474555
-0.0473564
-0.0472472
-0.0471375
-0.047037
-0.0469479
-0.0468588
-0.0467614
-0.0466591
-0.0465604
-0.0464737
-0.0464018
-0.0463387
-0.0462775
-0.0462166
-0.0461565
-0.046097
-0.0460401
-0.0459941
-0.045971
-0.0459685
-0.0459757
-0.0459804
-0.0459752
-0.0459657
-0.0459664
-0.0459733
-0.0459727
-0.0459515
-0.0459016
-0.0458222
-0.0457166
-0.0455804
-0.0454082
-0.0451998
-0.0449577
-0.0446862
-0.0444009
-0.0441067
-0.0438039
-0.0434935
-0.0431719
-0.0428238
-0.0424477
-0.0420475
-0.0416308
-0.0412074
-0.0407803
-0.0403343
-0.0398534
-0.0393386
-0.0388017
-0.0382577
-0.0377174
-0.0371781
-0.0366322
-0.0360919
-0.0355784
-0.0351093
-0.0346889
-0.0342989
-0.033911
-0.0335278
-0.0331661
-0.0328403
-0.0325597
-0.0323259
-0.0321186
-0.0319359
-0.0317835
-0.0316625
-0.0315777
-0.0315455
-0.0315652
-0.0316365
-0.0317559
-0.0319134
-0.0321035
-0.0323381
-0.0326192
-0.0329366
-0.033272
-0.0336048
-0.0339274
-0.0342596
-0.0346133
-0.0349794
-0.0353393
-0.0356747
-0.0359796
-0.03627
-0.0365633
-0.0368576
-0.0371426
-0.0374096
-0.0376533
-0.0378715
-0.0380682
-0.0382449
-0.0384045
-0.0385517
-0.0386876
-0.0388023
-0.0388907
-0.0389541
-0.0389987
-0.0390334
-0.0390635
-0.0390849
-0.0390978
-0.0391076
-0.0391223
-0.0391488
-0.0391884
-0.039233
-0.0392764
-0.0393195
-0.0393665
-0.0394214
-0.0394859
-0.0395587
-0.0396382
-0.0397237
-0.0398138
-0.0399059
-0.0399986
-0.0400946
-0.0401961
-0.0403007
-0.0404038
-0.0405008
-0.0405913
-0.0406808
-0.0407751
-0.0408746
-0.040977
-0.0410796
-0.0411797
-0.0412753
-0.0413665
-0.0414528
-0.0415341
-0.0416112
-0.041684
-0.0417537
-0.0418285
-0.0419052
-0.0419742
-0.0420262
-0.0420573
-0.0420739
-0.042093
-0.0421127
-0.0421212
-0.0421084
-0.0420676
-0.0419983
-0.0419121
-0.0418073
-0.0416771
-0.0415182
-0.0413275
-0.0410991
-0.0408392
-0.0405494
-0.0402306
-0.0398875
-0.0395213
-0.0391229
-0.0386944
-0.0382403
-0.0377676
-0.0372855
-0.0367976
-0.0362911
-0.0357585
-0.0352069
-0.0346515
-0.0341079
-0.033582
-0.0330585
-0.0325197
-0.03197
-0.0314251
-0.0308999
-0.0304026
-0.0299296
-0.0294727
-0.029033
-0.0286137
-0.0282155
-0.027839
-0.0274881
-0.0271581
-0.026848
-0.0265565
-0.0262801
-0.0260181
-0.0257728
-0.0255283
-0.025284
-0.0250488
-0.0248308
-0.0246369
-0.0244721
-0.0243252
-0.0241988
-0.0241019
-0.0240396
-0.0240142
-0.0240302
-0.0240849
-0.0241755
-0.0242959
-0.0244355
-0.0245898
-0.0247699
-0.0249769
-0.0252022
-0.0254314
-0.0256502
-0.0258553
-0.0260647
-0.026289
-0.0265271
-0.026773
-0.0270199
-0.0272629
-0.0275018
-0.0277368
-0.0279674
-0.0281933
-0.0284152
-0.0286332
-0.0288468
-0.0290544
-0.0292535
-0.0294418
-0.0296185
-0.0297858
-0.0299489
-0.0301136
-0.0302838
-0.0304626
-0.0306517
-0.0308496
-0.031048
-0.0312384
-0.0314209
-0.031601
-0.0317843
-0.0319742
-0.0321703
-0.0323692
-0.0325698
-0.0327715
-0.0329731
-0.0331758
-0.0333838
-0.0335997
-0.0338253
-0.0340612
-0.0343069
-0.034561
-0.0348216
-0.035082
-0.0353411
-0.0356011
-0.0358646
-0.0361336
-0.0364111
-0.0366977
-0.0369934
-0.0372972
-0.0376065
-0.0379195
-0.0382384
-0.0385668
-0.0389021
-0.0392373
-0.0395657
-0.0398851
-0.040202
-0.0405241
-0.0408486
-0.0411678
-0.0414753
-0.0417677
-0.0420487
-0.0423302
-0.0426127
-0.0428904
-0.0431581
-0.04341
-0.0436399
-0.0438489
-0.044034
-0.0441916
-0.0443219
-0.0444275
-0.0445143
-0.0445991
-0.0446829
-0.044758
-0.044818
-0.0448568
-0.0448666
-0.0448533
-0.0448217
-0.0447766
-0.044724
-0.0446637
-0.0445806
-0.0444646
-0.0443123
-0.0441259
-0.0439131
-0.0436823
-0.0434396
-0.0431986
-0.0429696
-0.0427589
-0.0425694
-0.0423955
-0.0422199
-0.0420346
-0.0418364
-0.0416239
-0.0413985
-0.0411631
-0.0409219
-0.0406799
-0.0404351
-0.0401814
-0.0399136
-0.0396298
-0.039335
-0.0390423
-0.0387541
-0.0384672
-0.0381788
-0.0378844
-0.0375781
-0.0372647
-0.0369407
-0.0365985
-0.0362323
-0.0358395
-0.0354182
-0.0349676
-0.0344885
-0.0339852
-0.0334654
-0.0329346
-0.0323894
-0.0318298
-0.0312633
-0.0307013
-0.0301547
-0.0296256
-0.029096
-0.0285434
-0.0279736
-0.0274075
-0.0268657
-0.026359
-0.0258781
-0.0253949
-0.024912
-0.0244468
-0.0240148
-0.0236281
-0.0232932
-0.0229994
-0.0227536
-0.0225672
-0.0224434
-0.0223814
-0.0223798
-0.0474296
-0.0471451
-0.046826
-0.0464669
-0.0460639
-0.0456127
-0.0451313
-0.0446225
-0.0440827
-0.0435123
-0.0429075
-0.0422481
-0.0415271
-0.0407506
-0.0399348
-0.0391014
-0.0382607
-0.0373921
-0.0364761
-0.0355227
-0.0345591
-0.0336142
-0.0327023
-0.0318075
-0.0309107
-0.0300246
-0.0291754
-0.0283839
-0.0276566
-0.0269743
-0.026298
-0.0256275
-0.0249812
-0.0243743
-0.0238204
-0.0233321
-0.0228931
-0.0225032
-0.0221668
-0.0218815
-0.0216479
-0.0214806
-0.0213712
-0.021319
-0.0213238
-0.0213776
-0.0214764
-0.0216301
-0.0218215
-0.0220377
-0.0222677
-0.0224993
-0.0227348
-0.0230054
-0.0233209
-0.02368
-0.0240758
-0.0244954
-0.0249316
-0.0253937
-0.025885
-0.0264
-0.0269279
-0.0274568
-0.0279815
-0.0285118
-0.0290518
-0.0295939
-0.0301256
-0.030635
-0.0311196
-0.0315934
-0.0320726
-0.0325562
-0.0330359
-0.0335041
-0.0339555
-0.0343898
-0.034819
-0.0352427
-0.0356549
-0.0360506
-0.0364249
-0.0367689
-0.0370788
-0.0373522
-0.0375912
-0.0378027
-0.0379931
-0.0381654
-0.0383338
-0.0385038
-0.0386753
-0.0388475
-0.0390152
-0.0391642
-0.0392919
-0.0394009
-0.0394969
-0.0395874
-0.0396748
-0.0397495
-0.0398006
-0.0398261
-0.0398298
-0.0398193
-0.0398019
-0.0397816
-0.0397642
-0.0397604
-0.039782
-0.0398368
-0.0399224
-0.0400208
-0.0401139
-0.0401986
-0.0402788
-0.0403594
-0.040447
-0.0405494
-0.0406658
-0.0407951
-0.040935
-0.0410817
-0.041234
-0.041402
-0.0415993
-0.0418262
-0.0420733
-0.0423288
-0.0425834
-0.0428366
-0.0430913
-0.0433393
-0.0435666
-0.043762
-0.0439232
-0.0440669
-0.0442219
-0.0443825
-0.0445259
-0.0446318
-0.0446884
-0.0446995
-0.0446946
-0.0446753
-0.0446296
-0.0445484
-0.0444215
-0.0442334
-0.0439863
-0.0436733
-0.0432881
-0.0428354
-0.0423224
-0.0417494
-0.0411371
-0.0405014
-0.0398574
-0.0392196
-0.0385849
-0.0379123
-0.0371718
-0.0363693
-0.0355314
-0.0346914
-0.0338689
-0.0330482
-0.0322017
-0.0313402
-0.0304933
-0.029688
-0.0289379
-0.0282307
-0.0275376
-0.0268717
-0.026265
-0.0257417
-0.0253113
-0.0249642
-0.0246662
-0.0244118
-0.0242051
-0.0240434
-0.0239314
-0.0238972
-0.0239425
-0.0240578
-0.0242244
-0.0244166
-0.0246248
-0.0248805
-0.0252068
-0.0255925
-0.0260061
-0.0264121
-0.0267924
-0.0271637
-0.0275329
-0.0278867
-0.0282064
-0.0284788
-0.0287033
-0.0288995
-0.0290907
-0.0292796
-0.0294609
-0.0296298
-0.0297794
-0.0298951
-0.0299735
-0.0300197
-0.0300457
-0.0300661
-0.0300868
-0.0300955
-0.0300833
-0.0300481
-0.0299915
-0.0299187
-0.0298354
-0.0297455
-0.0296608
-0.0295925
-0.0295495
-0.0295359
-0.0295461
-0.0295566
-0.0295424
-0.0294978
-0.0294291
-0.029347
-0.0292642
-0.0291906
-0.0173324
-0.0176748
-0.0180447
-0.0184306
-0.0188182
-0.0192014
-0.0195934
-0.0200021
-0.0204213
-0.0208374
-0.0212376
-0.021618
-0.0219909
-0.0223685
-0.0227492
-0.0231252
-0.0234896
-0.0238377
-0.024168
-0.0244823
-0.0247817
-0.0250687
-0.0253476
-0.0256195
-0.0258783
-0.0261218
-0.0263502
-0.0265656
-0.0267716
-0.0269713
-0.027164
-0.0273529
-0.0275413
-0.0277323
-0.0279287
-0.0281302
-0.0283314
-0.0285303
-0.0287273
-0.0289239
-0.0291219
-0.0293209
-0.0295179
-0.0297097
-0.0298951
-0.0300742
-0.0302476
-0.0304166
-0.0305849
-0.0307574
-0.0309342
-0.0311125
-0.0312897
-0.0314637
-0.0316341
-0.0318023
-0.0319696
-0.0321372
-0.0323062
-0.0324756
-0.0326399
-0.0327927
-0.0329327
-0.033062
-0.0331842
-0.0333032
-0.0334205
-0.0335363
-0.0336541
-0.0337789
-0.0339144
-0.0340613
-0.0342154
-0.0343717
-0.034531
-0.0346967
-0.0348719
-0.0350578
-0.0352545
-0.0354612
-0.0356763
-0.0358972
-0.0361199
-0.0363425
-0.0365686
-0.0368012
-0.037038
-0.0372735
-0.0375023
-0.0377233
-0.037942
-0.0381644
-0.03839
-0.038615
-0.038836
-0.0390504
-0.0392576
-0.0394591
-0.0396554
-0.0398468
-0.0400342
-0.0402171
-0.0403937
-0.0405675
-0.0407366
-0.0408958
-0.0410412
-0.0411716
-0.0412894
-0.0414016
-0.041509
-0.0416098
-0.0417032
-0.0417876
-0.0418592
-0.041917
-0.0419629
-0.0420009
-0.0420367
-0.0420721
-0.0421033
-0.0421342
-0.0421653
-0.0421945
-0.0422193
-0.0422373
-0.0422479
-0.0422608
-0.042273
-0.042274
-0.0422549
-0.0422117
-0.0421544
-0.0421115
-0.0420777
-0.0420294
-0.0419453
-0.0418118
-0.0416277
-0.041413
-0.0411662
-0.0408785
-0.0405454
-0.0401627
-0.0397222
-0.0392341
-0.0386953
-0.0380993
-0.0374483
-0.0367455
-0.0359844
-0.0351787
-0.034344
-0.0334981
-0.032659
-0.031827
-0.0309594
-0.0300132
-0.0289939
-0.0279366
-0.0268833
-0.0258607
-0.0248568
-0.0238407
-0.0228308
-0.0218679
-0.0209856
-0.020197
-0.0194814
-0.0187951
-0.018146
-0.0175638
-0.0170704
-0.016678
-0.0163924
-0.0161845
-0.0160444
-0.015966
-0.0159343
-0.0159489
-0.0160449
-0.0162216
-0.0164727
-0.0167866
-0.0171432
-0.0175347
-0.0179874
-0.0185053
-0.0190755
-0.0196744
-0.0202751
-0.0208678
-0.021481
-0.0221322
-0.0228112
-0.0234944
-0.0241569
-0.0247882
-0.0254053
-0.0260266
-0.0266456
-0.0272452
-0.0278114
-0.0283385
-0.0288332
-0.0293101
-0.0297699
-0.0302086
-0.0306253
-0.0310174
-0.0313748
-0.0316985
-0.0319923
-0.0322637
-0.032523
-0.0327737
-0.0330037
-0.0332099
-0.0333949
-0.0335643
-0.033726
-0.0338841
-0.0340346
-0.0341802
-0.0343256
-0.0344752
-0.0346329
-0.0347979
-0.0349629
-0.0351268
-0.0352892
-0.0354488
-0.0356047
-0.035756
-0.0365039
-0.0365919
-0.0366841
-0.0367809
-0.0368758
-0.0369633
-0.0370387
-0.0370999
-0.0371538
-0.0372009
-0.0372382
-0.0372639
-0.0372751
-0.0372649
-0.0372306
-0.0371699
-0.0370822
-0.0369708
-0.0368399
-0.0366926
-0.036538
-0.0363816
-0.0362267
-0.0360765
-0.0359289
-0.0357723
-0.0356025
-0.0354216
-0.035235
-0.0350494
-0.0348669
-0.0346795
-0.0344769
-0.0342586
-0.0340298
-0.0337971
-0.033566
-0.0333394
-0.0331172
-0.0329043
-0.0327068
-0.0325292
-0.0323717
-0.0322291
-0.0320942
-0.0319675
-0.0318524
-0.0317505
-0.0316624
-0.0315879
-0.0315194
-0.031453
-0.0313868
-0.031319
-0.0312516
-0.031194
-0.0311495
-0.0311198
-0.0311049
-0.0311025
-0.0311109
-0.0311296
-0.0311538
-0.0311825
-0.0312172
-0.031259
-0.0313089
-0.03137
-0.0314424
-0.0315243
-0.0316119
-0.0317003
-0.0317875
-0.0318778
-0.0319749
-0.0320768
-0.0321785
-0.0322749
-0.0323646
-0.032453
-0.032546
-0.0326417
-0.0327345
-0.0328197
-0.0328947
-0.0329602
-0.0330194
-0.0330741
-0.0331263
-0.0331777
-0.0332275
-0.0332684
-0.0332934
-0.0333009
-0.0332933
-0.0332753
-0.033252
-0.0332291
-0.0332146
-0.0332116
-0.0332195
-0.0332361
-0.0332574
-0.0332769
-0.0332917
-0.0333022
-0.0333106
-0.0333194
-0.0333296
-0.0333372
-0.0333345
-0.0333185
-0.03329
-0.0332514
-0.0332074
-0.0331642
-0.0331247
-0.0330956
-0.0330849
-0.0330977
-0.0331337
-0.033183
-0.0332328
-0.0332826
-0.0333377
-0.0334032
-0.0334828
-0.0335795
-0.0336893
-0.0338098
-0.0339382
-0.0340703
-0.0342058
-0.034353
-0.0345163
-0.0346955
-0.0348877
-0.0350883
-0.0352946
-0.0355101
-0.0357356
-0.035968
-0.0362017
-0.0364313
-0.0366545
-0.0368757
-0.0370994
-0.0373241
-0.0375454
-0.037759
-0.0379625
-0.0381592
-0.0383584
-0.038557
-0.0387459
-0.0389173
-0.0390679
-0.0392008
-0.0393247
-0.0394409
-0.0395477
-0.0396447
-0.0397297
-0.039794
-0.0398315
-0.0398439
-0.0398398
-0.0398298
-0.0398198
-0.039805
-0.0397844
-0.0397614
-0.0397404
-0.0397253
-0.0397169
-0.0397127
-0.0397172
-0.0397304
-0.0397479
-0.0397648
-0.0397777
-0.0397854
-0.039788
-0.0397823
-0.0397646
-0.0397329
-0.0396874
-0.0396323
-0.0395739
-0.039513
-0.0394481
-0.0393783
-0.0393016
-0.039217
-0.0391353
-0.0390564
-0.0389736
-0.0388803
-0.0387709
-0.038645
-0.0385155
-0.0383766
-0.0382128
-0.0380122
-0.0377694
-0.0374878
-0.0371819
-0.0368534
-0.0364992
-0.0361196
-0.0357126
-0.0352661
-0.0347773
-0.0342509
-0.0336981
-0.0331345
-0.0325668
-0.0319803
-0.0313663
-0.0307326
-0.030096
-0.0294732
-0.0288704
-0.0282724
-0.027663
-0.0270464
-0.0264361
-0.0258453
-0.0252814
-0.02474
-0.0242051
-0.0236803
-0.0231778
-0.0227067
-0.0348575
-0.0350173
-0.0351727
-0.0353225
-0.0354614
-0.0355856
-0.0356922
-0.0357776
-0.0358433
-0.0358869
-0.0359063
-0.0359025
-0.0358783
-0.0358379
-0.0357955
-0.0357542
-0.0357108
-0.0356627
-0.0356051
-0.0355287
-0.0354361
-0.0353288
-0.0352082
-0.0350772
-0.0349356
-0.0347748
-0.034589
-0.0343764
-0.0341386
-0.0338806
-0.0336081
-0.0333244
-0.0330383
-0.0327568
-0.0324851
-0.0322269
-0.0319794
-0.0317299
-0.0314716
-0.0312042
-0.0309307
-0.0306554
-0.0303806
-0.0301046
-0.0298243
-0.0295378
-0.0292437
-0.0289415
-0.0286327
-0.0283216
-0.0280125
-0.0277092
-0.0274151
-0.0271324
-0.0268602
-0.026591
-0.0263149
-0.0260316
-0.0257463
-0.0254649
-0.0251917
-0.0249256
-0.0246578
-0.0243902
-0.0241301
-0.0238835
-0.0236541
-0.0234401
-0.0232304
-0.0230279
-0.0228424
-0.0226816
-0.02255
-0.0224477
-0.0223608
-0.0222898
-0.0222413
-0.0222193
-0.022227
-0.0222703
-0.0223447
-0.0224493
-0.0225829
-0.0227399
-0.0229173
-0.0231223
-0.0233528
-0.0236018
-0.023859
-0.0241132
-0.0243626
-0.024627
-0.0249225
-0.0252445
-0.0255767
-0.0259013
-0.026209
-0.0265054
-0.0267997
-0.0270901
-0.0273711
-0.0276383
-0.0278884
-0.0281181
-0.0283244
-0.0285032
-0.0286527
-0.0287755
-0.028877
-0.0289637
-0.0290471
-0.0291358
-0.0292358
-0.0293513
-0.0294787
-0.0296004
-0.0297039
-0.0297893
-0.029864
-0.029937
-0.0300144
-0.0300936
-0.0301659
-0.0302314
-0.030295
-0.0303616
-0.0304358
-0.0305235
-0.0306314
-0.0307641
-0.0309226
-0.0311051
-0.0313066
-0.0315211
-0.0317432
-0.0319678
-0.0321895
-0.0324031
-0.0326084
-0.032814
-0.0330232
-0.0332313
-0.0334309
-0.033616
-0.0337861
-0.0339528
-0.0341343
-0.0343342
-0.0345464
-0.0347631
-0.0349753
-0.0351711
-0.0353415
-0.0354818
-0.0355925
-0.0356783
-0.0357459
-0.0358008
-0.035848
-0.0358901
-0.0359289
-0.0359667
-0.0360033
-0.0360338
-0.0360615
-0.0360926
-0.0361341
-0.0361915
-0.0362633
-0.036336
-0.0363949
-0.0364344
-0.036454
-0.0364565
-0.0364487
-0.0364402
-0.0364354
-0.036441
-0.0364642
-0.0365096
-0.0365761
-0.0366554
-0.0367402
-0.0368309
-0.036931
-0.0370429
-0.0371677
-0.0373073
-0.0374617
-0.0376252
-0.0377882
-0.0379407
-0.0380797
-0.0382166
-0.0383637
-0.0385201
-0.0386784
-0.0388308
-0.0389727
-0.0391057
-0.0392358
-0.039361
-0.0394754
-0.0395752
-0.0396579
-0.0397234
-0.0397782
-0.0398222
-0.0398529
-0.039869
-0.0398689
-0.0398518
-0.0398304
-0.0398031
-0.0397602
-0.0396941
-0.0396003
-0.0394809
-0.0393554
-0.0392227
-0.0390704
-0.0388887
-0.0386704
-0.0384103
-0.0381215
-0.0378025
-0.0374466
-0.0370521
-0.0366172
-0.0361329
-0.035606
-0.0350401
-0.0344397
-0.0338137
-0.0338137
-0.0331651
-0.0324784
-0.0317472
-0.0309801
-0.0301953
-0.0294141
-0.0286453
-0.0278687
-0.0270648
-0.0262431
-0.0254275
-0.0246413
-0.0238943
-0.0231692
-0.0224379
-0.0217052
-0.0209916
-0.0203153
-0.0196875
-0.0191077
-0.0185555
-0.0180335
-0.0175528
-0.017119
-0.0167369
-0.0164122
-0.016126
-0.0158791
-0.0156798
-0.0155303
-0.0154329
-0.0153958
-0.0154005
-0.0154408
-0.0155159
-0.0156198
-0.0157544
-0.0159412
-0.0161793
-0.016464
-0.0167866
-0.0171332
-0.0174988
-0.0179017
-0.0183456
-0.0188241
-0.0193246
-0.0198318
-0.0203398
-0.0208634
-0.0214103
-0.0219737
-0.0225402
-0.0230957
-0.0236343
-0.0241677
-0.024708
-0.0252508
-0.0257842
-0.0262977
-0.0267869
-0.0272573
-0.0277197
-0.0281737
-0.028614
-0.0290377
-0.0294423
-0.029824
-0.0301853
-0.0305279
-0.030855
-0.031172
-0.0314801
-0.0317722
-0.0320503
-0.032316
-0.0325708
-0.0328175
-0.0330566
-0.0332825
-0.0334951
-0.033696
-0.0338882
-0.0340757
-0.0342606
-0.0344391
-0.0346087
-0.0347722
-0.0349354
-0.0351042
-0.0352805
-0.0354589
-0.035637
-0.0358167
-0.0360016
-0.0361936
-0.0363927
-0.036596
-0.036801
-0.0370048
-0.0372034
-0.0373939
-0.0375771
-0.037764
-0.0379697
-0.0381934
-0.0384244
-0.0386512
-0.0388651
-0.0390643
-0.039253
-0.0394302
-0.0395929
-0.0397402
-0.039871
-0.0399821
-0.0400718
-0.040137
-0.0401762
-0.040192
-0.040189
-0.0401712
-0.0401485
-0.0401298
-0.0401231
-0.0401343
-0.0401607
-0.0401842
-0.0401896
-0.0401759
-0.0401496
-0.0401198
-0.0400934
-0.0400719
-0.040053
-0.0400376
-0.040028
-0.0400248
-0.0400289
-0.040043
-0.0400696
-0.0401114
-0.0401691
-0.0402418
-0.0403275
-0.0404276
-0.040549
-0.0406848
-0.0408197
-0.0409383
-0.0410332
-0.0411164
-0.0412103
-0.0413088
-0.0413911
-0.0414382
-0.0414402
-0.0414062
-0.0413656
-0.0413122
-0.041223
-0.0410805
-0.0408746
-0.0406043
-0.0402904
-0.0399348
-0.0395335
-0.0390885
-0.038597
-0.0380382
-0.037408
-0.0367122
-0.0359667
-0.0351942
-0.0344057
-0.0335794
-0.0327013
-0.031786
-0.0308635
-0.0299646
-0.0291015
-0.0282475
-0.0273729
-0.0264884
-0.0256239
-0.0248072
-0.0240515
-0.0233448
-0.0226622
-0.022006
-0.0213882
-0.0208153
-0.0202921
-0.0198254
-0.0194026
-0.0190201
-0.0186762
-0.0183637
-0.0180827
-0.0178488
-0.0176537
-0.0174931
-0.0173646
-0.0172614
-0.017183
-0.0171417
-0.0171261
-0.0171346
-0.0171714
-0.0172365
-0.0173319
-0.0174677
-0.0176389
-0.0178408
-0.0180672
-0.0183086
-0.0185628
-0.0188466
-0.0191683
-0.0195221
-0.0198933
-0.0202648
-0.0206294
-0.0210023
-0.0213962
-0.0218047
-0.0222118
-0.022602
-0.0229677
-0.0233167
-0.0236612
-0.0239982
-0.0243189
-0.0243189
-0.024616
-0.0248855
-0.0251267
-0.025345
-0.0255398
-0.0257094
-0.0258559
-0.0259815
-0.0260837
-0.0261676
-0.0262393
-0.0263061
-0.0263758
-0.0264488
-0.0265093
-0.0265462
-0.0265624
-0.026569
-0.0265786
-0.0265977
-0.0266208
-0.0266432
-0.0266657
-0.026691
-0.0267212
-0.0267581
-0.0268022
-0.0268516
-0.0269097
-0.0269821
-0.0270724
-0.0271813
-0.0273045
-0.0274304
-0.0275577
-0.0276898
-0.0278304
-0.0279828
-0.0281543
-0.0283499
-0.0285685
-0.0288042
-0.029048
-0.0292944
-0.0295485
-0.0298158
-0.0300911
-0.0303633
-0.0306219
-0.0308636
-0.0310999
-0.031344
-0.031592
-0.0318315
-0.0320515
-0.0322461
-0.0324161
-0.0325683
-0.0327057
-0.0328312
-0.0329484
-0.0330571
-0.0331479
-0.0332162
-0.0332592
-0.0332769
-0.0332733
-0.0332534
-0.0332218
-0.03319
-0.033165
-0.0331506
-0.0331483
-0.0331534
-0.0331495
-0.0331243
-0.0330765
-0.0330119
-0.0329394
-0.0328657
-0.0327915
-0.0327136
-0.0326336
-0.0325556
-0.0324827
-0.0324168
-0.0323582
-0.0323087
-0.0322721
-0.0322522
-0.0322507
-0.0322657
-0.03229
-0.0323136
-0.0323323
-0.0323449
-0.0323506
-0.0323525
-0.032359
-0.0323725
-0.0323931
-0.0324202
-0.0324525
-0.0324892
-0.0325334
-0.0325921
-0.0326669
-0.0327547
-0.0328504
-0.0329486
-0.0330436
-0.0331276
-0.0331948
-0.0332423
-0.03327
-0.0332823
-0.0332899
-0.0333037
-0.033326
-0.0333546
-0.0333865
-0.0334175
-0.033442
-0.03346
-0.0334745
-0.0334898
-0.0335101
[truncated: 117,340 more rows]

## Sheet: CorrectTrials_HiReward
-0.0179356
-0.0181581
-0.018421
-0.0187358
-0.0190933
-0.0194732
-0.019852
-0.0202202
-0.0205954
-0.0209844
-0.0213814
-0.0217765
-0.0221603
-0.0225296
-0.022893
-0.0232556
-0.0236156
-0.0239702
-0.0243168
-0.0246543
-0.0249863
-0.0253252
-0.0256697
-0.0260111
-0.0263407
-0.0266527
-0.0269471
-0.0272326
-0.027506
-0.0277591
-0.0279866
-0.0281866
-0.0283594
-0.0285107
-0.0286428
-0.0287575
-0.0288595
-0.0289495
-0.0290197
-0.0290719
-0.0291102
-0.02914
-0.0291676
-0.029194
-0.0292101
-0.029216
-0.0292108
-0.0291924
-0.0291605
-0.029116
-0.0290605
-0.0290027
-0.0289432
-0.0288788
-0.0288068
-0.0287243
-0.028627
-0.0285183
-0.0283994
-0.0282703
-0.0281326
-0.0279853
-0.0278204
-0.0276317
-0.0274192
-0.0271876
-0.0269445
-0.0266953
-0.0264426
-0.0261955
-0.0259577
-0.0257282
-0.0255051
-0.0252837
-0.0250526
-0.0248018
-0.0245338
-0.024259
-0.0239882
-0.0237273
-0.0234711
-0.0232077
-0.0229351
-0.0226569
-0.0223784
-0.0221057
-0.0218464
-0.0216093
-0.0214034
-0.0212352
-0.0211044
-0.0210045
-0.0209203
-0.0208304
-0.0207254
-0.0206032
-0.0204656
-0.0203214
-0.0201924
-0.0200923
-0.020023
-0.0199781
-0.0199469
-0.0199211
-0.0198976
-0.0198735
-0.0198499
-0.0198308
-0.0198194
-0.0198175
-0.0198219
-0.0198194
-0.0198034
-0.0197719
-0.0197255
-0.0196703
-0.0196212
-0.0195897
-0.0195849
-0.019614
-0.0196784
-0.0197725
-0.0198811
-0.0199871
-0.020085
-0.0201752
-0.0202598
-0.0203447
-0.0204411
-0.0205496
-0.0206682
-0.0207939
-0.0209221
-0.021052
-0.0211911
-0.0213459
-0.0215209
-0.0217186
-0.0219384
-0.0221764
-0.0224256
-0.0226767
-0.0229224
-0.0231565
-0.0233747
-0.023579
-0.0237815
-0.023988
-0.024199
-0.0244136
-0.0246301
-0.0248473
-0.0250682
-0.0253011
-0.0255468
-0.025801
-0.0260587
-0.0263148
-0.0265639
-0.0268018
-0.0270251
-0.0272327
-0.0274248
-0.0276042
-0.0277749
-0.0279404
-0.0281006
-0.0282548
-0.0284034
-0.028547
-0.0286871
-0.0288323
-0.0289873
-0.0291534
-0.0293297
-0.0295115
-0.0296881
-0.0298524
-0.0299986
-0.0301226
-0.0302238
-0.0303059
-0.0303772
-0.0304472
-0.0305187
-0.0305913
-0.030664
-0.0307341
-0.0307974
-0.030858
-0.030917
-0.0309741
-0.0310297
-0.0310822
-0.0311278
-0.0311699
-0.0312053
-0.0312272
-0.0312303
-0.0312122
-0.0311763
-0.0311337
-0.0310835
-0.031019
-0.0309356
-0.0308307
-0.0307065
-0.0305802
-0.0304519
-0.0303129
-0.0301555
-0.0299725
-0.029757
-0.0295176
-0.029252
-0.0289547
-0.0286244
-0.0282598
-0.0278561
-0.0274201
-0.0269531
-0.0264559
-0.025933
-0.0253865
-0.024806
-0.0241872
-0.0235396
-0.0228807
-0.0222305
-0.0215959
-0.0209544
-0.0202792
-0.0195787
-0.0188803
-0.0158196
-0.0152719
-0.0147712
-0.014326
-0.0139368
-0.0135871
-0.0132774
-0.0130127
-0.0127924
-0.0126176
-0.0124991
-0.0124262
-0.0123931
-0.0123944
-0.0124203
-0.0124689
-0.0125576
-0.0126846
-0.0128444
-0.0130291
-0.0132274
-0.0134356
-0.0136689
-0.0139293
-0.0142116
-0.0145065
-0.0148032
-0.0150987
-0.0154038
-0.0157182
-0.0160407
-0.0163708
-0.0167071
-0.0170498
-0.017403
-0.0177647
-0.0181339
-0.018511
-0.0188952
-0.0192865
-0.0196904
-0.0201168
-0.0205631
-0.0210178
-0.0214679
-0.0219059
-0.0223397
-0.0227848
-0.0232328
-0.0236634
-0.0240589
-0.0244122
-0.0247353
-0.0250525
-0.0253618
-0.025649
-0.0259024
-0.0261132
-0.0262703
-0.0263717
-0.0264203
-0.0264266
-0.0264071
-0.0263705
-0.0263068
-0.0262168
-0.0261065
-0.0259844
-0.025861
-0.0257389
-0.0256034
-0.0254498
-0.0252873
-0.0251311
-0.0249947
-0.0248812
-0.0247737
-0.0246527
-0.0245133
-0.0243587
-0.024195
-0.0240311
-0.0238792
-0.0237494
-0.0236503
-0.0235867
-0.0235576
-0.0235561
-0.023567
-0.0235701
-0.0235612
-0.0235448
-0.0235278
-0.0235188
-0.0235292
-0.0235586
-0.0236052
-0.0236657
-0.0237345
-0.0238097
-0.0238985
-0.0240073
-0.0241397
-0.0242965
-0.0244751
-0.024671
-0.0248779
-0.0250842
-0.0252806
-0.0254603
-0.025619
-0.0257608
-0.025903
-0.0260574
-0.0262274
-0.0264119
-0.0266078
-0.0268102
-0.027015
-0.0272236
-0.0274358
-0.02765
-0.0278643
-0.0280769
-0.0282857
-0.0284886
-0.0286798
-0.0288522
-0.0290014
-0.0291286
-0.0292437
-0.029359
-0.029479
-0.029604
-0.0297339
-0.029865
-0.0299891
-0.0301058
-0.0302149
-0.0303156
-0.0304089
-0.0304945
-0.0305682
-0.0306269
-0.0306692
-0.0306955
-0.0307084
-0.0307109
-0.0307064
-0.0307024
-0.0307021
-0.0307061
-0.0307144
-0.0307248
-0.0307315
-0.0307353
-0.0307366
-0.0307353
-0.0307318
-0.0307247
-0.0307111
-0.0306916
-0.0306621
-0.0306173
-0.0305535
-0.030471
-0.0303778
-0.0302918
-0.0302143
-0.030137
-0.0300511
-0.0299488
-0.0298274
-0.0296993
-0.0295605
-0.0293984
-0.0292042
-0.0289727
-0.028704
-0.028413
-0.0280976
-0.0277488
-0.0273612
-0.0269315
-0.0264526
-0.0259298
-0.025368
-0.0247754
-0.0241644
-0.0235399
-0.022884
-0.0221833
-0.0214476
-0.0207001
-0.0199663
-0.0192566
-0.0185489
-0.017815
-0.0170651
-0.0163289
-0.0156341
-0.0149942
-0.0143961
-0.0138115
-0.0132444
-0.0127125
-0.0122288
-0.0118024
-0.0114383
-0.0111176
-0.0108417
-0.0106184
-0.0104489
-0.0103351
-0.0102869
-0.0102875
-0.0103321
-0.0104204
-0.0105459
-0.0107089
-0.0109298
-0.0112085
-0.0115363
-0.0118978
-0.0122726
-0.0126541
-0.0130661
-0.0135194
-0.0140059
-0.0145078
-0.0150047
-0.0154891
-0.0159783
-0.016483
-0.0159783
-0.016483
-0.0169971
-0.0175074
-0.0180016
-0.0184745
-0.0189356
-0.0194005
-0.0198671
-0.0203256
-0.0207666
-0.0211834
-0.0215747
-0.0219491
-0.022303
-0.022628
-0.0229195
-0.0231771
-0.0234043
-0.0236152
-0.0238119
-0.0239907
-0.0241509
-0.0242893
-0.0243945
-0.0244659
-0.0245103
-0.0245391
-0.0245657
-0.024594
-0.024605
-0.0245814
-0.0245247
-0.0244476
-0.024366
-0.0242914
-0.0242244
-0.0241663
-0.0241253
-0.024111
-0.0241289
-0.0241776
-0.0242466
-0.0243269
-0.0244168
-0.0245167
-0.0246257
-0.0247443
-0.0248783
-0.025028
-0.025186
-0.0253408
-0.0254811
-0.0256048
-0.0257296
-0.0258779
-0.026049
-0.02623
-0.0264061
-0.0265664
-0.0267055
-0.0268203
-0.0269074
-0.026966
-0.0269994
-0.0270118
-0.027006
-0.0269866
-0.0269551
-0.0269125
-0.0268615
-0.0268024
-0.0267284
-0.0266403
-0.0265467
-0.0264597
-0.0263898
-0.0263381
-0.0262896
-0.0262292
-0.0261506
-0.0260526
-0.025938
-0.0258136
-0.0256924
-0.0255886
-0.0255104
-0.0254609
-0.0254374
-0.0254319
-0.0254263
-0.0253992
-0.0253465
-0.0252754
-0.0251969
-0.0251225
-0.0250632
-0.0250225
-0.0250012
-0.0249974
-0.0250063
-0.025024
-0.0250506
-0.0250863
-0.0251358
-0.0252053
-0.0252981
-0.025413
-0.025544
-0.0256782
-0.0258048
-0.0259145
-0.0260014
-0.0260693
-0.0261404
-0.0262354
-0.0263601
-0.0265117
-0.0266828
-0.0268633
-0.0270415
-0.0272097
-0.0273624
-0.0274967
-0.0276129
-0.0277148
-0.0278101
-0.0279035
-0.0279931
-0.0280747
-0.0281444
-0.0282012
-0.0282474
-0.028291
-0.0283379
-0.0283936
-0.0284623
-0.0285418
-0.0286199
-0.0286883
-0.0287419
-0.0287778
-0.0287953
-0.0287976
-0.0287907
-0.0287791
-0.0287661
-0.0287551
-0.0287488
-0.0287471
-0.0287459
-0.028746
-0.0287489
-0.0287555
-0.0287669
-0.0287821
-0.0287978
-0.0288143
-0.0288291
-0.028838
-0.0288368
-0.0288244
-0.0288046
-0.0287851
-0.0287641
-0.0287356
-0.0286945
-0.0286387
-0.0285727
-0.0285119
-0.0284561
-0.028396
-0.0283232
-0.0282301
-0.028112
-0.0279755
-0.0278174
-0.0276316
-0.0274155
-0.0271683
-0.0268883
-0.0265828
-0.026253
-0.0258989
-0.0255239
-0.0251292
-0.0247071
-0.0242579
-0.023789
-0.0233132
-0.0228441
-0.0223853
-0.0219181
-0.0214256
-0.0209117
-0.0203913
-0.0198807
-0.0193884
-0.0189062
-0.0184179
-0.0179282
-0.0174527
-0.0170045
-0.0165914
-0.01621
-0.0158425
-0.0154933
-0.0151761
-0.0149008
-0.0146728
-0.0144913
-0.0143355
-0.0142053
-0.0141099
-0.0140534
-0.0140402
-0.0140809
-0.0141683
-0.014297
-0.0144603
-0.0146465
-0.0148525
-0.0150983
-0.0153928
-0.015729
-0.0160894
-0.0164533
-0.0168115
-0.017181
-0.0175715
-0.0179743
-0.0183727
-0.0187511
-0.0191038
-0.0187511
-0.0191038
-0.0194441
-0.019788
-0.0201331
-0.020469
-0.020786
-0.0210775
-0.0213424
-0.0215884
-0.021814
-0.0220146
-0.0221893
-0.022338
-0.0224598
-0.0225633
-0.0226506
-0.0227212
-0.0227772
-0.0228177
-0.0228337
-0.0228273
-0.0228028
-0.0227668
-0.0227271
-0.022685
-0.0226281
-0.0225511
-0.0224541
-0.0223397
-0.022213
-0.0220778
-0.0219339
-0.0217853
-0.021636
-0.0214894
-0.0213486
-0.0212129
-0.0210745
-0.0209287
-0.0207773
-0.0206252
-0.0204775
-0.0203358
-0.0201934
-0.0200385
-0.0198712
-0.0196986
-0.019528
-0.0193657
-0.0192175
-0.0190898
-0.0189841
-0.0188969
-0.0188227
-0.0187564
-0.0186951
-0.0186347
-0.0185753
-0.0185185
-0.0184651
-0.0184155
-0.0183687
-0.018313
-0.0182433
-0.0181596
-0.0180649
-0.0179659
-0.0178758
-0.0178098
-0.0177769
-0.0177797
-0.0178149
-0.0178729
-0.0179357
-0.0179812
-0.0180019
-0.0180002
-0.0179828
-0.0179605
-0.01795
-0.0179609
-0.0179938
-0.018043
-0.0181002
-0.0181589
-0.0182193
-0.018285
-0.0183608
-0.0184516
-0.0185603
-0.0186847
-0.0188143
-0.018931
-0.0190256
-0.0190953
-0.0191413
-0.0191719
-0.0192043
-0.0192487
-0.0193147
-0.0194113
-0.0195427
-0.0197051
-0.019885
-0.0200714
-0.0202622
-0.0204585
-0.020661
-0.0208718
-0.0210964
-0.0213321
-0.0215727
-0.02181
-0.0220356
-0.0222493
-0.0224673
-0.0227074
-0.0229714
-0.0232519
-0.0235395
-0.0238253
-0.0241042
-0.0243755
-0.0246345
-0.0248752
-0.0250941
-0.0252914
-0.025472
-0.0256404
-0.0257947
-0.0259318
-0.0260511
-0.0261532
-0.0262406
-0.026326
-0.0264152
-0.0265096
-0.0266095
-0.0267101
-0.0267969
-0.0268611
-0.0268991
-0.0269106
-0.0268995
-0.0268711
-0.0268294
-0.0267792
-0.0267247
-0.0266701
-0.026619
-0.0265711
-0.0265202
-0.0264691
-0.0264208
-0.0263773
-0.02634
-0.026307
-0.0262734
-0.0262425
-0.0262083
-0.0261586
-0.0260835
-0.0259796
-0.0258597
-0.0257511
-0.0256507
-0.0255388
-0.0253975
-0.0252149
-0.0249913
-0.0247491
-0.0244852
-0.0241855
-0.0238403
-0.0234426
-0.0229811
-0.0224565
-0.0218695
-0.0212263
-0.0205409
-0.0198219
-0.0190549
-0.0182325
-0.0173706
-0.0164999
-0.015652
-0.0148379
-0.0140235
-0.0131727
-0.0122977
-0.0114348
-0.0106195
-0.00986907
-0.00916582
-0.00847251
-0.00779381
-0.00715281
-0.00656729
-0.00604939
-0.00560427
-0.0052097
-0.00486901
-0.00459424
-0.0043886
-0.00425472
-0.0042037
-0.0042177
-0.00428988
-0.00441549
-0.00458283
-0.00478983
-0.0050614
-0.0053971
-0.00578646
-0.00621212
-0.00665124
-0.00709629
-0.00757544
-0.0081032
-0.00866927
-0.0092502
-0.00982057
-0.0103704
-0.0109203
-0.0114855
-0.0120605
-0.0126303
-0.0131812
-0.0137063
-0.014211
-0.0147027
-0.0151795
-0.0156378
-0.0168904
-0.0172762
-0.0176513
-0.0180109
-0.0183522
-0.0186728
-0.0189687
-0.0192473
-0.0195094
-0.0197537
-0.0199815
-0.0201924
-0.0203806
-0.020549
-0.0206995
-0.0208345
-0.0209584
-0.0210719
-0.0211658
-0.0212398
-0.0212974
-0.0213445
-0.021388
-0.0214298
-0.0214629
-0.0214877
-0.0215037
-0.0215098
-0.0215067
-0.0214953
-0.0214759
-0.0214558
-0.0214376
-0.021421
-0.0214051
-0.0213861
-0.0213544
-0.0213024
-0.0212292
-0.0211387
-0.0210376
-0.020931
-0.0208183
-0.0206967
-0.02057
-0.0204456
-0.0203303
-0.0202268
-0.0201301
-0.0200358
-0.0199479
-0.0198739
-0.0198193
-0.0197852
-0.0197649
-0.0197479
-0.0197315
-0.0197163
-0.0197024
-0.0196926
-0.0196968
-0.0197222
-0.0197667
-0.0198224
-0.0198796
-0.0199335
-0.01999
-0.0200596
-0.0201408
-0.0202253
-0.0203038
-0.0203698
-0.0204198
-0.0204468
-0.0204461
-0.0204175
-0.0203651
-0.0202952
-0.0202154
-0.0201361
-0.0200635
-0.0200013
-0.0199513
-0.01991
-0.0198633
-0.0198025
-0.0197298
-0.0196532
-0.0195816
-0.0195194
-0.0194614
-0.0193973
-0.0193238
-0.0192418
-0.0191537
-0.0190644
-0.018983
-0.0189177
-0.0188762
-0.0188642
-0.0188828
-0.0189272
-0.0189855
-0.0190451
-0.0191002
-0.0191484
-0.0191887
-0.0192248
-0.0192673
-0.0193183
-0.0193765
-0.0194384
-0.0195
-0.0195603
-0.0196268
-0.0197103
-0.0198123
-0.0199288
-0.0200541
-0.0201819
-0.0203074
-0.0204267
-0.0205349
-0.0206275
-0.0207018
-0.0207591
-0.0208078
-0.0208576
-0.0209065
-0.0209479
-0.020976
-0.0209883
-0.0209887
-0.020995
-0.0210099
-0.0210267
-0.0210379
-0.021035
-0.0210077
-0.020955
-0.0208696
-0.020744
-0.0205766
-0.0203706
-0.0201322
-0.0198746
-0.0196036
-0.0193231
-0.0190373
-0.0187444
-0.0184281
-0.0180807
-0.0177082
-0.0173243
-0.0169453
-0.0165775
-0.0162065
-0.0158171
-0.0154113
-0.0149999
-0.014594
-0.0142009
-0.013817
-0.0134319
-0.0130525
-0.0126941
-0.0123689
-0.0120821
-0.0118282
-0.0115937
-0.0113786
-0.0111875
-0.011022
-0.0108836
-0.0107781
-0.0107009
-0.0106489
-0.0106181
-0.0106011
-0.0105953
-0.0106109
-0.0106485
-0.0107028
-0.0107655
-0.0108272
-0.010886
-0.0109555
-0.0110427
-0.0111462
-0.0112594
-0.011375
-0.0114882
-0.0115995
-0.0117055
-0.0118057
-0.0119021
-0.0119973
-0.0120934
-0.0121899
-0.0122809
-0.0123658
-0.0124477
-0.01253
-0.0126169
-0.0127128
-0.0128202
-0.012943
-0.013085
-0.0132473
-0.0134278
-0.0136209
-0.0138193
-0.0140202
-0.0142226
-0.0144257
-0.0146305
-0.014843
-0.0150645
-0.0152918
-0.01552
-0.0157435
-0.0159615
-0.0161813
-0.0164094
-0.0166476
-0.0168951
-0.0171501
-0.0174098
-0.0176706
-0.0179275
-0.0181784
-0.0184235
-0.0186636
-0.0189005
-0.0205946
-0.0208291
-0.0210659
-0.0212991
-0.0215234
-0.0217356
-0.0219367
-0.022133
-0.022322
-0.0224976
-0.0226558
-0.0227943
-0.0229151
-0.0230317
-0.0231444
-0.0232463
-0.0233318
-0.0233951
-0.0234337
-0.023463
-0.0234786
-0.0234658
-0.0234142
-0.0233186
-0.0231829
-0.0230305
-0.022861
-0.022662
-0.0224256
-0.0221443
-0.0218065
-0.0214178
-0.0209818
-0.0205048
-0.0199987
-0.0194675
-0.0188911
-0.0182577
-0.0175747
-0.0168623
-0.0161445
-0.0154337
-0.0147125
-0.0139642
-0.0132025
-0.0124561
-0.0117514
-0.0110983
-0.0104769
-0.00986146
-0.00925623
-0.00867764
-0.00813879
-0.00764677
-0.00720057
-0.0067823
-0.00638964
-0.00602571
-0.00568937
-0.00538368
-0.00512475
-0.00491241
-0.00474327
-0.00460984
-0.0045002
-0.00440939
-0.00435005
-0.0043227
-0.00432355
-0.0043458
-0.00437939
-0.00441965
-0.00447207
-0.00452557
-0.00457379
-0.00461545
-0.00465045
-0.00468452
-0.00473385
-0.00480628
-0.00490454
-0.00502762
-0.00517095
-0.0053297
-0.0055014
-0.00568106
-0.00586797
-0.00606332
-0.00626723
-0.00648
-0.00670158
-0.00692078
-0.00713284
-0.00733753
-0.0075357
-0.00773262
-0.00793986
-0.00816143
-0.00840329
-0.00867162
-0.00896888
-0.00929303
-0.00963819
-0.00999629
-0.0103645
-0.0107415
-0.011125
-0.0115151
-0.0119188
-0.0123368
-0.0127639
-0.0131916
-0.0136109
-0.0140199
-0.0144317
-0.0148596
-0.0153026
-0.015752
-0.0161986
-0.0166361
-0.0170669
-0.0174999
-0.0179314
-0.0183519
-0.018753
-0.0191301
-0.0194819
-0.0198105
-0.0201145
-0.0203929
-0.0206481
-0.0208826
-0.0210973
-0.0213
-0.0214946
-0.0216827
-0.0218674
-0.0220475
-0.0222133
-0.0223643
-0.0225042
-0.0226392
-0.0227762
-0.022916
-0.0230469
-0.0231578
-0.0232472
-0.0233201
-0.0233839
-0.0234452
-0.0235073
-0.0235725
-0.023647
-0.0237379
-0.0238499
-0.0239821
-0.0241263
-0.0242748
-0.0244273
-0.0245863
-0.0247542
-0.0249322
-0.0251227
-0.0253263
-0.0255385
-0.0257517
-0.0259575
-0.0261533
-0.0263492
-0.0265576
-0.026777
-0.0269986
-0.0272133
-0.0274158
-0.0276101
-0.0278081
-0.0280062
-0.0281932
-0.0283592
-0.0284985
-0.0286139
-0.028722
-0.0288196
-0.0288948
-0.028938
-0.0289429
-0.0289104
-0.0288623
-0.0287954
-0.0286943
-0.0285482
-0.0283509
-0.0280992
-0.0278105
-0.0274869
-0.0271253
-0.0267279
-0.026293
-0.0258025
-0.0252521
-0.0246489
-0.0240093
-0.0233549
-0.0226949
-0.0220076
-0.021279
-0.0205194
-0.0197519
-0.0190004
-0.0182754
-0.0175581
-0.0168283
-0.0160938
-0.0153754
-0.0146917
-0.0140518
-0.0134475
-0.0128571
-0.0122834
-0.0117391
-0.0112335
-0.0107719
-0.0103577
-0.00997671
-0.00962791
-0.00931475
-0.0090356
-0.00879132
-0.0085927
-0.00843332
-0.00830802
-0.00821046
-0.00813054
-0.00806642
-0.00802935
-0.00804998
-0.00809174
-0.00814817
-0.0082179
-0.00831152
-0.00842656
-0.00856021
-0.00870974
-0.00887028
-0.00904035
-0.00922896
-0.0094406
-0.00967091
-0.0099101
-0.0101468
-0.0103766
-0.0106094
-0.0108543
-0.0111069
-0.0113562
-0.0115919
-0.0118098
-0.0120163
-0.0122184
-0.0124155
-0.0126046
-0.0127841
-0.0129519
-0.013104
-0.0132397
-0.0133601
-0.0134692
-0.0135719
-0.0136704
-0.0137596
-0.0138355
-0.0139003
-0.0139589
-0.0140175
-0.0140799
-0.0141435
-0.0142055
-0.0142701
-0.0143449
-0.0144361
-0.014545
-0.0146653
-0.0147892
-0.0149165
-0.0150502
-0.0151926
-0.0153451
-0.0155111
-0.0156935
-0.0158885
-0.0160882
-0.0162836
-0.0164717
-0.0166609
-0.0168598
-0.0170667
-0.0172749
-0.0174776
-0.0176711
-0.0178584
-0.0180453
-0.0182298
-0.0184066
-0.0185715
-0.0187217
-0.0188554
-0.0189748
-0.01908
-0.0191718
-0.0192522
-0.0193224
-0.0193812
-0.019433
-0.0194772
-0.0195106
-0.0195325
-0.0195427
-0.019541
-0.0195345
-0.0195278
-0.0195234
-0.0195231
-0.0195238
-0.0195122
-0.0194765
-0.0194148
-0.0193318
-0.0192361
-0.019135
-0.0190316
-0.018928
-0.0188288
-0.018739
-0.0186619
-0.0185969
-0.018539
-0.0184866
-0.018441
-0.0184044
-0.0183782
-0.0183616
-0.0183501
-0.0183355
-0.0183146
-0.0182869
-0.0182526
-0.0182148
-0.0181803
-0.0181516
-0.0181299
-0.0181165
-0.0181119
-0.0181157
-0.0181284
-0.0181517
-0.0181872
-0.018235
-0.0182931
-0.0183584
-0.0184272
-0.0184929
-0.0185503
-0.0185953
-0.0186261
-0.0186453
-0.0186627
-0.0186856
-0.0187165
-0.018755
-0.0187991
-0.0188464
-0.018893
-0.0189361
-0.0189764
-0.0190171
-0.0190619
-0.0191121
-0.019166
-0.0192221
-0.0192785
-0.0193327
-0.0193821
-0.0194259
-0.0194673
-0.0195108
-0.0195563
-0.0196014
-0.0196436
-0.0196817
-0.0197184
-0.0197606
-0.0198067
-0.0198505
-0.019886
-0.0199095
-0.0199216
-0.0199306
-0.0199355
-0.0199315
-0.0199145
-0.0198811
-0.0198306
-0.0197741
-0.0197074
-0.0196189
-0.0194998
-0.0193468
-0.0191646
-0.0189729
-0.0187724
-0.0185546
-0.018313
-0.0180414
-0.0177301
-0.0173823
-0.0169991
-0.0165828
-0.0161409
-0.0156762
-0.0151785
-0.0146476
-0.0140883
-0.0135093
-0.0129216
-0.0123292
-0.0117175
-0.0110751
-0.0104101
-0.00974085
-0.00908677
-0.00845657
-0.00783523
-0.00719984
-0.00655612
-0.00592404
-0.00532246
-0.00476134
-0.00423273
-0.00371253
-0.00320711
-0.00273675
-0.0023166
-0.00195451
-0.00164758
-0.00136962
-0.00112007
-0.00090907
-0.000741915
-0.000625548
-0.000574584
-0.000577369
-0.000632658
-0.0007414
-0.000897294
-0.0010983
-0.00135928
-0.001675
-0.00203777
-0.00243656
-0.00285542
-0.00328922
-0.00376148
-0.00428416
-0.0048451
-0.00541854
-0.0059767
-0.00650924
-0.00703941
-0.00972575
-0.0102093
-0.0106788
-0.0111328
-0.0115684
-0.0119858
-0.0123848
-0.0127623
-0.0131233
-0.0134708
-0.013807
-0.0141355
-0.0144559
-0.0147622
-0.0150588
-0.0153446
-0.0156152
-0.0158685
-0.0161041
-0.0163251
-0.0165472
-0.0167714
-0.0169901
-0.0171966
-0.0173836
-0.0175424
-0.0176738
-0.0177776
-0.0178551
-0.017911
-0.0179479
-0.0179597
-0.0179445
-0.0179042
-0.0178445
-0.0177739
-0.0176975
-0.0176106
-0.0175133
-0.0174144
-0.0173265
-0.0172607
-0.0172184
-0.0171841
-0.0171437
-0.0170966
-0.0170482
-0.0170045
-0.0169702
-0.0169477
-0.0169338
-0.0169279
-0.0169298
-0.0169381
-0.0169536
-0.0169873
-0.0170556
-0.0171566
-0.017276
-0.0173976
-0.0175101
-0.017613
-0.0177077
-0.0177894
-0.0178521
-0.0178916
-0.0179081
-0.0179083
-0.0178994
-0.0178769
-0.0178326
-0.0177622
-0.0176657
-0.0175476
-0.0174237
-0.0173049
-0.0171985
-0.0171087
-0.0170297
-0.0169359
-0.0167999
-0.0166154
-0.0163907
-0.0161415
-0.0158845
-0.0156311
-0.0153879
-0.0151666
-0.0149794
-0.0148322
-0.0147212
-0.0146288
-0.0145363
-0.014444
-0.0143617
-0.0142989
-0.0142628
-0.0142567
-0.01427
-0.014297
-0.0143331
-0.014372
-0.0144146
-0.0144771
-0.0145669
-0.0146875
-0.01484
-0.0150216
-0.0152277
-0.0154566
-0.0157043
-0.0159634
-0.0162238
-0.0164748
-0.016714
-0.0169542
-0.0172002
-0.0174478
-0.0176897
-0.0179192
-0.0181355
-0.0183496
-0.0185773
-0.0188205
-0.0190726
-0.019326
-0.019573
-0.0198057
-0.0200203
-0.0202137
-0.0203854
-0.0205375
-0.0206736
-0.0207956
-0.0209055
-0.0210033
-0.0210895
-0.0211662
-0.0212354
-0.0212968
-0.0213567
-0.0214221
-0.0214999
-0.0215947
-0.0217041
-0.0218134
-0.0219083
-0.0219846
-0.0220442
-0.0220914
-0.0221326
-0.0221744
-0.0222178
-0.0222668
-0.0223266
-0.0224002
-0.0224877
-0.0225864
-0.0226939
-0.0228117
-0.0229423
-0.0230867
-0.0232446
-0.0234175
-0.0236096
-0.0238154
-0.0240226
-0.0242178
-0.0243954
-0.0245667
-0.0247513
-0.0249433
-0.0251244
-0.0252773
-0.0253936
-0.0254843
-0.0255794
-0.0256734
-0.025743
-0.0257682
-0.0257364
-0.0256469
-0.025522
-0.0253594
-0.0251479
-0.0248825
-0.0245589
-0.0241643
-0.0237058
-0.0231865
-0.0226118
-0.0219948
-0.0213419
-0.0206345
-0.0198668
-0.0190538
-0.018223
-0.0174049
-0.0166098
-0.0158053
-0.0149611
-0.014089
-0.0132214
-0.0123908
-0.0116123
-0.0108695
-0.0101382
-0.00942261
-0.00873731
-0.00809255
-0.00749463
-0.00694655
-0.00643604
-0.00596214
-0.00552622
-0.00512465
-0.00475773
-0.00443401
-0.00413573
-0.00386104
-0.00361606
-0.0034033
-0.00322715
-0.00309637
-0.00299148
-0.0029133
-0.00287308
-0.00287681
-0.00292948
-0.0030425
-0.00321074
-0.00342921
-0.00368951
-0.00397727
-0.00464121
-0.00504988
-0.00550231
-0.00597362
-0.00643631
-0.00687942
-0.00732629
-0.00779484
-0.00827635
-0.00875012
-0.00919675
-0.0096075
-0.00999275
-0.0103683
-0.0107326
-0.0110774
-0.0113969
-0.0116866
-0.0119407
-0.0121613
-0.0123491
-0.0125066
-0.0126408
-0.012756
-0.0128475
-0.0129181
-0.0129736
-0.013022
-0.0130722
-0.0131256
-0.0131681
-0.0131922
-0.0132032
-0.0132129
-0.0132334
-0.0132686
-0.0133075
-0.0133376
-0.0133582
-0.0133743
-0.0133915
-0.0134158
-0.0134519
-0.0135009
-0.0135669
-0.0136546
-0.0137656
-0.0138983
-0.0140486
-0.0142085
-0.014376
-0.0145517
-0.0147355
-0.0149281
-0.0151339
-0.0153496
-0.0155719
-0.0157969
-0.0160199
-0.0162412
-0.0164725
-0.0167259
-0.0170001
-0.0172853
-0.017571
-0.0178502
-0.018126
-0.0184068
-0.0186891
-0.0189633
-0.0192206
-0.0194562
-0.0196692
-0.0198583
-0.0200205
-0.0201548
-0.0202645
-0.0203542
-0.0204285
-0.0205
-0.0205747
-0.0206545
-0.0207408
-0.0208291
-0.0209051
-0.0209621
-0.0210017
-0.0210296
-0.0210533
-0.0210765
-0.0210931
-0.0210949
-0.0210805
-0.0210528
-0.0210167
-0.0209775
-0.0209411
-0.0209162
-0.0209107
-0.0209293
-0.0209735
-0.0210385
-0.0211111
-0.0211802
-0.0212414
-0.0212941
-0.0213392
-0.0213801
-0.0214238
-0.0214705
-0.0215183
-0.021565
-0.0216084
-0.0216489
-0.0216948
-0.0217583
-0.0218428
-0.0219451
-0.02206
-0.0221804
-0.0222998
-0.0224142
-0.0225178
-0.0226043
-0.0226696
-0.0227148
-0.0227486
-0.02278
[truncated: 117,106 more rows]

## Sheet: NFrmsPerTrialBlk
2340

## Sheet: RegressionSlopesLoRewrd
0.000109122
-5.13344e-05
-1.14796e-05
-1.35471e-05
-2.63477e-05
-6.62412e-06
-2.20551e-05
-1.54545e-05
-5.15066e-05
-1.66263e-05
-5.5368e-05
-4.32616e-05
-9.45548e-05
-8.85475e-05
-0.000136856
-0.000116081
-5.3708e-05
-0.000210282
-3.745e-05
-4.62255e-05
-2.04235e-05
-3.72973e-05
-3.04256e-05
-6.28663e-05
-0.000102468
-6.41951e-05
-2.97637e-05
-9.40891e-05
-0.000123553
-4.21796e-05
-6.59105e-05
-5.82693e-05
-8.30891e-06
-4.49862e-05
-8.10646e-05
-0.000132878
-2.98155e-06
-3.39272e-05
-4.75381e-05
1.49649e-05
6.34888e-06
-6.28652e-05
-6.51572e-05
-5.76585e-05
-8.73921e-05
-1.89927e-05
-2.33696e-05
-3.15163e-05
1.87631e-05
-5.7407e-05
2.00124e-05

## Sheet: RegressionSlopesHiRewrd
7.17261e-05
3.85764e-05
8.51681e-06
2.32164e-05
6.21227e-05
5.50308e-05
5.00609e-05
1.07824e-05
1.72423e-05
0.000186171
4.57481e-05
7.52576e-05
3.80304e-05
0.000124083
6.43988e-05
9.61345e-05
2.9664e-05
0.000238779
-2.58153e-05
5.81991e-05
4.4496e-05
6.19114e-05
6.45781e-05
6.69145e-05
3.42266e-05
1.97321e-05
5.4591e-05
0.000105186
7.38955e-05
6.58379e-05
6.87487e-05
6.04999e-05
9.95971e-05
6.43035e-07
3.78376e-05
7.77327e-05
0.000105039
1.94712e-05
4.6261e-05
4.27995e-05
-8.89056e-06
6.76173e-05
-1.92705e-05
5.04099e-05
-7.23134e-06
3.25739e-05
-1.58084e-05
5.54606e-05
5.65589e-05
5.94264e-05
