# Supplementary material for: Task-related hemodynamic responses are modulated by reward and task engagement
Source: PLoS Biol. 2019 Apr 19;17(4):e3000080. doi: 10.1371/journal.pbio.3000080 (PMC6493772; doi:10.1371/journal.pbio.3000080)
Supplement: S22 Data — (XLSX) [file pbio.3000080.s030.xlsx]

## Sheet: EyesOpen
-0.00358957
-0.0204742
-0.00127092
0.0387609
-0.0295655
-0.0962277
-0.0132952
0.00484185
0.0111072
-0.00899058
0.0264336
0.0407256
-0.0324941
-0.0248239
0.0280412
0.00659319
-0.0251709
-0.000359431
0.00894745
0.00503877
0.0079803
0.0309406
0.0308416
0.0379907
0.000471743
0.000162162
0.011168
-0.00462853
0.0204334
-0.00246158
0.0119326
0.00562123
-0.00260455
0.0168395
-0.017946
0.0209295
-0.0306207
0.0329155
-0.0313835
0.034543
-0.0290826
-0.0121604
0.0367783
-0.0379962
-0.00810525
-0.101138
0.0126515
0.00883174
0.00173588
-0.00937565
0.0292012
-0.0306961
0.0220112
-0.0132451
-0.0606108
0.0382592
-0.0119419
0.0119507
0.0014515
0.0108754
-0.0146767
0.0287332
0.044898
-0.0335001
-0.00481122
0.00929271
0.00126393
0.0288604
-0.0238494
0.0232157
0.0227239
0.0446521
0.0195417
0.0113867
-0.00865014
0.0294809
0.0294173
0.0311747
0.0191676
0.0151835

## Sheet: EyesClosed
0.773879
0.795866
0.906503
0.95919
0.837024
1.00586
0.992306
0.994701
0.983144
1.03882
0.848889
0.99188
1.04745
0.75772
0.993467
0.805799
1.13312
0.718479
0.892706
1.02607
1.00537
0.66665
1.04625
0.926959
1.02849
0.979682
0.93443
0.969256

## Sheet: EyesOpenMedian
0.00610721

## Sheet: EyesClosedMedian
0.974469

## Sheet: B1_TrialsInitiated_EyesOpen
0.0182961
0.00309136
0.125418
0.594753
0.959599
1.02625
0.854855
0.874773
0.732386
0.984688
0.835868
0.788752
0.875228
0.912352
0.824982
1.00896
1.02576
0.95987
1.02157
0.956234
1.01488
0.967174
0.541658
0.673457
1.00121
0.812215
0.77441
0.908699
0.957513
1.03759
0.969196
0.647214
0.790769
0.949592
1.07917
0.717437
0.699853
0.664178
0.869408
0.784472
0.91875
0.855967
0.700864
0.763705
0.983657
0.856408
0.928719
0.752702
0.969858
1.01407
0.734058
1.08893
0.862893
0.815741
0.954056
1.06039
0.730095
0.962444
0.975761
0.766998
0.974814
0.995559
0.989432
1.00601
0.901618
0.640455
0.641778
0.989097
0.978156
0.647966
0.868788
1.0749
0.930402
0.626221
0.675542
0.884603
1.00502
0.987197
0.987814
0.989919

## Sheet: B1_TrialsInitiated_EyesClosed
-0.0831867
0.189275
-0.0462293
-0.0472095
0.273599
-0.0253657
-0.0146123
0.00710837
0.0046029
-0.0826068
0.153012
-0.0264502
-0.035719
0.162341
-0.0705624
0.297092
-0.196187
0.197456
0.0188678
-0.0123652
-0.0371502
0.327989
0.0728784
0.18038
-0.053196
-0.00605505
0.0400251
-0.113119

## Sheet: B1_TrialsInitEyesOpen_Median
0.905158

## Sheet: B1_TrialsInitEyesClosed_Median
-0.00921014

## Sheet: B2_Hemo_EyesOpen
0.00875714
-0.00447649
-0.0107925
0.00358264
0.00303369
0.00877268
0.0207138
0.0195919
0.0205085
0.00723721
0.00408549
0.00235868
0.00464686
0.00536686
0.00103012
0.0078269
0.00450231
0.000959126
0.00706262
0.00635241
-0.00177087
-0.00558608
0.00299395
0.000585457
-0.00223472
0.000265535
0.00612596
0.00931591
-0.00317041
-0.000323612
0.00146167
-0.00429026
0.00331535
-0.0147631
-0.000368811
0.00228668
0.00466732
0.00375627
0.00821091
0.00788419
0.00678342
0.00308892
0.00163823
0.00303665
0.00284685
-0.00147195
0.00529606
0.00119479
0.00671626
0.0111125
-0.00157377
0.00378408
0.00602252
0.00523647
-0.00488032
0.00376974
0.0156146
0.017024
0.00822991
0.00568772
0.0145991
0.00509665
0.00815156
0.0143023
0.00709272
0.0109825
0.0107598
0.010538
0.0135186
0.0077639
0.00346159
0.00549782
0.00418428
0.00487284
0.00310452
0.000989499
0.00699545
0.00880626
0.00099389
0.0188001

## Sheet: B2_Hemo_EyesClosed
-0.0219348
0.00035418
-0.00920107
-0.0114844
-0.0121055
-0.0192894
-0.0270335
-0.0357397
-0.0335512
-0.0259569
-0.0135369
-0.0319922
-0.0237111
-0.020921
-0.0173882
-0.0141589
-0.0210131
-0.00824653
-0.00928202
-0.00548495
-0.0173263
-0.00262124
-0.0227775
-0.0116851
-0.00271788
-0.0207967
-0.00539746
-0.00147844

[truncated: 18 more sheets: B2_HemoEyesOpen_Median, B2_HemoEyesClosed_Median, B3_Spike1_EyesOpen, B3_Spike1_EyesClosed, B3_Spike1EyesOpen_Median, B3_Spike1EyesClosed_Median, B4_Spike2_EyesOpen, B4_Spike2_EyesClosed, B4_Spike2EyesOpen_Median, B4_Spike2EyesClosed_Median, B5_Spk1Spk2Corr_EyesOpen, B5_Spk1Spk2Corr_EyesClosed, B5_Spk1Spk2CorrEyesOpen_M, B5_Spk1Spk2CorrEyesClosed_M, B6_HR_EyesOpen, B6_HR_EyesClosed, B6_HREyesOpen_M, B6_HREyesClosed_M]
