# Supplementary material for: Task-related hemodynamic responses are modulated by reward and task engagement
Source: PLoS Biol. 2019 Apr 19;17(4):e3000080. doi: 10.1371/journal.pbio.3000080 (PMC6493772; doi:10.1371/journal.pbio.3000080)
Supplement: S23 Data — (XLSX) [file pbio.3000080.s031.xlsx]

## Sheet: EyesOpen_SummaryData
0.1186
0.00165326
0.0100155
0.00311674
0.0142893
0.00337342
0.00610721
0.0122752
0.0213625
0.0224666
0.0162468

## Sheet: EyesClosed_SummaryData
0.976936
0.876999
0.873863
0.894888
0.827621
0.921249
0.974469
0.812942
0.93125
0.92751
1.02288

## Sheet: C1_TrialsInit_EyesOpen_Summary
0.807913
0.940947
0.93709
0.983089
0.936195
0.960983
0.905158
0.985081
0.961302
1.01274
0.893597

## Sheet: C1_TrialsInit_EyesClos_Summary
0.00989895
0.0499955
0.02616
0.00266593
0.109811
0.113483
-0.00921014
0.0418225
0.0424254
0.00716941
-0.0419888

## Sheet: C2_Hemo_EyesOpen_Summary
0.0234002
-0.00292008
0.0025062
0.00781857
0.0198331
0.00685506
0.00465709
-0.00181455
-0.00444352
0.0225154
0.00371974

## Sheet: C2_Hemo_EyesClos_Summary
-0.00137579
-0.0368657
-0.0256244
-0.0274863
-0.00176208
-0.0258301
-0.0157426
-0.0210735
-0.0240052
-0.000480337
-0.0164459

## Sheet: C3_Spike1_EyesOpen_Summary
68.5036
60.3833
30.995
55.9598
64.4694
34.3128
66.2909
59.3909
84.6105
62.8803

## Sheet: C3_Spike1_EyesClos_Summary
38.8911
56.7665
40.6354
40.7479
18.9511
28.2903
48.8413
42.1185
58.5268
23.058

## Sheet: C4_Spike2_EyesOpen_Summary
75.3367
70.9173
65.2661
11.2103
21.7501
44.2149
35.7785
56.5018
91.6783
41.7602
83.7917

## Sheet: C4_Spike2_EyesClos_Summary
97.2407
85.829
87.2355
5.64236
15.1669
40.585
28.4186
41.3698
56.3699
34.7058
32.8998

[truncated: 6 more sheets: C5_Spk1Spk2Corr_EyesOpen_Summ, C5_Spk1Spk2Corr_EyesClos_Summ, C6_HR_EyesOpen_Summ, C6_HR_EyesClos_Summ, C6_HR_EyesOpen_Summary, C6_HR_EyesClos_Summary]
