# Supplementary material for: Task-related hemodynamic responses are modulated by reward and task engagement
Source: PLoS Biol. 2019 Apr 19;17(4):e3000080. doi: 10.1371/journal.pbio.3000080 (PMC6493772; doi:10.1371/journal.pbio.3000080)
Supplement: S24 Data — (XLSX) [file pbio.3000080.s032.xlsx]

## Sheet: PanelC_PkPosHiReward
4.9332
6.59982
8.39977
6.19983
8.66643
5.93317
5.99983
5.99983
7.26646
6.86648
5.99983
6.53315
6.26649
9.06641
8.26644
7.1998
6.93314
6.46649
6.66648
7.06647
10.2664
8.93308
8.59976
7.93311
6.86648
7.1998
9.06641
7.99978
7.26646
7.66645
9.99972
9.73306
9.19974
7.86645
7.39979
8.13311
6.66648
5.53318
6.53315
7.93311
8.86642
9.06641
6.59982
7.13313
8.86642
8.39977
8.06644
8.19977
10.9997
9.6664
9.79973
8.3331
10.533
9.59973
9.06641
9.06641
8.66643
8.46643
9.4664
8.46643
9.4664
9.33307
8.59976
8.06644
7.46646
7.73312
7.99978
8.46643
5.99983
5.99983
9.06641
8.79976
8.5331
8.59976
9.13308
8.26644
8.46643
7.79978
6.59982
9.99972
8.66643
7.99978
9.26641
8.26644
8.46643
10.5997
8.79976
8.19977
7.99978
7.73312
9.59973
7.86645
9.13308
9.59973
9.26641
8.26644
8.46643
8.26644
9.13308
9.59973
10.0664
9.33307
11.5997
11.3997
9.99972
8.86642
9.33307
9.19974
9.33307
7.99978
10.4664
7.86645
11.4663
8.39977
10.2664
9.06641
9.33307
9.19974
8.46643
7.99978
8.93308
7.73312
8.39977
8.66643
8.93308
10.533
9.86639
10.1997
8.86642
9.06641
9.73306
9.73306
9.99972
8.5331
8.93308
9.79973
9.73306
9.53307
9.53307
9.6664

## Sheet: PanelC_PkPosLoReward
9.73306
4.53321
9.53307
10.533
7.33313
6.93314
2.59993
6.93314
10.333
5.39985
8.59976
5.66651
6.53315
5.59984
7.99978
5.93317
6.73315
5.99983
9.4664
6.59982
6.73315
6.59982
9.33307
7.39979
5.59984
8.06644
5.46651
9.19974
7.86645
4.79987
8.46643
7.46646
7.73312
6.13316
6.73315
5.33318
8.13311
8.99975
7.06647
7.26646
6.53315
5.79984
12.4663
9.93306
8.19977
8.19977
4.7332
8.19977
10.4664
10.3997
10.933
11.2664
8.93308
5.8665
9.33307
7.99978
7.86645
8.13311
6.73315
9.06641
7.73312
7.46646
9.19974
8.99975
7.26646
11.5997
10.6664
11.333
9.79973
9.26641
8.66643
7.79978
10.933
7.73312
8.39977
14.6663
7.99978
10.8664
9.39974
12.2663
8.79976
8.46643
9.93306
10.1997
10.0664
8.39977
8.86642
8.39977
2.93325
9.79973
7.46646
6.39982
8.39977
5.26652
10.1331
8.79976
9.99972
10.3997
11.1997
10.3997
9.39974
7.59979
11.1997
10.333
9.59973
9.4664
5.06653
6.26649
4.59987
9.86639
10.6664
8.86642
11.4663
10.3997
8.93308
8.66643
11.1997
7.73312
11.333
9.79973
9.6664
8.26644
15.9996
9.26641
18.7328
8.39977
9.39974
10.8664
9.39974
9.59973
15.7329
12.0663
8.73309
5.33318
1.46663
14.8663
11.4663
8.46643
10.1331
9.79973
10.4664
7.59979
9.4664
9.99972
15.8662
10.2664
10.533
4.33321

## Sheet: PanelD_PkAmpHiReward
1.33671
1.34744
1.32706
1.57251
1.03588
1.76019
0.971296
1.87269
1.2616
1.85787
1.39255
0.764775
1.24566
1.36121
2.35276
1.12324
1.46405
1.14958
1.68963
1.70057
1.23064
1.73525
1.50331
0.92998
1.71485
1.83506
1.56264
1.42925
0.796672
1.97615
1.34574
1.56862
0.711334
0.725041
2.42852
1.5709
1.4881
0.822976
1.1557
2.1931
1.3638
1.09818
0.691304
1.52766
1.14996
1.8195
1.96158
1.34402
0.701994
0.734088
1.78986
1.3232
2.03174
1.91825
1.65557
1.55958
1.43521
1.28927
1.77027
1.44011
1.13197
1.42004
1.93327
1.18408
1.5454
1.18316
1.62658
1.6613
1.48974
1.02912
0.0887094
1.15336
2.05382
0.531867
1.05136
1.56025
2.08474
1.03786
0.903636
1.2179
0.80114
1.50722
1.48387
1.66042
1.01788
0.748993
1.82739
1.45034
1.65668
1.94504
1.76454
2.4543
1.34908
1.95594
2.08195
1.72175
1.66643
1.55766
2.30787
1.83101
1.07602
1.23403
1.23482
0.991563
1.51698
0.980795
0.661508
0.470088
1.47475
0.610303
0.793088
0.280979
0.874814
0.490933
0.0991437
1.34941
0.968268
1.5723
1.46494
0.988189
1.67185
0.547369
0.909337
1.26861
1.94118
1.23628
1.09102
0.733212
0.985236
1.30115
0.792367
0.909687
0.814202
0.422997
0.925234
0.970932
1.34492
0.932039
0.743286
0.83867

## Sheet: PanelD_PkAmpLoReward
0.468408
0.655591
1.10988
0.524176
1.53
1.15128
0.576909
1.34186
0.35697
1.04502
2.50969
0.779659
0.598007
0.690514
1.7174
1.06399
1.44328
1.46583
1.08137
2.3359
1.70303
0.176112
1.0931
1.43133
0.791675
1.23998
0.395894
0.767107
0.814445
1.71813
2.04099
0.519645
0.60975
0.845893
0.779276
1.77848
1.30278
2.00938
1.44968
1.02168
1.28496
0.820812
0.609587
0.960448
0.474355
0.325894
0.537797
0.646393
1.39793
0.738972
1.52604
0.344087
0.495424
0.42863
1.27672
1.37609
0.537826
0.823329
0.83481
1.98052
2.04953
1.23044
0.850213
0.998373
0.929741
1.88247
0.547825
0.775224
1.00583
0.608009
0.835107
0.241053
0.404273
0.991018
0.262818
0.107674
2.60312
1.25949
1.27876
0.689946
1.15799
1.91297
1.33298
1.35535
1.70544
1.16381
0.441994
0.20753
0.376866
1.27566
1.18175
0.682557
0.866075
1.52764
0.915285
0.831083
1.39375
1.77479
1.01239
0.716284
1.9939
0.895859
0.813261
1.55319
1.71676
0.741485
0.296472
0.493529
0.0413191
0.328731
1.23171
2.20146
0.436129
1.5644
0.836532
0.436291
0.779869
1.84649
1.07077
1.67566
0.433171
0.579682
0.491742
1.79235
0.554492
0.961268
1.08299
0.804611
1.13899
1.72084
0.582068
1.07152
1.9774
0.40831
0.835613
1.14029
0.39425
0.910687
0.617693
1.30515
1.07911
0.851428
1.96018
0.690583
0.891199
2.33269
1.13795
0.539787

## Sheet: PanelE_PkPos2SD_LoReward_ns
7.3331
6.3998
7.59976
1.86662
7.26639
4.53317
7.66642

## Sheet: PanelE_PkPos2SD_HiReward_ns
4.26653
4.73318
7.66643
1.99995
6.26643
3.7332
7.3331

## Sheet: PanelE_PkPos2SD_LoReward_Sig
1.33334
2.00002
5.33316
10.3997
4.73318
6.19983
7.93311
5.99983
4.8665
8.06638
4.73317
4.26655
10.8664
10.3997
6.46649
7.86645
4.26655
5.19988
5.73313
4.93318
7.86642
5.33319
5.33317

## Sheet: PanelE_PkPos2SD_HiReward_Sig
0.800004
1.33335
3.99987
7.46643
2.59992
3.99989
2.13327
4.59987
3.39988
6.13312
3.46654
2.63326
6.13316
5.53318
3.26658
6.46649
2.53326
2.73327
4.13319
1.73328
3.06657
2.59993
3.46656

## Sheet: PanelF_PkAmpMd_LoReward_ns
2.14616
1.22433
2.37985
0.939863
2.6919
1.80978
0.427431
0.549356
1.47357
0.635453

## Sheet: PanelF_PkAmpMd_HiReward_ns
1.48649
1.34755
2.36459
0.822083
2.97442
1.45949
0.400256
0.54778
1.4031
0.58657

[truncated: 4 more sheets: PanelF_PkAmpMd_LoReward_HiGtLo, PanelF_PkAmpMd_HiReward_HiGtLo, PanelF_PkAmpMd_LoReward_LoGtHi, PanelF_PkAmpMd_HiReward_LoGtHi]
