# Supplementary material for: Task-related hemodynamic responses are modulated by reward and task engagement
Source: PLoS Biol. 2019 Apr 19;17(4):e3000080. doi: 10.1371/journal.pbio.3000080 (PMC6493772; doi:10.1371/journal.pbio.3000080)
Supplement: S25 Data — (XLSX) [file pbio.3000080.s033.xlsx]

## Sheet: PanelB_FixOn_LoReward
-1.14751
0.319407
-0.0980195
-2.29845
-2.89888
-0.714901
-3.366
-3.69971
-2.05119
-0.718432
-1.06886
0.8979
-2.20358
-2.62244
-0.421872
-2.8893
-3.08902
-0.305734
0.160279
-3.27344
-2.38958
-0.62445
-1.49022
-2.90693
-3.84065
-2.25736
-1.72522
-1.27394
-2.84066
-1.80809
-2.99345
0.454829
-0.927552
0.340017
-1.11241
-1.32822
-1.81236
-2.14508
0.754491
-0.712225
0.970689
-0.147608
-1.66332
-3.79642
-1.57914
-1.79861
-3.53174
-3.86646
0.349581
-1.05013
-3.36657
0.450052
-3.14966
-0.00037862
-3.84981
-1.56753
-1.85033
0.432177
0.680046
-3.28667
-3.25454
0.694079
-2.47207
-3.32278
0.692409
-1.49131
-1.49002
0.392816
-3.04321
-3.01065
0.289924
0.340208
-2.84351
0.155777
0.890061
-1.82632
-0.393036
-0.0597511
-1.09347
-1.14418
0.389102
-3.99461
0.738225
-1.679
-2.21271
0.320126
0.253479
-2.46503
-0.0807475
-2.71426
-2.78098
-2.73241
0.734502
-0.165213
-0.315929
0.334263
-2.59945
-0.333834
0.0986958
-2.98533
-1.22077
-0.937481
-2.9032
-1.55391
-2.93765
0.676559
0.775078
-0.392713
-1.8948
-0.361513
-1.26189
-1.76261
0.58897
-0.278746
-1.44655
-2.81127
0.103584
0.0368684
-2.71385
-3.04523
-0.861944
-1.28066
0.185625
0.636194
0.58603
0.0683142
0.518933
0.701142
0.401426
1.01871
-3.51766
-2.83438
-3.36709
-1.41881
0.165477
-1.08534
-0.752051
-3.66777
-0.152482
-3.95191
0.846915
-0.386516
-1.46923
-0.686889
0.346395
0.812679
0.511518
-3.7052
-3.5887
-1.83942
0.244865
-3.30422
0.476233
-0.243242
-2.69296
-0.193104
0.839105
-3.62806
-0.927488
0.802109
-1.94896
0.833617
-0.28453
0.365384
-0.801575
0.114328
-0.323878
-1.92777
-2.79562
-1.44924
-0.332
0.433911
-3.81674
-0.133425

## Sheet: PanelB_FixOn_HiReward
-3.58708
-3.07009
-1.87153
-0.671008
-1.90439
-1.84214
-2.07619
-1.15762
-3.82614
-1.27619
-3.50862
-1.21016
-2.04354
0.772411
0.324028
-3.32702
-0.313852
0.185715
-3.0812
-0.364635
-3.18212
-3.53221
0.334355
-2.81973
-0.670218
-3.58727
-2.71965
-2.87151
-1.93656
0.395006
-0.589009
-0.908899
-0.158283
-0.842333
-1.87438
-0.109249
0.407885
-2.8969
-3.29729
-1.72934
-0.464202
-1.44664
-1.81268
-3.28012
-0.0641677
0.0034487
-0.41902
-3.1865
-3.26837
0.391856
-3.79319
-1.10963
0.458324
0.13994
-2.90911
-3.12759
-2.30998
-1.96008
-1.70989
-1.65994
-3.915
-0.399971
-1.39935
-2.8334
-3.36579
-3.7837
-0.082753
-2.96642
-2.38347
-2.36623
-1.76861
-1.49216
-2.6736
-0.490647
-3.75803
-0.108513
-3.17556
-2.31532
-3.19937
-3.90028
-1.90072
-2.8842
-1.05659
-2.85698
0.54149
-3.65794
0.708008
-3.57438
-1.64143
0.756477
-3.47528
-2.50938
-3.29276
0.341141
-3.46381
-0.696006
-0.463821
0.401795
-0.814254
-3.04764
-1.71469
-3.36374
-3.33125
0.402295
-2.74875
0.018196

## Sheet: PanelB_PkPosReFixOn_LoReward
3.33335
4.40002
6.6667
4.13336
2.80002
6.2667
6.00003
3.60002
5.06669
8.00004
4.13336
8.26671
6.13337
4.26669
6.40003
3.73335
2.80002
3.46669
3.60002
4.26669
6.00003
7.33337
7.0667
3.33335
3.33335
8.93338
5.06669
5.4667
3.73335
3.86669
4.40002
4.26669
4.93336
3.86669
5.4667
4.53336
4.13336
4.53336
3.73335
9.46672
0.266668
5.20003
4.66669
4.53336
4.26669
4.80003
4.80003
4.00002
5.73336
5.8667
5.06669
6.13337
5.33336
4.53336
4.53336
4.80003
4.66669
5.06669
1.06667
4.26669
4.26669
4.53336
4.53336
5.20003
4.80003
3.60002
5.73336
4.40002
4.93336
4.66669
5.06669
4.80003
4.13336
4.00002
3.60002
4.66669
5.33336
4.80003
2.40001
4.93336
4.26669
4.40002
4.26669
4.00002
3.86669
0.400002
4.80003
4.66669
5.06669
4.93336
4.93336
4.93336
4.80003
4.00002
3.33335
5.33336
4.66669
4.80003
4.00002
4.80003
4.00002
4.66669
4.13336
0.66667
4.80003
4.93336
3.86669
5.33336
4.80003
4.53336
4.66669
5.60003
3.73335
4.93336
4.93336
4.80003
2.00001
0.266668
4.93336
4.26669
3.06668
7.20004
4.80003
4.93336
4.26669
4.53336
5.4667
4.26669
3.46669
3.33335
5.33336
4.13336
3.73335
1.60001
0.66667
2.80002
4.80003
4.26669
4.13336
3.73335
5.20003
5.06669
4.00002
4.80003
4.13336
4.26669
4.26669
4.40002
4.80003
4.26669
0.800004
4.00002
3.86669
4.26669
1.33334
4.66669
4.13336
4.13336
4.13336
4.53336
3.60002
1.86668
5.4667
5.60003
4.13336
7.86671
8.53338
3.73335
2.40001
4.93336
3.73335
4.26669
4.80003
4.40002
4.53336
4.53336
4.00002
3.46669
4.53336
2.93335
4.13336
4.00002
4.26669
4.26669
9.86672
4.93336
4.40002
4.13336
8.26671
4.53336
4.80003
4.53336
3.86669
3.60002
4.26669
4.66669
4.80003
4.00002
4.13336
4.13336
0.933338
3.86669
4.80003
4.26669
1.60001
4.53336
3.73335
4.66669
4.80003
4.66669
4.93336
4.40002
4.93336
4.00002
4.53336
4.66669
4.26669
0.800004
4.00002
4.00002
6.53337
4.53336
4.26669
3.20002
3.60002
4.53336
4.13336
4.80003
4.80003
5.73336
4.80003
5.06669
2.80002
5.20003
5.20003
5.4667
5.4667
5.20003
7.0667
4.40002
4.40002
5.06669
4.66669
4.40002
7.46671
4.66669
5.33336
4.53336
3.20002
4.53336
4.93336
5.33336
4.13336
5.06669
5.73336
4.40002
4.53336
4.53336
5.20003
8.13338
4.66669
7.73338
4.53336
4.93336
4.40002
4.53336
6.00003
4.26669
6.00003
0.533336
5.60003
5.60003
0.133334
9.20005
3.60002
7.73338

## Sheet: PanelB_PkPosReFixOn_HiReward
5.06669
4.53336
4.26669
4.66669
4.00002
2.93335
4.13336
4.13336
3.86669
4.66669
4.53336
3.33335
4.40002
4.13336
3.06668
4.13336
4.53336
4.26669
4.13336
4.13336
4.26669
4.53336
4.80003
4.66669
4.40002
4.26669
4.26669
4.66669
4.80003
3.86669
4.53336
4.00002
3.73335
4.53336
4.00002
4.26669
4.40002
4.00002
4.26669
4.53336
4.53336
4.80003
4.40002
4.80003
4.66669
4.53336
4.80003
4.26669
4.53336
4.40002
4.80003
4.53336
4.40002
4.00002
4.26669
4.26669
4.26669
4.13336
4.13336
4.53336
4.66669
4.66669
4.40002
4.66669
4.00002
4.26669
4.40002
4.26669
4.80003
4.80003
4.40002
4.80003
4.26669
4.66669
4.80003
4.40002
4.13336
4.66669
4.80003
4.80003
4.53336
4.80003
4.93336
4.66669
4.66669
4.26669
4.66669
4.26669
4.66669
4.40002
4.26669
4.66669
4.80003
4.40002
6.2667
4.93336
4.00002
4.40002
4.13336
4.66669
4.40002
4.53336
7.60004
6.13337
4.93336
4.53336
4.80003
4.53336
4.40002
4.93336
4.13336
3.86669
4.26669
4.26669
4.13336
4.80003
4.53336
4.53336
4.66669
4.66669
4.13336
3.60002
4.93336
4.40002
4.40002
4.40002
4.53336
4.66669
4.66669
4.13336
4.80003
7.60004
4.53336
4.53336
4.26669
4.26669
4.26669
4.66669
5.4667
4.00002
3.86669
4.26669
4.40002
4.40002
4.40002
4.13336
3.33335
4.53336
3.73335
4.40002
4.40002
4.26669
4.26669
4.00002
4.40002
2.26668
5.33336
4.53336
6.40003
4.40002
4.13336
4.53336
4.40002
4.53336
4.66669
4.66669
4.53336
4.66669
4.93336
4.80003
4.53336
4.13336
4.80003
4.66669
4.93336
4.26669
4.40002
4.66669
4.93336
4.66669
4.93336
4.66669
4.66669
4.66669
4.93336
4.40002
4.53336
4.26669
4.93336
7.60004
4.80003
5.20003
4.26669
4.66669
5.73336
4.80003
4.66669
6.40003
4.93336
4.80003
4.93336
8.40005
5.33336
5.33336
5.20003
4.93336
4.66669
6.2667
3.60002
4.53336
4.93336
5.20003
4.93336
5.06669
4.93336
4.26669
5.60003
4.40002
4.80003
5.4667
4.66669
4.26669
4.00002
3.60002
4.40002
4.93336
5.20003
8.40005
6.40003
3.46669
0
9.20005
3.20002
4.13336
4.13336
6.00003
4.00002
4.80003

## Sheet: PanelC_FixOn_LoReward
0.555
0.332
-1.12
-1.772
-0.581
0.529
0.215
0.062
0.013
-0.302
0.147
0.378
-0.687
0.189
0.145
0.398
0.248
0.515
0.482
0.398
0.215
0.481
0.182
0.414
0.313
0.482
-0.091
0.697
-1.885
0.307
0.115
0.362
0.048
0.046
-0.268
0.184
-0.268
0.248
0.378
-0.038
-0.716
0.201
-0.156
-0.066
0.057
-0.467
0.325
0.347
0.379
0.232
0.466
-1.114
0.241
-2.198
-1.965
-0.131
-1.45
-0.036
0.395
0.497
-0.384
0.373
-0.138
0.096
0.381
0.364
0.248
0.361
-0.653
-0.184
0.274
0.298
0.348
0.364
0.314
0.632
0.399
0.479
-0.134
0.33
0.265
0.4
0.334
0.396
0.012
0.363
-1.452
0.12
0.347
0.298
0.131
0.062
0.381
0.499
0.598
0.273
0.446
0.368
0.13
0.434
0.412
-1.932
-1.944
-0.499
-0.078
-4.375
-0.354
0.3
-0.112
0.056
0.465
-0.068
0.429
0.282
0.081
0.113
-0.468
-0.805
0.032
-1.49
0.114
0.361
0.065
0.331
0.164
-0.286
-0.733
-0.515
-0.536
0.345
-0.87
0.643
-4.418
0.361
0.543
-1.786
-0.45
-1.023
0.378
0.468
0.429
0.301
0.298
0.532
0.38
0.45
0.496
0.565
-0.069
0.372
-0.201
0.797
0.53
-1.176
-0.019
-2.202
-1.183
0.289
-0.24
0.019
0.384
-3.05
-0.126
0.241
0.128
-0.202
-3.051
-0.97

## Sheet: PanelC_FixOn_HiReward
0.453
-0.651
-0.97
-0.007
0.215
-0.488
0.45
0.331
-0.388
-0.532
-1.401
0.014
0.695
-0.815
0.188
0.463
0.23
-0.122
-0.026
0.354
0.418
0.532
-0.034
0.203
0.247
-0.535
-0.011
0.257
0.398
-0.073
-0.136
0.344
-0.02
0.243
-0.589
-1.764
-0.547
-0.092
-0.55
0.314
-2.868
-0.291
-0.262
0.127
-0.654
0.384
-0.897
0.148
0.349
0.213
-0.053
-0.805
0.361
0.402
0.448
0.28
0.413
0.381
-1.657
0.437
-0.093
0.399
0.129
-0.886
-0.388
-0.909
0.241
0.43
0.248
0.099
-1.626
0.008
-0.037
0.371
-0.152
0.389
0.429
0.43
0.064
0.43
-3.708
-0.48
0.349
-0.503
0.534
-0.018
0.485
-0.021
0.457
-0.503
0.082
0.268
0.18
0.376
0.395
0.33
0.238
-0.155
0.32
0.363
0.208
0.646
-0.019
-0.002
0.407
-0.487
0.302
-0.971
0.144
-0.22
0.28
-0.002
0.301
0.46
-1.5
0.149
0.113
0.449
0.146
0.483
-0.993
0.406
0.045
0.364
0.429
0.213
-0.021
0.337
-0.321
0.324
0.329
-0.802
-1.562
-1.322
0.466
0.231
0.331
0.065
0.132
0.332
-0.186
0.11
-0.723
0.41
0.146
-0.013
0.771
0.28
0.449
0.248
0.464
-0.599
0.402
0.508
0.158
-1.809
-0.29
0.06
0.364
-1.483

## Sheet: PanelC_PkPosReFixOn_LoReward
16.3328
0.866639
6.59979
16.1328
0.666645
6.13314
1.39996
7.99975
3.46656
0.466652
6.26647
14.7329
7.13311
4.99984
0.73331
4.46652
5.39983
5.53316
6.93311
7.79975
7.66642
7.3331
7.53309
7.53309
7.73309
7.13311
6.13314
6.79978
7.26644
15.8662
7.86642
6.59979
7.93308
7.19977
8.06641
3.33323
7.66642
9.66636
6.46646
7.13311
7.3331
7.13311
6.3998
1.1333
0.666645
1.26663
8.39973
5.93314
7.46643
2.79991
8.73306
7.3331
7.79975
6.53313
7.46643
8.59973
8.13307
7.79975
6.53313
7.26644
8.06641
8.2664
9.53303
8.2664
12.1996
14.3329
7.26644
9.73302
7.13311
5.93314
13.5996
7.99975
6.73312
0.599981
13.1329
8.73306
11.3996
8.39973
7.59976
0.799975
6.99978
1.99994
1.33329
8.39973
0.666645
1.86661
6.86645
2.46659
7.3331
15.9995
7.93308
7.93308
7.93308
5.93314
13.7329
9.19971
7.53309
8.13307
7.79975
7.26644
6.1998
6.79978
3.66655
13.3996
7.66642
1.33329
6.73312
0.999968
0.133329
12.1996
7.93308
12.2663
18.5327
3.06657
7.39976
4.73318
7.73309
9.06638
7.79975
7.59976
6.53313
0.399987
7.53309
7.39976
3.26656
2.26659
4.26653
4.46652
6.46646
8.13307
7.46643
7.79975
0
6.86645
8.13307
6.86645
6.79978
7.26644
5.46649
2.79991
6.79978
14.9329
7.13311
2.79991
1.66661
7.53309
7.93308
3.93321
5.99981
13.2662
7.86642
8.13307
8.79972
8.06641
11.333
4.19987
8.4664
7.93308
8.59973
8.13307
4.53319
3.26656
10.9997
1.79994
15.7328
18.4661
2.9999
9.3997
8.33307
2.39992

## Sheet: PanelC_PkPosReFixOn_HiReward
0.533316
7.06644
4.06654
0.333323
9.19971
10.0663
8.33307
1.1333
2.9999
0
5.46649
7.3331
7.3331
8.4664
7.3331
8.33307
8.06641
9.26637
14.1329
11.533
7.19977
5.73315
6.93311
7.99975
5.2665
8.19974
7.46643
6.13314
13.8662
7.39976
14.3329
8.79972
8.39973
8.39973
14.9995
8.66639
6.79978
2.59992
7.99975
7.86642
3.86654
7.73309
7.99975
9.73302
7.66642
7.53309
7.46643
7.19977
5.33316
6.53313
9.73302
11.6663
7.46643
12.0663
14.5995
10.8663
12.5996
14.1995
13.7996
7.93308
0.199994
9.53303
8.66639
13.2662
12.9996
8.93305
11.8663
7.86642
0.199994
6.99978
10.133
2.33326
8.06641
7.79975
8.33307
8.93305
15.0662
13.5996
11.533
15.1995
7.19977
4.99984
7.06644
8.53306
9.06638
8.39973
7.46643
7.66642
8.13307
7.39976
8.39973
6.79978
7.19977
7.06644
7.66642
7.73309
22.6659
7.19977
7.59976
4.19987
8.19974
6.66645
8.39973
11.933
7.26644
7.13311
13.3329
2.93324
4.93318
6.33313
7.06644
11.933
8.53306
9.06638
8.06641
8.13307
13.2662
8.66639
2.86658
10.6663
8.19974
6.93311
7.19977
7.66642
7.59976
7.59976
11.5996
8.33307
6.86645
7.26644
6.86645
8.33307
2.19993
0.399987
12.9329
8.13307
9.06638
7.99975
7.39976
8.79972
8.79972
7.26644
14.9995
8.06641
13.1996
2.53325
9.3997
14.3329
12.1329
8.99971
7.93308
7.19977
7.59976
8.53306
7.19977
7.39976
8.93305
11.7996
9.26637
1.66661
