# Supplementary material for: Task-related hemodynamic responses are modulated by reward and task engagement
Source: PLoS Biol. 2019 Apr 19;17(4):e3000080. doi: 10.1371/journal.pbio.3000080 (PMC6493772; doi:10.1371/journal.pbio.3000080)
Supplement: S26 Data — (XLSX) [file pbio.3000080.s034.xlsx]

## Sheet: PanelA2_EyeMovmtMean_LoReward
0.585195
8.58213
7.54065
0.546212
1.83881
0.54163
0.522886
6.10038
0.656679
1.12237
2.43313
0.928493
0.554261
0.861195
1.19988
0.714139
1.403
1.09896
1.33941
1.6387
2.04085
2.12069
0.523081
1.63666
7.04897
0.591758
0.593743
0.480868
1.05782
2.50294
0.758422
3.68545
3.94274
4.45736
0.407219
0.797139
0.550479
8.35523
10.7914
0.753223
0.509574
0.72963
0.659332
11.7399
0.491254
1.49902
10.2266
0.763138
0.928477
0.684826
0.647152
0.496859
4.52081
3.27867
0.451977
1.19286
1.58897
0.9992
0.980795
2.36843
0.398633
2.6715
0.487533
1.69776
8.56564
2.81845
0.536004
0.829967
2.16711
0.893431
0.593012
1.87606
1.56818
9.82825
0.464138
6.76109
5.18765
2.43937
0.467539
0.820133
1.49886
2.13796
0.442577
5.65564
0.55076
7.79076
4.55693
0.834345
0.594754
0.855039
0.407909
0.545124
1.68468
9.21631
0.593504
1.54465
9.1187
1.21891
1.01449
0.982509
3.83331
1.84508
14.0595
0.797828
0.750671
8.47933
1.07047
0.521908
0.721814
1.03875
0.523474
0.729804
6.27242
0.619468
2.40474
3.66362
3.55592
0.603573
14.031
6.10678
7.49507
2.06371
2.33259
0.601223
3.77742
0.391351
1.40939
1.33011
1.76056
3.33356
1.55314
1.68829
8.70338
2.2215
2.61059
1.43661
1.78402
1.10961
2.26374
0.514624
0.885938
10.5722
1.18621
14.0729
13.9095
0.795671
1.31645
3.33642
9.98199
0.493855
1.82703
3.92209
1.70191
1.07817
1.44702
4.03009
1.45098
0.965955
1.30057
7.68074
1.03902
2.16362
4.01321
5.7845
0.502013
7.02648
3.6095
0.932439
1.93082
9.89099
8.22098
0.814351
4.28055
0.628026
11.0672
8.30515
0.794959
4.19277
0.634776
2.62662
0.621249
7.67178
1.12701
9.82929
0.977567
0.547186
1.21901
2.04616
0.444954
1.46397
1.74301
6.94183
1.40597
1.96277
1.10631
0.788468
2.77599
0.774152
1.71198
13.1549
0.857254
1.13151
5.69116
0.934499
0.676952
5.9439
1.44398
3.4832
2.73644
1.26852
2.73228
6.36241
4.11871
0.459444
1.1749
2.69568
0.991731
4.05495
1.27774
2.3849
1.53256
0.921895
10.3188
1.24049
1.39024
0.762067
0.824397
0.628118
3.17581
0.998032
2.56409
0.672858
0.487177
7.55724
2.52599
1.15472
1.24824
11.9093
1.35352
1.04832
0.771937
0.635075
1.19406
3.59327
1.26773
0.866827
5.71066
5.42908
1.06431
0.983151
3.96704
0.826109
3.20935
9.6384
0.611651
4.15057
4.6823
5.39898
0.867344
0.897266
4.06736
15.5876
5.59667
1.28771
1.40085
13.6826
4.98658
5.88432
10.2229
1.24699
7.87788
11.5368
17.2551
16.2883
14.0688

## Sheet: PanelA2_EyeMovmtMean_HiReward
0.604621
0.498397
0.413317
0.410608
0.860149
0.452427
8.98525
0.53055
0.364564
0.376431
0.89923
0.772731
0.481885
3.93472
0.553372
1.04627
0.435443
0.52642
0.556258
1.50382
0.852439
2.51727
0.444648
0.518232
0.41586
0.649333
0.459336
0.49438
0.55734
0.590046
1.18429
3.79069
0.373066
0.635541
2.67157
9.96482
9.09914
0.505578
0.439996
2.79709
0.775111
3.29907
0.432954
0.475748
0.428148
0.686669
2.28578
0.537324
1.30852
1.22216
0.524958
0.837843
0.917234
0.474154
4.33258
0.772601
0.477371
0.807294
0.633843
0.711733
0.622451
1.23977
0.59091
1.11455
5.55588
2.08972
1.43709
0.60885
1.61597
0.860858
1.3912
0.475888
3.11471
0.600657
0.572671
1.02937
0.985249
0.502212
0.750401
0.529312
1.41215
1.92836
2.13254
2.16189
0.687156
0.8857
0.857823
4.47675
0.737062
0.616524
0.514296
1.72336
0.614331
2.19691
2.69191
1.04949
0.677847
0.737418
0.841923
1.23414
0.679083
1.69176
4.14814
0.426452
1.00713
3.73334
0.635199
0.505973
0.665486
0.746892
1.61962
0.516943
0.543595
0.599553
1.13518
0.506415
0.510425
0.540835
0.786902
0.66796
1.9534
0.575537
1.5928
0.450025
1.32178
0.760011
0.569087
0.416923
0.437627
3.33435
0.965924
0.42244
1.80912
0.412838
1.15661
1.04274
2.23797
0.559283
1.61189
0.730737
0.634038
1.44023
0.440286
1.77037
0.855206
1.16785
1.39
1.49475
0.433393
1.00493
1.43841
1.14627
1.84521
1.10656
0.564129
0.700053
2.74195
2.03977
1.36054
1.82646
1.13639
1.21942
1.15757
0.864016
2.1257
0.873663
0.612583
1.22973
0.592608
0.750153
1.37216
1.095
0.473841
0.388482
1.76271
0.893707
0.893417
0.558145
0.667058
0.668238
0.430389
1.05054
1.39237
0.605485
0.593276
0.845962
0.707047
0.834409
0.676291
0.83467
0.881663
0.733121
1.53497
0.771828
0.434596
1.16616
1.25546
2.3666
0.882383
1.3921
0.868996
0.724103
1.02547
1.60635
1.69343
2.68494
2.49732
0.948785
1.68973
1.16433
0.913437
5.16943
0.84831
2.0173
0.648639
0.431317
1.06207
2.06095
0.971513
1.08403
1.27563
1.22135
1.2131
0.824939
1.41043
1.47506
1.5499
2.05911
1.55466
4.9335
2.83905
11.9335
18.4083
9.10757
1.30089
9.28126
1.10277
3.73945

## Sheet: PanelA3_PkPosInTrial_LoReward
4.40002
6.6667
4.13336
2.80002
6.2667
6.00003
3.60002
5.06669
8.00004
4.13336
8.26671
6.13337
4.26669
6.40003
3.73335
2.80002
3.46669
3.60002
4.26669
6.00003
7.33337
7.0667
3.33335
3.33335
8.93338
5.06669
5.4667
3.73335
3.86669
4.40002
4.26669
4.93336
3.86669
5.4667
4.53336
4.13336
4.53336
3.73335
9.46672
0.266668
5.20003
4.66669
4.53336
4.26669
4.80003
4.80003
4.00002
5.73336
5.8667
5.06669
6.13337
5.33336
4.53336
4.53336
4.80003
4.66669
5.06669
1.06667
4.26669
4.26669
4.53336
4.53336
5.20003
4.80003
3.60002
5.73336
4.40002
4.93336
4.66669
5.06669
4.80003
4.13336
4.00002
3.60002
4.66669
5.33336
4.80003
2.40001
4.93336
4.26669
4.40002
4.26669
4.00002
3.86669
0.400002
4.80003
4.66669
5.06669
4.93336
4.93336
4.93336
4.80003
4.00002
3.33335
5.33336
4.66669
4.80003
4.00002
4.80003
4.00002
4.66669
4.13336
0.66667
4.80003
4.93336
3.86669
5.33336
4.80003
4.53336
4.66669
5.60003
3.73335
4.93336
4.93336
4.80003
2.00001
0.266668
4.93336
4.26669
3.06668
7.20004
4.80003
4.93336
4.26669
4.53336
5.4667
4.26669
3.46669
3.33335
5.33336
4.13336
3.73335
1.60001
0.66667
2.80002
4.80003
4.26669
4.13336
3.73335
5.20003
5.06669
4.00002
4.80003
4.13336
4.26669
4.26669
4.40002
4.80003
4.26669
0.800004
4.00002
3.86669
4.26669
1.33334
4.66669
4.13336
4.13336
4.13336
4.53336
3.60002
1.86668
5.4667
5.60003
4.13336
7.86671
8.53338
3.73335
2.40001
4.93336
3.73335
4.26669
4.80003
4.40002
4.53336
4.53336
4.00002
3.46669
4.53336
2.93335
4.13336
4.00002
4.26669
4.26669
9.86672
4.93336
4.40002
4.13336
8.26671
4.53336
4.80003
4.53336
3.86669
3.60002
4.26669
4.66669
4.80003
4.00002
4.13336
4.13336
0.933338
3.86669
4.80003
4.26669
1.60001
4.53336
3.73335
4.66669
4.80003
4.66669
4.93336
4.40002
4.93336
4.00002
4.53336
4.66669
4.26669
0.800004
4.00002
4.00002
6.53337
4.53336
4.26669
3.20002
3.60002
4.53336
4.13336
4.80003
4.80003
5.73336
4.80003
5.06669
2.80002
5.20003
5.20003
5.4667
5.4667
5.20003
7.0667
4.40002
4.40002
5.06669
4.66669
4.40002
7.46671
4.66669
5.33336
4.53336
3.20002
4.53336
4.93336
5.33336
4.13336
5.06669
5.73336
4.40002
4.53336
4.53336
5.20003
8.13338
4.66669
7.73338
4.53336
4.93336
4.40002
4.53336
6.00003
4.26669
6.00003
0.533336
5.60003
5.60003
0.133334
9.20005
3.60002
7.73338

## Sheet: PanelA3_PkPosInTrial_HiReward
5.06669
4.53336
4.26669
4.66669
4.00002
2.93335
4.13336
4.13336
3.86669
4.66669
4.53336
3.33335
4.40002
4.13336
3.06668
4.13336
4.53336
4.26669
4.13336
4.13336
4.26669
4.53336
4.80003
4.66669
4.40002
4.26669
4.26669
4.66669
4.80003
3.86669
4.53336
4.00002
3.73335
4.53336
4.00002
4.26669
4.40002
4.00002
4.26669
4.53336
4.53336
4.80003
4.40002
4.80003
4.66669
4.53336
4.80003
4.26669
4.53336
4.40002
4.80003
4.53336
4.40002
4.00002
4.26669
4.26669
4.26669
4.13336
4.13336
4.53336
4.66669
4.66669
4.40002
4.66669
4.00002
4.26669
4.40002
4.26669
4.80003
4.80003
4.40002
4.80003
4.26669
4.66669
4.80003
4.40002
4.13336
4.66669
4.80003
4.80003
4.53336
4.80003
4.93336
4.66669
4.66669
4.26669
4.66669
4.26669
4.66669
4.40002
4.26669
4.66669
4.80003
4.40002
6.2667
4.93336
4.00002
4.40002
4.13336
4.66669
4.40002
4.53336
7.60004
6.13337
4.93336
4.53336
4.80003
4.53336
4.40002
4.93336
4.13336
3.86669
4.26669
4.26669
4.13336
4.80003
4.53336
4.53336
4.66669
4.66669
4.13336
3.60002
4.93336
4.40002
4.40002
4.40002
4.53336
4.66669
4.66669
4.13336
4.80003
7.60004
4.53336
4.53336
4.26669
4.26669
4.26669
4.66669
5.4667
4.00002
3.86669
4.26669
4.40002
4.40002
4.40002
4.13336
3.33335
4.53336
3.73335
4.40002
4.40002
4.26669
4.26669
4.00002
4.40002
2.26668
5.33336
4.53336
6.40003
4.40002
4.13336
4.53336
4.40002
4.53336
4.66669
4.66669
4.53336
4.66669
4.93336
4.80003
4.53336
4.13336
4.80003
4.66669
4.93336
4.26669
4.40002
4.66669
4.93336
4.66669
4.93336
4.66669
4.66669
4.66669
4.93336
4.40002
4.53336
4.26669
4.93336
7.60004
4.80003
5.20003
4.26669
4.66669
5.73336
4.80003
4.66669
6.40003
4.93336
4.80003
4.93336
8.40005
5.33336
5.33336
5.20003
4.93336
4.66669
6.2667
3.60002
4.53336
4.93336
5.20003
4.93336
5.06669
4.93336
4.26669
5.60003
4.40002
4.80003
5.4667
4.66669
4.26669
4.00002
3.60002
4.40002
4.93336
5.20003
8.40005
6.40003
3.46669
0
9.20005
3.20002
4.13336
4.13336
6.00003
4.00002
4.80003

## Sheet: PanelB2_EyeMovmtMean_LoReward
3.76362
4.53923
5.56033
7.5861
6.80803
7.30677
4.14408
6.49646
4.2208
7.97029
8.01933
4.55306
2.86478
4.74873
2.30459
3.19679
4.07826
4.79109
5.45478
3.91803
2.97511
6.7479
4.29589
4.15885
3.31491
2.45091
3.94376
5.42308
3.68861
4.41373
5.3146
3.77651
3.55808
3.53941
0.935141
3.2855
1.19375
1.82945
2.52431
2.40236
4.40005
4.91198
10.4756
3.29661
3.91007
3.76814
4.49394
5.14701
7.52566
6.18164
6.13418
3.78709
3.11558
2.55465
5.55482
3.39583
4.32124
5.32336
7.32777
4.65457
5.65611
1.90847
5.06516
2.96058
3.00763
4.58532
4.97802
5.80492
7.03147
6.28598
5.16115
3.89561
3.09418
1.12077
2.39649
1.81576
1.85267
3.26795
2.66368
1.83613
2.56437
3.30374
3.23715
4.88882
4.7531
2.94364
2.65912
6.81089
6.68337
3.80649
1.05604
4.80295
1.09708
1.2554
2.011
0.919187
1.38998
2.35611
5.80042
1.72442
3.97106
3.41241
2.09749
3.34676
3.53677
1.53092
1.65937
1.62714
1.63261
3.03694
2.24073
4.28727
3.18483
3.74363
1.97333
2.61679
1.00118
4.21574
3.14362
2.22221
2.43493
2.10245
1.90761
0.995031
1.06781
0.999292
2.1112
1.924
1.75101
4.76083
3.27288
5.10544
3.58268
3.79705
3.56647
2.68272
2.01195
1.72871
3.27043
1.78609
1.54286
1.747
1.77014
2.47468
3.21142
2.68333
2.89389
1.464

## Sheet: PanelB2_EyeMovmtMean_HiReward
7.18574
5.46649
5.89839
11.3335
8.94835
4.64316
5.90597
6.99714
8.167
5.20302
2.15469
4.9231
5.62041
5.18899
5.27667
4.77873
5.69843
6.14666
7.07296
6.35408
3.02178
2.97477
3.02972
3.26368
2.78835
3.6327
2.95331
4.57338
5.19346
3.16082
4.28843
4.06929
2.97573
4.66783
2.63077
4.9374
4.24121
4.54877
6.74663
6.26871
5.59597
5.01587
7.50901
7.37933
7.64743
4.90029
5.74668
9.93512
6.19898
5.73314
4.5534
4.17081
5.48352
5.49349
5.62606
7.3214
5.52369
3.53692
4.58407
5.69037
6.47519
5.14186
4.52155
4.16194
5.85173
3.36023
5.8922
4.82116
6.01676
6.56837
4.74896
7.66998
8.35247
5.92756
6.88251
6.10998
4.83843
5.26292
7.92094
3.72249
3.58464
4.49499
3.70242
4.5239
3.62605
5.4888
4.7268
3.44461
4.46671
3.85393
2.611
4.12519
4.8645
2.55461
1.98588
3.22879
3.08472
3.81154
3.26099
4.23433
3.90736
2.93575
6.28223
4.44979
6.67685
3.82089
7.78202
4.05072
4.70272
4.84092
0.912641
1.47123
3.65766
4.29754
4.07981
4.26466
4.46112
6.31511
3.1141
4.05622
2.75137
5.37351
3.64279
3.69009
1.63753
3.17777
4.41435
4.60871
3.79723
1.70727
2.72542
7.46656
4.84057
3.95886
4.62449
3.31358
2.76065
3.74918
3.60335
2.69512

## Sheet: PanelB3_PkPosInTrial_LoReward
8.59976
3.39991
8.59976
10.0664
6.79981
7.06647
3.33324
6.53315
9.39974
4.66654
8.19977
6.99981
5.8665
6.39982
7.73312
5.66651
6.53315
6.0665
9.19974
6.13316
6.66648
10.533
8.99975
7.13313
5.39985
7.79978
5.26652
8.66643
7.46646
4.46654
8.46643
8.5331
7.1998
5.93317
6.46649
4.79987
7.99978
8.93308
6.73315
7.66645
7.13313
5.59984
11.7997
10.0664
7.86645
8.3331
3.86656
7.93311
10.5997
10.3997
10.5997
12.1997
8.06644
16.0662
8.99975
7.93311
8.99975
7.73312
7.1998
8.86642
7.53312
8.06644
8.79976
9.4664
8.26644
11.2664
10.1997
11.133
9.59973
9.6664
8.73309
12.733
10.2664
7.79978
8.99975
3.13325
8.06644
10.533
9.19974
12.2663
8.86642
8.3331
9.93306
10.3997
9.79973
8.26644
10.3997
7.66645
2.59993
9.59973
7.93311
7.13313
7.99978
4.86653
9.79973
8.86642
9.53307
10.6664
11.0664
10.6664
9.33307
8.06644
10.933
10.1997
9.4664
9.13308
3.66656
14.5329
2.66659
8.99975
9.99972
8.79976
10.533
10.2664
8.93308
8.13311
10.533
7.39979
10.9997
9.73306
9.99972
7.73312
2.19994
8.99975
18.6661
8.46643
9.06641
10.3997
9.19974
9.13308
15.1329
11.3997
8.46643
4.13322
1.39996
14.3329
10.4664
8.73309
10.3997
9.53307
10.2664
7.26646
9.13308
9.93306
15.5996
10.0664
11.3997
4.33321

## Sheet: PanelB3_PkPosInTrial_HiReward
5.13319
6.33316
7.93311
5.99983
8.19977
5.59984
6.26649
5.79984
7.39979
6.59982
6.53315
6.93314
6.0665
8.59976
8.13311
7.46646
6.73315
6.66648
6.39982
7.06647
9.99972
8.66643
8.73309
7.59979
6.73315
7.26646
8.86642
7.99978
7.46646
7.53312
9.53307
9.26641
9.13308
7.39979
7.26646
7.66645
6.59982
5.53318
6.33316
7.73312
8.59976
9.13308
6.13316
6.99981
9.06641
8.06644
8.19977
8.3331
10.533
9.39974
9.79973
8.93308
10.1331
9.59973
9.06641
9.06641
8.59976
8.46643
9.33307
8.39977
9.19974
9.26641
8.26644
8.5331
6.99981
8.13311
7.86645
8.06644
5.66651
6.0665
7.93311
8.46643
8.46643
8.13311
8.86642
8.13311
8.3331
7.93311
6.59982
9.59973
8.59976
7.79978
9.26641
7.99978
8.86642
10.3997
8.39977
8.3331
7.86645
7.59979
9.06641
7.79978
9.33307
9.39974
9.13308
8.26644
8.3331
8.39977
9.06641
9.26641
9.6664
9.6664
11.5997
11.4663
9.73306
9.19974
8.99975
9.79973
9.06641
14.1329
10.3997
7.46646
10.9997
8.26644
9.4664
8.73309
8.99975
8.93308
8.3331
8.26644
9.06641
7.79978
7.59979
8.39977
8.99975
10.1997
10.2664
10.5997
8.39977
8.99975
10.3997
9.59973
9.86639
8.46643
8.59976
9.6664
9.4664
9.59973
8.93308
10.8664
